# Supplementary material for: Loss of CCL28 and CXCL17 Expression and Increase in CCR1 Expression May Be Related to Malignant Transformation of LGBLEL into Lymphoma
Source: Curr Issues Mol Biol. 2024 Sep 29;46(10):10969–90. doi: 10.3390/cimb46100652 (PMC11505864; doi:10.3390/cimb46100652)
Supplement: Supplementary file 1 [file cimb-46-00652-s001.zip]

Archive with 8 entries (8 files):
- Supplementary S1.xls
- Supplementary S2.xls
- Supplementary S3.xls
- Supplementary S4.xls
- Supplementary S5.xls
- Supplementary S6.xls
- Supplementary S7.xls
- Supplementary S8.xlsx
