# Supplementary material for: Loss of CCL28 and CXCL17 Expression and Increase in CCR1 Expression May Be Related to Malignant Transformation of LGBLEL into Lymphoma
Source: Curr Issues Mol Biol. 2024 Sep 29;46(10):10969–90. doi: 10.3390/cimb46100652 (PMC11505864; doi:10.3390/cimb46100652)
Supplement: Supplementary file 1 [file cimb-46-00652-s001.zip › Supplementary S1.xls]

## Sheet: Difference Expression（BvsD）
Note: L1-14 stands for lymphoma; C1-9 stands for orbital cavernous hemangioma.
Probe_Set_ID	Gene_symbol	Description	logFC	P.Value	FDR	L1_H055	L1_H056	L2_H054	L3_H058	L2_H053	L3_H057	L4_H060	L5_H063	L6_H061	L6_H062	L4_H059	L5_H064	L7_H067	L8_H070	L9_H065	L9_H066	L7_H068	L8_H069	L10_H072	L11_H074	L10_H071	L12_H076	L11_H073	L12_H075	L13_H080	L14_H078	L14_H077	L13_H079	C1_H103	C2_H107	C1_H104	C3_H105	C2_H108	C3_H106	C4_H113	C5_H111	C4_H114	C5_H112	C6_H110	C6_H109	C7_H120	C8_H118	C8_H117	C9_H115
PH_hs_0043386	TBCA	tubulin folding cofactor A	-15.3954	3.85913e-43	1.12602e-38	1.37956	-2.72281	1.00453	-2.00906	0	1.01438	1.10071	0	0.949235	0.985397	1.01438	-5.17333	-0.940606	1.27737	2.43451	1.11254	0	0	-2.52358	0	-2.37854	-1.29333	-2.20142	-1.16255	0.985397	2.04884	-1.2031	-0.92381	49226	81267.5	44958.3	49226	80295.1	45591.7	50496.2	47486.3	48721.7	51420.3	67006.5	51092.2	45193.1	48545.1	48855.8	49493.3
PH_hs_0049688	SUMO2	SMT3 suppressor of mif two 3 homolog 2 (S. cerevisiae)	14.5863	2.67251e-42	3.89893e-38	24002.9	21683.1	23736.1	24375.9	25162.5	27225.9	25930.5	18997.1	26353.6	26297.3	23193.8	20519.5	21096.9	26063.4	27195.9	27650.1	20654.1	25027.4	17053.1	16821.1	16827	18796	16969.6	19729.6	25571	28200.3	0	27399.3	0	0	-0.689778	-0.755231	0	0	-0.89971	-0.985397	-1.59179	0	0	-1.56768	0.907602	0.834409	0.932132	-1.03467
PH_hs_0044367	LRRC24	leucine rich repeat containing 24	8.36178	1.15512e-38	1.12347e-34	366.962	366.218	458.066	519.342	421.903	508.204	495.319	479.909	536.318	531.129	403.723	471.808	554.017	378.1	590.369	570.735	638.639	418.976	422.699	389.464	397.217	497.933	561.362	446.418	358.684	404.647	423.491	375.067	-0.755231	1.24659	-0.689778	-0.755231	-2.46349	-0.713563	-0.89971	0	-1.59179	1.78391	1.07778	-2.35152	-0.907602	1.66882	-0.932132	-1.03467
PH_hs_0027116	PPP1R7	protein phosphatase 1, regulatory subunit 7	11.651	1.47182e-37	1.07362e-33	5792.75	5423.83	5381.27	4353.64	5251.69	4981.62	4433.66	5323.03	5999.17	5442.35	4149.82	5054.35	4211.09	3745.24	4755.81	5025.36	4362.25	4491.22	3430.8	3940.52	2898.26	5863.97	4212.41	6582.34	4461.88	5725.5	5131.23	4769.63	-1.51046	0	1.37956	0	0	2.14069	0	0	-0.795897	0.891954	0	-0.783838	1.8152	0	-0.932132	-2.06933
PH_hs_0022102	DHRS7	dehydrogenase/reductase (SDR family) member 7	12.7365	1.08209e-35	6.31464e-32	7797.25	7291.68	16091.6	12060.4	14926.3	11970.7	14888.2	11673	10027.7	11678.9	14148.6	10793.6	11825.3	6586.1	13471.4	13695.4	13093.9	6952.7	13699.2	9796.15	12115.1	12320.3	14445.7	11629	10907.4	6272.54	6817.97	11605.8	1.51046	0	-2.06933	0.755231	-1.23175	0	3.59884	0	1.59179	-0.891954	-2.15556	-0.783838	-0.907602	1.66882	0	-1.03467
PH_hs_0004445	DNASE1L1	deoxyribonuclease I-like 1	11.6591	2.29591e-35	1.1165e-31	4013.13	3935.82	3018.61	3097.97	2886.02	3139.5	3441.92	3527.77	3182.79	3579.95	3453.96	3548.91	4195.1	2613.49	2834.99	2942.68	4300.41	2347.8	2725.46	5761.92	2590.23	4141.25	4466.68	3873.61	3165.09	3105.02	3176.19	3119.7	0.755231	-2.49317	-0.689778	-0.755231	0	0	0	-0.985397	0.795897	-0.891954	-1.07778	2.35152	-0.907602	0.834409	-0.932132	0
PH_hs_0024559	TMEM106B	transmembrane protein 106B	10.4533	2.69777e-35	1.12451e-31	1593.39	1671.8	1180.32	2363.66	1201.42	2517.69	1187.67	1520.08	1140.98	1208.1	1218.27	1429.91	1354.47	1001.46	1358.46	1343.95	1568.65	1007.84	2219.49	1730.63	1770.83	884.64	1958.16	896.324	1514.55	1490.53	1541.17	1475.32	0.755231	3.73976	0	0.755231	0	0.713563	0.89971	0.985397	-2.38769	0	0	-0.783838	-1.8152	0.834409	-0.932132	-1.03467
PH_hs_0045596	NTM	neurotrimin	7.57052	5.12468e-35	1.8691e-31	325.575	347.158	236.065	245.106	231.042	254.609	271.875	297.191	190.796	214.816	256.638	277.291	163.665	204.379	249.537	251.435	172.444	204.379	217.028	230.36	164.12	283.24	257.566	267.386	346.86	256.106	255.057	366.752	-0.755231	-1.24659	-1.37956	-1.51046	1.23175	1.42713	1.79942	0.985397	0	0.891954	0	2.35152	-0.907602	0	0.932132	0
PH_hs_0025585	PDE4C	phosphodiesterase 4C, cAMP-specific	-5.324	7.58864e-35	2.46024e-31	26.2116	28.5895	22.0997	41.1858	21.0951	41.5895	41.827	25.3163	43.6648	50.2552	31.4457	21.728	20.6933	34.4889	29.2141	31.1513	26.164	31.9342	61.8276	64.4226	52.328	29.7467	95.7617	30.2262	37.4451	19.464	21.6558	31.4095	1265.77	610.827	1244.36	1376.79	555.517	1165.96	1392.75	1808.2	1392.82	1810.67	1978.8	1532.4	1372.29	1609.57	1521.24	1562.35
PH_hs_0043396	ACBD7	acyl-CoA binding domain containing 7	-4.49891	1.19717e-34	3.49309e-31	26.2116	24.5053	22.0997	28.1269	22.0997	31.4457	19.8128	27.5177	37.0202	49.2698	21.302	24.832	11.2873	24.27	26.7796	22.2509	17.8391	25.5473	23.974	16.5937	21.4069	16.8133	19.8128	17.4382	40.4013	33.8059	27.6713	42.4952	622.31	1067.08	746.339	843.593	894.248	502.349	453.454	420.764	419.438	431.706	718.878	508.711	408.421	445.574	578.854	511.125
PH_hs_0010574	C5orf48	chromosome 5 open reading frame 48	5.10962	3.08038e-33	8.17085e-30	51.0436	65.3474	39.1767	47.2129	35.1586	43.6183	35.2227	49.5319	34.1725	37.4451	36.5176	51.7333	37.6242	40.8757	45.0384	43.3892	38.0567	40.8757	61.8276	33.1874	46.3816	38.8	36.3234	37.2015	30.5473	44.0502	39.7023	29.5619	1.51046	1.24659	1.37956	0.755231	-3.69524	-0.713563	0	0.985397	0	0.891954	1.07778	0.783838	-1.8152	0	1.86426	0
PH_hs_0021018	LOC286094	uncharacterized LOC286094	6.4205	1.10953e-32	2.69783e-29	95.1893	106.189	87.3942	51.2311	84.3806	62.8915	73.7475	94.661	52.208	69.9632	72.0209	84.8427	78.0703	76.642	94.9459	95.6788	59.4636	72.8099	94.6341	55.6377	79.6812	115.107	62.7404	101.142	85.7295	67.6119	72.1861	83.1429	-1.51046	1.24659	0.689778	0.755231	-1.23175	-0.713563	-1.79942	-0.985397	0	0	-1.07778	-0.783838	0.907602	0	0.932132	1.03467
PH_hs_0024217	RHOBTB2	Rho-related BTB domain containing 2	12.2727	1.55229e-32	3.48405e-29	3774.46	3636.31	6498.31	3959.86	6342.61	4104.18	8978.49	7597.09	3792.2	4341.66	8705.4	7306.82	9996.76	4825.89	15888.8	15128.4	11268.4	4307.28	6080.56	3976.63	6060.53	9513.76	4636.19	8337.79	2289.08	3126.54	3454.1	2123.84	-2.26569	0	2.06933	0.755231	1.23175	0	0	0.985397	-0.795897	0.891954	0	0	-0.907602	1.66882	0	0
PH_hs_0023905	CUL1	cullin 1	10.4859	2.07389e-32	4.32229e-29	3361.98	3329.99	2439	3111.03	2347.59	3292.67	2403.95	1410.01	2009.53	2504.88	2548.12	1528.2	2293.2	2722.07	1853.88	2028.17	2166.85	2448.71	2669.94	2282.12	2172.8	1955.52	1622.45	1918.2	2114.66	1709.76	1644.64	2178.34	2.26569	-1.24659	0.689778	0	0	0	-0.89971	0	1.59179	-0.891954	0	2.35152	0	0	0	0
PH_hs_0034436	COL18A1-AS1	COL18A1 antisense RNA 1 (non-protein coding)	6.43968	2.33133e-32	4.48707e-29	126.919	111.635	105.476	103.467	101.458	95.3516	106.769	137.589	88.2789	96.5689	93.3229	121.056	93.12	121.35	91.2941	97.9039	123.684	116.24	107.252	73.2075	96.331	90.5333	122.179	60.4524	68.9778	79.9049	96.2481	72.0571	0	0	0	1.51046	-1.23175	0	-1.79942	0.985397	0	1.78391	1.07778	0.783838	-1.8152	-0.834409	0.932132	0
PH_hs_0023608	UFC1	ubiquitin-fold modifier conjugating enzyme 1	-12.9602	2.46052e-32	4.48707e-29	0	0	3.01359	0	-2.00906	0	1.10071	-2.20142	0	0.985397	-3.04314	1.03467	-2.82182	0	1.21725	0	0	-3.8321	-2.52358	0	1.18927	-1.29333	0	0	0.985397	1.02442	2.4062	0	13172.7	18984.3	12789.9	11590.5	16485.7	14403.3	6400.54	6117.34	9308.82	8979.3	11624.9	14383.4	7804.47	8465.91	7537.22	11048.2
PH_hs_0042947	MGC2752	CENPB DNA-binding domains containing 1 pseudogene	-10.3892	5.86122e-32	1.00599e-28	2.75911	0	-1.00453	1.00453	-1.00453	-2.02876	2.20142	2.20142	-1.89847	0.985397	-2.02876	0	-2.82182	0	2.43451	-3.33763	-1.18927	2.55473	0	0.976101	1.18927	0	-1.10071	1.16255	0	0	0	-1.84762	2112.38	1790.1	2112.79	2533.8	1669.02	3031.93	1897.49	1431.78	1944.38	1541.3	2625.47	1624.11	2406.05	2429.8	2925.03	2489.41
PH_hs_0043370	RP9	retinitis pigmentosa 9 (autosomal dominant)	-8.87986	1.71164e-31	2.77457e-28	0	0	-2.00906	0	0	1.01438	1.10071	0	0	0	0	-1.03467	0	1.27737	-1.21725	1.11254	2.37854	0	0	0.976101	-2.37854	0	-1.10071	1.16255	0	1.02442	-2.4062	0	475.796	774.13	486.983	573.22	644.203	694.297	521.832	527.187	505.395	594.933	702.711	463.248	540.931	579.914	734.52	413.867
PH_hs_0005693	MCTS1	malignant T cell amplified sequence 1	8.49665	2.41614e-31	3.71042e-28	463.531	423.397	381.722	417.885	345.559	443.284	324.709	233.35	291.415	317.298	349.961	279.36	202.23	278.466	331.093	356.014	176.012	246.532	199.363	377.751	241.422	340.147	236.652	376.665	445.399	531.675	443.944	480.381	-0.755231	1.24659	0.689778	-1.51046	-1.23175	-1.42713	0	-0.985397	0	-1.78391	0	0.783838	0	-1.66882	0	0
PH_hs_0035941	LAMTOR1	late endosomal/lysosomal adaptor, MAPK and MTOR activator 1	7.66659	2.91934e-31	4.25903e-28	361.444	359.411	330.491	281.269	337.522	274.897	366.536	366.536	237.309	266.057	337.788	359.029	210.696	210.765	351.787	356.014	224.772	172.444	235.954	220.599	253.315	332.387	212.437	306.912	318.283	228.446	214.152	307.629	0	0	0.689778	-0.755231	0	-0.713563	0	0.985397	-0.795897	0	2.15556	0	2.72281	1.66882	-1.86426	1.03467
PH_hs_0044575	IL12RB1	interleukin 12 receptor, beta 1	9.30704	4.14122e-31	5.75393e-28	1182.28	1159.92	1153.2	923.164	1111.01	1050.9	1032.47	1368.18	811.596	917.404	871.352	1341.96	743.079	588.866	884.944	814.383	821.787	616.968	812.592	676.438	826.544	746.253	880.567	877.723	750.872	577.774	607.566	719.648	-2.26569	0	0.689778	-3.02092	-1.23175	0.713563	-0.89971	2.95619	0	0	0	1.56768	-1.8152	0	-0.932132	0
PH_hs_0031652	EPT1	ethanolaminephosphotransferase 1 (CDP-ethanolamine-specific)	9.88064	5.52611e-31	7.32913e-28	1768.59	1929.11	914.123	750.385	722.258	883.524	684.641	659.325	685.348	988.353	693.835	866.016	765.653	1153.46	445.515	518.446	608.907	794.522	717.958	808.211	730.213	450.08	822.23	432.467	452.297	762.17	921.575	416.638	-0.755231	0	0.689778	0.755231	-2.46349	0	0	-3.94159	0	0.891954	-2.15556	0.783838	0	0.834409	-0.932132	-2.06933
PH_hs_0022975	ITGB1BP1	integrin beta 1 binding protein 1	-13.5626	2.27615e-30	2.88754e-27	0	0	-2.00906	-1.00453	-1.00453	1.01438	0	-1.10071	0	2.95619	0	-2.06933	0	-1.27737	1.21725	1.11254	-3.56782	-1.27737	2.52358	0	-1.18927	1.29333	1.10071	0	0.985397	-1.02442	0	-0.92381	12558.7	43550.7	12021.4	14570.7	39906.1	17572.9	12152.4	16308.3	12853.7	17568.8	24127.1	20698.8	12786.3	13867	13347.2	16516.4
PH_hs_0047754	EMP2	epithelial membrane protein 2	-3.04512	5.10401e-30	5.99696e-27	64.8391	65.3474	51.2311	85.3851	51.2311	92.3085	75.9489	59.4383	104.416	122.189	78.1072	64.1493	32.9212	76.642	59.6455	66.7527	36.8674	62.5909	71.922	105.419	63.0314	71.1333	82.5532	66.2652	94.5981	98.3446	99.8574	101.619	438.034	718.034	456.633	712.183	554.286	721.412	505.637	572.516	491.069	576.202	753.367	565.147	569.974	644.163	778.33	582.517
PH_hs_0043376	PDIA3	protein disulfide isomerase family A, member 3	5.55909	5.13825e-30	5.99696e-27	82.7733	81.6842	71.3217	81.367	73.3307	73.0353	71.5461	94.661	56.0049	55.1822	73.0353	73.4613	59.2582	77.9193	65.7318	65.6401	70.1671	74.0872	74.4455	49.7811	57.0851	53.0267	72.6468	48.827	46.3136	59.4165	56.5457	46.1905	1.51046	0	0.689778	3.02092	-2.46349	1.42713	-0.89971	0.985397	1.59179	-0.891954	2.15556	0	0.907602	0	0	-2.06933
PH_hs_0002123	KCNK3	potassium channel, subfamily K, member 3	-5.47423	1.06609e-29	1.19639e-26	99.328	108.912	35.1586	29.1314	42.1903	34.4889	35.2227	36.3234	203.136	195.109	30.4314	32.0747	32.9212	57.4815	36.5176	34.4889	45.1923	61.3136	87.0634	71.2553	74.9241	60.7867	96.8624	65.1026	43.3575	44.0502	40.9054	24.019	2922.74	2372.25	2906.03	2209.81	2219.61	2033.66	1137.23	3767.17	1173.15	3954.92	4110.64	4090.07	2288.97	2251.23	2234.32	1582.01
PH_hs_0031116	KIAA0753	KIAA0753	6.58329	1.54791e-29	1.67278e-26	92.4302	103.467	91.4123	128.58	84.3806	127.812	135.387	144.193	76.8881	82.7733	126.797	138.645	87.4764	94.5251	125.377	124.605	84.4383	89.4156	148.891	98.5862	154.605	99.5867	105.668	91.8412	79.8171	139.321	145.575	82.219	-0.755231	-1.24659	2.06933	0	-2.46349	-1.42713	0.89971	0.985397	0	-0.891954	0	-1.56768	0	-0.834409	0.932132	1.03467
PH_hs_0007483	SCARA3	scavenger receptor class A, member 3	-8.43092	2.14532e-29	2.23557e-26	1.37956	1.3614	-1.00453	0	0	-1.01438	1.10071	0	-0.949235	0	0	-1.03467	-2.82182	-2.55473	1.21725	-1.11254	2.37854	-1.27737	0	0	1.18927	-1.29333	1.10071	1.16255	-1.97079	1.02442	0	1.84762	359.49	546.005	399.381	459.936	535.81	454.54	253.718	400.071	246.728	412.083	646.667	493.034	703.392	634.985	891.118	355.925
PH_hs_0008158	ADAP1	ArfGAP with dual PH domains 1	-7.07425	6.26052e-29	6.26075e-26	1.37956	1.3614	0	-1.00453	1.00453	-1.01438	3.30213	1.10071	-0.949235	-2.95619	1.01438	-3.104	-0.940606	-2.55473	0	-1.11254	0	-1.27737	2.52358	-1.9522	0	0	1.10071	2.32509	0	1.02442	2.4062	0.92381	233.366	128.398	237.973	185.787	114.552	176.964	187.14	237.481	177.485	245.287	212.322	185.77	206.026	220.284	221.847	230.731
PH_hs_0030979	FAM96B	family with sequence similarity 96, member B	-10.9437	6.43713e-29	6.26075e-26	1.37956	0	-2.00906	-1.00453	1.00453	-1.01438	-1.10071	-1.10071	-0.949235	-0.985397	0	0	1.88121	1.27737	1.21725	-1.11254	1.18927	0	0	0	3.56782	0	-1.10071	-1.16255	-0.985397	1.02442	-1.2031	0	2182.62	6194.29	2098.99	3387.97	5774.43	3874.65	2094.53	2584.7	2206.23	2597.37	3051.19	3126.73	2242.69	2054.31	2505.57	2772.91
PH_hs_0003523	TSPAN31	tetraspanin 31	9.903	9.04817e-29	8.51637e-26	892.572	845.432	1448.53	851.842	1360.13	851.064	973.027	485.413	736.607	805.069	1060.03	467.669	944.368	817.514	1385.24	1352.85	982.339	776.639	1196.18	739.884	1028.72	1094.16	731.972	1077.68	976.528	362.646	357.321	963.533	-0.755231	1.24659	-0.689778	0.755231	0	-1.42713	-2.69913	-0.985397	-0.795897	0.891954	-1.07778	0.783838	0	0	-1.86426	-1.03467
PH_hs_0004222	FAH	fumarylacetoacetate hydrolase (fumarylacetoacetase)	10.2051	1.31e-28	1.19447e-25	4333.18	4071.96	925.173	1386.25	903.073	1390.71	719.864	947.711	1107.76	1289.88	604.57	901.195	701.692	1152.18	865.468	832.183	773.027	1233.94	740.67	1409.49	725.456	1164	1580.62	1133.48	837.587	1120.72	1067.15	957.067	0	1.24659	0	0.755231	-1.23175	-0.713563	0.89971	-0.985397	-0.795897	-0.891954	0	0.783838	0	-1.66882	-1.86426	1.03467
PH_hs_0007544	NA	NA	4.33536	1.40137e-28	1.23907e-25	28.9707	34.0351	32.145	25.1133	28.1269	38.5464	33.0213	39.6255	27.5278	28.5765	28.4026	35.1787	28.2182	31.9342	36.5176	34.4889	22.5962	34.4889	40.3772	27.3308	35.6782	32.3333	37.4241	25.576	28.5765	27.6594	26.4682	31.4095	1.51046	-1.24659	0.689778	-2.26569	-1.23175	0	1.79942	0	0	0	-1.07778	-1.56768	1.8152	1.66882	0	2.06933
PH_hs_0004350	HYAL1	hyaluronoglucosaminidase 1	-2.96912	1.77498e-28	1.52325e-25	377.998	417.951	253.142	334.509	255.151	299.242	414.967	468.902	296.161	375.436	384.45	590.795	233.27	292.517	334.745	351.564	225.962	228.649	287.688	434.365	266.397	400.933	470.003	298.775	501.567	453.819	453.569	517.333	2335.17	3834.5	2301.79	2943.89	3360.2	2941.31	1873.2	3283.34	1559.96	3145.03	2581.28	2053.66	3339.98	4268	4327.89	1997.94
PH_hs_0045302	LOC100509490	uncharacterized LOC100509490	-6.20678	2.02844e-28	1.66401e-25	-1.37956	0	2.00906	2.00906	0	1.01438	0	2.20142	0	1.97079	0	1.03467	0.940606	1.27737	-1.21725	-1.11254	1.18927	-1.27737	0	-1.9522	1.18927	0	-2.20142	-1.16255	0	-2.04884	0	0	83.0754	118.426	70.3573	110.264	135.492	102.04	132.257	108.394	132.915	115.954	95.9222	83.0869	94.3906	99.2946	98.806	118.987
PH_hs_0036160	NA	NA	5.1581	2.05307e-28	1.66401e-25	57.9413	68.0702	54.2447	39.1767	52.2356	43.6183	47.3305	67.1433	44.6141	56.1676	45.6471	65.184	59.2582	63.8683	69.3835	63.4151	52.328	67.7004	88.3252	43.9245	53.5172	67.2533	53.9347	45.3393	49.2698	43.0257	57.7488	46.1905	1.51046	0	2.75911	0	-1.23175	0	0	-0.985397	1.59179	-0.891954	-1.07778	0	-0.907602	-0.834409	1.86426	1.03467
PH_hs_0049301	TIPRL	TIP41, TOR signaling pathway regulator-like (S. cerevisiae)	6.57128	2.36939e-28	1.86849e-25	133.817	127.972	137.621	146.661	125.566	195.775	79.2511	77.0496	218.324	168.503	82.1647	80.704	106.288	155.839	71.818	72.3154	95.1418	177.554	82.0163	94.6818	89.1954	84.0667	97.9631	134.855	149.78	346.255	227.386	133.029	1.51046	1.24659	1.37956	0.755231	0	0.713563	1.79942	1.97079	0	-0.891954	2.15556	-0.783838	-0.907602	0.834409	0	0
PH_hs_0047024	LOC646471	uncharacterized LOC646471	-8.57732	2.6113e-28	2.00506e-25	-1.37956	0	-2.00906	4.01812	1.00453	-1.01438	-2.20142	0	-0.949235	0	-1.01438	0	2.82182	1.27737	0	-1.11254	1.18927	0	0	0.976101	1.18927	0	1.10071	1.16255	0	-1.02442	-1.2031	2.77143	462.201	487.415	404.21	468.243	496.394	423.143	653.19	859.266	656.615	797.407	672.533	442.869	665.273	619.966	602.157	734.613
PH_hs_0027330	ITGA3	integrin, alpha 3 (antigen CD49C, alpha 3 subunit of VLA-3 receptor)	-3.00254	3.54443e-28	2.65178e-25	172.444	168.814	120.544	157.711	119.539	164.329	160.704	130.984	353.116	376.422	148.099	131.403	101.585	158.393	194.761	200.258	115.359	136.678	184.221	293.806	145.091	221.16	329.112	208.096	224.67	175.176	187.684	202.314	1441.74	1316.4	1489.23	1349.6	1056.84	1178.81	1163.33	2055.54	1034.67	1859.72	1567.09	1489.29	1784.35	1290	1398.2	1563.38
PH_hs_0026350	C14orf162	chromosome 14 open reading frame 162	8.25271	3.72566e-28	2.71769e-25	227.627	352.604	139.63	229.033	209.947	255.624	192.624	542.65	223.07	181.313	195.775	411.797	489.115	295.072	195.978	240.31	739.727	318.064	249.834	231.336	248.558	204.347	332.414	191.82	243.393	349.328	245.433	170.905	-0.755231	-1.24659	-0.689778	0	0	0.713563	-0.89971	0.985397	0.795897	0.891954	-1.07778	-1.56768	0	-1.66882	0.932132	-1.03467
PH_hs_0023112	NDUFA4L2	NADH dehydrogenase (ubiquinone) 1 alpha subcomplex, 4-like 2	-4.17918	4.02139e-28	2.86185e-25	51.0436	63.986	40.1812	73.3307	41.1858	74.0497	60.539	40.7262	32.274	47.299	56.8052	54.8373	37.6242	44.7078	63.2973	62.3025	39.246	29.3794	98.4195	88.8252	99.8988	67.2533	102.366	52.3146	78.8317	43.0257	45.7178	72.9809	1751.38	1650.48	1619.6	395.741	1499.04	488.077	622.599	1446.56	542.802	1317.42	1491.64	1019.77	1345.07	554.047	608.682	1284.02
PH_hs_0032605	KRTAP4-3	keratin associated protein 4-3	-3.5983	4.83456e-28	3.35864e-25	110.364	111.635	87.3942	100.453	89.4032	93.3229	88.0567	133.186	76.8881	81.7879	90.2797	138.645	89.3576	111.131	77.9043	74.5405	96.331	114.963	108.514	57.5899	581.554	75.0133	68.244	87.191	77.8463	65.563	78.2016	76.6762	977.269	684.376	1187.11	1197.8	718.108	1053.22	1163.33	1176.56	1257.52	1147.94	1078.86	1055.05	1415.86	1471.06	1686.23	1439.22
PH_hs_0039826	SULT1A1	sulfotransferase family, cytosolic, 1A, phenol-preferring, member 1	6.92756	6.76362e-28	4.56223e-25	55.1822	61.2632	137.621	87.3942	114.517	98.3948	226.746	108.97	91.1266	119.233	221.135	138.645	120.398	140.51	150.94	178.007	116.549	97.0798	117.346	147.391	128.441	210.813	92.4596	206.933	138.941	138.297	121.513	152.429	1.51046	0	0.689778	-0.755231	-1.23175	1.42713	-2.69913	0.985397	0	0.891954	-1.07778	-0.783838	-0.907602	-0.834409	0.932132	-1.03467
PH_hs_0046555	NA	NA	5.81966	6.87977e-28	4.56223e-25	89.6711	110.274	115.521	50.2265	121.548	59.8484	60.539	83.6539	56.0049	47.299	63.9059	38.2827	53.6145	100.912	66.949	81.2158	59.4636	85.5835	84.5398	31.2352	78.492	55.6133	46.2298	54.6397	47.299	52.2455	66.1705	35.1048	-0.755231	1.24659	-0.689778	0.755231	-1.23175	-0.713563	-2.69913	0.985397	-0.795897	0	1.07778	1.56768	-0.907602	0	0.932132	1.03467
PH_hs_0048979	SLC7A2	solute carrier family 7 (cationic amino acid transporter, y+ system), member 2	-4.60369	1.37325e-27	8.90418e-25	33.1093	29.9509	18.0816	29.1314	19.0861	33.4745	26.417	41.827	48.411	53.2114	27.3882	37.248	16.9309	19.1605	19.4761	20.0258	16.6498	22.9926	39.1154	153.248	30.9211	36.2133	72.6468	53.4772	77.8463	79.9049	48.124	97.9238	963.675	765.404	1113.3	931.2	755.06	861.984	579.413	670.07	741.776	938.336	710.256	1055.05	986.564	869.454	1094.32	1017.08
PH_hs_0042065	DDX50	DEAD (Asp-Glu-Ala-Asp) box polypeptide 50	8.18672	1.79093e-27	1.136e-24	281.429	266.835	253.142	265.196	208.942	347.932	290.587	145.294	225.918	310.4	300.256	205.899	261.488	334.67	187.457	225.847	199.798	204.379	196.839	351.396	249.747	263.84	241.055	299.937	512.406	571.628	547.411	416.638	0	0	-1.37956	0	1.23175	-0.713563	-0.89971	0.985397	0.795897	-0.891954	0	-0.783838	-1.8152	0.834409	0	0
PH_hs_0027086	TMC6	transmembrane channel-like 6	2.58596	1.95486e-27	1.2136e-24	12505.7	12000.8	18307.6	16916.3	15975.1	17866.3	18191.4	15216.2	17196.3	17598.2	17045.6	17198.2	14153.3	16082	17036.7	17710.6	15305.9	13718.9	12591.4	12390.6	12570.6	17218.1	17522.2	16293.1	14054.7	16797.5	18291.9	12388.3	2316.29	2900.81	2061.06	2881.96	2422.84	3128.97	5681.67	1755.98	5591.98	1589.46	2429.31	1800.48	3306.4	2595.85	2504.64	1727.89
PH_hs_0026376	IFITM1	interferon induced transmembrane protein 1 (9-27)	13.9791	2.00685e-27	1.21992e-24	26406.1	25591.7	11850.4	16176	12012.2	15086.9	12767.1	23040	17578.9	20508.1	14128.3	21648.3	9207.59	6554.17	14036.2	14051.4	9542.72	6104.53	9077.31	15277.9	7946.72	13620.1	17662	15667.6	13457.6	17682.6	14869.1	13660.4	-0.755231	0	0.689778	0	-2.46349	-0.713563	0	0	0	-0.891954	1.07778	0	-2.72281	-1.66882	0	-1.03467
PH_hs_0014192	PRDM10	PR domain containing 10	-4.91933	2.95213e-27	1.7579e-24	-2.75911	0	-2.00906	0	-1.00453	-1.01438	-1.10071	2.20142	-0.949235	0.985397	1.01438	0	0.940606	-2.55473	1.21725	1.11254	-4.75709	0	0	0.976101	1.18927	0	-1.10071	1.16255	-1.97079	1.02442	-3.6093	1.84762	41.5377	26.1783	42.7662	37.7616	24.6349	29.2561	36.8881	31.5327	42.9785	34.7862	32.3333	50.1657	45.3801	38.3828	34.4889	41.3867
PH_hs_0026801	PTPN14	protein tyrosine phosphatase, non-receptor type 14	-2.56664	3.15467e-27	1.84094e-24	26.2116	28.5895	25.1133	30.1359	23.1042	35.5033	29.7191	34.122	33.2232	34.4889	23.3307	35.1787	23.5152	24.27	32.8659	31.1513	28.5425	26.8247	32.8065	37.0918	27.3533	32.3333	44.0284	37.2015	49.2698	43.0257	32.4837	46.1905	210.709	314.14	202.795	120.082	272.216	107.034	152.951	194.123	154.404	208.717	194	206.149	133.418	161.041	183.63	305.227
PH_hs_0009584	CHST3	carbohydrate (chondroitin 6) sulfotransferase 3	-2.81097	4.54009e-27	2.59746e-24	1516.13	1475.76	821.706	1115.03	806.638	1172.62	835.438	1791.95	1752.29	1877.18	850.05	1696.85	823.971	895.434	1274.47	1280.54	945.471	899.266	1225.2	1773.57	1063.21	1310.15	2115.56	1221.84	1383.5	1446.48	1535.16	1324.74	8393.64	6877.42	8504.27	8341.53	6656.36	7334	5240.81	12515.5	5546.61	12338.4	10119.3	8699.04	11188	11790.2	11196.8	7189.9
PH_hs_0043558	TMC6	transmembrane channel-like 6	2.47691	6.86906e-27	3.85433e-24	21501.8	20430.6	24336.8	28128.9	22555.7	25850.4	23945.9	23058.8	23649.3	26560.4	22221	24385	20136.5	21180	26261.1	24294.6	22712.7	19143.9	16085.3	18406.3	16544	23937	20203.5	21385	16803	22379.5	23351	15655.8	3419.69	4127.45	3277.13	4788.17	3820.88	4857.23	7633.14	2649.73	7074.73	2763.27	3384.22	2357	5214.18	3869.99	4225.35	2479.06
PH_hs_0017079	IGFLR1	IGF-like family receptor 1	2.52025	7.7438e-27	4.26318e-24	65113.6	63342	57874	38214.4	54899.6	36974.1	36759.3	50179.1	46420.5	51950.1	38685.4	47882.3	48358.4	50371.7	54026.6	53546.8	51811.8	47452.9	34831.7	41596.5	31920.1	55335.3	39426.3	49574.5	31219.3	38455.8	40480.7	30897.7	8576.41	6879.91	8732.59	11789.9	6302.84	9889.99	14764.2	5704.46	13476.9	5514.95	6239.26	5714.97	8907.21	7306.08	7567.98	5443.38
PH_hs_0004979	MSX2	msh homeobox 2	7.73682	1.57569e-26	8.514e-24	336.612	385.277	244.101	206.933	216.979	255.624	222.343	399.557	218.324	227.627	185.631	365.237	318.865	185.218	243.451	241.422	338.943	236.313	211.98	227.431	233.097	217.28	261.969	229.022	174.415	217.178	243.026	157.048	0	-2.49317	-2.06933	-0.755231	-2.46349	0	0.89971	-0.985397	0.795897	0	-1.07778	0	-0.907602	0	0	-1.03467
PH_hs_0016440	SNX21	sorting nexin family member 21	4.70425	1.79399e-26	9.51729e-24	30.3502	32.6737	29.1314	21.0951	28.1269	21.302	24.2156	30.8199	19.9339	20.6933	22.3163	36.2133	23.5152	33.2115	29.2141	26.7011	24.9747	22.9926	21.4504	18.5459	23.7854	25.8667	18.7121	23.2509	22.6641	24.5861	25.2651	18.4762	0	0	-0.689778	-1.51046	-3.69524	0	0.89971	-1.97079	-2.38769	-2.67586	1.07778	0	-0.907602	-2.50323	0.932132	-2.06933
PH_hs_0043989	FAM127C	family with sequence similarity 127, member C	-2.29348	2.34506e-26	1.22186e-23	377.998	388	273.232	196.888	222.001	221.135	255.365	277.379	337.928	433.575	262.724	376.619	217.28	316.787	317.704	339.326	204.555	189.05	230.907	343.587	224.772	323.333	296.091	276.686	358.684	361.621	351.305	361.21	1203.84	1279	1316.79	1470.44	1189.87	1479.22	948.295	1910.68	847.631	2016.71	1507.81	1147.54	1814.3	1541.99	1761.73	1474.4
PH_hs_0045094	ENSA	endosulfine alpha	-8.8751	3.04592e-26	1.55919e-23	-1.37956	0	3.01359	-2.00906	-4.01812	-2.02876	-2.20142	-2.20142	-0.949235	-0.985397	0	0	-0.940606	1.27737	0	0	-5.94636	-3.8321	-1.26179	0	-2.37854	1.29333	-3.30213	-1.16255	0.985397	1.02442	0	-0.92381	546.032	747.952	512.505	718.225	743.975	644.348	565.018	696.676	567.475	774.216	724.267	545.552	640.767	577.411	620.8	753.237
PH_hs_0006359	VAV1	vav 1 guanine nucleotide exchange factor	2.8119	3.79974e-26	1.91153e-23	1389.21	1349.15	1424.42	671.027	1387.26	722.238	1309.84	1277.92	885.637	978.499	1137.12	1234.36	1319.67	1387.22	1094.31	1111.43	1322.47	1477.91	1111.64	1065.9	907.415	1554.59	1033.57	1869.38	961.747	1125.84	1077.98	965.381	172.193	88.5076	174.514	214.486	98.5397	179.818	402.17	136.97	405.908	139.145	149.811	135.604	176.075	137.677	139.82	148.992
PH_hs_0025491	CSPG4	chondroitin sulfate proteoglycan 4	-3.26714	4.17797e-26	2.06618e-23	35.8684	36.7579	24.1087	22.0997	19.0861	22.3163	19.8128	19.8128	28.4771	30.5473	19.2732	21.728	15.9903	20.4379	19.4761	22.2509	19.0284	21.7152	23.974	66.3748	24.9747	21.9867	63.8411	18.6007	17.7371	19.464	21.6558	19.4	163.13	211.92	170.375	250.737	174.908	311.827	161.048	367.553	153.608	422.786	477.456	323.725	152.477	168.551	232.101	231.765
PH_hs_0015008	C1orf226	chromosome 1 open reading frame 226	-3.84421	4.57714e-26	2.22587e-23	42.7662	44.9263	33.1495	29.1314	30.1359	29.417	26.417	33.0213	46.5125	65.0362	23.3307	41.3867	30.0994	53.6494	38.9522	35.6014	29.7318	29.3794	40.3772	50.7572	33.2996	28.4533	49.5319	27.9011	38.4305	35.8548	42.1085	37.8762	683.484	113.439	581.483	517.333	105.93	639.353	513.734	615.873	445.703	531.605	800.789	533.01	677.071	917.849	973.146	577.344
PH_hs_0044125	OR4D2	olfactory receptor, family 4, subfamily D, member 2	7.04382	5.67549e-26	2.71474e-23	144.853	164.73	148.671	91.4123	110.498	67.9634	110.071	148.596	61.7003	76.861	124.769	184.171	87.4764	95.8025	136.333	143.518	92.7632	98.3572	138.797	65.3987	97.5203	188.827	82.5532	147.643	115.291	96.2957	132.341	119.171	0.755231	1.24659	0.689778	0	0	0	-1.79942	0	0.795897	-1.78391	-1.07778	0	0	0	0	0
PH_hs_0010407	TTLL11	tubulin tyrosine ligase-like family, member 11	-7.33988	6.82029e-26	3.20972e-23	0	0	1.00453	0	-2.00906	0	1.10071	2.20142	-0.949235	-1.97079	0	-1.03467	-1.88121	1.27737	0	0	0	-1.27737	0	0.976101	1.18927	0	0	1.16255	-0.985397	1.02442	1.2031	0	152.557	79.7815	146.233	235.632	89.9175	297.556	186.24	269.013	183.056	281.857	252.2	148.145	223.27	211.105	267.522	219.349
PH_hs_0004513	PDE8B	phosphodiesterase 8B	-2.53998	7.68708e-26	3.56022e-23	84.1529	84.407	73.3307	79.3579	77.3489	82.1647	67.1433	96.8624	103.467	118.248	62.8915	105.536	70.5455	90.693	76.6871	82.3283	73.7349	70.2551	92.1106	66.3748	91.5739	76.3067	90.2582	62.7775	121.204	59.4165	66.1705	110.857	468.999	718.034	484.914	265.086	634.349	250.461	506.537	950.908	448.886	913.361	592.778	356.646	352.15	444.74	510.808	424.213
PH_hs_0049362	KCTD15	potassium channel tetramerisation domain containing 15	-2.72846	8.51915e-26	3.88393e-23	1182.28	1456.7	479.161	715.226	516.329	724.267	691.245	573.469	887.535	944.996	545.736	505.952	569.067	874.996	712.094	702.016	641.018	992.514	685.151	1002.46	674.317	841.96	1225.09	821.921	981.455	716.071	697.798	736.276	6738.17	2286.24	6627.38	5007.94	2358.79	4619.61	3950.63	6183.36	3964.37	6616.51	5786.59	5058.11	5618.06	6433.29	6276.05	5397.86
PH_hs_0043772	SDCBP	syndecan binding protein (syntenin)	8.84319	9.54871e-26	4.28634e-23	887.054	820.926	274.237	746.366	261.178	875.409	406.162	209.135	424.308	446.385	388.507	211.072	248.32	263.137	447.95	410.529	228.34	263.137	553.925	1225.98	463.816	310.4	811.223	484.782	862.222	1030.57	772.391	839.743	-0.755231	0	-0.689778	0.755231	0	-1.42713	0.89971	0.985397	0	0	1.07778	1.56768	-0.907602	0	0	1.03467
PH_hs_0030813	NYNRIN	NYN domain and retroviral integrase containing	-2.33339	1.0126e-25	4.47662e-23	86.912	85.7684	63.2854	68.3081	61.2764	68.9778	96.8624	90.2582	102.517	133.029	88.251	104.501	72.4267	58.7589	81.5561	81.2158	71.3563	48.5399	90.8488	68.327	74.9241	95.7067	107.869	76.7281	83.7587	67.6119	79.4047	75.7524	480.327	256.797	475.947	281.701	226.641	342.51	304.102	534.085	271.401	432.598	575.533	366.836	495.551	602.443	555.551	440.768
PH_hs_0028145	PKN3	protein kinase N3	-2.36586	1.02825e-25	4.47796e-23	53.8027	49.0105	20.0906	23.1042	24.1087	18.2588	26.417	17.6113	19.9339	22.6641	34.4889	15.52	19.7527	19.1605	17.0416	22.2509	20.2176	20.4379	25.2358	23.4264	16.6498	21.9867	20.9135	20.9258	23.6495	23.5617	22.8589	24.9429	113.285	120.919	126.919	148.781	113.321	129.155	77.3751	108.394	83.5692	116.846	120.711	109.737	123.434	150.194	192.951	111.744
PH_hs_0043777	SLCO1C1	solute carrier organic anion transporter family, member 1C1	5.48047	1.10257e-25	4.73098e-23	42.7662	42.2035	32.145	42.1903	37.1676	39.5608	37.4241	70.4454	27.5278	33.5035	49.7046	95.1893	55.4958	35.7663	36.5176	33.3763	40.4352	26.8247	66.8748	42.9484	41.6245	45.2667	66.0425	27.9011	44.3429	55.3188	78.2016	48.9619	-0.755231	1.24659	-1.37956	0	1.23175	0.713563	-1.79942	0.985397	-0.795897	-0.891954	1.07778	0.783838	-0.907602	0	-0.932132	-1.03467
PH_hs_0029739	NAPSB|NAPSA	napsin B aspartic peptidase pseudogene|napsin A aspartic peptidase	3.41741	1.25771e-25	5.31848e-23	1563.04	1615.99	1750.9	825.724	1495.75	999.163	1258.11	1025.86	936.895	1230.76	1212.18	1177.45	1517.2	2387.4	1303.68	1637.67	1509.19	1613.31	871.896	810.164	900.279	1739.53	746.281	1684.53	1282	842.075	887.888	1167.7	86.0964	74.7952	92.4302	101.956	86.2222	106.321	410.268	102.481	374.868	93.6552	114.244	70.5455	147.032	116.817	102.535	95.1893
PH_hs_0019212	ISYNA1	inositol-3-phosphate synthase 1	-3.22475	1.38321e-25	5.76561e-23	1122.96	1083.68	325.468	274.237	290.309	318.515	690.145	626.304	744.201	746.931	638.044	569.067	543.67	369.159	618.365	629.7	544.687	415.144	553.925	514.405	511.387	610.453	642.814	613.825	1039.59	370.841	369.352	999.562	7272.12	2874.63	7473.05	4410.55	2672.89	4125.11	4403.18	6708.58	4105.24	7061.6	6352.42	6073.96	4688.67	5595.54	6098.01	6620.83
PH_hs_0001615	GAL3ST1	galactose-3-O-sulfotransferase 1	5.97557	1.49396e-25	6.13953e-23	95.1893	102.105	91.4123	54.2447	81.367	52.7477	74.8482	94.661	55.0557	60.1092	80.1359	88.9813	85.5952	77.9193	85.2078	82.3283	97.5203	80.4741	78.2309	55.6377	59.4636	69.84	67.1433	69.7528	47.299	48.1479	48.124	46.1905	-0.755231	0	-0.689778	0.755231	1.23175	-0.713563	2.69913	-0.985397	0	0.891954	-1.07778	0.783838	0	-0.834409	-0.932132	0
PH_hs_0004220	BMP2	bone morphogenetic protein 2	-3.3582	1.74001e-25	6.98228e-23	49.664	46.2877	51.2311	27.1223	33.1495	32.4601	49.5319	30.8199	42.7156	51.2406	47.6758	40.352	32.9212	44.7078	46.2557	53.4021	28.5425	37.0436	50.4715	77.1119	44.0031	63.3733	61.6397	67.4277	105.437	57.3677	64.9674	97	478.061	1500.89	589.76	572.465	1102.41	556.579	303.202	336.02	270.605	316.644	365.367	565.931	487.382	449.746	389.631	580.448
PH_hs_0044919	GLRX3	glutaredoxin 3	6.74732	1.74689e-25	6.98228e-23	97.9484	134.779	85.3851	133.603	91.4123	136.941	72.6468	55.0355	152.827	100.51	63.9059	62.08	77.1297	76.642	107.118	96.7914	84.4383	109.853	64.3512	157.152	67.7885	112.52	113.373	191.82	232.554	268.399	139.56	303.01	0	0	0	0.755231	1.23175	0	0.89971	1.97079	-0.795897	-1.78391	-1.07778	0.783838	-0.907602	0.834409	0	1.03467
PH_hs_0023577	WLS	wntless homolog (Drosophila)	-2.16358	2.00783e-25	7.91681e-23	128.299	134.779	132.598	162.734	133.603	169.401	193.725	190.423	199.339	239.451	194.761	145.888	114.754	134.123	176.502	204.708	117.738	126.459	160.247	174.722	127.252	146.147	162.905	217.396	194.123	194.64	178.059	191.229	657.051	396.414	709.781	742.392	376.914	603.674	734.164	722.296	797.489	764.405	750.133	1086.4	794.152	896.989	995.517	1022.25
PH_hs_0045133	PKHD1	polycystic kidney and hepatic disease 1 (autosomal recessive)	-5.76044	2.93266e-25	1.14092e-22	1.37956	2.72281	2.00906	0	0	0	1.10071	-1.10071	0	0	0	0	-1.88121	2.55473	0	3.33763	-1.18927	-1.27737	0	0	2.37854	1.29333	0	2.32509	0.985397	-1.02442	0	0.92381	89.1173	69.8088	69.6675	70.2365	84.9905	82.0598	125.959	121.204	126.548	118.63	91.6111	71.3293	126.157	105.135	100.67	91.0507
PH_hs_0011975	TEAD3	TEA domain family member 3	-3.01623	2.98504e-25	1.14602e-22	155.89	127.972	111.503	156.707	106.48	171.43	146.394	113.373	295.212	298.575	116.654	103.467	78.0703	114.963	136.333	117.93	102.277	127.737	124.917	245.001	120.116	188.827	209.135	183.682	235.51	187.469	168.434	277.143	1815.58	1150.6	1792.04	1626.01	1037.13	1868.11	621.7	1341.12	598.515	1468.16	1434.52	1481.45	1170.81	1019.65	1198.72	1050.19
PH_hs_0027467	PDLIM7	PDZ and LIM domain 7 (enigma)	-2.59386	4.27738e-25	1.62085e-22	211.072	213.74	147.666	223.006	151.684	223.163	147.495	303.796	260.091	277.882	154.186	297.984	199.408	120.072	215.454	208.046	218.826	123.905	252.358	192.292	214.069	201.76	192.624	184.845	143.868	275.57	253.854	143.19	1348.09	654.458	1446.46	1459.86	647.898	1235.18	783.648	1525.39	799.081	1518.11	1624.21	1610.79	1193.5	969.583	1002.04	1899.65
PH_hs_0025504	LMNA	lamin A/C	-3.39734	4.39403e-25	1.6437e-22	935.339	906.695	561.533	1619.3	528.383	1655.47	2580.06	1225.09	3235.94	3026.15	2410.16	1251.95	1081.7	1061.49	1644.51	1676.6	1164.3	1150.91	1188.6	2607.16	1140.51	1298.51	2782.59	1233.46	1695.87	1590.93	1467.78	2068.41	15283.6	9869.22	15114.4	12570.1	9477.05	12556.6	12994.5	18193.4	12169.3	19747	16063.2	13375.4	17771.8	16342.7	17476.5	23107.2
PH_hs_0029204	CAV2	caveolin 2	-3.5649	4.64855e-25	1.7169e-22	35.8684	34.0351	15.068	24.1087	18.0816	32.4601	22.0142	14.3092	16.137	23.6495	21.302	14.4853	8.46545	16.6058	18.2588	21.1384	14.2713	14.051	23.974	49.7811	27.3533	12.9333	30.8199	9.30037	26.6057	19.464	18.0465	26.7905	229.59	91.0008	286.258	199.381	80.0635	207.647	242.922	249.305	237.177	266.694	366.444	376.242	281.357	229.462	329.975	356.96
PH_hs_0031689	MIOX	myo-inositol oxygenase	-6.61262	4.84312e-25	1.76641e-22	-2.75911	0	0	-1.00453	-2.00906	1.01438	0	1.10071	-0.949235	-0.985397	-2.02876	1.03467	-0.940606	-1.27737	0	-3.33763	1.18927	1.27737	0	0	2.37854	1.29333	-1.10071	-1.16255	-0.985397	0	1.2031	0	114.04	91.0008	117.262	181.255	80.0635	174.823	187.14	150.766	174.302	143.605	100.233	90.9253	120.711	80.1032	85.7562	173.824
PH_hs_0049023	EYA4	eyes absent homolog 4 (Drosophila)	-8.77165	5.12774e-25	1.84713e-22	-1.37956	-1.3614	-1.00453	-1.00453	1.00453	-1.01438	-1.10071	2.20142	0.949235	-1.97079	0	-1.03467	0.940606	-1.27737	-1.21725	0	-3.56782	-1.27737	-2.52358	-1.9522	0	1.29333	-1.10071	-1.16255	0	1.02442	-1.2031	-0.92381	465.978	623.293	733.924	670.645	-2.46349	353.927	611.803	407.954	475.151	437.057	634.811	628.638	342.166	741.789	681.389	440.768
PH_hs_0042370	SPR	sepiapterin reductase (7,8-dihydrobiopterin:NADP+ oxidoreductase)	3.28393	5.89692e-25	2.0983e-22	3097.1	2872.56	2964.37	1826.24	3178.34	1728.5	4395.13	2816.71	3691.58	2591.59	3307.89	2460.44	3935.5	4078.63	3702.89	3319.83	4983.05	4787.57	2156.4	2650.11	2113.34	3348.44	3124.91	3909.64	2861.59	2884.77	2249.8	3504.93	234.877	279.235	224.868	332.302	254.971	492.359	830.432	202.992	874.691	206.933	237.111	155.2	559.083	274.52	291.757	228.661
PH_hs_0032416	AGRN	agrin	-2.61061	6.12776e-25	2.15417e-22	673.223	664.365	333.504	466.102	310.4	495.017	461.197	510.729	1101.11	1266.23	469.658	517.333	470.303	523.72	417.518	430.555	514.955	445.801	536.26	718.41	456.68	461.72	796.913	475.482	701.603	699.68	785.625	678.076	3977.05	4167.34	4002.78	2590.44	3462.44	2150.68	2250.18	3820.38	2070.93	3450.97	4276.62	4206.08	3526.03	4741.11	4689.56	3027.43
PH_hs_0022242	DRD4	dopamine receptor D4	-5.60132	7.24281e-25	2.51584e-22	0	-1.3614	-2.00906	0	-1.00453	1.01438	0	0	0.949235	0	0	0	-3.76242	0	-1.21725	1.11254	0	-1.27737	-1.26179	0	-1.18927	-1.29333	-3.30213	1.16255	0	0	1.2031	0.92381	49.8453	41.1373	49.664	35.4959	40.6476	40.6731	54.8823	53.2114	49.3456	51.7333	70.0555	46.2465	62.6246	67.5871	66.1814	47.5947
PH_hs_0029908	ARHGEF11	Rho guanine nucleotide exchange factor (GEF) 11	4.31035	8.03907e-25	2.75958e-22	30.3502	32.6737	22.0997	23.1042	16.0725	24.3451	19.8128	34.122	20.8832	18.7225	18.2588	31.04	17.8715	21.7152	20.6933	20.0258	22.5962	19.1605	22.7122	19.522	20.2176	25.8667	20.9135	16.2757	16.7517	20.4884	22.8589	17.5524	-1.51046	0	-0.689778	-0.755231	-2.46349	1.42713	0.89971	-1.97079	1.59179	0.891954	-1.07778	-1.56768	-0.907602	0.834409	-0.932132	-1.03467
PH_hs_0012278	SEC24A	SEC24 family, member A (S. cerevisiae)	6.44958	9.71492e-25	3.29607e-22	100.708	102.105	179.811	107.485	171.775	138.97	68.244	95.7617	100.619	113.321	79.1216	108.64	80.8921	122.627	70.6008	85.6659	66.5992	79.1967	131.226	149.343	117.738	65.96	83.6539	83.7034	100.51	312.449	286.338	97.9238	-3.02092	1.24659	-1.37956	0	-1.23175	-0.713563	-0.89971	0	0.795897	-2.67586	0	0	1.8152	0	0.932132	2.06933
PH_hs_0046511	FAM127A	family with sequence similarity 127, member A	-2.62759	1.09788e-24	3.68207e-22	74.496	85.7684	98.444	111.503	78.3534	134.912	158.502	84.7546	112.01	154.707	151.142	122.091	59.2582	113.686	104.684	116.817	47.5709	63.8683	104.728	103.467	126.063	97	90.2582	81.3783	133.029	80.9294	79.4047	133.029	484.858	560.964	589.76	456.16	487.771	534.459	440.858	640.508	378.847	685.913	1006.64	525.172	755.125	516.499	597.497	1098.82
PH_hs_0045078	OLFM1	olfactomedin 1	-3.4934	1.13469e-24	3.76227e-22	819.456	814.119	1507.8	1396.3	1348.08	1531.71	1789.75	1359.38	1938.34	2242.76	1739.66	1599.59	869.12	1152.18	1429.06	1547.55	836.058	831.565	3015.67	2144.49	3024.32	1598.56	2283.97	1422.96	1893.93	1491.56	1636.22	1773.71	9788.55	46518.9	10495	15760.9	43396.9	14900.6	13444.4	10188	12395.3	11202.9	29151.7	21763.3	19125	22554.9	23068.4	11021.3
PH_hs_0032691	LHFPL4	lipoma HMGIC fusion partner-like 4	-5.73801	1.29068e-24	4.22165e-22	1.37956	0	0	0	-1.00453	0	0	0	0.949235	-0.985397	0	1.03467	-1.88121	-2.55473	1.21725	-1.11254	1.18927	-2.55473	1.26179	-0.976101	-3.56782	0	-1.10071	0	0	0	1.2031	0.92381	57.3976	41.1373	37.9378	48.3348	61.5873	46.3816	81.8736	101.496	51.7333	70.4644	90.5333	42.3273	57.1789	51.7333	82.0276	83.808
PH_hs_0035614	RC3H1	ring finger and CCCH-type domains 1	5.45974	1.30218e-24	4.22165e-22	52.4231	47.6491	62.2809	58.2628	69.3126	58.834	38.5248	41.827	69.2942	58.1384	28.4026	36.2133	28.2182	56.2041	37.7349	37.8265	30.9211	76.642	41.639	23.4264	44.0031	59.4933	36.3234	68.5903	39.4159	46.099	43.3116	37.8762	0	0	0.689778	1.51046	-2.46349	0.713563	0	1.97079	0.795897	0	-2.15556	0	-0.907602	-1.66882	-0.932132	0
PH_hs_0025213	PLS3	plastin 3	-4.35516	1.3448e-24	4.31192e-22	45.5253	44.9263	56.2537	146.661	44.1994	173.459	123.279	52.834	83.5327	92.6273	124.769	62.08	29.1588	56.2041	83.9906	104.579	28.5425	38.321	121.132	237.192	132.009	62.08	180.516	59.2899	173.43	194.64	158.809	164.438	1448.53	1322.63	1747.21	1093.57	1053.14	1053.22	1513.31	2266.41	1623.63	2214.72	2583.43	2096.77	2234.52	1699.69	2162.55	2755.32
PH_hs_0044114	OLFM1	olfactomedin 1	-3.49294	1.69045e-24	5.36129e-22	19.3138	23.1439	31.1405	36.1631	28.1269	42.6039	50.6326	41.827	33.2232	43.3575	45.6471	50.6987	19.7527	21.7152	41.3867	42.2767	21.4069	20.4379	61.8276	49.7811	74.9241	45.2667	53.9347	36.0389	60.1092	43.0257	39.7023	60.9714	225.814	1078.3	257.287	291.519	851.137	311.827	421.964	295.619	339.848	267.586	846.056	512.63	522.779	574.908	642.239	355.925
PH_hs_0023429	MYH10	myosin, heavy chain 10, non-muscle	-3.0377	1.73571e-24	5.44567e-22	233.145	227.354	97.4395	224.01	95.4304	222.149	155.2	152.999	376.846	331.093	148.099	130.368	95.9418	70.2551	160.678	134.618	126.063	100.912	175.389	216.694	167.687	134.507	282.882	183.682	160.62	322.693	241.823	197.695	1607.13	1337.59	1458.19	1214.41	1261.31	1274.42	800.742	1816.09	913.69	2318.19	1224.36	1224.36	1501.17	1568.69	1501.66	1572.69
PH_hs_0043139	RNASET2	ribonuclease T2	2.51264	1.96761e-24	6.10754e-22	17422.4	17714.6	26005.3	10617.9	20505.5	12599.6	23090.7	18079.1	15359.6	19449.8	19045	20534	21725.2	32308.4	27030.4	29763.9	21448.5	26281.8	15538.9	16707.9	17391.9	20481.2	15248.1	23284.6	25910	14870.5	16148	22289.7	2692.4	3529.09	3344.73	3135.72	2862.58	3313.07	6450.92	3175.93	5770.26	2749	1876.41	1991.73	5420.2	4548.36	3937.33	2827.74
PH_hs_0047831	BMP2	bone morphogenetic protein 2	-2.48734	2.18317e-24	6.70533e-22	194.517	266.835	142.643	147.666	181.82	135.927	152.999	198.128	186.999	168.503	143.027	157.269	190.002	204.379	185.023	191.358	247.369	200.547	166.556	272.332	193.851	177.187	372.04	169.732	194.123	214.104	214.152	187.533	851.146	2641.52	809.109	990.108	2719.7	1239.46	697.275	1071.13	738.593	1053.4	1058.38	713.293	1004.72	821.058	988.06	1244.7
PH_hs_0043510	RAD50	RAD50 homolog (S. cerevisiae)	-8.34708	2.47082e-24	7.50974e-22	-1.37956	-2.72281	0	-1.00453	-6.02718	0	1.10071	-1.10071	1.89847	0	-2.02876	1.03467	-1.88121	1.27737	1.21725	-1.11254	0	0	-1.26179	0	-1.18927	0	1.10071	0	0.985397	-1.02442	0	-0.92381	280.191	325.359	277.98	213.73	254.971	227.627	557.82	360.655	552.353	307.724	385.844	347.24	794.152	629.979	607.75	428.352
PH_hs_0045701	NKX2-5	NK2 homeobox 5	6.73249	2.6289e-24	7.90785e-22	524.231	558.175	110.498	74.3353	126.571	110.567	144.193	236.652	127.198	129.087	108.539	233.835	155.2	131.569	138.767	134.618	225.962	145.62	127.441	199.125	168.877	134.507	239.955	132.53	119.233	106.54	125.122	97	-0.755231	-1.24659	2.75911	0.755231	-1.23175	-0.713563	1.79942	0.985397	-0.795897	0	0	-0.783838	0	0.834409	-0.932132	2.06933
PH_hs_0000489	SPECC1L	sperm antigen with calponin homology and coiled-coil domains 1-like	-10.5255	2.6834e-24	7.98941e-22	0	0	-2.00906	-1.00453	-1.00453	1.01438	-2.20142	-1.10071	0	0	2.02876	0	-1.88121	-1.27737	-6.08627	0	1.18927	-1.27737	-1.26179	-0.976101	1.18927	2.58667	1.10071	0	-0.985397	1.02442	0	0	2192.44	661.937	2376.97	2051.21	512.406	2142.12	1650.07	2284.15	1584.63	2228.1	2803.3	1926.67	3065.88	3406.06	3245.68	2265.92
PH_hs_0030736	SYDE1	synapse defective 1, Rho GTPase, homolog 1 (C. elegans)	-2.38561	3.14252e-24	9.26186e-22	8.27733	10.8912	9.04078	7.03172	7.03172	10.1438	14.3092	9.90638	17.0862	13.7956	12.1725	9.312	6.58424	5.10947	10.9553	7.78781	8.3249	7.6642	7.57073	13.6654	11.8927	6.46667	16.5106	10.4629	9.85397	8.19538	8.42171	14.781	43.8034	44.8771	43.456	32.4749	45.5746	53.5172	45.8852	62.08	47.7538	68.6805	92.6889	49.3818	45.3801	39.2172	46.6066	62.08
PH_hs_0002462	KIAA0753	KIAA0753	-8.16157	3.26353e-24	9.52234e-22	-1.37956	0	0	-1.00453	-3.01359	-3.04314	1.10071	1.10071	0.949235	-0.985397	-1.01438	0	-1.88121	0	0	0	0	-1.27737	-1.26179	0	1.18927	0	0	-2.32509	0	1.02442	-1.2031	-0.92381	234.877	501.128	297.294	346.651	341.194	292.561	247.42	208.904	245.136	222.097	244.656	308.832	438.372	501.48	474.455	266.944
PH_hs_0000766	PHLDB2	pleckstrin homology-like domain, family B, member 2	-3.50382	3.74857e-24	1.08293e-21	64.8391	63.986	39.1767	76.3443	43.1948	96.366	47.3305	44.0284	51.2587	58.1384	48.6902	45.5253	44.2085	37.0436	45.0384	46.7269	47.5709	38.321	112.299	113.228	93.9525	40.0933	144.193	40.6891	44.3429	56.3432	64.9674	42.4952	689.526	239.345	680.121	357.98	211.86	443.123	585.711	689.778	522.905	559.255	1129.51	830.869	1208.93	938.71	943.318	795.659
PH_hs_0000768	EPN2	epsin 2	-2.17712	3.82359e-24	1.09377e-21	495.26	441.095	690.113	312.409	640.891	315.472	849.747	337.918	578.084	645.435	893.668	340.405	523.918	665.508	584.282	564.06	541.119	622.077	585.47	631.537	484.034	607.867	483.211	610.337	609.961	544.993	559.442	573.686	2653.13	1512.11	2870.85	2897.07	1438.68	2371.88	1794.02	2870.46	1824.99	2910.45	2460.57	2815.55	2579.41	3151.56	3345.42	2648.75
PH_hs_0025667	DDX58	DEAD (Asp-Glu-Ala-Asp) box polypeptide 58	-6.82262	4.44522e-24	1.25925e-21	1.37956	1.3614	-1.00453	2.00906	0	-1.01438	-1.10071	0	0.949235	0	1.01438	2.06933	-0.940606	0	0	1.11254	3.56782	0	1.26179	0	0	1.29333	2.20142	0	0.985397	0	0	0.92381	190.318	43.6305	201.415	135.942	54.1968	138.431	214.131	194.123	261.054	220.313	381.533	363.701	166.999	121.824	124.906	159.339
PH_hs_0025315	NA	NA	-2.31638	4.61236e-24	1.29403e-21	26.2116	24.5053	22.0997	14.0634	17.077	18.2588	14.3092	20.9135	22.7817	29.5619	18.2588	15.52	14.1091	21.7152	17.0416	16.6882	15.4605	14.051	20.1886	18.5459	11.8927	16.8133	19.8128	13.9506	15.7663	20.4884	20.4527	13.8571	90.6277	41.1373	89.6711	114.04	39.4159	104.894	61.1803	126.131	70.8349	117.738	100.233	94.8444	122.526	91.785	93.2132	112.779
PH_hs_0001172	ADCY6	adenylate cyclase 6	-2.3729	5.29161e-24	1.47046e-21	1120.2	1112.27	591.669	738.33	600.709	791.216	881.668	701.152	1140.03	1238.64	860.193	717.024	431.738	648.902	629.321	641.938	467.384	633.574	793.665	1743.32	752.809	876.88	1286.73	831.221	1312.55	854.368	887.888	1307.19	5131.8	4617.36	5726.53	4037.47	4125.12	3413.69	3256.95	5020.6	3292.63	5006.54	3918.8	4364.41	4233.96	5714.86	5164.01	3473.38
PH_hs_0020027	HSPA2	heat shock 70kDa protein 2	-3.11979	5.65588e-24	1.55686e-21	584.932	550.007	381.722	720.249	377.704	766.871	351.126	517.333	546.76	587.297	347.932	497.675	287.825	269.524	798.519	777.669	321.103	260.583	579.161	1578.35	556.579	730.733	1462.84	802.157	835.617	776.512	708.626	880.391	4030.67	7277.57	4071.76	5246.59	6831.26	4549.68	3906.54	4893.48	4041.57	5765.59	4239.98	4127.69	5057.16	5783.29	5916.24	5120.57
PH_hs_0004620	PIM2	pim-2 oncogene	2.86061	9.47476e-24	2.58369e-21	7754.48	7566.68	5215.52	3333.03	5295.89	3292.67	3099.6	6793.58	3247.33	3605.57	3309.92	6605.31	5000.26	5478.62	3999.9	4111.97	5092.46	5884.83	3784.1	5370.51	3308.55	3559.25	5697.27	3732.94	3955.38	6182.39	5596.82	3800.55	445.586	815.267	493.881	755.986	788.318	631.503	1078.75	418.794	1072.07	391.568	348.122	340.97	1329.64	518.168	544.365	611.488
PH_hs_0025742	KLHL6	kelch-like 6 (Drosophila)	11.2759	1.01593e-23	2.7447e-21	3621.33	3148.93	-3.01359	-2.00906	-2.00906	1624.02	-2.20142	-2.20142	0	-3.94159	0	-1.03467	-0.940606	1918.6	2197.15	2199.5	1636.44	0	-1.26179	2168.9	-2.37854	2308.6	2687.93	-2.32509	0	-1.02442	-1.2031	869.305	0.755231	0	0.689778	0	0	0.713563	-0.89971	-0.985397	-0.795897	-0.891954	1.07778	0.783838	-1.8152	0.834409	0.932132	1.03467
PH_hs_0043285	WASL	Wiskott-Aldrich syndrome-like	-2.30987	1.03784e-23	2.77819e-21	354.546	322.653	324.463	432.953	312.409	486.902	255.365	248.76	558.15	567.589	260.695	294.88	323.568	399.816	241.016	216.946	305.643	328.283	267.499	727.195	321.103	237.973	436.982	287.149	342.918	609.531	519.74	362.133	1919.04	1571.95	2045.19	1697.76	1161.54	1718.97	1139.93	1535.25	1329.15	1943.57	1734.14	1772.26	1955.88	2014.26	2557.77	1741.34
PH_hs_0047773	PDE4C	phosphodiesterase 4C, cAMP-specific	-2.65149	1.07707e-23	2.85699e-21	37.248	42.2035	39.1767	23.1042	46.2084	30.4314	16.5106	26.417	27.5278	31.5327	19.2732	25.8667	23.5152	40.8757	21.9106	21.1384	24.9747	33.2115	36.5919	31.2352	30.9211	29.7467	31.9206	24.4135	20.6933	24.5861	31.2806	19.4	260.555	68.5622	231.076	179.745	60.3556	217.637	139.455	181.313	190.219	271.154	155.2	248.477	179.705	206.933	203.205	206.933
PH_hs_0023606	SORBS3	sorbin and SH3 domain containing 3	-2.38263	1.18988e-23	3.10235e-21	23.4524	24.5053	20.0906	19.0861	16.0725	17.2444	25.3163	16.5106	16.137	21.6787	25.3595	22.7627	17.8715	20.4379	21.9106	23.3634	14.2713	11.4963	16.4033	25.3786	13.082	27.16	17.6113	22.0884	26.6057	20.4884	25.2651	31.4095	171.437	59.8361	191.758	90.6277	51.7333	74.2106	78.2748	113.321	74.8144	123.09	141.189	94.0606	124.342	128.499	103.467	140.715
PH_hs_0004820	ITGB4	integrin, beta 4	-2.74737	1.19084e-23	3.10235e-21	990.521	993.825	1639.39	1974.91	1486.71	2194.1	1849.19	1729.21	4927.48	5003.84	1699.08	1521.99	1568.93	1990.14	1870.92	1925.82	1676.87	2125.54	1522.98	2739.91	1330.8	1899.91	3270.21	1942.62	3603.6	1791.71	1863.6	3317.4	15019.3	8714.88	14761.9	18714.6	8129.52	16055.2	12838	14869.6	11405.2	14080.4	12669.3	12128.3	12296.2	17794.6	17191.3	13656.6
PH_hs_0039737	EPB41L4A	erythrocyte membrane protein band 4.1 like 4A	-6.06134	1.23831e-23	3.19746e-21	0	0	0	1.00453	1.00453	1.01438	3.30213	0	0.949235	0.985397	-3.04314	1.03467	0	-1.27737	1.21725	1.11254	0	1.27737	-1.26179	0	-2.37854	0	-1.10071	-1.16255	-0.985397	0	-1.2031	-1.84762	73.2574	36.151	71.0471	65.7051	34.4889	54.2308	86.3722	107.408	89.1405	101.683	85.1444	77.6	93.483	110.976	113.72	122.091
PH_hs_0005992	CSRP1	cysteine and glycine-rich protein 1	-3.08959	1.40883e-23	3.60587e-21	143.474	138.863	178.806	178.806	140.634	210.991	172.811	158.502	449.938	589.267	164.329	192.448	155.2	168.612	174.067	198.033	123.684	112.408	92.1106	272.332	97.5203	221.16	203.631	218.559	354.743	277.618	291.15	307.629	1924.33	1171.79	2379.73	2095.77	974.311	2110.72	1016.67	2321.59	924.833	2075.58	1818.21	1721.31	2094.75	1472.73	1472.77	1819.98
PH_hs_0032658	GAS2L1	growth arrest-specific 2 like 1	-2.46284	1.4885e-23	3.77664e-21	477.326	472.407	213.965	383.731	219.992	377.349	261.969	292.789	484.11	547.881	272.868	319.712	199.408	222.262	320.138	351.564	215.258	210.765	244.787	558.33	230.719	403.52	418.27	347.601	499.596	515.284	488.459	490.543	2113.89	1596.88	2223.84	2545.88	1327.82	2376.17	1224.51	1826.93	1243.99	1919.48	2090.89	2086.58	1782.53	2126.07	2400.24	1898.61
PH_hs_0043526	LRRFIP1	leucine rich repeat (in FLII) interacting protein 1	-12.5539	1.51478e-23	3.81018e-21	0	-1.3614	-2.00906	0	-2.00906	0	0	-1.10071	0	-0.985397	-1.01438	0	-2.82182	0	-1.21725	2.22509	-1.18927	-2.55473	-3.78537	0.976101	1.18927	0	0	1.16255	0	-1.02442	0	0.92381	6023.72	2398.43	6468.05	6936.04	2174.03	5946.84	10386.3	8023.1	10989	8734.01	10424.3	8945.95	8430.72	6885.54	7477.56	13331.7
PH_hs_0040485	ITGB4	integrin, beta 4	-2.47172	1.61986e-23	4.02141e-21	84.1529	87.1298	108.489	113.512	108.489	116.654	104.567	146.394	154.725	164.561	98.3948	164.512	97.823	121.35	115.639	115.705	101.088	106.021	147.629	119.084	117.738	102.173	134.287	76.7281	198.065	90.1492	101.06	188.457	899.48	398.908	991.211	570.955	332.571	515.906	652.29	735.106	582.597	302.372	634.811	603.556	805.951	670.865	651.56	1231.25
PH_hs_0006110	DDIT4	DNA-damage-inducible transcript 4	-10.9245	1.62631e-23	4.02141e-21	0	1.3614	-2.00906	3.01359	1.00453	0	-2.20142	-1.10071	-1.89847	1.97079	-1.01438	1.03467	-0.940606	1.27737	-1.21725	2.22509	-1.18927	-1.27737	3.78537	-0.976101	-2.37854	0	2.20142	0	0.985397	0	1.2031	-0.92381	1237.07	17264	1278.85	4495.89	16793.6	3896.77	861.922	3239	828.529	2793.6	1924.91	2168.1	3551.45	6437.46	6418.66	3570.63
PH_hs_0004117	CRIP2	cysteine-rich protein 2	-2.93305	1.70023e-23	4.16884e-21	1340.93	1350.51	1388.26	2402.84	1395.29	2152.51	2134.28	2673.62	3686.83	4353.48	2162.66	2490.44	1599.03	1549.45	2642.66	2759.11	1650.71	1352.73	1822.02	3107.9	1517.51	2074.51	3237.19	1886.81	2272.32	2465.78	2616.74	2349.25	14710.4	6507.18	14288.7	18869.4	5593.36	20615.6	12033.6	20748.5	11199.9	19792.5	28709.8	18454.7	20841.3	18505.5	23146.7	18071.5
PH_hs_0022813	YAP1	Yes-associated protein 1	-3.04198	1.85228e-23	4.50382e-21	335.232	295.425	243.096	364.645	216.979	429.082	355.529	254.264	475.567	540.983	367.205	320.747	214.458	330.838	360.307	453.918	180.769	196.714	393.678	1024.91	411.488	310.4	522.837	282.499	814.923	710.949	682.158	817.571	2978.63	2634.04	3152.28	2670.5	2074.26	2834.27	2304.16	3007.43	2338.35	3010.34	4355.3	3999.93	4082.4	2972.16	3571.93	3899.66
PH_hs_0002108	CERCAM	cerebral endothelial cell adhesion molecule	-2.99112	1.97615e-23	4.7653e-21	234.524	243.691	117.53	263.187	102.462	305.328	171.711	175.013	364.506	471.02	184.617	203.829	139.21	164.78	138.767	154.644	141.523	120.072	211.98	223.527	206.933	134.507	223.444	104.629	191.167	294.009	323.634	178.295	2416.74	1231.63	2694.27	1116.99	1074.08	1146.7	891.613	1798.35	823.754	1667.95	1290.1	1026.83	2007.62	2235.38	2293.05	1849.98
PH_hs_0044092	C1orf226	chromosome 1 open reading frame 226	-4.72226	2.00152e-23	4.78691e-21	157.269	182.428	66.299	70.3172	60.2718	76.0784	59.4383	83.6539	420.511	408.94	49.7046	75.5307	89.3576	97.0798	101.032	105.692	112.981	97.0798	107.252	308.448	105.845	54.32	478.809	58.1273	127.116	106.54	116.701	146.886	3508.05	689.362	3266.1	3422.71	638.044	3954.57	3003.23	3723.81	2961.53	3612.41	5056.93	3160.44	2751.85	4514.15	4809.8	3746.53
PH_hs_0044663	PDE7A	phosphodiesterase 7A	2.42557	2.64193e-23	6.26717e-21	2658.4	2370.2	2772.5	3827.26	2655.98	3907.39	2884.96	2702.24	3241.64	2882.29	2440.6	2249.37	3539.5	3230.46	2287.22	2052.65	3985.25	4617.68	3125.45	2197.2	2910.15	2511.65	3053.37	3408.59	2246.7	2577.45	1946.62	2771.43	416.132	435.059	399.381	471.264	400.317	478.087	1267.69	415.837	1509.02	508.414	355.667	348.024	693.408	512.327	535.976	478.016
PH_hs_0006965	CCDC151	coiled-coil domain containing 151	-3.03349	2.89845e-23	6.82025e-21	498.02	469.684	117.53	185.838	115.521	196.79	118.877	135.387	211.68	236.495	108.539	126.229	112.873	99.6346	157.026	154.644	114.17	95.8025	195.577	207.909	183.148	223.747	182.718	196.47	274.926	278.643	275.51	296.543	1773.28	1009.73	1847.22	1295.98	971.848	1134.57	1052.66	2113.68	998.851	2193.31	1557.39	1406.99	1486.65	2067.66	2147.63	1397.83
PH_hs_0025507	FOXC2	forkhead box C2 (MFH-1, mesenchyme forkhead 1)	-2.94206	3.11951e-23	7.28169e-21	34.4889	43.5649	64.29	52.2356	55.2492	55.7908	78.1504	58.3376	110.111	105.437	64.9203	69.3227	58.3176	52.372	64.5145	68.9778	71.3563	60.0362	73.1837	57.5899	60.6529	63.3733	95.7617	53.4772	71.934	38.9281	44.5147	82.219	486.369	147.097	481.465	441.055	135.492	438.128	430.061	747.916	400.336	728.726	672.533	487.547	608.094	500.645	554.619	772.896
PH_hs_0025293	MYL9	myosin, light chain 9, regulatory	-4.48897	3.6811e-23	8.52437e-21	435.94	431.565	175.793	212.961	169.766	206.933	280.681	164.006	1782.66	2288.09	307.357	148.992	142.972	206.933	234.93	258.11	132.009	186.495	314.185	467.552	260.451	305.227	351.126	319.7	340.947	364.694	317.619	342.733	7520.59	2631.54	8259.4	11615.5	2513.99	8876.73	4014.51	9319.88	3940.49	9426.17	6792.16	5630.31	9269.34	6071.16	6866.09	10152.1
PH_hs_0004761	GNG11	guanine nucleotide binding protein (G protein), gamma 11	-3.45915	3.97087e-23	9.12301e-21	154.51	155.2	114.517	195.883	110.498	227.221	184.919	106.769	193.644	201.021	158.243	102.432	47.0303	98.3572	132.681	133.505	48.7602	103.467	138.797	317.233	130.82	144.853	309.299	138.343	296.604	246.886	227.386	306.705	1885.81	680.636	2022.43	2296.66	670.07	2554.56	1427.84	1765.83	1521.76	1846.34	2530.62	2041.12	1692.68	1377.61	1749.61	2034.15
PH_hs_0031086	CERCAM	cerebral endothelial cell adhesion molecule	-2.70722	4.0374e-23	9.20338e-21	22.0729	24.5053	17.077	30.1359	16.0725	33.4745	25.3163	20.9135	28.4771	33.5035	16.2301	31.04	9.40606	29.3794	18.2588	34.4889	10.7034	17.8831	26.4976	15.6176	27.3533	12.9333	20.9135	9.30037	20.6933	20.4884	22.8589	17.5524	145.76	113.439	173.134	98.18	103.467	115.597	86.3722	134.999	76.4062	138.253	158.433	110.521	154.292	145.187	174.309	219.349
PH_hs_0027618	NA	NA	-4.01538	4.47466e-23	1.00657e-20	-4.13867	1.3614	1.00453	0	0	2.02876	0	-1.10071	-0.949235	-0.985397	-2.02876	2.06933	0	1.27737	0	2.22509	-3.56782	0	1.26179	0	-1.18927	0	1.10071	1.16255	0.985397	0	0	-0.92381	20.3912	27.4249	17.2444	14.3494	24.6349	22.834	23.3925	25.6203	23.081	24.9747	28.0222	14.8929	26.3205	24.1979	25.1676	21.728
PH_hs_0008664	NA	NA	-1.77185	4.48467e-23	1.00657e-20	17.9342	20.4211	19.0861	17.077	18.0816	20.2876	17.6113	18.7121	17.0862	19.7079	19.2732	27.936	14.1091	26.8247	19.4761	20.0258	15.4605	17.8831	29.0211	15.6176	17.8391	24.5733	16.5106	17.4382	19.7079	23.5617	27.6713	20.3238	51.3557	91.0008	55.872	55.8871	72.673	52.8037	62.08	60.1092	63.6718	57.977	88.3778	84.6545	75.331	50.8989	55.9279	116.917
PH_hs_0015964	C10orf114	chromosome 10 open reading frame 114	-1.77291	5.00359e-23	1.11446e-20	121.401	111.635	89.4032	80.3625	82.3715	92.3085	93.5603	119.977	104.416	105.437	80.1359	133.472	85.5952	79.1967	119.291	114.592	88.0061	88.1383	84.5398	102.491	86.8169	104.76	81.4525	96.4914	115.291	162.883	150.388	149.657	327.77	292.948	300.053	416.132	269.752	407.445	244.721	310.4	267.422	363.917	295.311	308.048	369.394	546.538	549.958	385.931
PH_hs_0005424	AKAP3	A kinase (PRKA) anchor protein 3	-2.77971	5.13255e-23	1.13453e-20	77.2551	83.0456	50.2265	70.3172	45.2039	75.064	78.1504	67.1433	226.867	226.641	60.8627	58.976	57.377	61.3136	76.6871	80.1032	68.9778	80.4741	74.4455	142.511	60.6529	108.64	220.142	124.393	114.306	72.734	70.9829	131.181	652.52	459.99	619.42	589.836	452.051	518.76	551.522	771.566	550.761	837.545	611.1	528.307	604.463	550.71	532.247	652.875
PH_hs_0025562	EPHB4	EPH receptor B4	-2.00673	5.58657e-23	1.2256e-20	113.124	98.0211	76.3443	87.3942	60.2718	85.2078	88.0567	73.7475	108.213	145.839	92.3085	84.8427	56.4364	84.3062	101.032	96.7914	59.4636	66.423	85.8016	120.06	91.5739	99.5867	143.092	94.1663	117.262	93.2224	99.8574	116.4	438.789	273.002	470.428	315.687	246.349	326.098	257.317	612.917	241.953	535.172	416.022	342.537	414.774	473.944	437.17	339.371
PH_hs_0012951	POLDIP2	polymerase (DNA-directed), delta interacting protein 2	6.37074	5.946e-23	1.29472e-20	173.824	168.814	94.4259	76.3443	88.3987	87.2366	89.1574	135.387	75.9388	81.7879	65.9346	150.027	86.5358	76.642	88.8596	94.5663	80.8705	68.9778	58.0423	89.8013	58.2743	104.76	73.7475	101.142	75.8756	85.0271	76.9985	84.9905	-0.755231	-1.24659	-0.689778	0.755231	0	-1.42713	0	0.985397	0	-0.891954	-2.15556	0	0	1.66882	-0.932132	-1.03467
PH_hs_0002901	LIMK1	LIM domain kinase 1	1.71499	7.56223e-23	1.63445e-20	2259.71	2130.6	1324.98	1187.36	1372.19	1255.8	1304.34	1273.52	1198.88	1298.75	1145.23	1287.13	2095.67	1585.21	1308.55	1351.74	2173.99	1622.26	1006.91	1430.96	1020.4	1395.51	1151.34	1299.73	1079.01	1136.08	1020.23	1220.35	473.53	437.552	480.775	410.846	371.987	475.233	477.746	315.327	491.069	423.678	373.989	251.612	432.019	398.013	507.08	348.683
PH_hs_0005700	FILIP1	filamin A interacting protein 1	-2.50276	8.0297e-23	1.72272e-20	224.868	219.186	126.571	208.942	114.517	231.278	124.38	182.718	201.238	228.612	124.769	185.205	102.526	130.291	137.55	136.843	112.981	146.897	180.436	252.81	149.848	156.493	271.875	136.018	172.444	189.518	216.558	163.514	892.683	391.428	950.514	1039.2	359.67	1057.5	814.238	1177.55	781.571	1082.83	981.856	837.923	1424.03	1550.33	1391.67	971.552
PH_hs_0000358	HAPLN1	hyaluronan and proteoglycan link protein 1	-7.60051	8.44458e-23	1.79851e-20	0	0	-2.00906	1.00453	1.00453	-1.01438	-1.10071	1.10071	0	0.985397	-1.01438	0	-0.940606	1.27737	-1.21725	-2.22509	-2.37854	0	0	0	-2.37854	1.29333	2.20142	2.32509	0	-1.02442	1.2031	0.92381	576.997	118.426	618.731	128.389	113.321	122.733	168.246	407.954	150.425	434.382	285.611	245.341	224.178	455.587	464.202	195.552
PH_hs_0044654	LMNA	lamin A/C	-2.05091	8.76779e-23	1.85381e-20	3375.77	3294.6	2095.45	2266.22	1890.53	2370.6	2019.8	1937.25	2808.79	3444.95	1917.18	1914.13	1813.49	1410.21	2049.86	2099.37	1816.02	1498.35	1398.06	2565.19	1242.79	1678.75	2406.15	2047.24	1952.07	3347.81	2654.04	1992.66	6439.86	8915.58	6995.73	11052.8	8554.48	9330.55	5706.86	8949.37	6073.49	9919.42	7739.52	7722.38	9525.29	8538.5	9958.9	14824.7
PH_hs_0048159	POU2F2	POU class 2 homeobox 2	3.114	9.03679e-23	1.89695e-20	2855.68	2800.41	4321.49	1770.99	3568.09	1925.29	3686.28	3527.77	1539.66	1845.65	3952.02	4197.64	5105.61	5791.58	3097.91	3332.07	4843.91	3883.19	3107.79	2307.5	3388.24	4111.51	2309.29	3713.17	2620.17	2902.19	2802.02	2431.47	317.197	184.495	316.608	411.601	230.337	397.455	1261.39	352.772	1137.34	334.483	284.533	195.176	464.692	330.426	314.129	273.152
PH_hs_0024606	WIPF1	WAS/WASL interacting protein family, member 1	2.15918	9.72498e-23	2.02682e-20	3102.62	3022.32	1956.83	2293.34	1841.3	2389.88	1467.25	2331.3	1671.6	1969.81	1632.14	2490.44	1873.69	2430.83	1915.96	2051.53	1782.72	2061.67	1501.53	1577.38	1254.68	2511.65	1076.49	2597.13	2097.91	2666.57	2408.61	2105.36	374.595	599.608	411.797	702.365	570.298	596.539	732.364	326.166	722.675	347.862	243.578	333.915	432.019	367.14	426.917	474.912
PH_hs_0027149	APLP1	amyloid beta (A4) precursor-like protein 1	-2.13881	1.02971e-22	2.13085e-20	590.45	637.137	557.515	563.542	621.805	591.383	1363.78	1107.31	739.454	655.289	730.353	1230.22	1087.34	821.346	1045.62	1084.73	1241.6	841.784	1251.69	956.579	1253.49	813.507	940.006	927.712	1264.26	909.687	1120.09	1244.37	3466.51	5475.01	3144.01	2782.27	5433.23	3064.75	4397.78	5801.03	4028.83	5098.41	4429.67	3183.95	5100.73	3516.2	3371.52	3062.61
PH_hs_0025304	PRKCDBP	protein kinase C, delta binding protein	-2.2824	1.15672e-22	2.37681e-20	8224.91	8388.97	4871.97	10998.6	4435	11432.1	6832.1	7227.26	9957.48	11489.7	6716.2	7373.03	3871.53	8609.45	9469.03	9593.47	4137.48	7008.91	6118.41	9024.05	5424.27	5406.13	9461.7	5157.06	6430.7	10872.2	12364.3	5839.4	34956.6	27113.3	35469.1	45446	24349.2	40947.8	27236	52506.9	24765.1	48341.2	41456.7	43913.8	35253.1	34517.8	35493.7	37517
PH_hs_0039217	ZFHX3	zinc finger homeobox 3	-2.70853	1.19408e-22	2.43642e-20	68.9778	69.4316	66.299	172.779	58.2628	189.689	93.5603	51.7333	115.807	126.131	86.2222	53.8027	39.5055	57.4815	63.2973	74.5405	42.8138	56.2041	137.535	139.582	112.981	60.7867	139.79	77.8906	93.6127	101.418	105.873	93.3048	398.007	617.06	417.316	471.264	599.86	383.183	550.623	558.72	542.006	521.793	592.778	779.135	611.724	450.581	463.27	842.219
PH_hs_0014101	BCAR1	breast cancer anti-estrogen resistance 1	-2.63451	1.20904e-22	2.44982e-20	166.926	179.705	143.648	117.53	121.548	152.157	147.495	106.769	240.157	309.415	133.898	134.507	101.585	117.518	159.46	189.133	185.526	75.3646	166.556	229.384	135.577	227.627	125.481	189.495	219.743	383.134	332.056	231.876	1116.99	1851.18	1239.53	1494.6	1555.7	1190.22	673.883	881.93	625.575	927.632	810.489	1000.96	931.2	901.161	1146.52	1266.43
PH_hs_0006150	CPT1C	carnitine palmitoyltransferase 1C	-2.2512	1.22452e-22	2.46406e-20	33.1093	24.5053	27.1223	35.1586	25.1133	47.6758	27.5177	48.4312	43.6648	50.2552	28.4026	64.1493	21.6339	42.1531	35.3004	38.9391	23.7854	25.5473	39.1154	36.1157	30.9211	33.6267	29.7191	33.7139	43.3575	56.3432	46.9209	40.6476	122.347	315.386	147.612	137.452	250.044	121.306	118.762	166.532	109.834	157.876	172.444	135.604	255.036	186.908	219.983	178.997
PH_hs_0042750	OR6C70	olfactory receptor, family 6, subfamily C, member 70	5.35295	1.56783e-22	3.13329e-20	42.7662	66.7088	37.1676	31.1405	57.2583	37.532	30.8199	34.122	47.4618	42.3721	35.5033	35.1787	45.1491	77.9193	31.6486	45.6143	35.6782	68.9778	27.7593	36.1157	27.3533	43.9733	63.8411	52.3146	41.3867	45.0746	40.9054	17.5524	0	0	-0.689778	-2.26569	0	0.713563	-0.89971	0	0.795897	0	1.07778	0.783838	0	0	-0.932132	2.06933
PH_hs_0047328	RASSF8	Ras association (RalGDS/AF-6) domain family (N-terminal) member 8	-3.08109	1.63992e-22	3.25507e-20	55.1822	44.9263	64.29	83.3761	53.2401	91.2941	55.0355	48.4312	161.37	152.737	58.834	58.976	59.2582	70.2551	55.9937	48.952	55.8958	70.2551	123.655	173.746	133.198	38.8	162.905	47.6644	59.1238	159.81	120.31	61.8952	658.562	956.132	672.533	507.515	780.927	622.227	450.755	349.816	557.924	475.411	909.644	779.919	516.426	761.815	1087.8	670.464
PH_hs_0024565	MPP3	membrane protein, palmitoylated 3 (MAGUK p55 subfamily member 3)	-2.01555	1.81052e-22	3.56942e-20	17.9342	19.0597	19.0861	24.1087	18.0816	25.3595	30.8199	19.8128	24.6801	27.5911	31.4457	20.6933	13.1685	25.5473	17.0416	23.3634	16.6498	17.8831	27.7593	35.1396	20.2176	24.5733	24.2156	23.2509	34.4889	25.6106	25.2651	36.0286	67.9708	109.7	78.6347	79.2993	99.7714	65.6478	67.4783	125.145	61.2841	137.361	93.7667	83.0869	98.9286	132.671	162.191	98.2933
PH_hs_0044448	VWA5A	von Willebrand factor A domain containing 5A	7.17444	1.83367e-22	3.5908e-20	80.0142	73.5158	81.367	136.616	80.3625	157.229	202.53	123.279	146.182	133.029	179.545	118.987	65.8424	43.4305	144.853	120.155	63.0314	53.6494	123.655	115.18	140.334	160.373	105.668	161.594	342.918	192.591	143.169	357.514	0.755231	-2.49317	-1.37956	0.755231	-1.23175	0	-0.89971	-0.985397	-1.59179	-0.891954	-2.15556	0.783838	-0.907602	0	0.932132	0
PH_hs_0032822	SOWAHD	sosondowah ankyrin repeat domain family member D	3.10634	1.93066e-22	3.75551e-20	7027.46	7007.14	11916.7	3910.64	11563.2	4073.75	4901.46	7081.96	5110.68	4850.12	4577.89	6261.8	7749.65	2137.03	5743.01	5647.28	9961.34	2225.17	5274.28	4775.08	5206.63	4833.19	6464.47	4654.84	3152.28	3049.71	3165.36	3432.88	709.917	432.565	538.027	698.589	603.556	669.322	1514.21	742.004	1276.62	500.386	650.978	449.139	473.768	316.241	545.297	570.101
PH_hs_0011195	RASGEF1C	RasGEF domain family, member 1C	-4.32557	2.13538e-22	4.09793e-20	1.37956	-1.3614	1.00453	3.01359	1.00453	0	1.10071	0	-0.949235	2.95619	0	0	-1.88121	-1.27737	-1.21725	-1.11254	-1.18927	2.55473	2.52358	0.976101	2.37854	-1.29333	1.10071	-1.16255	1.97079	-1.02442	0	0	30.9645	33.6578	25.5218	25.6779	41.8794	40.6731	30.5901	38.4305	41.3867	43.7057	36.6444	24.299	33.5813	33.3763	30.7604	39.3173
PH_hs_0017146	ICAM3	intercellular adhesion molecule 3	2.61274	2.14513e-22	4.09793e-20	6743.27	6821.99	8006.11	2976.42	8047.3	3261.23	5878.89	6741.84	4057.03	4665.85	5819.49	7278.88	7170.24	8263.28	4753.38	5270.12	6778.85	6860.73	3370.24	3751.15	3441.75	6989.17	2988.43	6857.86	4411.62	6856.46	5979.41	4636.6	626.842	681.883	621.49	1184.2	603.556	1184.52	1502.52	757.77	1499.47	751.917	738.278	438.166	1391.35	958.736	1178.22	700.469
PH_hs_0028741	GNG12	guanine nucleotide binding protein (G protein), gamma 12	-1.99639	2.14882e-22	4.09793e-20	75.8755	77.6	65.2945	61.2764	65.2945	65.9346	60.539	74.8482	58.8526	56.1676	55.7908	73.4613	50.7927	49.8173	66.949	62.3025	48.7602	49.8173	74.4455	64.4226	68.9778	62.08	66.0425	60.4524	73.9048	63.5142	57.7488	64.6667	267.352	231.865	279.36	184.276	222.946	174.109	165.547	169.488	172.71	182.851	472.067	449.139	258.667	212.774	212.526	504.917
PH_hs_0022611	MRS2P2	MRS2 magnesium homeostasis factor homolog (S. cerevisiae) pseudogene 2	-8.12713	2.16909e-22	4.10973e-20	-2.75911	-1.3614	1.00453	1.00453	-1.00453	-1.01438	-1.10071	-1.10071	0.949235	0.985397	0	0	0	0	2.43451	0	-2.37854	0	0	-0.976101	0	-1.29333	0	0	0	1.02442	1.2031	-0.92381	283.212	998.516	306.261	220.527	1023.58	185.526	396.772	246.349	373.276	258.667	278.067	314.319	295.878	249.488	258.201	334.197
PH_hs_0023539	KIAA1549	KIAA1549	-4.77109	2.23807e-22	4.21306e-20	0	-1.3614	2.00906	2.00906	0	-1.01438	1.10071	-1.10071	-0.949235	0	0	1.03467	0.940606	3.8321	1.21725	4.45018	1.18927	1.27737	1.26179	0	-2.37854	0	2.20142	0	0	1.02442	1.2031	0.92381	28.6988	79.7815	32.4196	22.6569	88.6857	24.2612	35.0887	50.2552	36.6113	50.8414	56.0444	42.3273	38.1193	32.5419	32.6246	52.768
PH_hs_0012648	POU2F3	POU class 2 homeobox 3	-5.79437	2.31054e-22	4.32159e-20	0	-1.3614	-2.00906	0	0	0	0	2.20142	0	0	0	3.104	-2.82182	1.27737	2.43451	-1.11254	-1.18927	-1.27737	1.26179	0.976101	-2.37854	0	-2.20142	0	0.985397	1.02442	2.4062	0	105.732	73.5486	81.3938	97.4248	99.7714	141.286	62.9797	105.437	105.058	101.683	101.311	46.2465	88.945	122.658	111.856	82.7733
PH_hs_0029732	NDRG1	N-myc downstream regulated 1	-1.53152	2.51284e-22	4.67004e-20	9757.6	9795.3	6647.98	5841.35	6341.6	5655.16	6359.9	6755.05	8713.98	10157.5	6563.03	6365.27	4481.99	5858	6653.52	6653.02	4897.42	6085.37	6269.83	7057.21	5297.02	7824.67	7092.97	8378.47	6934.24	10141.8	9002.8	6884.23	16531.3	23849.7	17507.9	25479.2	23397	21517.5	17413.9	19052.6	17306	18582.1	17606.6	21002.2	17187.3	20549	22397.3	25026.5
PH_hs_0000161	ACP5	acid phosphatase 5, tartrate resistant	3.53293	2.56703e-22	4.74057e-20	9088.51	8949.87	8374.77	2251.15	8299.43	2240.76	5120.5	5284.5	5268.26	5668	4524.13	4513.22	7469.35	6058.55	7084.42	6746.47	9119.34	7341.02	7689.34	5462.26	6707.49	7267.24	6475.47	7663.51	5496.54	3558.84	3369.89	6019.54	551.319	174.522	490.432	699.344	226.641	719.985	1952.37	543.939	1929.26	576.202	414.944	395.055	442.002	393.841	343.957	402.485
PH_hs_0010110	ZFYVE21	zinc finger, FYVE domain containing 21	-1.59489	2.60157e-22	4.77413e-20	2128.65	2013.52	1435.47	1309.91	1382.23	1316.66	1353.87	1160.15	2027.57	2167.87	1129	1023.29	1154.12	1733.39	1076.05	1026.88	1334.36	1857.29	1419.51	1674.01	1106.02	1121.32	2091.35	1392.73	1220.91	1451.61	1417.25	1180.63	3942.31	4268.31	3968.29	4946.76	4082.01	4267.11	3632.13	4654.03	3409.62	4556.1	5247.7	4868.42	3649.47	4615.11	4742.69	4680.83
PH_hs_0047095	KLHDC10	kelch domain containing 10	3.99546	3.14672e-22	5.73843e-20	28.9707	29.9509	38.1722	34.154	34.154	38.5464	28.6184	26.417	47.4618	49.2698	32.4601	33.1093	33.8618	57.4815	21.9106	22.2509	27.3533	48.5399	40.3772	34.1635	35.6782	37.5067	35.2227	37.2015	64.0508	72.734	67.3736	61.8952	0.755231	6.23293	1.37956	0	3.69524	3.56782	0	4.92698	3.18359	2.67586	1.07778	0.783838	1.8152	2.50323	0	5.17333
PH_hs_0008943	RGL4	ral guanine nucleotide dissociation stimulator-like 4	2.4867	3.24263e-22	5.87662e-20	380.757	367.579	575.596	297.341	601.714	284.026	368.738	758.389	516.384	503.538	303.299	695.296	425.154	200.547	390.739	368.252	516.144	214.598	286.426	245.001	310.4	429.387	303.796	459.206	330.108	388.256	365.743	411.095	59.6633	33.6578	49.664	86.0964	43.1111	87.7683	98.9681	69.9632	93.12	68.6805	82.9889	43.1111	98.9286	52.5677	62.4529	80.704
PH_hs_0040048	MT1E	metallothionein 1E	-13.0913	3.30723e-22	5.95668e-20	-1.37956	2.72281	0	1.00453	-1.00453	-1.01438	0	0	-1.89847	0	2.02876	0	-4.70303	0	0	1.11254	-1.18927	1.27737	1.26179	-0.976101	2.37854	0	-1.10071	0	0	0	-1.2031	0	5598.53	9849.28	5430.62	8414.79	9197.45	7154.19	8412.29	19103.9	9187.04	17700.8	6381.52	5445.33	39725.8	23607.1	21062.5	51278.1
PH_hs_0000695	LPPR2	lipid phosphate phosphatase-related protein type 2	-2.04701	3.42752e-22	6.13547e-20	227.627	228.716	213.965	230.038	184.834	243.451	216.84	203.631	329.385	342.918	214.034	211.072	198.468	261.86	220.323	225.847	218.826	226.094	302.829	279.165	279.479	244.44	278.479	204.608	220.729	222.3	227.386	201.39	1685.68	506.114	1770.66	802.055	443.429	717.845	667.585	1155.87	643.881	1073.02	1051.91	983.717	1331.45	1207.39	1244.4	1009.83
PH_hs_0009005	ITGA5	integrin, alpha 5 (fibronectin receptor, alpha polypeptide)	-3.17976	3.75595e-22	6.68238e-20	44.1458	46.2877	34.154	51.2311	24.1087	60.8627	40.7262	45.1291	67.3957	88.6857	42.6039	63.1147	24.4558	34.4889	52.342	54.5147	20.2176	26.8247	32.8065	78.0881	41.6245	63.3733	53.9347	65.1026	122.189	109.613	111.888	105.314	573.22	447.524	695.986	577.752	339.962	637.926	227.627	576.457	222.851	540.524	400.933	433.463	587.219	635.819	586.311	399.381
PH_hs_0006061	RHOH	ras homolog family member H	1.78693	3.8993e-22	6.89539e-20	387.655	416.59	579.614	439.984	547.469	522.405	403.96	659.325	376.846	431.604	376.335	673.568	404.461	505.837	640.276	750.968	384.135	450.91	411.343	353.348	371.053	632.44	407.262	625.45	728.208	482.503	526.958	590.314	116.306	130.892	105.536	116.306	119.479	122.733	237.523	150.766	231.606	148.064	172.444	105.034	157.015	139.346	138.888	133.472
PH_hs_0013103	ADRA2B	adrenergic, alpha-2B-, receptor	5.48127	4.0819e-22	7.17481e-20	66.2187	72.1544	56.2537	45.2039	44.1994	50.719	50.6326	55.0355	39.8679	58.1384	37.532	49.664	47.0303	42.1531	83.9906	82.3283	54.7065	48.5399	45.4244	40.0201	34.4889	60.7867	51.7333	74.403	54.1968	48.1479	38.4992	50.8095	-0.755231	-1.24659	-0.689778	0	0	-0.713563	0	-1.97079	-0.795897	0.891954	0	0	0	0.834409	0	0
PH_hs_0049330	CAV2	caveolin 2	-3.08048	4.78507e-22	8.36041e-20	1045.7	984.295	392.772	644.909	378.708	673.548	394.054	383.047	781.221	815.909	389.522	365.237	294.41	472.626	405.346	406.079	331.807	476.458	605.659	909.726	538.74	341.44	816.726	323.188	435.545	588.018	566.66	434.19	3917.38	1297.7	4304.9	5857.57	1199.72	4848.66	4608.32	4510.16	4662.37	4526.67	6785.69	7399.43	4136.85	7055.76	6366.46	4352.84
PH_hs_0044887	C10orf113	chromosome 10 open reading frame 113	-2.98291	5.00561e-22	8.69367e-20	8.27733	6.80702	10.0453	3.01359	10.0453	5.0719	8.80567	7.70496	9.49235	9.85397	8.11503	4.13867	1.88121	6.38683	7.30353	7.78781	4.75709	6.38683	7.57073	5.8566	7.13563	6.46667	7.70496	5.81273	9.85397	3.07327	7.21861	4.61905	40.0273	23.6851	37.248	54.3766	32.0254	52.0901	21.593	39.4159	66.0595	78.492	59.2778	41.5434	60.8094	80.1032	79.2312	75.5307
PH_hs_0048849	GNAO1	guanine nucleotide binding protein (G protein), alpha activating activity polypeptide O	-2.4565	5.13918e-22	8.87283e-20	20.6933	21.7825	29.1314	32.145	62.2809	41.5895	33.0213	24.2156	46.5125	56.1676	33.4745	34.144	24.4558	45.9852	41.3867	41.1642	23.7854	31.9342	34.0683	46.8528	28.5425	38.8	34.122	44.1768	40.4013	39.9525	44.5147	41.5714	170.682	83.5213	208.313	265.841	65.2825	244.752	179.042	207.919	192.607	184.634	199.389	179.499	303.139	246.151	215.323	321.781
PH_hs_0002243	TGFB1I1	transforming growth factor beta 1 induced transcript 1	-2.67844	5.52313e-22	9.47964e-20	206.933	187.874	199.902	240.083	209.947	244.465	274.077	294.99	804.952	611.931	182.588	291.776	246.439	149.452	234.93	228.072	299.697	209.488	160.247	342.611	154.605	300.053	440.284	337.139	351.787	327.815	273.104	396.314	2642.55	1212.93	2709.45	2414.47	1108.57	2895.64	1006.78	1867.33	1130.17	2401.14	1634.99	1619.41	1495.73	1639.61	1823.25	1687.54
PH_hs_0005083	NEURL1B	neuralized homolog 1B (Drosophila)	-3.03378	6.02938e-22	1.0288e-19	413.867	432.926	297.341	484.184	245.106	529.506	307.098	375.342	383.491	503.538	322.573	443.872	192.824	203.101	328.659	325.976	192.662	160.948	297.782	609.087	290.182	477.24	767.194	404.566	523.246	416.94	475.225	493.314	3375.13	996.022	3470.27	3665.14	878.235	3906.76	2730.62	3117.8	2406	2619.67	4680.79	3658.96	3172.07	5356.9	4687.69	3483.72
PH_hs_0038049	KIF5C	kinesin family member 5C	4.42248	6.91236e-22	1.16642e-19	74.496	76.2386	26.1178	26.1178	32.145	26.3739	31.9206	31.9206	47.4618	47.299	22.3163	25.8667	31.9806	16.6058	15.8243	16.6882	38.0567	20.4379	41.639	35.1396	35.6782	21.9867	50.6326	29.0637	23.6495	27.6594	25.2651	25.8667	1.51046	0	1.37956	-0.755231	1.23175	0	-0.89971	1.97079	-1.59179	1.78391	2.15556	-0.783838	0.907602	-1.66882	0.932132	0
PH_hs_0035384	SPEG	SPEG complex locus	-3.29065	6.91586e-22	1.16642e-19	16.5547	14.9754	14.0634	7.03172	10.0453	10.1438	15.4099	8.80567	52.208	67.007	12.1725	11.3813	8.46545	15.3284	10.9553	10.0129	7.13563	10.2189	17.665	30.2591	15.4605	12.9333	22.0142	13.9506	18.7225	9.2198	9.62481	17.5524	95.1591	147.097	97.2587	160.109	102.235	164.833	100.768	134.014	91.5282	122.198	122.867	125.414	265.927	160.206	143.548	163.477
PH_hs_0000003	LTA	lymphotoxin alpha (TNF superfamily, member 1)	4.02639	7.01253e-22	1.17593e-19	1484.4	1351.87	1149.18	760.43	1087.91	793.244	613.095	750.684	767.931	901.638	612.685	727.371	988.577	1331.02	824.082	794.357	1045.37	1214.78	671.272	2226.49	588.69	1413.61	1257.01	1586.88	1022.84	1645.22	1434.1	1146.45	64.1946	16.2056	64.1493	184.276	13.5492	143.426	211.432	41.3867	218.076	41.9218	50.6556	47.8141	103.467	44.2237	41.9459	47.5947
PH_hs_0025567	PTPN21	protein tyrosine phosphatase, non-receptor type 21	-2.18496	7.27144e-22	1.20827e-19	41.3867	36.7579	20.0906	32.145	19.0861	35.5033	29.7191	23.1149	33.2232	48.2844	25.3595	25.8667	15.9903	26.8247	25.5624	30.0387	15.4605	24.27	27.7593	44.9006	29.7318	32.3333	34.122	27.9011	47.299	39.9525	44.5147	45.2667	119.327	95.9871	136.576	105.732	81.2952	104.18	108.865	177.371	102.671	178.391	157.356	162.255	171.537	175.226	159.395	182.101
PH_hs_0026427	GZMM	granzyme M (lymphocyte met-ase 1)	2.71989	7.2882e-22	1.20827e-19	2895.69	2807.21	3380.25	2223.03	2944.28	2388.86	2477.7	7581.69	3454.27	3993.81	2538.99	8251.47	2743.75	2404	3642.03	3729.25	2742.46	1861.12	2509.7	3138.16	2259.62	4120.56	3484.85	3712.01	2908.89	4786.1	5176.94	2740.02	465.978	204.44	471.118	884.376	220.483	882.678	804.341	382.334	758.49	342.51	432.189	420.921	559.991	524.009	497.759	573.205
PH_hs_0042179	GPR20	G protein-coupled receptor 20	-2.08223	7.56203e-22	1.24658e-19	86.912	91.214	87.3942	74.3353	66.299	75.064	59.4383	62.7404	78.7865	109.379	62.8915	80.704	55.4958	91.9704	82.7733	75.653	58.2743	68.9778	73.1837	48.805	60.6529	94.4133	71.5461	70.9154	79.8171	64.5386	80.6077	83.1429	234.877	135.878	260.046	518.089	130.565	571.564	355.386	317.298	296.074	290.777	413.867	252.396	365.764	408.026	379.378	372.48
PH_hs_0003442	GMIP	GEM interacting protein	2.68219	8.08655e-22	1.32556e-19	695.296	683.425	701.162	434.962	580.619	473.715	673.634	650.519	351.217	422.735	553.851	663.221	634.909	1135.58	635.407	650.839	587.5	1029.56	440.364	452.911	412.677	838.08	417.169	909.112	469.049	468.161	516.13	422.181	91.383	41.1373	110.364	71.747	34.4889	95.6175	190.739	79.8171	164.751	75.8161	76.5222	60.3556	150.662	131.837	125.838	71.392
PH_hs_0000318	EMR1	egf-like module containing, mucin-like, hormone receptor-like 1	-7.34907	8.15178e-22	1.32879e-19	1.37956	-1.3614	0	0	-1.00453	-2.02876	1.10071	1.10071	-0.949235	-0.985397	-1.01438	-2.06933	0	-1.27737	0	-1.11254	0	0	-1.26179	0	0	1.29333	-1.10071	-1.16255	1.97079	0	0	0	241.674	109.7	222.798	333.057	98.5397	316.822	207.833	312.371	194.995	299.697	247.889	179.499	247.775	203.596	206.001	223.488
PH_hs_0045940	GAS2L1	growth arrest-specific 2 like 1	-2.4017	8.38754e-22	1.35962e-19	78.6347	76.2386	37.1676	61.2764	30.1359	68.9778	44.0284	74.8482	72.1419	87.7003	45.6471	87.9467	36.6836	38.321	54.7765	66.7527	42.8138	25.5473	44.1626	109.323	47.5709	53.0267	102.366	48.827	63.0654	62.4898	61.3581	55.4286	321.728	214.413	335.232	233.366	200.775	271.154	210.532	397.115	182.261	336.267	450.511	297.859	323.106	397.179	431.577	286.603
PH_hs_0003980	PTPN6	protein tyrosine phosphatase, non-receptor type 6	3.61202	8.80439e-22	1.41931e-19	1087.09	1213.01	2551.51	574.592	2351.61	646.159	2714.35	2359.92	1406.77	1732.33	2476.1	2859.82	2597.01	1624.81	2167.93	2616.71	2146.64	1187.95	1791.74	1621.3	1862.4	2802.65	1197.57	2536.68	1991.49	1334.82	1622.98	1713.67	137.452	95.9871	166.236	140.473	70.2095	147.708	672.083	101.496	636.718	99.0069	113.167	92.4929	200.58	90.9505	93.2132	133.472
PH_hs_0000920	FBLIM1	filamin binding LIM protein 1	-3.29968	1.00801e-21	1.61603e-19	544.924	562.26	303.368	541.442	294.328	585.297	257.566	533.844	699.587	739.048	222.149	488.363	172.131	281.021	367.611	341.551	210.501	301.458	344.468	580.78	363.917	337.56	746.281	305.75	474.961	283.765	309.197	430.495	4581.23	1351.3	4584.95	4128.85	1303.19	3711.24	1750.84	6297.67	1662.63	6058.15	5891.13	4712.44	5838.61	3707.28	3463.8	5470.28
PH_hs_0042478	BATF	basic leucine zipper transcription factor, ATF-like	3.15865	1.02578e-21	1.63553e-19	354.546	255.944	113.512	79.3579	131.594	69.9921	96.8624	137.589	145.233	96.5689	91.2941	114.848	127.922	104.744	121.725	106.804	156.984	125.182	155.2	103.467	54.7065	156.493	106.769	261.573	94.5981	236.642	105.873	167.21	8.30754	7.47952	6.89778	16.6151	7.39048	15.6984	29.6904	17.7371	31.04	11.5954	21.5556	7.05455	19.0596	15.0194	20.5069	13.4507
PH_hs_0025828	EDIL3	EGF-like repeats and discoidin I-like domains 3	-2.27555	1.2895e-21	2.04484e-19	42.7662	83.0456	63.2854	43.1948	60.2718	59.8484	73.7475	66.0425	52.208	60.1092	57.8196	70.3573	62.08	62.5909	64.5145	61.19	68.9778	60.0362	68.1366	59.5421	79.6812	59.4933	79.2511	52.3146	54.1968	42.0013	49.3271	39.7238	237.143	159.563	259.356	185.032	133.029	184.099	337.391	261.13	349.399	309.508	455.9	497.737	259.574	239.475	281.504	718.059
PH_hs_0031049	ADCY9	adenylate cyclase 9	-2.60826	1.32765e-21	2.09395e-19	126.919	136.14	95.4304	161.729	99.4485	167.373	162.905	175.013	193.644	233.539	171.43	196.587	98.7636	91.9704	136.333	165.769	95.1418	67.7004	104.728	343.587	108.224	253.493	175.013	248.785	291.677	276.594	262.276	303.933	1399.44	987.296	1390.59	1123.78	812.952	1036.81	689.178	986.382	619.208	1031.1	899.944	1177.33	968.412	1021.32	1046.78	916.715
PH_hs_0013564	FAM113B	family with sequence similarity 113, member B	2.65356	1.46708e-21	2.30142e-19	5901.74	6442.16	4457.1	2010.07	3757.95	2447.7	4020.89	4026.39	4221.25	5535.96	3225.73	4155.22	5274.92	11595.9	4238.48	4939.7	5366	9036.09	4812.46	3445.64	4835.58	4719.37	3865.69	4317.7	2675.35	2867.36	3616.52	2351.1	619.29	639.499	635.975	594.367	540.737	615.092	1502.52	619.815	1392.82	575.31	532.422	395.055	1067.34	723.432	660.882	497.675
PH_hs_0018465	PPP1R3B	protein phosphatase 1, regulatory subunit 3B	-2.29718	1.48258e-21	2.3133e-19	27.5911	27.2281	33.1495	31.1405	24.1087	32.4601	49.5319	30.8199	52.208	50.2552	37.532	33.1093	23.5152	24.27	35.3004	40.0516	23.7854	21.7152	50.4715	42.9484	47.5709	27.16	61.6397	26.7386	44.3429	30.7327	30.0775	38.8	110.264	208.18	104.156	125.368	193.384	126.301	181.741	187.225	184.648	176.607	247.889	196.743	147.939	105.135	123.041	360.064
PH_hs_0029330	WDR86	WD repeat domain 86	-4.495	1.51916e-21	2.35776e-19	-2.75911	0	-2.00906	-3.01359	0	-2.02876	0	-1.10071	0.949235	1.97079	2.02876	1.03467	-3.76242	0	1.21725	0	-1.18927	-2.55473	0	0	2.37854	-2.58667	0	1.16255	0	0	0	0.92381	24.1674	28.6715	23.4524	23.4122	39.4159	28.5425	31.4899	40.4013	28.6523	34.7862	42.0333	22.7313	33.5813	35.0452	35.421	31.04
PH_hs_0026878	HSH2D	hematopoietic SH2 domain containing	4.08953	1.65533e-21	2.55552e-19	1379.56	1347.79	3538.96	2803.65	3443.53	2960.97	3513.46	3887.7	2393.02	2943.38	3481.35	4740.84	5576.85	5610.19	6776.46	7491.88	5439.73	3459.11	3803.03	2731.13	4164.83	2302.13	2494.21	2001.91	1857.47	1535.61	1595.31	1756.16	135.186	97.2337	126.919	210.709	91.1492	229.767	1066.16	108.394	913.69	100.791	151.967	91.7091	272.281	145.187	155.666	132.437
PH_hs_0023677	FAM214A	family with sequence similarity 214, member A	-8.97575	1.67927e-21	2.57882e-19	0	4.08421	0	0	-2.00906	-1.01438	3.30213	-1.10071	1.89847	1.97079	0	-2.06933	0.940606	0	0	-1.11254	0	1.27737	1.26179	-0.976101	2.37854	-1.29333	-3.30213	1.16255	0.985397	-2.04884	0	-0.92381	759.763	145.851	838.77	701.61	126.87	830.588	1518.71	787.332	1565.53	815.246	1298.72	884.17	1385	1406.81	1817.66	1030.53
PH_hs_0048043	SASH3	SAM and SH3 domain containing 3	3.67616	1.71712e-21	2.62315e-19	3802.05	3771.09	3557.04	3093.95	3523.89	3328.18	2182.71	4121.06	2236.4	2561.05	2316.84	4143.84	4224.26	4400.53	2563.54	2942.68	3853.24	3769.51	2182.89	2279.2	1953.97	3561.84	2077.04	3548.09	2271.34	2757.75	2427.86	2467.5	236.387	41.1373	260.046	391.21	43.1111	390.319	700.874	208.904	730.634	229.232	181.067	113.657	390.269	232.8	262.861	224.523
PH_hs_0024448	RNASET2	ribonuclease T2	2.26039	1.72839e-21	2.62662e-19	8091.09	8030.92	17224.7	7482.75	16043.4	7946.65	11851.3	10361	8692.15	10180.1	12590.5	10480.1	12873.1	17557.4	19255.8	20543.1	13073.7	13649.9	11883.5	7111.87	10834.3	12696.7	7392.36	12581.1	12045.5	7517.21	7645.71	11183.6	1754.4	2493.17	1820.32	3095.69	2420.38	2618.78	4755.87	1710.65	4817.57	1609.98	1827.91	2050.52	2485.92	1745.58	2012.47	2315.58
PH_hs_0025557	CDC42BPB	CDC42 binding protein kinase beta (DMPK-like)	-1.64437	1.79007e-21	2.70626e-19	41.3867	42.2035	38.1722	47.2129	36.1631	48.6902	61.6397	56.1362	62.6495	64.0508	68.9778	46.56	57.377	51.0947	73.0353	85.6659	65.41	47.2626	80.7545	56.6138	80.8705	67.2533	70.4454	61.615	62.08	51.2211	54.1395	67.4381	169.927	159.563	159.339	174.458	151.505	146.28	169.146	226.641	166.343	239.044	196.156	163.822	137.048	166.882	178.037	270.048
PH_hs_0024790	AGPAT1	1-acylglycerol-3-phosphate O-acyltransferase 1 (lysophosphatidic acid acyltransferase, alpha)	-1.38176	1.86144e-21	2.79964e-19	749.099	744.688	613.768	541.442	568.564	537.621	522.837	586.678	454.684	511.421	553.851	532.853	415.748	475.18	753.481	776.556	434.084	458.574	596.826	553.449	486.412	607.867	629.606	533.609	427.662	441.526	476.428	424.029	1846.54	1483.44	1841.71	1414.55	1452.23	1238.03	1003.18	1608.17	943.138	1533.27	1566.01	1392.88	1409.51	1337.56	1355.32	1411.29
PH_hs_0045598	FERMT2	fermitin family member 2	-2.00323	1.95201e-21	2.91486e-19	33.1093	36.7579	41.1858	39.1767	39.1767	46.6614	38.5248	26.417	28.4771	33.5035	30.4314	31.04	17.8715	33.2115	30.4314	34.4889	22.5962	25.5473	37.8537	68.327	34.4889	36.2133	39.6255	36.0389	44.3429	40.9769	42.1085	44.3429	151.801	97.2337	172.444	99.6905	72.673	119.165	97.1687	140.912	103.467	149.848	184.3	202.23	171.537	136.843	169.648	197.621
PH_hs_0046178	TCEAL4	transcription elongation factor A (SII)-like 4	-2.02991	1.95802e-21	2.91486e-19	213.831	231.439	263.187	302.364	250.128	327.644	438.082	290.587	317.994	425.691	445.312	361.099	196.587	232.481	378.566	412.754	173.634	169.89	325.541	346.516	248.558	377.653	187.121	305.75	443.429	426.16	430.71	464.676	1070.16	976.077	1140.2	1299	826.502	1110.3	993.28	1308.61	979.75	1396.8	1507.81	1648.41	1375.02	1273.31	1445.74	1782.73
PH_hs_0026856	KAZALD1	Kazal-type serine peptidase inhibitor domain 1	-2.75734	1.97601e-21	2.92669e-19	326.955	345.797	196.888	177.802	170.77	187.66	418.27	197.027	764.135	728.208	354.018	187.275	135.447	200.547	282.403	273.686	166.498	204.379	417.652	233.288	371.053	250.907	363.234	226.697	183.284	265.325	293.557	208.781	1686.43	1323.87	1685.13	1875.99	1205.88	2093.59	1578.99	2422.11	1470.82	2435.03	3592.23	2632.13	1178.07	1259.96	1362.78	2349.73
PH_hs_0014667	CDV3	CDV3 homolog (mouse)	2.83481	2.02188e-21	2.97951e-19	86.912	88.4912	275.241	151.684	227.024	179.545	137.589	62.7404	130.994	202.992	131.869	80.704	102.526	306.568	126.595	176.895	90.3847	194.16	70.6602	131.774	93.9525	172.013	93.5603	170.894	133.029	130.102	143.169	141.343	14.3494	14.959	13.7956	16.6151	12.3175	17.1255	49.4841	17.7371	50.1415	16.0552	17.2444	14.1091	20.8749	25.8667	22.3712	15.52
PH_hs_0025909	ACTN4	actinin, alpha 4	-1.73561	2.09448e-21	3.07098e-19	3556.49	3915.4	3364.17	3281.8	2623.83	4089.98	2999.43	3977.96	4522.16	4971.33	2866.64	4999.51	3213.11	5244.87	2915.33	3012.77	3080.21	2857.47	2468.06	4056.67	2434.44	3865.77	3212.97	4085.19	4646.15	4606.83	5703.9	3995.48	10755.2	9523.92	12072.5	14656.8	7489.02	13335.1	9767.25	16315.2	8812.18	13842.2	10793.9	11441.7	18280.9	14875	13397.5	12100.4
PH_hs_0047842	PTPN21	protein tyrosine phosphatase, non-receptor type 21	-3.04694	2.15357e-21	3.14184e-19	30.3502	27.2281	24.1087	48.2175	21.0951	53.7621	49.5319	26.417	68.345	62.08	47.6758	22.7627	22.5745	21.7152	30.4314	35.6014	27.3533	17.8831	52.9951	90.7774	45.1923	29.7467	78.1504	32.5513	60.1092	61.4653	49.3271	64.6667	420.664	137.124	438.699	250.737	121.943	285.425	245.621	360.655	296.87	478.979	395.544	432.679	336.72	316.241	364.464	454.219
PH_hs_0035364	WBP5	WW domain binding protein 5	-2.10909	2.1756e-21	3.1582e-19	122.78	145.67	106.48	241.087	94.4259	268.81	113.373	80.3518	163.268	155.693	94.3372	71.392	84.6545	67.7004	104.684	105.692	91.5739	90.693	162.771	171.794	156.984	118.987	184.919	142.993	122.189	165.956	146.778	133.952	580.018	648.225	568.377	426.706	655.289	395.314	449.855	389.232	466.396	445.977	633.733	600.42	599.018	607.449	636.646	577.344
PH_hs_0044549	CAMK1D	calcium/calmodulin-dependent protein kinase ID	8.07688	2.29642e-21	3.31708e-19	219.349	204.211	772.484	215.974	662.99	228.235	464.499	375.342	239.207	290.692	429.082	360.064	573.77	321.896	516.116	452.806	605.339	325.728	368.442	223.527	305.643	521.213	181.617	753.33	416.823	331.913	283.932	432.343	-0.755231	0	0.689778	0	-2.46349	-0.713563	0	1.97079	-0.795897	0	0	-0.783838	1.8152	0	0	-1.03467
PH_hs_0044217	SNX20	sorting nexin 20	3.17715	2.49536e-21	3.58668e-19	296.604	303.593	315.423	351.586	313.414	348.946	481.01	571.268	329.385	343.903	351.99	551.477	252.082	183.941	458.905	483.957	260.451	158.393	311.662	227.431	328.239	287.12	267.472	260.41	281.823	249.959	253.854	272.524	24.9226	8.7261	23.4524	34.7406	39.4159	41.3867	136.756	22.6641	116.201	29.4345	37.7222	19.596	45.3801	24.1979	26.0997	37.248
PH_hs_0026631	MOB3A	MOB kinase activator 3A	1.87915	2.54702e-21	3.64298e-19	292.466	272.281	295.332	168.761	278.255	175.488	322.508	323.608	299.958	293.648	275.911	342.475	362.133	385.765	270.231	269.236	368.674	384.487	196.839	260.619	185.526	385.413	278.479	380.153	249.305	249.959	228.589	254.971	82.3202	51.11	77.9449	113.285	40.6476	134.863	101.667	71.934	101.079	81.1678	74.3667	54.8687	62.6246	71.7591	92.2811	69.3227
PH_hs_0023734	FBXW7	F-box and WD repeat domain containing 7, E3 ubiquitin protein ligase	7.83646	2.56373e-21	3.64901e-19	168.306	160.646	296.337	472.129	282.273	468.643	377.543	190.423	205.035	223.685	385.464	177.963	247.379	295.072	366.394	339.326	292.561	321.896	1288.29	347.492	1058.45	203.053	417.169	197.633	216.787	259.179	250.245	217.095	0	1.24659	-0.689778	0	2.46349	0	0.89971	-1.97079	-0.795897	0	1.07778	0	0	-0.834409	0	0
PH_hs_0009573	ZNF503	zinc finger protein 503	-2.55791	2.59119e-21	3.67018e-19	37.248	35.3965	22.0997	21.0951	19.0861	29.417	27.5177	22.0142	78.7865	74.8902	22.3163	20.6933	20.6933	24.27	23.1278	21.1384	19.0284	22.9926	31.5447	46.8528	28.5425	33.6267	38.5248	41.8517	43.3575	33.8059	31.2806	45.2667	252.247	305.414	268.324	223.548	316.559	186.954	149.352	172.444	155.996	179.283	115.322	116.792	125.249	174.391	200.408	165.547
PH_hs_0030115	CORO1A	coronin, actin binding protein, 1A	3.65092	2.7443e-21	3.85422e-19	13289.3	13486.1	14819.8	7644.48	14339.7	8424.42	14502.9	17045.6	12692.2	11155.7	11794.2	16821.6	17714.4	13044.5	12883.4	12917.8	18497.9	14471.3	12663.3	6632.6	11654.9	15073.8	8897.03	16453.5	10019.5	11420.3	8862.04	13711.2	871.537	189.481	818.766	1574.66	236.495	1819.59	3956.93	825.763	4054.3	821.49	922.578	652.937	1510.25	636.654	904.168	1103.99
PH_hs_0045939	GAS2L1	growth arrest-specific 2 like 1	-2.23248	2.74754e-21	3.85422e-19	297.984	257.305	115.521	183.829	92.4168	205.919	147.495	210.235	376.846	337.991	133.898	228.661	127.922	117.518	136.333	151.306	147.47	123.905	131.226	256.714	124.874	182.36	318.105	141.831	165.547	218.202	190.09	189.381	956.878	658.198	885.675	829.999	624.495	1018.25	589.31	1015.94	578.617	971.338	1082.09	788.541	791.429	929.531	1136.27	811.179
PH_hs_0048387	LOC388630	UPF0632 protein A	-4.3685	2.85073e-21	3.97984e-19	44.1458	38.1193	14.0634	39.1767	13.0589	42.6039	19.8128	9.90638	56.9541	53.2114	17.2444	12.416	10.3467	16.6058	20.6933	20.0258	5.94636	15.3284	31.5447	63.4465	27.3533	20.6933	61.6397	16.2757	40.4013	75.8073	64.9674	45.2667	505.25	177.015	482.844	550.563	146.578	744.246	385.976	708.5	448.09	943.687	638.044	392.703	605.371	542.366	724.267	1063.64
PH_hs_0047201	JAK3	Janus kinase 3	2.76814	2.93853e-21	4.08288e-19	19033.7	19209.4	11709.8	9821.3	10348.7	10813.3	11834.8	21908.5	11931.9	13990.7	10167.1	20537.1	14253.9	22198.1	13282.7	13539.7	15710.3	21777.8	9636.28	12598.5	8618.65	11567.6	18691.1	11166.3	9179.96	14663.6	14758.4	8763.26	1922.06	888.816	1856.19	2567.03	1024.81	2348.34	3823.77	1601.27	3643.62	1630.49	1364.47	947.661	4367.38	2234.55	2344.31	1407.15
PH_hs_0014823	WDFY4	WDFY family member 4	4.28131	2.97071e-21	4.10802e-19	2985.36	2537.66	4731.34	1998.01	4620.84	2515.66	4878.34	3321.94	3321.37	3576	3880	2926.04	5050.11	4630.45	5127.08	4967.51	5031.81	4949.79	2447.87	2218.68	2963.67	4330.08	2378.63	7379.85	3387.79	3375.47	2702.16	3346.96	161.619	38.6442	165.547	339.099	35.7206	311.827	1058.96	124.16	1454.1	135.577	116.4	135.604	245.96	156.034	150.073	177.963
PH_hs_0034837	ARG2	arginase, type II	-1.33775	3.22511e-21	4.42669e-19	160.028	166.091	135.612	102.462	119.539	113.61	115.574	107.869	100.619	118.248	109.553	120.021	85.5952	123.905	119.291	133.505	93.9525	112.408	98.4195	147.391	88.0061	131.92	126.582	122.067	133.029	126.004	140.763	124.714	345.141	334.085	373.86	216.751	288.229	244.752	228.526	323.21	230.014	308.616	339.5	346.457	278.634	295.381	293.622	404.555
PH_hs_0044602	TPM1	tropomyosin 1 (alpha)	-2.47523	3.23149e-21	4.42669e-19	6522.54	6289.68	6700.22	10738.4	6651	10407.5	9724.77	6438.05	23714.7	26438.2	9956.13	5890.36	5895.72	10985.3	11100.1	11823	6299.57	9849.77	10291.1	12999.7	8894.57	5168.16	14181.5	4502.54	15078.5	10701.1	11534.1	14029.9	49226	49551.8	44958.3	49227.5	40570	46512.9	44184.8	64229.1	42824.1	58138.5	70250.6	50926	59166.6	54387.6	60766.6	59981.7
PH_hs_0006178	PLAC8L1	PLAC8-like 1	5.53859	3.38768e-21	4.61896e-19	77.2551	87.1298	68.3081	42.1903	55.2492	35.5033	62.7404	61.6397	43.6648	60.1092	74.0497	76.5653	53.6145	85.5835	63.2973	74.5405	49.9494	56.2041	79.4927	73.2075	60.6529	80.1867	68.244	68.5903	75.8756	68.6363	80.6077	82.219	-2.26569	-1.24659	-1.37956	0.755231	1.23175	-0.713563	0	2.95619	0	-1.78391	0	-0.783838	-0.907602	0	0	0
PH_hs_0007590	BFSP1	beaded filament structural protein 1, filensin	-2.75916	3.54564e-21	4.81184e-19	155.89	170.175	75.3398	132.598	78.3534	134.912	93.5603	104.567	205.035	206.933	87.2366	100.363	58.3176	85.5835	71.818	62.3025	65.41	97.0798	79.4927	160.081	83.249	121.573	188.221	130.205	163.576	156.737	141.966	173.676	1039.95	345.304	994.659	926.669	320.254	843.432	713.47	1125.32	772.816	1205.92	718.878	644.315	538.208	1302.51	1333.88	697.365
PH_hs_0023926	PRKCB	protein kinase C, beta	3.59864	3.79149e-21	5.12167e-19	28973.4	26397.6	32607.1	10726.4	33052.1	10884.3	21910.7	27514.4	31169.1	29362.9	19283.3	24061.2	33210	33206.4	25261.7	24640.6	37531	41472.2	17313	16925.6	15785.2	34716.9	20892.6	38247.8	17782.5	22487.1	21940.9	20496.6	1688.7	2317.4	1667.19	3974.78	2304.6	3958.14	9172.54	913.463	9564.3	1018.61	931.2	868.493	1716.28	1358.42	1407.52	1739.27
PH_hs_0001647	CDC42BPA	CDC42 binding protein kinase alpha (DMPK-like)	-2.68366	3.91336e-21	5.26194e-19	909.127	916.225	436.971	848.828	407.84	845.992	462.298	498.621	1178	1264.26	486.902	471.808	362.133	596.53	428.474	435.005	411.488	597.807	720.481	826.757	587.5	428.093	1012.65	404.566	416.823	801.098	843.374	408.324	4112.23	1816.28	3999.33	3107.02	1697.35	2785.75	3184.97	4102.21	3108.78	3925.49	4679.71	4059.5	6122.69	6737.02	6526.79	3894.49
PH_hs_0004771	NA	NA	4.90568	3.99976e-21	5.35344e-19	34.4889	42.2035	31.1405	24.1087	21.0951	26.3739	25.3163	27.5177	19.9339	25.6203	26.3739	33.1093	24.4558	26.8247	23.1278	24.476	22.5962	28.1021	29.0211	21.4742	22.5962	38.8	23.1149	30.2262	28.5765	28.6838	38.4992	31.4095	-1.51046	0	0	0	-1.23175	-0.713563	0	0	-1.59179	0.891954	-1.07778	-0.783838	-1.8152	0	0.932132	0
PH_hs_0040174	SOCS6	suppressor of cytokine signaling 6	-2.20415	4.31429e-21	5.74805e-19	64.8391	65.3474	48.2175	99.4485	47.2129	105.495	45.1291	44.0284	49.3602	57.153	41.5895	39.3173	32.9212	47.2626	52.342	46.7269	44.0031	48.5399	79.4927	127.869	68.9778	55.6133	91.3589	55.8022	72.9194	72.734	66.1705	70.2095	261.31	154.577	287.637	240.163	150.273	224.059	342.79	226.641	358.154	247.963	363.211	456.194	235.977	295.381	295.486	343.509
PH_hs_0026666	EMP2	epithelial membrane protein 2	-3.06913	4.57291e-21	6.06492e-19	45.5253	39.4807	40.1812	71.3217	33.1495	86.2222	77.0496	51.7333	99.6697	100.51	69.9921	51.7333	28.2182	21.7152	51.1247	50.0645	30.9211	33.2115	37.8537	92.7296	45.1923	95.7067	94.661	132.53	144.853	135.224	113.091	141.343	465.978	637.006	489.052	752.21	507.479	643.634	436.359	481.859	542.802	548.552	502.244	623.935	398.437	452.249	479.116	636.32
PH_hs_0026662	EDN1	endothelin 1	-4.15356	4.5948e-21	6.06638e-19	293.845	265.474	427.93	245.106	421.903	252.58	428.176	182.718	729.013	699.632	437.197	181.067	202.23	383.21	363.959	364.915	198.608	358.94	357.086	471.457	321.103	416.453	467.801	398.754	1193.32	449.721	446.35	1153.84	7638.41	1291.46	7924.17	7809.85	1207.11	6947.97	3633.93	10593	3617.35	10748.9	9858.43	9235.18	21287.8	8175.54	8612.9	6597.03
PH_hs_0025275	CTF1	cardiotrophin 1	-1.42824	4.62337e-21	6.07661e-19	237.284	242.33	155.702	154.698	151.684	145.056	175.013	250.962	198.39	220.729	178.531	274.187	188.121	208.211	195.978	191.358	199.798	164.78	282.641	166.913	199.798	164.253	189.322	152.294	168.503	139.321	172.043	168.133	532.438	418.853	506.987	486.369	370.756	462.389	409.368	642.479	387.602	568.175	531.344	442.085	540.023	468.938	490.302	727.371
PH_hs_0028041	CTNNA1	catenin (cadherin-associated protein), alpha 1, 102kDa	-1.74372	4.90854e-21	6.42248e-19	658.048	671.172	393.776	538.429	366.654	593.412	439.183	439.183	480.313	540.983	460.528	460.427	374.361	398.538	544.113	578.523	374.621	296.349	499.668	573.947	476.898	363.427	724.267	283.661	529.158	502.991	496.881	492.39	1108.68	1786.36	1240.22	1069.41	1606.2	982.577	1291.98	2094.95	1252.74	1999.76	1922.76	1557.49	1882.37	1652.96	2035.78	2217.29
PH_hs_0006850	LINC00528	long intergenic non-protein coding RNA 528	2.62195	4.9598e-21	6.46058e-19	405.589	370.302	387.749	144.652	401.812	140.999	375.342	318.105	289.517	273.94	302.285	290.741	362.133	320.619	194.761	172.444	465.005	349.998	301.567	179.603	287.804	346.613	220.142	358.064	230.583	171.079	168.434	264.21	40.7825	23.6851	35.1787	40.0273	22.1714	49.9494	112.464	43.3575	110.63	46.3816	52.8111	24.299	45.3801	45.0581	43.8102	49.664
PH_hs_0007608	TSPAN9	tetraspanin 9	-1.93174	4.99925e-21	6.48303e-19	55.1822	51.7333	38.1722	53.2401	41.1858	52.7477	49.5319	55.0355	43.6648	49.2698	39.5608	48.6293	26.337	40.8757	38.9522	42.2767	35.6782	33.2115	42.9008	48.805	41.6245	42.68	56.1362	37.2015	53.2114	37.9036	37.2961	52.6571	210.709	69.8088	209.003	191.073	70.2095	209.074	138.555	168.503	141.67	182.851	257.589	215.556	155.2	135.174	180.834	249.355
PH_hs_0005443	CCDC88B	coiled-coil domain containing 88B	2.8086	5.04804e-21	6.51733e-19	4302.83	4002.53	4942.29	2171.8	4172.82	2816.93	6380.81	2594.37	2314.24	3122.72	5962.52	3173.32	2897.07	8412.73	4184.92	5095.46	2338.11	4822.06	2701.49	3938.57	3119.46	4128.32	2772.69	4020.09	6002.05	4719.51	4773.9	5666.65	517.333	533.539	610.453	598.143	411.403	615.092	1227.2	295.619	1084.81	301.48	354.589	306.481	994.732	841.918	859.426	374.549
PH_hs_0011617	HMHA1	histocompatibility (minor) HA-1	2.89955	5.12281e-21	6.58473e-19	13449.3	13492.9	18657.2	12207.1	19045.9	12155.3	16996.1	16671.3	13388	15722	17814.5	18206	14175.9	26615.2	17281.4	18493.8	14463.9	21351.2	10722.7	11938.7	10444.2	19495.7	10742.9	17416.1	11908.5	14395.2	15447.8	11688	1581.45	786.596	1683.06	3616.05	686.083	3608.49	5920.09	1565.8	5387.43	1609.09	1526.13	1080.13	3258.29	2043.47	2594.12	1494.06
PH_hs_0001559	DOCK2	dedicator of cytokinesis 2	2.71906	5.25372e-21	6.72338e-19	3537.18	3632.22	3071.86	1988.97	2995.51	2142.37	2505.21	2115.56	2253.48	2083.13	2247.86	1888.27	2588.55	2650.53	2858.11	2679.01	2956.53	3545.97	2020.12	1920.97	1894.51	3070.37	2454.58	3517.87	1594.37	1906.45	1594.11	1823.6	426.706	128.398	420.764	491.655	110.857	488.077	927.601	328.137	1111.07	352.322	287.767	271.208	407.513	388.834	341.16	365.237
PH_hs_0028487	PTMS	parathymosin	-1.80423	5.33591e-21	6.79874e-19	20.6933	23.1439	14.0634	23.1042	16.0725	28.4026	25.3163	23.1149	22.7817	23.6495	18.2588	21.728	14.1091	19.1605	18.2588	18.9133	19.0284	16.6058	18.9268	22.4503	17.8391	18.1067	25.3163	15.1131	20.6933	18.4396	19.2496	22.1714	133.676	94.7406	142.784	50.6005	81.2952	64.9343	46.7849	58.1384	46.958	68.6805	80.8333	52.5172	60.8094	45.0581	63.385	90.016
PH_hs_0045878	FZD6	frizzled family receptor 6	-2.76227	5.71887e-21	7.25501e-19	45.5253	39.4807	39.1767	31.1405	37.1676	39.5608	36.3234	22.0142	49.3602	50.2552	35.5033	32.0747	23.5152	37.0436	25.5624	26.7011	20.2176	33.2115	51.7333	60.5182	47.5709	33.6267	47.3305	24.4135	51.2406	100.393	79.4047	48.0381	199.381	122.165	209.692	314.931	102.235	307.546	206.034	206.933	248.32	212.285	329.8	329.996	324.014	519.837	608.682	306.261
PH_hs_0011502	ARTN	artemin	-1.90108	5.7696e-21	7.28768e-19	20.6933	21.7825	19.0861	27.1223	18.0816	28.4026	25.3163	25.3163	21.8324	26.6057	27.3882	22.7627	19.7527	20.4379	29.2141	28.9262	26.164	19.1605	30.2829	31.2352	22.5962	27.16	31.9206	19.7633	21.6787	22.5373	21.6558	21.2476	82.3202	195.714	88.2915	108.753	188.457	94.9039	83.673	50.2552	80.3856	57.0851	71.1333	70.5455	67.1626	73.428	82.9598	138.645
PH_hs_0012620	NA	NA	5.34017	5.79512e-21	7.28836e-19	30.3502	35.3965	44.1994	29.1314	37.1676	47.6758	64.9418	56.1362	63.5988	67.9924	59.8484	69.3227	40.4461	43.4305	48.6902	44.5018	35.6782	44.7078	27.7593	58.566	40.4352	89.24	47.3305	87.191	118.248	78.8805	64.9674	98.8476	1.51046	0	0	0	0	0.713563	-0.89971	0	-0.795897	1.78391	1.07778	0	0	-2.50323	-0.932132	0
PH_hs_0016971	TM4SF1	transmembrane 4 L six family member 1	-3.49233	5.84995e-21	7.32574e-19	73.1164	70.793	60.2718	104.471	54.2447	109.553	78.1504	70.4454	107.264	88.6857	75.064	77.6	41.3867	58.7589	85.2078	84.5534	49.9494	53.6494	90.8488	107.371	77.3027	49.1467	125.481	49.9895	335.035	126.004	109.482	307.629	570.955	2026.95	700.124	564.913	1763.86	587.976	564.118	640.508	679.696	667.182	2294.59	2438.52	740.604	711.751	810.955	1744.45
PH_hs_0004246	OLFM1	olfactomedin 1	-3.22724	7.04953e-21	8.79022e-19	124.16	106.189	116.526	132.598	157.711	119.697	368.738	340.119	397.73	305.473	273.882	259.701	169.309	93.2477	265.362	225.847	192.662	103.467	281.379	299.663	305.643	234.093	276.278	324.351	373.465	349.328	293.557	510.867	1925.08	6609.4	1678.23	1714.37	6187.06	2319.08	1106.64	1557.91	1481.17	1855.26	2450.87	1539.46	1617.35	2646.74	2730.22	2138.66
PH_hs_0035989	MECOM	MDS1 and EVI1 complex locus	-4.42563	7.13463e-21	8.85847e-19	24.832	25.8667	26.1178	69.3126	28.1269	73.0353	16.5106	16.5106	65.4972	74.8902	20.2876	16.5547	8.46545	19.1605	31.6486	26.7011	17.8391	22.9926	31.5447	90.7774	32.1103	29.7467	62.7404	27.9011	51.2406	71.7096	54.1395	55.4286	979.535	124.659	1187.11	973.493	115.784	827.733	603.706	424.706	706.757	521.793	861.144	1099.73	1051	1393.46	1656.4	858.773
PH_hs_0049358	B7H6	B7 homolog 6	6.00485	7.26807e-21	8.93826e-19	164.167	141.586	43.1948	186.843	40.1812	206.933	48.4312	228.948	153.776	177.371	42.6039	214.176	51.7333	39.5984	58.4282	63.4151	47.5709	38.321	102.205	76.1358	91.5739	69.84	70.4454	66.2652	91.6419	289.912	241.823	97	0	1.24659	2.06933	-0.755231	1.23175	2.14069	2.69913	-1.97079	0.795897	-1.78391	1.07778	0	0	0.834409	1.86426	-1.03467
PH_hs_0002906	WFDC1	WAP four-disulfide core domain 1	-4.80718	7.27622e-21	8.93826e-19	104.846	103.467	105.476	280.264	89.4032	302.285	210.235	86.956	1394.43	1666.31	193.746	83.808	62.08	157.116	253.189	254.773	65.41	152.007	396.202	641.298	373.431	239.267	573.469	253.435	357.699	192.591	180.465	369.524	4304.06	4766.95	4341.46	7165.63	4426.9	6174.46	2901.57	11650.3	2907.41	13719.1	10616.1	9845.79	8462.48	4746.12	5112.75	7047.11
PH_hs_0022716	LIMCH1	LIM and calponin homology domains 1	-2.82675	7.29078e-21	8.93826e-19	20.6933	19.0597	23.1042	24.1087	12.0544	26.3739	23.1149	15.4099	38.9187	35.4743	18.2588	16.5547	13.1685	10.2189	18.2588	20.0258	8.3249	20.4379	25.2358	74.1836	24.9747	20.6933	51.7333	17.4382	27.5911	29.7082	24.062	31.4095	138.963	118.426	140.715	90.6277	110.857	118.451	121.461	129.087	124.956	157.876	244.656	178.715	235.069	205.265	289.893	165.547
PH_hs_0027169	POLD4	polymerase (DNA-directed), delta 4	1.54158	7.34447e-21	8.9664e-19	35127.6	34986.7	39472	29996.3	39123.5	29810.6	40533.6	43428.5	23447.1	24724.6	36608.9	39018.3	40000.2	44632.5	37078.8	35380	46437.5	49828.8	34739.6	24795.9	31836.8	46350.5	29042.2	43987.3	32707.3	25064.5	24851.2	32686.2	12986.2	8162.65	12839.5	12576.9	8047	11859.4	16967.6	12877.2	16429.7	13194.7	11741.3	11060.7	13314.5	9726.7	9582.32	11681.4
PH_hs_0019226	SOCS2	suppressor of cytokine signaling 2	-2.5397	7.49597e-21	9.11323e-19	97.9484	88.4912	98.444	140.634	99.4485	142.013	121.078	107.869	143.335	130.072	126.797	111.744	51.7333	84.3062	107.118	103.467	60.6529	80.4741	108.514	171.794	91.5739	100.88	156.301	109.279	290.692	276.594	199.715	336.267	561.892	573.43	588.38	896.459	496.394	1038.23	556.021	555.764	571.454	642.207	764.144	873.98	657.104	685.049	845.444	1068.81
PH_hs_0028988	AKR1C3	aldo-keto reductase family 1, member C3 (3-alpha hydroxysteroid dehydrogenase, type II)	-3.4066	8.09737e-21	9.80352e-19	8343.55	7700.1	1673.55	4013.1	1678.57	4082.88	2539.34	2172.8	5894.75	6097.64	2405.09	2164.52	887.932	1560.94	1846.58	1873.53	921.686	1310.58	3053.53	5814.63	3315.69	2383.61	6463.36	2160.01	2727.58	2914.48	3096.78	2663.34	32889.6	39998	32988.6	27653.5	34422.4	27355.2	17306.8	22300.5	16649.4	22306	48908.5	40955.6	28693.8	36142.4	39114.1	23840.8
PH_hs_0002533	SSH3	slingshot homolog 3 (Drosophila)	-1.3101	8.14567e-21	9.82125e-19	48.2844	46.2877	54.2447	43.1948	42.1903	47.6758	38.5248	58.3376	64.548	64.0508	39.5608	61.0453	67.7236	44.7078	52.342	51.1771	63.0314	33.2115	60.5659	60.5182	45.1923	43.9733	49.5319	54.6397	46.3136	49.1723	61.3581	49.8857	148.781	128.398	157.269	118.571	110.857	92.0497	104.366	136.97	107.446	140.929	115.322	133.253	122.526	115.148	109.059	166.581
PH_hs_0024759	P2RX5	purinergic receptor P2X, ligand-gated ion channel, 5	4.12715	8.88448e-21	1.0668e-18	1687.2	1905.96	1681.58	1077.86	1307.9	1256.82	2030.81	1604.83	566.694	770.58	1740.67	1728.93	1732.6	2222.62	1576.35	1775.62	1493.73	1521.34	1636.54	833.59	1542.49	2427.59	619.699	2437.86	1711.63	718.12	854.202	1517.82	27.1883	108.453	34.4889	110.264	77.6	117.738	568.617	39.4159	474.355	38.354	47.4222	34.4889	141.586	66.7527	62.4529	58.976
PH_hs_0005580	CD70	CD70 molecule	4.34954	9.16942e-21	1.0965e-18	4998.13	5259.1	4384.78	798.602	4216.02	826.719	1835.98	1454.04	1364.05	1328.31	1632.14	1259.19	4232.73	1370.61	2512.41	2513.24	4924.78	1619.7	3186.02	1408.51	2704.4	1612.79	1987.88	1567.11	2127.47	743.731	801.265	2271.65	55.1319	145.851	49.664	118.571	150.273	107.034	511.935	78.8317	504.599	84.7356	72.2111	52.5172	81.6842	40.0516	36.3532	98.2933
PH_hs_0033475	AHNAK2	AHNAK nucleoprotein 2	-2.88543	9.43105e-21	1.12318e-18	2.75911	5.44561	8.03625	4.01812	11.0498	8.11503	4.40284	5.50355	9.49235	8.86857	4.05752	7.24267	6.58424	7.6642	4.86902	6.67527	2.37854	3.8321	5.04715	12.6893	2.37854	9.05333	7.70496	10.4629	7.88317	11.2686	15.6403	9.2381	35.4959	39.8908	44.8356	44.5586	30.7937	40.6731	44.9855	52.226	42.9785	44.5977	36.6444	36.8404	72.6082	85.1097	70.842	60.0107
PH_hs_0025005	ST3GAL5	ST3 beta-galactoside alpha-2,3-sialyltransferase 5	2.60898	1.02363e-20	1.21412e-18	860.843	864.491	789.561	420.898	803.625	465.6	813.424	540.448	1084.98	992.295	624.857	492.501	1477.69	722.989	1150.31	1105.87	1712.55	1143.24	823.948	976.101	665.992	755.307	1390.2	955.613	376.422	602.36	461.991	504.4	118.571	105.96	101.397	101.201	98.5397	123.446	294.205	114.306	334.277	128.441	104.544	81.5192	128.88	138.512	131.431	139.68
PH_hs_0000884	FHL2	four and a half LIM domains 2	-4.34322	1.1264e-20	1.33061e-18	568.377	558.175	109.494	411.858	94.4259	497.046	359.932	222.343	538.216	762.697	342.86	262.805	71.4861	109.853	443.081	499.533	61.8421	93.2477	354.563	746.717	376.999	234.093	600.987	211.584	861.237	509.138	615.988	811.105	6117.37	11765.3	7081.95	5583.42	9318.16	5344.59	3256.95	7104.71	3197.92	7301.54	6849.28	6587.38	6078.21	8482.6	8156.16	7557.21
PH_hs_0012788	CCDC109B	coiled-coil domain containing 109B	1.79612	1.14295e-20	1.34472e-18	622.18	634.414	957.318	764.448	900.06	757.741	936.704	779.302	907.469	700.617	747.597	695.296	509.808	600.362	1149.09	1180.41	575.608	620.8	552.663	550.521	507.819	764.36	661.526	812.62	714.413	750.902	640.05	948.752	168.417	138.371	166.926	200.136	141.651	281.857	337.391	154.707	339.848	169.471	291	211.636	253.221	153.531	176.173	250.389
PH_hs_0034023	TMEM126B	transmembrane protein 126B	-6.17196	1.18067e-20	1.3791e-18	-1.37956	-1.3614	-2.00906	2.00906	-3.01359	1.01438	0	-3.30213	0	0.985397	1.01438	-1.03467	-0.940606	0	-1.21725	2.22509	-1.18927	2.55473	0	-1.9522	0	1.29333	-2.20142	-1.16255	-0.985397	-1.02442	0	-0.92381	87.6068	235.605	110.364	82.3202	184.762	59.9393	92.6702	84.7441	100.283	82.9517	106.7	190.473	105.282	79.2688	81.0955	147.957
PH_hs_0046684	NA	NA	-2.87265	1.18162e-20	1.3791e-18	20.6933	20.4211	17.077	38.1722	17.077	42.6039	23.1149	16.5106	60.7511	63.0654	23.3307	16.5547	14.1091	17.8831	29.2141	22.2509	14.2713	20.4379	27.7593	54.6616	23.7854	21.9867	34.122	31.3888	58.1384	61.4653	45.7178	64.6667	240.919	188.235	284.878	237.143	167.517	194.089	114.263	222.7	133.711	287.209	194	264.154	185.151	237.806	261.929	246.251
PH_hs_0047568	CDC42BPA	CDC42 binding protein kinase alpha (DMPK-like)	-3.08617	1.29913e-20	1.5102e-18	253.838	236.884	231.042	315.423	183.829	349.961	266.372	204.732	628.394	801.128	270.839	251.424	188.121	261.86	220.323	230.297	174.823	181.386	246.049	468.528	280.668	244.44	545.952	238.322	383.319	549.09	615.988	321.486	3097.96	836.459	3336.45	2106.34	691.01	2691.56	2036.94	2584.7	1891.05	2329.78	4127.89	3235.68	3532.39	4978.08	4586.09	2789.46
PH_hs_0027200	IGF1R	insulin-like growth factor 1 receptor	-3.00571	1.30855e-20	1.51511e-18	208.313	191.958	232.047	265.196	197.893	324.601	450.19	418.27	536.318	644.45	433.14	466.635	175.893	150.729	320.138	315.963	168.877	125.182	489.574	700.84	505.441	367.307	525.038	348.764	1054.37	429.233	461.991	944.133	2681.07	3237.38	2927.42	1800.47	2531.24	1815.3	2713.53	3696.22	2408.39	3295.77	2848.57	3592.33	3338.16	3246.68	2704.12	3171.25
PH_hs_0003269	ARHGEF17	Rho guanine nucleotide exchange factor (GEF) 17	-3.77052	1.38486e-20	1.59713e-18	322.816	325.375	228.028	335.513	177.802	330.688	275.177	270.774	908.418	957.806	307.357	250.389	139.21	162.226	269.013	281.474	139.145	155.839	297.782	620.8	259.261	349.2	650.519	322.025	456.239	489.674	476.428	461.905	5133.31	867.624	5398.2	4958.85	763.683	4147.23	3785.98	6553.87	3505.13	6879.64	6474.21	5349.7	5949.33	6628.54	7028.28	5266.45
PH_hs_0033291	PIK3CD	phosphoinositide-3-kinase, catalytic, delta polypeptide	2.78436	1.4323e-20	1.64173e-18	725.646	736.519	671.027	222.001	532.401	308.371	578.973	746.281	166.116	223.685	539.65	1087.43	575.651	519.888	363.959	409.416	480.466	291.24	456.767	470.48	454.302	333.68	336.817	353.414	394.159	608.507	520.943	348.276	34.7406	57.343	45.5253	84.5859	39.4159	75.6377	125.06	61.0946	127.344	59.7609	53.8889	43.895	88.0374	49.2301	41.0138	112.779
PH_hs_0035298	NCF1|NCF1B|NCF1C	neutrophil cytosolic factor 1|neutrophil cytosolic factor 1B pseudogene|neutrophil cytosolic factor 1C pseudogene	4.17328	1.43478e-20	1.64173e-18	4271.1	4443.62	5162.28	4476.19	4566.6	5156.09	3723.7	4146.37	2533.51	3507.03	3858.7	5173.33	4666.35	6305.08	4903.1	5747.41	4372.95	3890.86	2349.45	2015.65	2671.1	4358.53	1488.16	4046.83	2329.48	2624.57	2457.93	2328.92	162.375	29.9181	168.996	371.574	27.0984	403.877	820.536	174.415	815.795	184.634	187.533	116.792	360.318	199.424	243.286	162.443
PH_hs_0016852	ZNF618	zinc finger protein 618	-1.86447	1.46347e-20	1.66801e-18	155.89	125.249	115.521	155.702	106.48	188.674	132.085	108.97	141.436	138.941	109.553	114.848	72.4267	83.0288	98.5976	86.7785	101.088	88.1383	113.561	182.531	97.5203	140.973	167.308	137.181	196.094	200.787	167.231	257.743	546.032	482.429	513.195	546.032	438.502	596.539	287.008	366.568	338.256	505.738	515.178	519.685	432.926	510.658	595.632	455.253
PH_hs_0030915	NEBL	nebulette	-3.34271	1.47018e-20	1.66914e-18	84.1529	96.6597	80.3625	126.571	83.3761	122.74	99.0638	101.265	194.593	222.7	97.3804	100.363	95.0012	111.131	105.901	117.93	84.4383	100.912	165.294	285.021	133.198	100.88	199.228	90.6786	174.415	132.15	137.153	184.762	1961.34	219.399	2088.65	956.123	224.178	901.944	1103.94	1693.9	1248.76	1866.86	1559.54	1640.57	1466.69	2059.32	2515.82	1482.68
PH_hs_0033113	SP140	SP140 nuclear body protein	4.65216	1.578e-20	1.78461e-18	1593.39	1587.4	1880.48	453.043	1931.71	467.629	1535.49	1139.23	1136.23	1180.51	1288.26	1204.35	2509.54	2415.5	1721.2	1788.97	2656.83	2244.33	1429.61	915.582	1446.15	1786.09	987.336	1643.84	1140.1	814.416	767.578	1140.9	33.2302	11.2193	34.4889	74.0126	9.85397	98.4717	435.46	34.4889	440.927	40.1379	47.4222	26.6505	74.4234	45.8925	53.1315	49.664
PH_hs_0033102	SORT1	sortilin 1	-3.30594	1.64175e-20	1.84953e-18	595.968	509.165	138.625	369.667	110.498	416.91	217.94	147.495	482.212	477.917	191.718	168.651	116.635	120.072	171.633	171.332	122.495	118.795	203.148	563.21	216.448	188.827	668.13	161.594	288.721	239.715	203.324	366.752	2186.39	1200.46	1987.25	1789.14	1135.67	2196.35	1828.21	3858.81	1993.72	4373.25	3102.92	2220.61	3095.83	2306.31	2554.04	2765.66
PH_hs_0019779	HCFC1R1	host cell factor C1 regulator 1 (XPO1 dependent)	-1.41805	1.65973e-20	1.8626e-18	3120.55	3418.48	2117.55	2374.71	1811.17	1923.26	2525.03	2375.33	2225.01	2722.65	2416.25	2505.96	1763.64	2607.1	1953.69	1924.7	1882.62	2232.84	1727.39	2597.4	1631.68	2483.2	3233.88	2104.21	2435.9	2335.68	2951.21	2219.91	7659.55	6327.67	8336.65	5767.7	5721.46	6212.28	4176.45	7383.58	3653.97	6662	6815.87	6690.84	7321.63	6249.72	6150.21	5715.5
PH_hs_0023811	STXBP1	syntaxin binding protein 1	-2.45595	1.71046e-20	1.91218e-18	2919.14	2797.68	765.452	1979.93	683.081	1886.74	1716.01	2038.51	2189.89	2360.03	1798.49	1941.03	801.396	731.931	1727.28	1702.19	944.282	666.785	2012.55	2392.42	1698.28	1797.73	2827.72	1607.8	2256.56	2015.04	2098.21	2287.35	9230.43	7895.88	9388.56	9285.57	7464.38	7874.88	7172.49	9466.71	7428.91	9431.52	9857.36	8679.44	9135.92	11602.5	12044.1	9992.81
PH_hs_0048982	MTSS1L	metastasis suppressor 1-like	-2.0298	1.85459e-20	2.06539e-18	16.5547	14.9754	8.03625	6.02718	15.068	14.2013	16.5106	14.3092	19.9339	22.6641	14.2013	13.4507	12.2279	14.051	18.2588	15.5756	9.51418	19.1605	18.9268	18.5459	14.2713	18.1067	18.7121	26.7386	24.6349	21.5129	16.8434	25.8667	51.3557	47.3703	49.664	58.1528	52.9651	59.9393	62.9797	66.0216	74.8144	69.5724	82.9889	59.5717	68.0702	61.7462	59.6565	105.536
PH_hs_0019823	MTMR11	myotubularin related protein 11	-3.18298	1.86822e-20	2.07266e-18	1142.27	1222.54	681.072	1231.55	700.158	1281.16	1034.67	938.905	1577.63	1784.55	1092.49	950.859	628.325	979.74	839.906	896.711	670.749	882.66	913.535	1420.23	701.671	1003.63	1489.26	753.33	1193.32	1306.14	1490.64	1172.31	11993.8	1656.71	12113.2	10969.7	1603.73	9929.95	8461.77	12394.3	7728.96	11597.2	14004.6	12254.5	11965.8	17622.7	19739.8	8931.24
PH_hs_0006115	P2RY8	purinergic receptor P2Y, G-protein coupled, 8	3.15754	1.96185e-20	2.16829e-18	2920.52	2759.57	2973.41	3147.2	2483.2	3639.59	2365.42	3796.35	981.509	1431.78	2275.25	4182.12	2736.22	2825.53	2488.07	2369.72	2586.67	2019.52	1187.34	702.792	1364.1	2578.91	844.244	2376.25	1521.45	1820.4	2051.29	1443.91	151.046	117.179	145.543	274.149	140.419	333.948	619.9	379.378	549.169	307.724	196.156	106.602	356.688	217.781	206.001	176.928
PH_hs_0035617	AGMO	alkylglycerol monooxygenase	-2.19651	2.01116e-20	2.2144e-18	31.7298	34.0351	25.1133	31.1405	25.1133	40.5752	29.7191	27.5177	24.6801	25.6203	22.3163	28.9707	20.6933	24.27	23.1278	26.7011	16.6498	21.7152	34.0683	46.8528	27.3533	29.7467	46.2298	22.0884	28.5765	27.6594	30.0775	27.7143	96.6696	53.6032	95.1893	108.753	48.0381	125.587	125.06	246.349	128.935	258.667	155.2	109.737	140.678	149.359	151.938	176.928
PH_hs_0006130	GLI2	GLI family zinc finger 2	-1.81098	2.04652e-20	2.24486e-18	22.0729	25.8667	25.1133	18.0816	29.1314	23.3307	14.3092	22.0142	29.4263	23.6495	14.2013	18.624	14.1091	20.4379	23.1278	16.6882	15.4605	22.9926	18.9268	23.4264	19.0284	29.7467	22.0142	27.9011	23.6495	29.7082	31.2806	24.9429	109.509	57.343	108.295	79.2993	62.819	129.155	51.2835	64.0508	50.9374	78.492	86.2222	83.0869	55.3637	64.2495	78.2991	113.813
PH_hs_0045906	BCAR1	breast cancer anti-estrogen resistance 1	-2.07517	2.13363e-20	2.33165e-18	107.605	114.358	43.1948	102.462	50.2265	116.654	94.661	93.5603	96.822	125.145	89.2654	80.704	47.9709	45.9852	80.3388	75.653	49.9494	48.5399	64.3512	122.013	44.0031	95.7067	110.071	112.767	115.291	111.662	93.8419	137.648	357.98	320.373	367.652	425.95	312.863	343.224	257.317	420.764	278.564	461.14	354.589	334.699	346.704	317.075	344.889	379.723
PH_hs_0047109	NA	NA	7.43211	2.21155e-20	2.40778e-18	143.474	136.14	184.834	143.648	166.752	193.746	233.35	467.801	256.294	228.612	199.833	420.075	193.765	60.0362	233.713	244.76	168.877	68.9778	108.514	107.371	114.17	312.987	94.661	419.679	306.458	237.666	196.105	333.495	-0.755231	-2.49317	1.37956	-0.755231	-1.23175	0	0	0	0	0	1.07778	-0.783838	-0.907602	-0.834409	0.932132	1.03467
PH_hs_0043826	ZFYVE9	zinc finger, FYVE domain containing 9	-1.83255	2.27737e-20	2.47023e-18	408.348	370.302	342.545	457.062	330.491	521.391	517.333	639.512	1018.53	1090.83	447.341	580.448	425.154	385.765	438.212	409.416	450.734	412.589	536.26	669.605	542.308	390.587	774.899	446.418	673.026	668.948	706.22	618.952	2182.62	1337.59	2161.76	1788.39	1279.78	1543.44	1768.83	1822	1975.42	2006.9	1636.07	1543.38	2091.12	2428.13	2474.81	1857.23
PH_hs_0002241	RHBDF2	rhomboid 5 homolog 2 (Drosophila)	2.53827	2.29682e-20	2.48209e-18	3225.4	3268.73	3515.86	1915.64	3304.91	2049.05	3830.47	2910.28	1599.46	1693.9	3801.89	2537	4506.44	2929	3202.6	2834.76	5310.1	3418.23	2463.01	2571.05	2257.24	3635.56	3477.14	3593.43	1732.33	1697.47	1665.09	1818.98	527.907	256.797	523.541	440.3	315.327	418.148	1285.69	593.209	1193.85	597.609	301.778	280.614	540.931	409.695	348.617	412.832
PH_hs_0013278	CACNB3	calcium channel, voltage-dependent, beta 3 subunit	-1.7722	2.314e-20	2.49143e-18	19.3138	14.9754	15.068	12.0544	13.0589	19.2732	18.7121	17.6113	15.1878	16.7517	15.2157	15.52	13.1685	14.051	19.4761	17.8007	8.3249	12.7737	21.4504	13.6654	13.082	11.64	16.5106	10.4629	11.8248	11.2686	6.0155	17.5524	55.8871	62.3293	55.872	30.9645	56.6603	38.5324	41.3867	41.3867	41.3867	52.6253	75.4444	43.1111	40.8421	41.7204	51.2673	61.0453
PH_hs_0018779	LOC200772	uncharacterized LOC200772	2.6382	2.33824e-20	2.50828e-18	129.678	136.14	196.888	395.785	177.802	452.413	234.451	515.132	215.476	177.371	204.905	499.744	364.015	227.371	398.042	394.953	424.57	235.035	241.002	290.878	230.719	323.333	380.845	304.587	300.546	405.671	328.447	350.124	37.0063	31.1647	29.6604	43.8034	40.6476	52.0901	121.461	41.3867	106.65	35.6782	49.5778	23.5152	59.9018	35.0452	45.6745	44.4907
PH_hs_0010286	PVR	poliovirus receptor	-2.17871	2.3892e-20	2.54975e-18	1052.6	1008.8	364.645	577.605	361.631	522.405	436.982	500.823	654.023	716.383	466.614	510.091	302.875	496.895	454.036	461.706	316.346	402.37	411.343	843.351	342.51	439.733	840.942	411.542	541.968	834.904	919.169	547.819	1934.9	2232.64	1921.03	2546.64	1991.73	2257	1513.31	2398.46	1474	2450.2	2622.23	2248.05	3795.59	2781.92	3357.54	2729.45
PH_hs_0002438	DYNC2H1	dynein, cytoplasmic 2, heavy chain 1	-1.65755	2.39438e-20	2.54975e-18	115.883	114.358	112.507	138.625	111.503	136.941	133.186	126.582	110.111	125.145	137.956	114.848	104.407	112.408	102.249	100.129	115.359	103.467	169.08	203.029	148.659	112.52	152.999	101.142	113.321	147.517	138.357	112.705	324.749	246.824	353.856	280.191	230.337	258.31	340.09	386.276	345.419	379.972	483.922	391.919	510.073	606.615	690.71	518.368
PH_hs_0024593	PLK2	polo-like kinase 2	-2.4261	2.46009e-20	2.60752e-18	313.159	560.898	414.871	892.023	442.998	903.812	634.008	540.448	654.972	689.778	609.642	502.848	405.401	553.1	667.056	617.462	435.274	593.975	551.402	1072.73	576.797	636.32	1088.6	608.012	1012	750.902	708.626	860.067	5780.54	5364.06	5641.69	2256.63	5413.52	2231.31	4049.6	4391.91	3987.45	4771.06	3847.67	4442.01	1658.19	1894.94	1884.77	3299.55
PH_hs_0015230	SLAMF6	SLAM family member 6	3.95934	2.4665e-20	2.60752e-18	1081.57	1146.3	2803.65	1797.11	2721.27	1804.58	2093.55	6060.5	2432.89	2358.05	1712.27	5331.64	4237.43	1620.98	2793.6	2573.32	5393.35	2112.76	1981.01	1607.64	1798.18	1511.91	2822.22	1930.99	1621.96	1982.26	1493.05	2187.58	104.977	34.9044	101.397	139.718	39.4159	193.376	671.184	149.78	797.489	165.903	100.233	54.8687	216.917	141.849	139.82	159.339
PH_hs_0042122	TSPAN33	tetraspanin 33	2.52241	2.61862e-20	2.75834e-18	816.697	770.554	514.32	340.536	534.41	387.493	608.692	455.694	325.588	383.319	690.792	491.467	602.928	399.816	669.49	679.765	543.497	361.495	410.081	449.982	360.349	615.627	276.278	735.892	460.18	585.97	471.616	490.543	79.2993	32.4112	86.2222	126.124	29.5619	117.738	194.337	62.08	204.546	70.4644	80.8333	76.8162	108.005	77.6	83.8919	103.467
PH_hs_0044480	KIF13A	kinesin family member 13A	-2.02054	2.66936e-20	2.80168e-18	68.9778	74.8772	51.2311	49.222	49.222	59.8484	70.4454	47.3305	66.4465	61.0946	56.8052	54.8373	39.5055	42.1531	52.342	53.4021	48.7602	42.1531	78.2309	90.7774	66.5992	53.0267	126.582	41.8517	67.9924	45.0746	50.5302	69.2857	173.703	174.522	155.2	127.634	166.286	154.13	256.417	354.743	240.361	376.405	315.789	185.77	252.313	238.641	285.232	386.965
PH_hs_0004653	ECM1	extracellular matrix protein 1	-2.79382	2.73009e-20	2.85515e-18	231.765	287.256	252.137	644.909	188.852	730.353	294.99	227.847	370.202	381.349	268.81	335.232	248.32	242.7	213.02	205.821	286.615	263.137	384.846	680.342	363.917	302.64	933.401	208.096	232.554	309.376	322.431	259.59	4107.7	861.391	4009.68	1948.5	869.613	1854.55	1697.75	3025.17	1501.06	2963.96	2686.9	2150.85	2241.78	1892.44	2029.25	3158.84
PH_hs_0044459	BCAM	basal cell adhesion molecule (Lutheran blood group)	-2.1975	2.74345e-20	2.85887e-18	23.4524	24.5053	24.1087	24.1087	20.0906	31.4457	34.122	27.5177	38.9187	38.4305	27.3882	32.0747	15.9903	24.27	26.7796	25.5885	17.8391	21.7152	26.4976	41.9723	29.7318	27.16	46.2298	26.7386	35.4743	30.7327	33.6868	43.419	122.347	56.0964	106.226	109.509	55.4286	149.848	135.856	157.663	135.303	193.554	194	126.982	140.678	93.4538	108.127	236.939
PH_hs_0023210	ATP5J	ATP synthase, H+ transporting, mitochondrial Fo complex, subunit F6	-2.89106	3.03943e-20	3.15603e-18	86.912	93.9368	14.0634	18.0816	14.0634	26.3739	24.2156	19.8128	27.5278	40.4013	28.4026	27.936	11.2873	38.321	27.9969	31.1513	16.6498	28.1021	29.0211	39.044	27.3533	32.3333	29.7191	37.2015	59.1238	43.0257	46.9209	57.2762	243.94	184.495	251.769	256.023	135.492	317.536	149.352	200.036	128.935	187.31	286.689	295.507	314.03	278.692	330.907	204.864
PH_hs_0024626	SYNRG	synergin, gamma	1.25465	3.21963e-20	3.32865e-18	784.967	777.361	940.241	525.37	895.037	640.073	913.589	753.986	460.379	610.946	716.152	843.253	710.158	1121.53	743.743	858.885	689.778	892.879	719.219	747.693	743.295	920.853	656.023	854.472	695.69	768.317	807.281	600.476	282.456	331.592	319.367	242.429	280.838	247.606	358.984	324.196	360.542	297.021	312.556	261.802	385.731	382.994	393.36	295.915
PH_hs_0044631	WLS	wntless homolog (Drosophila)	-2.21615	3.22849e-20	3.32865e-18	48.2844	38.1193	47.2129	31.1405	59.2673	34.4889	34.122	38.5248	54.1064	61.0946	30.4314	48.6293	21.6339	42.1531	37.7349	32.2638	22.5962	38.321	34.0683	52.7094	34.4889	50.44	38.5248	67.4277	84.7441	89.1247	69.7798	93.3048	228.08	124.659	284.878	251.492	130.565	222.632	203.335	171.459	237.973	214.961	155.2	243.774	211.471	221.953	274.979	239.008
PH_hs_0022936	TNFRSF9	tumor necrosis factor receptor superfamily, member 9	2.82297	3.37032e-20	3.45862e-18	132.437	132.056	107.485	76.3443	91.4123	92.3085	116.675	136.488	80.685	105.437	101.438	193.483	102.526	143.065	193.544	201.371	92.7632	121.35	99.6813	145.439	101.088	138.387	119.977	118.58	125.145	134.199	166.028	114.552	12.8389	12.4659	10.3467	12.8389	13.5492	12.1306	90.8707	11.8248	77.2021	10.7034	19.4	15.6768	21.7825	15.8538	13.982	14.4853
PH_hs_0022284	ZFHX3	zinc finger homeobox 3	-2.5781	3.37825e-20	3.45862e-18	86.912	95.2982	51.2311	213.965	46.2084	210.991	117.776	121.078	133.842	172.444	124.769	118.987	63.0206	40.8757	63.2973	72.3154	61.8421	38.321	116.085	172.77	110.602	112.52	129.884	106.954	110.364	134.199	161.215	112.705	509.781	807.788	522.852	659.317	694.705	736.397	439.958	530.143	432.172	523.577	644.511	563.58	666.18	461.428	648.764	705.643
PH_hs_0029248	UNC13B	unc-13 homolog B (C. elegans)	-2.23496	3.93564e-20	4.01518e-18	71.7369	68.0702	26.1178	37.1676	26.1178	40.5752	45.1291	40.7262	70.2434	74.8902	44.6327	43.456	19.7527	29.3794	38.9522	44.5018	22.5962	26.8247	36.5919	63.4465	35.6782	41.3867	60.539	38.364	57.153	66.5875	66.1705	57.2762	170.682	170.782	178.652	203.912	155.2	235.476	138.555	217.773	132.119	244.395	280.222	213.204	210.564	254.495	372.853	184.171
PH_hs_0022508	PUM2	pumilio homolog 2 (Drosophila)	-8.69011	4.04213e-20	4.10945e-18	0	-1.3614	0	-1.00453	1.00453	0	-1.10071	0	0	0	-1.01438	1.03467	0	1.27737	-1.21725	-1.11254	-3.56782	2.55473	-1.26179	0	-1.18927	0	-1.10071	-1.16255	0.985397	0	-1.2031	-0.92381	435.768	211.92	458.702	344.385	194.616	342.51	837.63	610.946	838.08	632.395	668.222	558.093	861.315	447.243	527.587	770.827
PH_hs_0002251	NA	NA	-2.1819	4.2215e-20	4.27691e-18	59.3209	77.6	47.2129	87.3942	64.29	86.2222	112.272	86.956	192.695	167.517	97.3804	85.8773	85.5952	88.1383	114.422	116.817	112.981	116.24	94.6341	109.323	73.7349	84.0667	151.898	108.117	93.6127	128.053	116.701	99.7714	561.137	189.481	531.819	437.279	193.384	515.906	321.197	532.114	428.989	654.694	577.689	470.303	371.209	435.561	466.998	712.885
PH_hs_0016432	ZSCAN10	zinc finger and SCAN domain containing 10	3.43859	4.36476e-20	4.40674e-18	16.5547	14.9754	12.0544	10.0453	20.0906	14.2013	12.1078	14.3092	12.3401	12.8102	10.1438	16.5547	12.2279	19.1605	10.9553	12.238	8.3249	7.6642	16.4033	10.7371	8.3249	14.2267	9.90638	12.788	12.8102	9.2198	12.031	12.0095	1.51046	-1.24659	-0.689778	-0.755231	0	0	0	0	0	-0.891954	0	1.56768	-0.907602	0.834409	0.932132	0
PH_hs_0005059	C17orf58	chromosome 17 open reading frame 58	-2.1919	4.39101e-20	4.41797e-18	900.85	841.347	426.926	1013.57	444.003	1011.34	522.837	696.749	581.881	549.851	471.686	620.8	435.501	301.458	640.276	617.462	503.062	348.721	580.423	926.32	544.687	605.28	1054.48	676.602	726.237	696.607	606.363	925.657	3037.54	1337.59	3008.12	2437.89	1258.84	2730.81	2174.6	2677.32	2448.18	3290.42	3749.59	3533.54	3925.38	2904.58	3303.48	3726.87
PH_hs_0003100	CXorf69	chromosome X open reading frame 69	-2.57215	4.48375e-20	4.49577e-18	15.1751	13.614	8.03625	17.077	11.0498	18.2588	17.6113	8.80567	17.0862	26.6057	15.2157	11.3813	4.70303	11.4963	9.73804	11.1254	8.3249	7.6642	15.1415	20.4981	15.4605	15.52	17.6113	9.30037	28.5765	25.6106	24.062	27.7143	53.6214	150.837	62.7698	69.4813	117.016	68.5021	59.3809	76.861	87.5487	73.1402	130.411	73.6808	108.912	107.639	96.9417	72.4267
PH_hs_0027026	ALDH3A1	aldehyde dehydrogenase 3 family, member A1	-3.02475	4.75119e-20	4.74132e-18	49.664	44.9263	34.154	20.0906	31.1405	20.2876	31.9206	33.0213	44.6141	46.3136	32.4601	28.9707	23.5152	28.1021	29.2141	26.7011	19.0284	26.8247	36.5919	44.9006	35.6782	32.3333	36.3234	33.7139	54.1968	24.5861	24.062	53.581	527.151	602.101	596.658	303.603	571.53	245.466	295.105	121.204	315.971	139.145	477.456	607.475	93.483	176.895	182.698	186.24
PH_hs_0000201	SDC2	syndecan 2	-2.88976	4.76114e-20	4.74132e-18	139.335	141.586	88.3987	213.965	96.435	232.293	177.214	75.9489	262.938	239.451	146.071	72.4267	57.377	74.0872	214.237	200.258	60.6529	91.9704	218.289	258.667	203.366	129.333	286.184	153.456	186.24	181.323	163.622	194.924	1076.96	1539.53	1062.95	818.671	1465.78	752.809	778.249	1341.12	811.02	1463.7	1536.91	1724.44	810.489	598.271	659.017	1922.41
PH_hs_0007595	NOS1AP	nitric oxide synthase 1 (neuronal) adaptor protein	-2.40347	4.84356e-20	4.80699e-18	4.13867	13.614	10.0453	6.02718	6.02718	6.08627	6.60426	9.90638	8.54312	11.8248	7.10065	5.17333	2.82182	6.38683	7.30353	4.45018	5.94636	6.38683	6.30894	9.76101	5.94636	6.46667	8.80567	10.4629	10.8394	7.17096	10.8279	6.46667	42.2929	11.2193	44.8356	50.6005	17.2444	42.8138	36.8881	33.5035	42.1826	42.8138	34.4889	46.2465	43.5649	43.3892	47.5387	49.664
PH_hs_0015519	RAC2	ras-related C3 botulinum toxin substrate 2 (rho family, small GTP binding protein Rac2)	3.65992	4.99141e-20	4.93692e-18	18716.4	19089.6	20720.5	5684.64	18481.4	5682.55	14628.4	29035.6	15965.2	17992.4	15550.4	28038.4	24129.4	37813.9	24458.3	25463.9	25775.1	32569	24780.3	12780.1	20529.2	23620.1	15000.5	23841.5	15956.5	13699.6	14818.6	14122.3	1346.58	684.376	1311.96	2767.17	565.371	2278.41	8084.8	1018.9	7498.15	965.986	948.444	938.255	1841.53	976.258	1035.6	1144.34
PH_hs_0045838	SLC6A6	solute carrier family 6 (neurotransmitter transporter, taurine), member 6	-8.22625	5.07822e-20	5.00582e-18	-1.37956	0	-2.00906	0	2.00906	0	0	0	-0.949235	-0.985397	0	0	-1.88121	-1.27737	-1.21725	-3.33763	0	0	1.26179	1.9522	-1.18927	0	-3.30213	0	0	0	0	0	417.643	1090.76	395.243	416.132	1054.37	361.777	560.519	551.822	513.354	521.793	555.056	414.651	440.187	493.135	459.541	449.045
PH_hs_0010100	MPDZ	multiple PDZ domain protein	-3.12833	5.18416e-20	5.09304e-18	215.211	217.825	111.503	266.201	110.498	273.882	160.704	99.0638	251.547	248.32	120.711	92.0853	64.9018	68.9778	111.987	105.692	61.8421	72.8099	248.572	320.161	224.772	118.987	387.45	113.93	126.131	117.809	121.513	124.714	1592.03	639.499	1576.14	765.049	609.714	626.509	986.082	1078.02	966.22	1069.45	1975.57	1831.05	1792.51	1688.01	1827.91	1836.53
PH_hs_0012189	MARVELD1	MARVEL domain containing 1	-1.14443	5.23485e-20	5.10855e-18	1011.21	985.656	828.738	862.892	781.525	866.28	800.216	876.165	1021.38	997.222	745.569	838.08	669.711	928.645	853.296	823.283	857.465	942.696	902.179	755.502	828.923	681.587	1047.88	610.337	761.712	846.173	845.78	762.143	1650.94	1834.98	1685.13	2765.66	1776.18	2316.23	1491.72	2232.91	1406.35	2476.06	2091.97	1925.89	1562.89	2081.85	1906.21	1598.56
PH_hs_0045104	JPH2	junctophilin 2	-2.0538	5.23496e-20	5.10855e-18	35.8684	36.7579	34.154	34.154	36.1631	37.532	25.3163	47.3305	83.5327	92.6273	23.3307	41.3867	34.8024	45.9852	30.4314	35.6014	39.246	37.0436	42.9008	54.6616	34.4889	32.3333	50.6326	37.2015	32.5181	35.8548	40.9054	33.2571	101.956	209.426	102.087	237.898	179.835	208.36	117.862	257.189	128.139	266.694	197.233	242.206	175.167	109.308	115.584	147.957
PH_hs_0031015	PALMD	palmdelphin	-2.53969	5.26475e-20	5.12049e-18	281.429	310.4	216.979	249.124	199.902	256.638	191.523	221.243	149.03	185.255	226.207	214.176	155.2	190.328	205.716	196.92	173.634	150.729	273.808	376.775	199.798	197.88	364.335	199.958	244.378	151.615	169.637	246.657	1139.64	368.99	1199.52	882.11	342.425	718.558	1478.22	1554.96	1590.2	1461.02	1595.11	1704.85	2402.42	1512.78	1521.24	1940
PH_hs_0038647	NA	NA	4.98399	5.32169e-20	5.15868e-18	20.6933	20.4211	41.1858	26.1178	34.154	27.3882	52.834	30.8199	31.3248	35.4743	57.8196	34.144	48.9115	48.5399	45.0384	45.6143	46.3816	40.8757	64.3512	29.283	53.5172	43.9733	29.7191	41.8517	27.5911	25.6106	22.8589	27.7143	-0.755231	-2.49317	-0.689778	0	0	-0.713563	0	0	0.795897	-0.891954	2.15556	-0.783838	-0.907602	0	0.932132	-1.03467
PH_hs_0004639	UCP2	uncoupling protein 2 (mitochondrial, proton carrier)	1.73719	5.38918e-20	5.20451e-18	2783.94	2850.78	2530.41	2796.61	2142.66	3118.2	2385.24	2805.71	2396.82	3156.23	2237.72	3307.83	2903.65	3636.66	3267.11	3379.91	2741.27	3031.19	1452.32	3207.47	1511.56	3080.72	2756.18	2783.14	2625.1	1894.16	2329.2	2408.37	1198.55	734.239	1265.05	589.836	757.524	565.856	1227.2	802.113	1138.93	704.644	518.411	487.547	988.379	968.748	830.53	617.696
PH_hs_0031523	FAM129B	family with sequence similarity 129, member B	-2.75613	5.40465e-20	5.20451e-18	1949.31	1967.23	817.688	2697.17	785.543	2675.93	995.041	1243.8	2727.15	3115.82	1123.93	1154.69	523.918	715.325	1314.64	1338.39	558.958	657.844	1454.84	2031.27	1154.78	1227.37	2542.64	1166.03	2131.41	2326.46	2372.51	2085.96	8666.28	13360.9	8808.46	9511.38	13215.4	9341.97	6675.85	10400.9	6834.37	10129	10685.1	8926.35	10112.5	9072.53	9628.93	10217.3
PH_hs_0015945	ANO9	anoctamin 9	2.10595	5.47723e-20	5.2435e-18	853.945	893.081	1379.22	1056.77	1317.94	1213.2	1882.21	1073.19	754.642	893.755	1935.44	1170.21	1306.5	2338.86	984.759	1539.76	1404.53	1737.22	1376.61	1687.68	1116.73	1235.13	1441.93	1389.24	1479.08	1691.32	1943.01	1442.99	222.793	290.455	195.207	341.364	263.594	336.088	711.671	256.203	694.023	250.639	210.167	235.152	455.616	290.374	300.147	271.083
PH_hs_0008727	KIF13A	kinesin family member 13A	-2.03126	5.48107e-20	5.2435e-18	63.4596	55.8175	45.2039	37.1676	46.2084	46.6614	45.1291	42.9277	56.9541	71.934	45.6471	54.8373	38.5648	62.5909	60.8627	54.5147	40.4352	48.5399	65.613	87.8491	59.4636	46.56	74.8482	37.2015	87.7003	63.5142	68.5767	84.9905	126.879	276.742	145.543	175.969	237.727	146.994	172.744	317.298	175.893	316.644	183.222	195.96	230.531	241.144	252.608	486.293
PH_hs_0025732	RCN3	reticulocalbin 3, EF-hand calcium binding domain	-1.62359	5.68323e-20	5.41912e-18	1140.89	1300.14	554.501	1372.19	965.354	1086.4	978.53	1101.81	1790.26	1441.64	1163.49	887.744	842.783	1253.1	1257.42	1081.39	1045.37	1596.71	1198.7	1510.03	855.087	1070.88	1658.77	1510.15	869.12	1869.57	1473.8	1183.4	4092.6	4047.67	3649.61	3995.17	4371.47	4691.68	2492.2	3745.49	2745.85	3789.02	4634.44	3238.82	2953.34	3352.65	4054.77	4197.64
PH_hs_0012791	HEY1	hairy/enhancer-of-split related with YRPW motif 1	-4.04696	5.7661e-20	5.48023e-18	49.664	50.3719	37.1676	101.458	40.1812	119.697	64.9418	71.5461	135.741	132.043	57.8196	73.4613	38.5648	43.4305	79.1216	75.653	44.0031	45.9852	54.2569	210.838	45.1923	106.053	151.898	139.506	230.583	197.714	158.809	261.438	1629.03	307.907	1766.52	2968.81	279.606	2675.86	807.04	1525.39	930.404	1794.61	1176.93	1425.8	2029.4	2274.6	2469.22	1648.22
PH_hs_0048642	PITPNM3	PITPNM family member 3	-3.02799	5.98186e-20	5.66684e-18	24.832	23.1439	22.0997	19.0861	23.1042	25.3595	24.2156	25.3163	120.553	122.189	21.302	21.728	30.0994	20.4379	26.7796	27.8136	24.9747	20.4379	40.3772	81.0163	35.6782	23.28	64.9418	24.4135	53.2114	52.2455	40.9054	56.3524	171.437	440.045	188.309	204.668	404.013	198.371	162.848	343.903	196.587	423.678	314.711	271.208	396.622	227.794	262.861	282.464
PH_hs_0008135	KIF26A	kinesin family member 26A	-2.96884	6.22173e-20	5.87501e-18	53.8027	49.0105	33.1495	63.2854	30.1359	83.1791	41.827	44.0284	66.4465	81.7879	40.5752	68.288	24.4558	51.0947	54.7765	57.8523	21.4069	29.3794	45.4244	112.252	46.3816	75.0133	85.8553	89.5161	129.087	143.419	134.747	126.562	311.91	896.296	412.487	512.802	752.597	590.83	322.996	531.129	341.44	551.228	379.378	397.406	378.47	646.667	709.353	390.069
PH_hs_0014474	ROM1	retinal outer segment membrane protein 1	-1.29408	6.32542e-20	5.95365e-18	950.514	989.74	703.172	716.23	682.076	765.856	843.143	968.624	1097.32	1115.47	793.244	883.605	606.691	656.566	667.056	620.8	674.317	638.683	740.67	984.886	715.942	858.773	1214.08	783.557	953.864	950.664	1003.39	848.981	2345.75	1831.24	2339.04	2566.28	1778.64	2193.49	1498.92	2097.91	1430.23	2094.31	2503.68	2343.68	2013.97	1892.44	1837.23	1863.43
PH_hs_0030854	THRA	thyroid hormone receptor, alpha	-2.24075	6.39609e-20	6.0008e-18	401.451	398.891	288.3	119.539	236.065	133.898	308.199	323.608	458.481	568.574	301.271	405.589	209.755	149.452	189.892	192.47	200.987	109.853	257.405	299.663	269.965	338.853	291.688	298.775	355.728	238.69	252.651	347.352	888.907	1153.09	975.346	1347.33	1053.14	1302.25	1010.37	1454.45	971.791	1312.06	1702.89	1396.02	1219.82	1226.58	1153.98	1798.25
PH_hs_0004652	FLNB	filamin B, beta	-2.00814	6.45021e-20	6.03219e-18	6939.16	6944.52	7221.57	9447.61	6724.33	9868.89	8453.45	7286.69	9140.19	10282.6	8463.98	7922.44	4657.88	5264.03	7128.24	7442.92	5025.86	3973.89	5098.89	7882.99	5178.09	10199.2	9288.88	9577.06	10045.1	9436.98	10048.3	8928.62	36916.5	13585.3	35410.4	34526.1	11306.2	33700.9	27922.5	35155	25409	31655.4	39080.2	34709.1	34372.7	39702	39025.6	29927.7
PH_hs_0028486	PTGDS	prostaglandin D2 synthase 21kDa (brain)	3.22645	6.69284e-20	6.23909e-18	27319.3	28300.9	17065	13181.5	16094.6	16828.5	27756.6	29249.1	12378	13820.2	22834.7	26463.7	15864.3	14029.3	21692.7	20896.9	15345.2	14597.7	15417.8	16602.5	14705.3	20597.6	20595.4	27056	18526.4	22417.4	23805.8	19148.7	1914.51	1436.07	1879.64	3579.8	1310.58	2873.52	9399.27	1278.06	10524.2	1247.84	732.889	668.614	2681.96	1327.54	1353.46	2369.39
PH_hs_0045130	ANTXR1	anthrax toxin receptor 1	-2.01017	6.76202e-20	6.28351e-18	212.452	221.909	153.693	201.911	164.743	239.393	155.2	248.76	284.771	376.422	144.042	235.904	167.428	154.561	219.106	163.544	171.255	154.561	214.504	209.862	179.58	186.24	159.603	276.686	295.619	389.281	288.744	318.714	623.066	1618.07	673.913	850.39	1427.59	849.854	463.351	981.455	559.516	1268.36	758.756	896.711	908.51	665.858	632.918	1000.52
PH_hs_0004190	CDA	cytidine deaminase	-3.47475	7.19871e-20	6.66806e-18	92.4302	91.214	19.0861	30.1359	7.03172	33.4745	40.7262	33.0213	37.9694	49.2698	41.5895	42.4213	15.9903	25.5473	68.1663	74.5405	19.0284	20.4379	47.948	69.3031	47.5709	45.2667	50.6326	39.5266	105.437	64.5386	63.7643	94.2286	256.779	826.487	263.495	311.91	720.571	380.329	368.881	460.18	340.644	478.087	743.667	481.277	359.411	527.346	563.008	734.613
PH_hs_0023354	GPR161	G protein-coupled receptor 161	-1.76542	7.66914e-20	7.08134e-18	19.3138	13.614	17.077	15.068	16.0725	16.2301	13.2085	16.5106	18.9847	24.6349	12.1725	14.4853	9.40606	14.051	13.3898	11.1254	9.51418	14.051	15.1415	17.5698	8.3249	18.1067	14.3092	16.2757	15.7663	17.4152	16.8434	16.6286	59.6633	46.1237	51.7333	55.8871	40.6476	72.7835	28.7907	43.3575	25.4687	47.2736	81.9111	40.7596	51.7333	66.7527	73.6384	45.5253
PH_hs_0028260	RIMKLB	ribosomal modification protein rimK-like family member B	-2.22959	8.40901e-20	7.74e-18	20.6933	19.0597	24.1087	33.1495	16.0725	44.6327	20.9135	14.3092	23.7309	31.5327	21.302	20.6933	10.3467	29.3794	23.1278	18.9133	13.082	24.27	34.0683	46.8528	36.8674	19.4	27.5177	16.2757	35.4743	31.7571	30.0775	28.6381	78.544	158.316	86.912	94.4039	124.406	70.6428	85.4725	95.5835	94.7118	111.494	156.278	167.741	104.374	100.963	124.906	182.101
PH_hs_0027516	TNFRSF1A	tumor necrosis factor receptor superfamily, member 1A	-1.99324	8.93137e-20	8.19495e-18	60.7004	58.5404	38.1722	59.2673	42.1903	60.8627	46.2298	56.1362	51.2587	53.2114	48.6902	79.6693	32.9212	45.9852	53.5592	58.9649	34.4889	39.5984	52.9951	64.4226	48.7602	56.9067	64.9418	46.5019	97.5543	63.5142	60.155	95.1524	320.218	266.769	386.276	146.515	248.813	136.291	156.55	182.298	151.221	189.094	230.644	194.392	220.547	156.034	152.87	402.485
PH_hs_0032370	CD22	CD22 molecule	3.80603	9.06547e-20	8.29192e-18	557.34	491.467	911.109	1391.28	863.896	1703.14	680.238	1657.67	593.272	671.055	604.57	1466.12	1049.72	763.865	1638.43	1416.27	1070.34	867.332	884.514	874.586	781.352	1241.6	697.85	1814.74	1257.37	1526.39	1256.04	1263.77	58.1528	19.9454	64.8391	175.214	22.1714	156.27	303.202	41.3867	374.868	45.4897	47.4222	50.1657	133.418	43.3892	34.4889	63.1147
PH_hs_0000237	ITGB7	integrin, beta 7	3.57691	9.59237e-20	8.74644e-18	1640.29	1500.27	3713.75	1016.59	3307.92	1004.24	2582.26	2484.3	2272.47	2675.35	2507.54	2525.62	2803.01	1950.54	2693.79	2815.85	2794.79	1719.33	2036.53	1752.1	1717.31	3286.36	1512.37	3309.77	2510.79	1893.13	1672.31	2558.03	159.354	39.8908	173.824	351.938	40.6476	327.526	834.931	121.204	864.345	124.874	128.256	146.578	228.716	145.187	178.037	200.725
PH_hs_0047334	MPDZ	multiple PDZ domain protein	-3.11103	9.93367e-20	9.02942e-18	24.832	23.1439	18.0816	33.1495	17.077	37.532	16.5106	9.90638	35.1217	37.4451	20.2876	12.416	6.58424	15.3284	18.2588	13.3505	7.13563	17.8831	21.4504	56.6138	21.4069	15.52	33.0213	13.9506	26.6057	46.099	39.7023	28.6381	172.193	108.453	202.795	244.695	86.2222	249.747	101.667	113.321	130.527	132.901	245.733	345.673	186.058	233.634	301.079	225.557
PH_hs_0036356	TNFRSF9	tumor necrosis factor receptor superfamily, member 9	3.79627	1.08043e-19	9.79028e-18	4257.31	3937.18	2681.09	2009.06	2750.41	2015.57	2047.32	5124.9	4760.42	4490.45	2073.39	4459.41	3398.41	4753.08	4610.96	4097.5	3961.47	5838.84	2363.33	4008.85	2166.85	2793.6	4714.34	3208.63	4004.65	6967.1	6484.71	4374.24	178.99	123.412	147.612	419.909	141.651	423.857	2122.42	158.649	2289	166.795	186.456	183.418	249.591	204.43	174.309	213.141
PH_hs_0003268	NEUROD6	neuronal differentiation 6	-2.7348	1.18934e-19	1.07439e-17	23.4524	19.0597	21.0951	17.077	17.077	18.2588	19.8128	16.5106	31.3248	33.5035	15.2157	14.4853	6.58424	21.7152	14.6071	15.5756	14.2713	14.051	18.9268	23.4264	19.0284	20.6933	19.8128	23.2509	19.7079	21.5129	20.4527	13.8571	135.942	31.1647	149.682	138.963	24.6349	119.879	103.467	183.284	94.7118	181.959	167.056	132.469	157.923	181.067	194.816	147.957
PH_hs_0018221	RGL3	ral guanine nucleotide dissociation stimulator-like 3	-3.24169	1.21946e-19	1.09766e-17	17.9342	17.6982	7.03172	40.1812	9.04078	42.6039	13.2085	11.0071	18.9847	24.6349	13.1869	10.3467	6.58424	8.94156	13.3898	6.67527	7.13563	8.94156	18.9268	21.4742	19.0284	15.52	17.6113	11.6255	24.6349	16.3908	18.0465	27.7143	170.682	53.6032	168.306	107.998	44.3429	138.431	100.768	135.985	94.7118	135.577	195.078	122.279	258.667	256.163	309.468	123.125
PH_hs_0004463	PLEK	pleckstrin	3.77438	1.22263e-19	1.09766e-17	474.567	457.432	759.425	667.008	839.788	619.786	648.318	814.525	814.444	592.223	647.174	757.376	1183.28	502.005	909.289	732.054	1512.75	813.682	711.649	959.507	612.475	640.2	1023.66	1149.76	1009.05	1616.54	974.512	1369.09	72.5022	11.2193	60.7004	80.8097	9.85397	94.9039	200.635	38.4305	330.297	48.1655	73.2889	87.7899	51.7333	31.7075	27.0318	95.1893
PH_hs_0008559	SH3RF2	SH3 domain containing ring finger 2	-2.46555	1.27062e-19	1.13725e-17	27.5911	32.6737	12.0544	19.0861	9.04078	20.2876	13.2085	16.5106	22.7817	34.4889	16.2301	18.624	10.3467	16.6058	12.1725	14.4631	14.2713	10.2189	16.4033	23.4264	16.6498	11.64	26.417	9.30037	21.6787	16.3908	18.0465	23.0952	90.6277	54.8498	84.1529	93.6487	48.0381	122.733	94.4696	48.2844	85.9569	47.2736	153.044	98.7636	104.374	167.716	194.816	115.883
PH_hs_0042564	OR1N2	olfactory receptor, family 1, subfamily N, member 2	-1.96391	1.30615e-19	1.16547e-17	176.583	167.453	108.489	114.517	114.517	112.596	108.97	143.092	148.081	182.298	110.567	169.685	84.6545	114.963	153.374	188.02	82.0598	81.7514	88.3252	186.435	99.8988	129.333	135.387	118.58	202.992	238.69	243.026	203.238	450.118	857.651	473.188	543.011	734.121	603.674	317.598	470.034	334.277	500.386	560.444	413.867	547.284	625.806	865.019	511.125
PH_hs_0035477	PROCR	protein C receptor, endothelial	-2.89217	1.35561e-19	1.20592e-17	598.727	750.133	485.188	1143.16	487.197	1173.64	674.735	654.922	833.429	879.959	554.865	572.171	222.924	237.59	776.609	735.392	252.126	250.364	834.042	961.459	769.459	514.747	1302.14	481.294	949.923	480.454	493.271	894.248	3528.44	2284.99	3506.83	4671.1	2272.57	4351.31	3092.3	7421.02	2913.78	7235.53	8166.32	6506.64	5958.41	3818.25	3801.24	6042.45
PH_hs_0023686	PSD4	pleckstrin and Sec7 domain containing 4	2.98281	1.36226e-19	1.20815e-17	684.26	634.414	1126.08	354.599	1010.56	401.694	990.638	779.302	456.582	662.187	953.516	839.115	888.873	1287.59	1453.4	1335.05	884.818	1062.77	715.434	302.591	752.809	836.787	471.104	763.793	425.691	374.939	433.116	377.838	58.1528	112.193	59.3209	67.9708	99.7714	84.2005	305.002	79.8171	265.83	58.869	87.3	37.6242	109.82	83.4409	77.367	67.2533
PH_hs_0025831	PIAS2	protein inhibitor of activated STAT, 2	5.96431	1.42477e-19	1.25976e-17	108.985	112.996	44.1994	39.1767	37.1676	58.834	50.6326	37.4241	28.4771	38.4305	54.7765	54.8373	32.9212	38.321	68.1663	81.2158	33.2996	34.4889	47.948	77.1119	38.0567	72.4267	49.5319	63.9401	68.9778	52.2455	60.155	72.0571	0	-1.24659	-1.37956	0.755231	-1.23175	0.713563	-1.79942	-0.985397	-1.59179	0	1.07778	-0.783838	-0.907602	0	0	-2.06933
PH_hs_0000997	PSMB10	proteasome (prosome, macropain) subunit, beta type, 10	1.97725	1.45082e-19	1.27891e-17	3944.15	3939.9	2805.65	1679.58	2481.19	1811.68	2630.7	3076.48	2342.71	2559.08	2393.93	2914.66	1439.13	1928.82	2903.15	2851.45	1576.97	1890.5	1639.06	1327.5	1430.69	2537.52	1637.86	2329.74	1810.17	2065.24	1974.29	1894.73	435.768	301.674	444.907	812.629	283.302	854.849	850.226	516.348	789.53	536.064	781.389	613.745	505.534	499.811	640.375	566.997
PH_hs_0027084	DEF6	differentially expressed in FDCP 6 homolog (mouse)	3.26796	1.48692e-19	1.30466e-17	3019.85	2867.12	7678.63	3027.66	6824.78	3121.24	8968.58	7243.77	4263.97	5477.82	5288.97	7667.91	8054.41	10152.5	12675.3	12413.8	8802.99	8175.14	9830.59	3984.44	9409.52	7730.25	4210.21	7780.93	4552.53	3455.38	4079.71	4022.27	464.467	589.635	438.009	482.593	429.879	512.338	3005.03	473.976	2656.71	405.839	438.656	347.24	920.309	608.284	506.148	552.512
PH_hs_0018584	BCAS4	breast carcinoma amplified sequence 4	3.33193	1.48897e-19	1.30466e-17	1020.87	906.695	529.388	553.496	462.084	611.671	631.807	293.889	313.248	266.057	501.103	277.291	454.313	292.517	685.315	670.865	514.955	307.845	338.159	322.113	344.889	514.747	374.241	503.383	370.509	201.811	167.231	472.067	15.8599	81.0281	13.1058	44.5586	72.673	62.08	127.759	38.4305	119.385	38.354	39.8778	15.6768	56.2713	23.3634	27.964	40.352
PH_hs_0033251	PDE1A	phosphodiesterase 1A, calmodulin-dependent	-4.07262	1.54e-19	1.34533e-17	31.7298	25.8667	19.0861	52.2356	18.0816	61.8771	34.122	16.5106	56.9541	60.1092	27.3882	20.6933	15.9903	16.6058	36.5176	35.6014	19.0284	24.27	124.917	94.6818	105.845	29.7467	89.1574	37.2015	62.08	39.9525	30.0775	68.3619	694.057	3459.28	682.88	410.846	3419.33	353.214	431.861	380.363	429.785	523.577	701.633	1123.24	292.248	688.387	614.275	529.749
PH_hs_0031113	BMX	BMX non-receptor tyrosine kinase	-3.66846	1.56613e-19	1.36362e-17	38.6276	32.6737	33.1495	32.145	28.1269	39.5608	36.3234	28.6184	35.1217	35.4743	37.532	33.1093	20.6933	30.6568	31.6486	26.7011	30.9211	29.3794	41.639	55.6377	32.1103	43.9733	57.2369	25.576	30.5473	38.9281	40.9054	42.4952	638.926	37.3976	607.004	333.057	46.8064	445.977	412.967	448.356	462.416	573.526	833.122	571.418	669.81	736.783	916.286	651.84
PH_hs_0010162	MTFR1	mitochondrial fission regulator 1	-1.76188	1.57029e-19	1.36362e-17	140.715	127.972	93.4214	101.458	80.3625	112.596	99.0638	78.1504	99.6697	97.5543	65.9346	82.7733	77.1297	98.3572	81.5561	76.7656	92.7632	104.744	87.0634	126.893	92.7632	67.2533	108.97	70.9154	94.5981	113.711	101.06	112.705	225.814	664.43	210.382	184.276	586.311	254.029	261.816	279.853	228.423	330.915	545.356	264.937	309.492	334.598	437.17	325.92
PH_hs_0022764	MYRIP	myosin VIIA and Rab interacting protein	-2.00563	1.5792e-19	1.36588e-17	92.4302	99.3825	93.4214	47.2129	77.3489	59.8484	85.8553	85.8553	57.9034	70.9486	83.1791	100.363	67.7236	60.0362	68.1663	78.9907	66.5992	60.0362	60.5659	84.9208	57.0851	118.987	63.8411	99.979	120.218	80.9294	85.4202	100.695	247.716	133.385	328.334	294.54	110.857	248.32	299.603	326.166	319.951	284.533	407.4	501.657	469.23	379.656	394.292	407.659
PH_hs_0000012	IL2RG	interleukin 2 receptor, gamma	2.73142	1.58225e-19	1.36588e-17	1958.97	1950.89	1859.39	2878.99	1558.03	3201.38	2705.54	4451.27	2150.02	2522.62	2544.06	5098.84	2673.2	2397.62	2755.86	2574.43	2927.99	1985.03	2945.01	3118.64	2853.06	2744.45	3438.62	2537.84	2650.72	3182.88	3231.53	2138.62	388.944	117.179	388.345	470.509	126.87	477.374	1305.48	365.582	1275.03	310.4	300.7	271.992	597.202	361.299	306.671	553.547
PH_hs_0031830	TRAF3IP3	TRAF3 interacting protein 3	3.47113	1.69164e-19	1.45601e-17	88.2915	80.3228	231.042	160.725	240.083	144.042	260.868	245.458	350.268	240.437	241.422	252.459	260.548	220.984	223.975	195.808	296.129	273.356	214.504	157.152	212.88	271.6	165.106	444.093	456.239	395.427	233.402	623.571	16.6151	0	19.3138	34.7406	3.69524	37.8189	53.9826	12.8102	79.5898	14.2713	21.5556	14.1091	27.2281	16.6882	17.7105	21.728
PH_hs_0036076	NA	NA	-2.10292	1.71324e-19	1.46675e-17	15.1751	17.6982	10.0453	7.03172	6.02718	10.1438	12.1078	8.80567	12.3401	13.7956	12.1725	10.3467	7.52485	6.38683	13.3898	5.56272	9.51418	6.38683	18.9268	9.76101	15.4605	9.05333	12.1078	10.4629	9.85397	10.2442	10.8279	10.1619	35.4959	32.4112	79.3244	90.6277	20.9397	45.668	50.3838	41.3867	31.04	48.1655	61.4333	38.4081	49.9181	40.886	53.1315	38.2827
PH_hs_0012041	SMAGP	small cell adhesion glycoprotein	10.7104	1.71417e-19	1.46675e-17	1674.78	1539.75	4080.4	1131.1	3893.56	1144.22	2570.16	1925.14	1221.67	1280.03	2406.11	1799.29	1357.29	1143.24	1744.33	1685.51	1523.46	1150.91	1266.84	1190.84	1196.41	1130.37	1472.75	1010.25	1970.79	1229.31	1250.02	2020.37	-0.755231	-1.24659	0	0	-1.23175	0	-0.89971	-0.985397	-0.795897	-0.891954	-2.15556	-0.783838	-0.907602	-0.834409	0.932132	-1.03467
PH_hs_0001110	LAMA5	laminin, alpha 5	-1.9276	1.7407e-19	1.48509e-17	645.632	566.344	1115.03	679.063	1129.09	663.404	1856.9	872.862	1292.86	1230.76	1482.01	836.011	1681.8	854.558	1174.65	1128.12	1837.43	846.894	898.393	1300.17	921.686	860.067	1351.67	763.793	1363.79	1054.13	970.902	1477.17	3707.43	6136.94	3539.25	3909.08	5448.01	5114.82	2383.33	3919.91	2705.26	4495.45	4099.87	2957.42	4099.64	4797.85	5984.29	3294.38
PH_hs_0011353	LOC441179	uncharacterized LOC441179	-2.77377	1.79226e-19	1.52462e-17	81.3938	80.3228	54.2447	46.2084	50.2265	54.7765	50.6326	63.8411	81.6342	86.7149	47.6758	60.0107	54.5552	58.7589	59.6455	45.6143	60.6529	70.2551	44.1626	91.7535	39.246	80.1867	93.5603	84.8659	87.7003	86.0515	78.2016	91.4571	974.248	79.7815	912.576	572.465	115.784	541.595	537.127	548.866	582.597	612.772	437.578	507.927	382.101	618.297	554.619	385.931
PH_hs_0022310	CTSH	cathepsin H	2.78487	1.84938e-19	1.56488e-17	15066.1	13471.1	9907.69	7341.11	8983.52	7946.65	10005.4	12354.4	7828.34	8458.65	9659.93	13662.8	7065.83	11989.4	12500	12591.8	6526.73	11654.7	6756.88	12136.8	6814.53	11762.9	10735.2	12435.8	12604.2	15193.2	13486.8	12569.4	1562.57	479.936	1661.67	2323.09	436.038	2080.04	4620.01	1381.53	5341.27	1488.67	977.544	1041.72	1898.7	1033	1207.11	1808.6
PH_hs_0032251	GRK6	G protein-coupled receptor kinase 6	1.53653	1.85031e-19	1.56488e-17	380.757	337.628	387.749	212.961	360.627	240.408	332.414	603.189	335.08	397.115	292.141	585.621	434.56	457.297	342.049	349.339	443.598	531.384	320.494	265.499	247.369	372.48	299.393	433.63	340.947	431.282	398.226	331.648	105.732	110.946	102.777	150.291	128.102	136.291	162.848	125.145	171.914	156.092	107.778	72.897	129.787	122.658	126.77	126.229
PH_hs_0016742	SLC20A2	solute carrier family 20 (phosphate transporter), member 2	-2.10715	1.86216e-19	1.56972e-17	478.706	483.298	437.975	334.509	399.803	340.831	388.55	322.508	801.155	936.127	418.939	371.445	386.589	562.041	370.045	410.529	394.838	427.918	449.197	601.278	415.056	393.173	572.369	374.34	374.451	395.427	416.273	363.057	1558.04	575.923	1682.37	2604.79	767.378	2441.81	1616.78	2936.48	1508.23	2734.73	2384.04	2304.48	2060.26	2290.45	2158.82	2259.71
PH_hs_0002143	WWTR1	WW domain containing transcription regulator 1	-2.99692	1.86679e-19	1.56972e-17	30.3502	24.5053	28.1269	69.3126	22.0997	89.2654	35.2227	25.3163	35.1217	45.3283	30.4314	26.9013	21.6339	22.9926	29.2141	40.0516	17.8391	16.6058	27.7593	59.5421	30.9211	54.32	39.6255	54.6397	125.145	75.8073	81.8109	95.1524	271.883	432.565	329.714	248.471	291.924	214.069	205.134	250.291	203.75	238.152	425.722	528.307	337.628	267.011	247.015	547.339
PH_hs_0031272	PDE6B	phosphodiesterase 6B, cGMP-specific, rod, beta	3.22785	1.91984e-19	1.60969e-17	3268.17	3286.43	2033.17	693.126	1912.63	760.784	1829.38	2341.21	1881.38	1999.37	1700.1	2015.53	2268.74	2165.14	2509.98	2256.24	2524.82	2442.32	1869.97	893.132	1643.57	2241.35	1187.67	2207.68	1959.95	1481.31	1483.42	2026.84	234.877	48.6169	231.076	298.316	50.5016	277.576	669.384	179.342	639.106	177.499	169.211	161.471	282.264	205.265	168.716	133.472
PH_hs_0044498	PDLIM5	PDZ and LIM domain 5	-2.49397	1.9292e-19	1.6129e-17	187.62	208.295	232.047	404.826	209.947	467.629	288.386	172.811	305.654	394.159	294.17	237.973	255.845	249.086	270.231	349.339	211.69	181.386	266.237	494.883	290.182	137.093	420.471	131.368	397.115	364.694	374.164	345.505	1560.31	686.869	1535.45	846.614	612.178	1076.77	1223.61	2341.3	1072.07	2547.42	2221.3	1900.81	2394.25	1826.52	1997.56	2013.46
PH_hs_0046492	CPT1B	carnitine palmitoyltransferase 1B (muscle)	2.68042	2.02947e-19	1.69188e-17	1116.06	1113.63	990.467	1332.01	1081.88	1363.33	2397.34	391.852	1701.98	1547.07	1984.13	402.485	1450.41	1407.66	1587.3	1508.61	1782.72	1997.8	1505.31	1839.95	1227.33	1074.76	2722.05	1479.92	1218.94	1395.26	1112.87	1483.64	188.808	147.097	164.857	153.312	146.578	204.079	388.675	171.459	503.007	195.338	222.022	144.226	233.254	375.484	406.41	133.472
PH_hs_0043399	C12orf40	chromosome 12 open reading frame 40	-3.66914	2.04744e-19	1.702e-17	0	1.3614	0	-1.00453	-1.00453	-1.01438	0	-1.10071	0.949235	-0.985397	-2.02876	-3.104	-0.940606	-1.27737	1.21725	1.11254	0	0	-1.26179	0	-2.37854	-1.29333	0	-1.16255	-0.985397	-1.02442	1.2031	0.92381	12.8389	19.9454	9.65689	14.3494	17.2444	12.1306	12.5959	11.8248	13.5303	16.0552	21.5556	10.9737	15.4292	16.6882	16.7784	13.4507
PH_hs_0020186	FAM129C	family with sequence similarity 129, member C	3.58678	2.23072e-19	1.84909e-17	1702.37	1771.19	2339.55	1039.69	2170.79	1152.33	3476.04	3212.97	1497.89	1490.91	3167.91	3138.14	2022.3	2904.73	4068.07	3898.36	2145.45	3433.56	2291.41	1131.3	2090.74	3554.08	1280.12	3680.62	2234.88	1183.21	1093.62	2280.89	107.243	103.467	99.328	219.017	134.26	197.657	1284.79	134.999	1177.93	122.198	144.422	112.089	196.95	128.499	115.584	144.853
PH_hs_0010777	KIAA0284	KIAA0284	-2.41037	2.34767e-19	1.94052e-17	135.196	127.972	100.453	103.467	96.435	114.625	110.071	119.977	262.938	342.918	117.668	138.645	87.4764	99.6346	111.987	123.492	88.0061	77.9193	107.252	197.172	90.3847	150.027	115.574	151.131	265.072	299.131	246.636	277.143	546.787	921.227	607.694	876.823	783.391	907.652	433.66	633.61	431.376	685.913	893.478	551.038	1080.05	848.594	1163.3	631.147
PH_hs_0003120	TMEM117	transmembrane protein 117	-5.06581	2.41808e-19	1.98501e-17	0	-1.3614	1.00453	-1.00453	0	0	0	0	-0.949235	-0.985397	0	1.03467	-0.940606	-1.27737	-1.21725	0	1.18927	-1.27737	1.26179	1.9522	0	1.29333	0	0	-0.985397	1.02442	1.2031	0	42.2929	17.4522	47.5947	52.111	13.5492	63.5071	28.7907	37.4451	29.4482	41.9218	57.1222	48.598	50.8257	50.8989	68.0456	40.352
PH_hs_0005207	MAP4K1	mitogen-activated protein kinase kinase kinase kinase 1	2.80531	2.41925e-19	1.98501e-17	946.375	793.698	1135.12	555.506	949.282	593.412	1252.61	589.98	618.901	668.099	1119.87	548.373	1249.12	1415.32	1012.76	1020.2	1361.72	1488.13	410.081	701.816	416.245	1240.31	703.353	1081.17	659.23	574.701	523.349	707.638	92.1382	38.6442	78.6347	139.718	61.5873	174.109	345.489	103.467	347.807	104.359	115.322	67.4101	140.678	110.142	141.684	102.432
PH_hs_0024438	SPTAN1	spectrin, alpha, non-erythrocytic 1 (alpha-fodrin)	-1.552	2.42191e-19	1.98501e-17	391.794	371.663	333.504	490.211	287.296	514.29	645.016	307.098	541.064	605.034	657.318	333.163	435.501	526.275	447.95	499.533	398.406	466.239	422.699	431.436	431.706	451.373	394.054	471.994	502.552	427.184	386.195	510.867	1134.36	838.953	1298.85	1193.27	771.073	1098.17	1043.66	1526.38	1150.07	1597.49	1419.43	1170.27	1453.07	1194.04	1480.23	2332.14
PH_hs_0016127	PPP1R13L	protein phosphatase 1, regulatory subunit 13 like	-1.73078	2.44868e-19	2.00134e-17	809.799	848.154	680.067	612.764	674.04	629.929	824.431	1188.77	941.642	1091.82	809.474	1276.78	717.682	754.923	928.765	970.139	773.027	615.691	672.533	845.303	594.636	1004.92	855.251	837.034	1183.46	843.1	932.403	1090.1	3116.08	3330.88	3164.7	2067.07	3277.68	1809.6	1628.48	5098.44	1477.19	5080.57	3409.01	2961.34	3072.23	2517.41	2549.38	2573.22
PH_hs_0035769	FOSL2	FOS-like antigen 2	-2.55799	2.51082e-19	2.04639e-17	313.159	292.702	136.616	274.237	129.584	290.112	188.221	179.416	187.949	201.021	152.157	164.512	125.101	137.956	365.176	335.989	139.145	155.839	182.959	342.611	166.498	191.413	370.939	188.333	490.728	215.129	215.355	441.581	1064.12	912.501	1062.95	1076.2	874.54	940.476	891.613	1257.37	947.914	1333.47	912.878	950.796	2080.22	1296.67	1253.72	3143.32
PH_hs_0025191	PIK3CD	phosphoinositide-3-kinase, catalytic, delta polypeptide	2.78836	2.54688e-19	2.07e-17	4410.44	4100.55	3478.69	1216.49	2874.97	1440.42	2593.27	3456.23	1893.72	2816.26	2623.18	4236.96	4183.82	4235.75	2781.43	2853.68	3718.85	2423.16	1569.67	1786.26	1739.91	3402.76	1982.38	3589.94	2837.94	3307.86	3476.96	2399.13	354.959	144.604	431.111	447.852	109.625	563.715	956.392	369.524	835.692	315.752	375.067	224.178	687.963	549.875	556.483	321.781
PH_hs_0018327	MAGED2	melanoma antigen family D, 2	-1.41051	2.63346e-19	2.13442e-17	1455.43	1368.21	1295.84	1218.5	1151.19	1295.36	1699.49	1399	1706.73	1651.53	1363.33	1279.88	813.624	1246.71	1684.68	1698.86	914.55	1288.86	962.745	1065.9	868.169	1595.97	1273.52	1498.52	1290.87	1141.21	1102.04	1307.19	2964.28	3441.82	2863.96	3681.75	3179.14	4915.74	2398.63	4218.48	2531.75	4430.34	4918.98	3111.84	2729.16	2991.35	3875.81	3916.21
PH_hs_0029645	COTL1	coactosin-like 1 (Dictyostelium)	2.85678	2.74908e-19	2.22196e-17	1527.17	1460.79	1220.5	468.111	1224.52	433.14	938.905	1041.27	1375.44	1164.74	756.727	828.768	1701.56	1231.38	1788.15	1606.51	2128.8	2031.01	828.995	990.742	726.645	2074.51	1235	2801.74	1157.84	965.006	703.814	1708.12	166.151	263.03	164.167	235.632	243.886	246.893	345.489	102.481	425.009	132.901	80.8333	102.683	125.249	94.2882	96.0096	163.477
PH_hs_0047930	NUMBL	numb homolog (Drosophila)-like	-2.17826	2.83918e-19	2.28844e-17	59.3209	38.1193	28.1269	39.1767	37.1676	38.5464	42.9277	25.3163	54.1064	46.3136	41.5895	24.832	22.5745	25.5473	66.949	53.4021	27.3533	26.8247	31.5447	54.6616	35.6782	69.84	41.827	73.2404	56.1676	84.0026	60.155	67.4381	225.814	143.357	230.386	222.793	108.394	293.988	119.661	139.926	149.629	188.202	183.222	218.691	196.95	196.92	255.404	241.077
PH_hs_0023752	BCL11A	B-cell CLL/lymphoma 11A (zinc finger protein)	3.58559	2.88117e-19	2.31589e-17	1187.8	1135.41	2698.17	1023.62	2430.96	1151.32	1275.72	804.618	984.357	1041.56	1140.16	700.469	1670.52	2968.6	865.468	843.309	1723.26	3206.19	1449.8	582.732	1365.28	1425.25	559.16	1701.97	1206.13	1289.75	1230.77	1226.82	75.5231	56.0964	73.8062	195.605	54.1968	172.682	645.092	73.9048	613.637	70.4644	73.2889	60.3556	116.173	64.2495	63.385	95.1893
PH_hs_0045824	RCN1	reticulocalbin 1, EF-hand calcium binding domain	-1.35114	2.9362e-19	2.35364e-17	56.5618	62.6246	55.2492	53.2401	44.1994	57.8196	48.4312	59.4383	70.2434	66.0216	44.6327	54.8373	47.0303	45.9852	53.5592	53.4021	47.5709	54.9268	49.2098	68.327	48.7602	50.44	64.9418	54.6397	66.0216	62.4898	63.7643	60.0476	104.222	281.729	102.777	114.795	257.435	100.612	125.06	132.043	129.731	123.982	153.044	126.982	137.048	142.684	141.684	168.651
PH_hs_0048221	RBMS2	RNA binding motif, single stranded interacting protein 2	-1.44419	3.07275e-19	2.45635e-17	238.663	287.256	165.748	215.974	159.72	210.991	343.421	275.177	355.014	401.056	264.753	225.557	193.765	200.547	264.144	251.435	221.205	261.86	277.594	358.229	254.504	298.76	438.082	331.326	338.977	277.618	279.119	315.943	825.468	501.128	798.763	694.813	551.822	712.85	714.37	849.412	789.53	977.582	667.144	625.503	778.723	814.383	772.738	698.4
PH_hs_0047463	SSFA2	sperm specific antigen 2	-2.46399	3.10629e-19	2.47637e-17	15.1751	19.0597	6.02718	10.0453	8.03625	13.1869	5.50355	7.70496	14.2385	15.7663	11.1582	9.312	10.3467	7.6642	13.3898	8.90036	9.51418	10.2189	15.1415	23.4264	17.8391	5.17333	27.5177	5.81273	16.7517	20.4884	15.6403	13.8571	39.272	43.6305	44.1458	40.7825	70.2095	47.8087	80.0742	72.9194	81.9774	76.708	104.544	62.7071	55.3637	75.9312	80.1634	64.1493
PH_hs_0026161	DENND2D	DENN/MADD domain containing 2D	2.45858	3.13429e-19	2.49189e-17	135.196	118.442	168.761	147.666	178.806	176.502	143.092	227.847	197.441	234.524	162.301	252.459	116.635	176.277	163.112	186.908	103.467	117.518	142.582	189.364	118.927	341.44	136.488	468.506	269.013	365.719	299.572	253.124	26.4331	27.4249	26.2116	52.111	24.6349	42.1002	76.4754	27.5911	93.9159	27.6506	24.7889	23.5152	42.6573	24.1979	26.0997	35.1787
PH_hs_0001106	MAFK	v-maf musculoaponeurotic fibrosarcoma oncogene homolog K (avian)	-1.66343	3.30058e-19	2.61696e-17	542.165	509.165	575.596	419.894	491.216	451.399	571.268	709.957	376.846	405.983	534.578	742.891	542.73	366.604	471.078	446.13	591.068	360.217	584.208	560.282	599.393	666.067	589.98	613.825	562.662	404.647	463.194	500.705	1646.4	3051.64	1687.89	951.591	2484.43	971.873	1238	1613.09	1180.32	1426.23	1705.04	1555.14	1964.96	1310.86	1207.11	2483.2
PH_hs_0031262	CARD10	caspase recruitment domain family, member 10	-1.25036	3.3183e-19	2.62389e-17	306.261	303.593	205.929	194.879	191.865	204.905	209.135	225.645	216.426	260.145	215.048	237.973	170.25	240.145	331.093	362.69	173.634	194.16	263.714	241.097	223.583	214.693	245.458	223.209	268.028	199.762	226.183	260.514	595.877	366.496	602.176	539.99	351.048	522.328	602.806	706.529	504.599	607.421	619.722	500.873	537.301	708.413	638.511	577.344
PH_hs_0000719	DNAL1	dynein, axonemal, light chain 1	-1.47738	3.35142e-19	2.64291e-17	63.4596	62.6246	57.2583	78.3534	50.2265	94.3372	116.675	62.7404	63.5988	77.8463	104.481	63.1147	47.0303	68.9778	80.3388	83.4409	42.8138	70.2551	88.3252	84.9208	96.331	65.96	78.1504	59.2899	76.861	52.2455	61.3581	67.4381	167.661	203.194	177.273	145.76	172.444	127.728	197.037	194.123	178.281	168.579	271.6	273.56	226.901	201.927	189.223	237.973
PH_hs_0021649	VANGL1	vang-like 1 (van gogh, Drosophila)	-1.39019	3.54433e-19	2.7875e-17	44.1458	47.6491	35.1586	36.1631	32.145	43.6183	34.122	44.0284	43.6648	47.299	27.3882	44.4907	26.337	26.8247	36.5176	34.4889	22.5962	29.3794	34.0683	45.8767	22.5962	34.92	40.7262	32.5513	50.2552	44.0502	38.4992	48.9619	107.998	82.2747	109.675	82.3202	82.527	78.492	89.0713	110.364	89.1405	132.009	126.1	112.873	89.8526	79.2688	77.367	110.709
PH_hs_0029029	SUSD3	sushi domain containing 3	3.34163	3.62538e-19	2.84358e-17	1053.98	1083.68	949.282	600.709	1054.76	604.57	756.187	934.502	502.146	632.625	845.992	1006.73	993.28	920.981	912.941	964.576	1010.88	771.529	596.826	643.25	522.09	1024.32	586.678	963.751	485.801	528.602	536.583	483.152	61.1737	16.2056	57.2516	141.983	14.781	119.879	286.108	60.1092	287.319	54.4092	61.4333	50.9495	119.804	48.3957	54.0637	110.709
PH_hs_0046452	NCF1B	neutrophil cytosolic factor 1B pseudogene	2.38208	3.67878e-19	2.87072e-17	70.3573	69.4316	142.643	84.3806	139.63	101.438	117.776	94.661	69.2942	89.6711	121.725	151.061	126.041	168.612	142.419	171.332	114.17	91.9704	90.8488	64.4226	108.224	187.533	49.5319	180.195	99.5251	77.8561	85.4202	105.314	14.3494	11.2193	14.4853	16.6151	11.0857	17.8391	44.9855	11.8248	51.7333	28.5425	23.7111	14.8929	28.1357	25.0323	18.6426	22.7627
PH_hs_0018551	DDAH1	dimethylarginine dimethylaminohydrolase 1	-2.63806	3.67965e-19	2.87072e-17	89.6711	85.7684	56.2537	217.983	41.1858	223.163	99.0638	42.9277	217.375	167.517	88.251	51.7333	48.9115	63.8683	75.4698	83.4409	55.8958	68.9778	90.8488	140.558	82.0598	67.2533	164.006	52.3146	107.408	180.298	155.2	136.724	635.149	549.745	631.147	557.361	458.21	764.94	372.48	561.676	376.46	611.88	719.956	531.442	615.354	554.882	753.163	617.696
PH_hs_0024257	CCND2	cyclin D2	-10.414	3.69162e-19	2.87237e-17	2.75911	-2.72281	-1.00453	1.00453	-2.00906	-1.01438	-1.10071	-2.20142	-2.84771	0.985397	1.01438	-1.03467	-1.88121	1.27737	-1.21725	-1.11254	1.18927	1.27737	3.78537	0.976101	1.18927	0	-2.20142	1.16255	1.97079	-1.02442	1.2031	0	2525.49	37.3976	3043.3	2546.64	44.3429	2513.17	2936.65	2942.39	2947.21	2827.49	3401.47	2973.1	3869.11	3366	3846.91	2801.88
PH_hs_0019478	DSTN	destrin (actin depolymerizing factor)	-2.21072	3.91462e-19	3.03778e-17	13761.1	12335.7	7493.8	11807.3	7285.86	12575.3	9455.09	7793.02	29563.9	30669.5	9736.01	7735.17	5275.86	12547.6	10039.9	9754.79	5440.92	11843.7	10577.6	17266.2	9461.85	7678.52	15258	8652.84	15897.4	15988.2	13706.9	16295.1	49226.7	34531.7	44959.7	49223.7	32366.6	46291	56451.4	61792.3	51875.8	58138.5	65909.3	51091.4	55298.4	53942	55501	66241.4
PH_hs_0028800	SPEG	SPEG complex locus	-2.51361	4.01942e-19	3.11084e-17	104.846	102.105	74.3353	78.3534	75.3398	76.0784	123.279	83.6539	424.308	363.611	95.3516	75.5307	82.7733	88.1383	69.3835	72.3154	105.845	89.4156	102.205	144.463	91.5739	78.8933	211.336	70.9154	73.9048	59.4165	62.5612	100.695	422.174	426.333	411.797	689.526	402.781	833.442	409.368	528.173	439.335	579.77	579.844	438.949	794.152	600.774	672.999	695.296
PH_hs_0009136	CRY1	cryptochrome 1 (photolyase-like)	-1.67905	4.0328e-19	3.11293e-17	19.3138	21.7825	18.0816	35.1586	22.0997	33.4745	27.5177	17.6113	18.9847	19.7079	21.302	19.6587	13.1685	20.4379	27.9969	22.2509	17.8391	19.1605	30.2829	32.2113	29.7318	20.6933	25.3163	19.7633	30.5473	29.7082	25.2651	31.4095	74.7679	54.8498	76.5653	49.8453	59.1238	45.668	57.5815	69.9632	54.121	82.9517	85.1444	104.251	88.0374	76.7656	92.2811	129.333
PH_hs_0002316	NLGN2	neuroligin 2	-1.42124	4.26911e-19	3.28665e-17	326.955	358.049	286.291	366.654	285.287	387.493	364.335	611.994	334.131	405.983	351.99	593.899	324.509	274.634	286.055	292.599	312.779	240.145	358.348	388.488	294.939	419.04	375.342	380.153	377.407	477.381	465.6	388	1121.52	912.501	1198.83	1004.46	891.784	937.622	663.086	915.434	621.596	911.577	812.644	738.376	1238.88	1115.6	1304.99	1064.67
PH_hs_0025925	CALD1	caldesmon 1	-3.88384	4.33549e-19	3.32181e-17	11.0364	6.80702	14.0634	47.2129	12.0544	51.7333	18.7121	9.90638	26.5786	30.5473	16.2301	9.312	3.76242	8.94156	23.1278	17.8007	7.13563	3.8321	25.2358	39.044	26.164	12.9333	30.8199	15.1131	22.6641	19.464	18.0465	23.0952	240.919	69.8088	237.973	142.739	61.5873	161.265	203.335	283.794	206.137	278.29	490.389	304.913	340.351	307.062	374.717	392.139
PH_hs_0025150	TIGIT	T cell immunoreceptor with Ig and ITIM domains	2.5323	4.33755e-19	3.32181e-17	618.041	613.993	582.628	1015.58	532.401	1047.85	484.312	784.806	766.982	847.441	504.146	869.12	386.589	346.166	645.145	697.566	394.838	264.415	680.104	455.839	586.311	902.747	471.104	739.38	576.457	864.612	897.513	565.371	77.0336	46.1237	71.0471	140.473	41.8794	147.708	299.603	101.496	288.911	97.223	113.167	86.2222	134.325	105.135	103.467	99.328
PH_hs_0043007	PATL2	protein associated with topoisomerase II homolog 2 (yeast)	2.88552	4.53764e-19	3.46595e-17	103.467	96.6597	197.893	86.3896	185.838	105.495	361.033	150.797	433.801	490.728	355.033	187.275	205.052	284.853	219.106	255.885	189.094	181.386	355.824	326.994	322.293	212.107	253.163	231.347	269.013	409.769	399.429	252.2	23.4122	18.6988	28.9707	39.272	8.62222	33.5375	60.2806	23.6495	62.8759	21.4069	33.4111	32.1374	49.0105	46.7269	43.8102	31.04
PH_hs_0000498	MCU	mitochondrial calcium uniporter	-1.3992	4.62402e-19	3.5227e-17	1114.68	1044.2	943.254	791.57	855.86	851.064	706.655	759.489	841.972	976.528	674.562	836.011	760.95	1190.51	972.587	885.586	808.705	1032.11	746.979	994.647	812.273	600.107	1513.48	570.81	780.434	742.706	845.78	686.391	2201.5	2963.14	2177.63	1638.1	2518.92	1996.55	1668.96	2716.74	1489.92	2378.84	3416.56	2289.59	2473.22	2796.1	2545.65	1843.78
PH_hs_0025589	PREX1	phosphatidylinositol-3,4,5-trisphosphate-dependent Rac exchange factor 1	2.28111	4.72236e-19	3.58826e-17	4066.93	3990.27	6150.74	1718.75	5699.71	1758.93	4976.31	4152.98	3869.08	3466.63	4171.13	3639.96	6874.89	6054.72	5934.12	6023.32	7441.28	7099.6	2985.39	5157.72	2611.64	5942.87	6408.33	5874.35	3347.39	3606.99	3230.33	3320.17	967.451	492.402	950.514	1212.9	475.454	1213.06	1580.79	1024.81	1484.35	1018.61	779.233	713.293	902.157	681.712	800.702	803.936
PH_hs_0010674	LPP	LIM domain containing preferred translocation partner in lipoma	-2.46039	4.73984e-19	3.59218e-17	191.758	190.596	255.151	316.427	230.038	318.515	243.257	200.329	340.776	336.02	242.437	197.621	167.428	215.875	270.231	274.799	187.905	204.379	444.15	372.87	393.649	245.733	424.874	267.386	211.86	296.058	265.885	206.01	1367.72	361.51	1396.11	1187.98	365.829	1126.72	1659.07	1908.71	1675.36	2027.41	2049.93	1744.04	1943.18	1430.18	1454.13	2441.81
PH_hs_0042614	LIPT2	lipoyl(octanoyl) transferase 2 (putative)	-2.01901	4.77897e-19	3.61246e-17	63.4596	59.9018	67.3036	47.2129	63.2854	49.7046	59.4383	75.9489	102.517	91.6419	61.8771	72.4267	72.4267	34.4889	63.2973	56.7398	72.5456	42.1531	58.0423	98.5862	55.8958	106.053	95.7617	144.156	143.868	114.735	87.8264	170.905	370.063	290.455	337.991	378.371	263.594	373.907	238.423	257.189	288.911	305.94	236.033	351.943	255.944	244.482	251.676	420.075
PH_hs_0012894	IGF1R	insulin-like growth factor 1 receptor	-1.51519	4.85421e-19	3.65985e-17	62.08	61.2632	38.1722	29.1314	32.145	31.4457	36.3234	41.827	36.0709	46.3136	34.4889	47.5947	33.8618	31.9342	36.5176	40.0516	36.8674	33.2115	34.0683	39.044	33.2996	42.68	39.6255	44.1768	50.2552	34.8304	42.1085	42.4952	90.6277	224.386	95.8791	85.3411	211.86	104.18	80.9739	117.262	74.8144	107.926	105.622	97.9798	115.265	109.308	96.9417	142.784
PH_hs_0004391	DAG1	dystroglycan 1 (dystrophin-associated glycoprotein 1)	-1.24319	5.03216e-19	3.78424e-17	6427.35	5373.46	5394.33	4293.36	5301.91	4451.1	4298.27	6407.23	8225.12	7511.68	3995.64	5852.07	4651.3	5179.72	5464.26	5551.6	5021.11	5432.64	3618.81	5938.6	3407.26	6705.93	7051.14	6063.84	5380.27	5378.22	5075.88	5643.55	11373	13168.9	10846.1	15946	11885.1	16051.6	10819.9	15482.6	10747	16216.6	14883	11994.3	10727.9	11702.6	11943.4	12705.7
PH_hs_0000974	RGS14	regulator of G-protein signaling 14	1.76906	5.22293e-19	3.9176e-17	197.276	159.284	344.554	160.725	307.386	187.66	359.932	301.594	345.522	289.707	329.673	324.885	447.728	399.816	286.055	297.049	467.384	413.867	209.457	188.387	220.015	395.76	252.062	372.015	300.546	219.226	200.918	345.505	83.0754	86.0145	82.7733	89.1173	81.2952	105.607	124.16	81.7879	120.976	79.3839	91.6111	59.5717	88.0374	58.4086	87.6204	70.3573
PH_hs_0027302	NCF4	neutrophil cytosolic factor 4, 40kDa	2.85562	5.24425e-19	3.92351e-17	460.772	477.853	1362.14	426.926	1246.62	464.586	1073.19	766.094	457.531	596.165	1036.7	816.352	971.646	1173.9	1254.99	1346.18	957.364	763.865	1115.42	454.863	968.067	1074.76	410.565	1149.76	545.91	406.696	476.428	537.657	91.383	38.6442	93.8098	125.368	41.8794	99.1853	305.002	81.7879	281.748	72.2483	122.867	127.766	121.619	77.6	88.5526	114.848
PH_hs_0025535	FAM131A	family with sequence similarity 131, member A	-1.33719	5.37332e-19	4.00978e-17	475.947	505.081	517.333	391.767	517.333	453.427	552.556	405.061	567.643	683.865	518.348	454.219	454.313	602.917	675.576	698.678	428.138	523.72	382.322	563.21	423.381	721.68	441.384	667.302	593.209	520.407	629.222	573.686	1459.11	996.022	1615.46	1382.83	798.171	1207.35	1119.24	1884.08	1009.99	1795.5	1515.36	1471.26	1329.64	1775.62	1556.66	1137.1
PH_hs_0017208	CD27	CD27 molecule	4.28758	5.48252e-19	4.08084e-17	1179.52	1173.53	2977.43	1317.94	2105.5	1378.54	2391.84	2225.63	1381.14	1816.09	2248.88	2910.52	2072.16	1199.45	1997.52	2241.78	1689.96	920.981	1520.46	1366.54	1857.64	2040.88	987.336	2029.81	2226.01	1503.85	1643.44	2051.78	71.747	6.23293	86.912	209.199	8.62222	176.25	403.97	76.861	367.705	78.492	75.4444	56.4364	186.966	104.301	84.824	87.9467
PH_hs_0003228	FOXF2	forkhead box F2	-2.19323	5.56161e-19	4.12769e-17	11.0364	14.9754	17.077	13.0589	13.0589	12.1725	17.6113	17.6113	9.49235	14.781	18.2588	23.7973	21.6339	7.6642	10.9553	12.238	19.0284	6.38683	11.3561	30.2591	10.7034	18.1067	27.5177	17.4382	27.5911	15.3663	15.6403	25.8667	49.09	53.6032	59.3209	104.977	45.5746	109.175	74.6759	52.226	66.8554	45.4897	97	66.6263	71.7006	99.2946	106.263	74.496
PH_hs_0003199	PARVA	parvin, alpha	-2.44228	5.57375e-19	4.12769e-17	300.743	283.172	173.784	367.658	158.716	429.082	308.199	154.099	313.248	359.67	270.839	148.992	119.457	194.16	262.927	284.811	121.306	173.722	324.28	401.177	331.807	140.973	478.809	147.643	280.838	283.765	360.93	226.333	1471.19	598.361	1511.99	1113.21	556.749	1053.93	959.091	1681.09	989.301	1346.85	1901.2	1730.72	1791.61	1772.28	1623.77	2023.81
PH_hs_0030863	POU2F2	POU class 2 homeobox 2	3.15686	5.75267e-19	4.24451e-17	100.708	85.7684	83.3761	42.1903	84.3806	44.6327	100.165	79.2511	39.8679	38.4305	84.1935	80.704	96.8824	99.6346	116.856	120.155	88.0061	77.9193	90.8488	46.8528	102.277	100.88	48.4312	96.4914	48.2844	44.0502	39.7023	48.9619	4.53139	3.73976	4.13867	7.55231	2.46349	7.13563	37.7878	10.8394	33.4277	7.13563	9.7	4.70303	7.26082	8.34409	7.45706	9.312
PH_hs_0032903	PTTG1IP	pituitary tumor-transforming 1 interacting protein	-1.34798	5.76059e-19	4.24451e-17	4473.9	4500.8	2925.19	4309.44	3071.86	4441.97	3351.66	4158.48	5237.88	4754.54	2984.3	4053.82	2796.42	2923.89	3838	3908.37	3115.89	3280.28	3307.15	4904.91	2586.67	3189.36	6151.86	3859.66	5526.11	5088.31	4554.94	5089.27	10518.1	8726.1	10241.1	9956.21	7987.87	11494.8	8115.39	10526	8339.41	11070	12245.7	10889.9	9533.46	8376.63	8494.52	12166.6
PH_hs_0042487	SPRR2G	small proline-rich protein 2G	1.57451	5.8249e-19	4.28108e-17	40.0071	38.1193	60.2718	28.1269	59.2673	30.4314	36.3234	28.6184	33.2232	34.4889	35.5033	33.1093	23.5152	43.4305	24.3451	26.7011	26.164	42.1531	27.7593	25.3786	27.3533	56.9067	27.5177	48.827	36.4597	34.8304	50.5302	36.0286	7.55231	13.7125	8.96711	10.5732	12.3175	9.27632	15.2951	12.8102	12.7344	11.5954	16.1667	10.9737	13.614	15.0194	11.1856	10.3467
PH_hs_0032206	FAM122A	family with sequence similarity 122A	-5.72479	5.87333e-19	4.30583e-17	-1.37956	1.3614	-3.01359	-2.00906	0	0	0	1.10071	-0.949235	-0.985397	-2.02876	-2.06933	-2.82182	0	0	-1.11254	2.37854	-1.27737	1.26179	-1.9522	1.18927	-1.29333	2.20142	0	0	-1.02442	0	1.84762	101.956	31.1647	95.8791	67.9708	27.0984	72.0699	88.1716	77.8463	85.9569	85.6276	125.022	142.659	84.407	100.963	109.992	116.917
PH_hs_0033919	GGTLC2|GGT1|GGTLC1	gamma-glutamyltransferase light chain 2|gamma-glutamyltransferase 1|gamma-glutamyltransferase light chain 1	1.6362	5.91239e-19	4.3236e-17	1001.56	982.933	680.067	1028.64	645.913	1042.78	431.478	806.82	479.364	501.567	414.881	702.539	696.048	425.363	500.292	501.758	837.247	431.75	545.093	649.107	478.087	729.44	679.138	706.828	520.289	661.777	677.346	507.171	179.745	269.263	186.24	180.5	274.679	179.104	310.4	205.948	293.686	208.717	179.989	148.145	177.89	197.755	193.883	167.616
PH_hs_0023033	SPTBN1	spectrin, beta, non-erythrocytic 1	-1.86801	6.15405e-19	4.48907e-17	1651.33	1603.73	1563.05	2677.07	1528.9	2634.34	2894.87	1919.64	2269.62	2404.37	2846.35	1673.06	1186.1	2264.77	2669.44	2689.02	1267.76	2139.59	2152.61	2333.86	1851.7	2647.45	2016.5	2924.97	3153.27	1835.76	1801.04	3158.5	8021.31	3645.02	8382.87	6952.66	3576.99	5926.14	8512.16	9970.25	8627.53	10268.2	10404.9	12079.7	6565.6	8032.02	8427.41	10861.9
PH_hs_0045040	TULP3	tubby like protein 3	-1.46591	6.24927e-19	4.54716e-17	459.392	511.888	441.994	424.917	440.989	435.169	545.952	510.729	486.009	473.976	579.21	476.981	453.372	448.356	507.595	513.996	512.576	401.093	784.833	418.747	610.097	490.173	488.715	498.733	461.166	437.428	418.679	437.886	1299.75	2976.85	1347.83	1067.9	2887.21	917.642	977.985	1509.63	982.933	1405.72	1238.37	1137.35	1127.24	1462.72	1479.29	1308.85
PH_hs_0002005	ARSJ	arylsulfatase family, member J	-2.3652	6.49435e-19	4.71373e-17	93.8098	83.0456	98.444	193.874	91.4123	219.106	74.8482	93.5603	117.705	133.029	84.1935	77.6	72.4267	72.8099	125.377	125.718	72.5456	77.9193	136.273	190.34	115.359	71.1333	169.509	72.0779	134.999	123.955	137.153	136.724	813.384	208.18	746.339	629.108	176.14	455.253	443.557	808.025	440.131	835.761	615.411	712.509	726.989	476.447	499.623	735.648
PH_hs_0012880	RASSF5	Ras association (RalGDS/AF-6) domain family member 5	3.3722	6.56485e-19	4.75308e-17	607.004	613.993	687.099	428.935	733.307	441.255	530.542	827.733	1018.53	998.207	528.491	659.083	984.815	1117.7	699.922	649.726	1324.85	1596.71	649.821	484.146	554.201	861.36	646.116	1043.97	668.099	630.02	516.13	824.962	81.565	11.2193	68.288	113.285	13.5492	117.738	224.028	62.08	256.279	72.2483	44.1889	47.8141	102.559	54.2366	50.3351	96.224
PH_hs_0032464	LOC401109	uncharacterized LOC401109	-4.25563	6.79867e-19	4.91019e-17	-2.75911	1.3614	0	1.00453	-3.01359	-2.02876	-1.10071	0	0	0	-3.04314	-2.06933	-0.940606	2.55473	-1.21725	-1.11254	0	-1.27737	-1.26179	-0.976101	-1.18927	1.29333	1.10071	0	0	1.02442	-1.2031	0.92381	23.4122	23.6851	13.7956	24.9226	23.4032	25.6883	24.2922	25.6203	20.6933	25.8667	29.1	12.5414	33.5813	29.2043	27.964	19.6587
PH_hs_0033271	TIGIT	T cell immunoreceptor with Ig and ITIM domains	3.11148	7.38119e-19	5.31774e-17	2292.82	2102.01	1992.99	2561.55	1901.58	2784.47	1397.9	3242.69	2419.6	2755.17	1502.3	3441.3	1097.69	933.755	2113.15	2328.56	1054.88	829.011	1145.7	1449.51	1111.97	3453.2	1014.85	3387.66	2244.73	4163.25	3860.75	2173.72	163.885	84.7679	161.408	427.461	89.9175	416.007	632.496	202.992	655.024	201.582	211.244	148.145	303.139	201.092	198.544	177.963
PH_hs_0015030	NA	NA	2.90423	7.50268e-19	5.39195e-17	1160.21	1173.53	1157.22	2005.04	1133.11	2014.56	1755.63	1531.09	2035.16	2014.15	1601.7	1422.67	1092.98	3155.09	1259.86	1278.31	1289.17	3469.33	1370.3	459.743	1266.57	1314.03	665.929	1352.04	973.572	1003.93	986.543	964.457	194.094	63.5759	187.62	278.68	66.5143	276.149	542.525	153.722	522.109	149.848	149.811	103.467	175.167	217.781	217.187	144.853
PH_hs_0031701	GRB10	growth factor receptor-bound protein 10	-2.62997	7.56142e-19	5.42081e-17	331.093	317.207	283.278	510.302	297.341	544.722	391.852	434.78	392.983	500.582	412.852	502.848	202.23	275.911	499.074	561.835	200.987	218.43	316.709	749.645	294.939	540.613	569.067	512.683	814.923	726.315	720.657	860.067	2832.87	1022.2	3188.15	3482.37	879.467	3410.12	1865.1	2834	1767.69	2870.31	3492	2673.67	3855.49	4061.07	4618.71	2325.93
PH_hs_0031327	TNFAIP1	tumor necrosis factor, alpha-induced protein 1 (endothelial)	-1.27981	7.58366e-19	5.42344e-17	1656.85	1666.36	1404.33	1789.07	1244.61	1941.52	1254.81	2166.2	1490.3	1726.42	1273.05	1717.55	1220.91	1214.78	1342.63	1533.09	1380.74	1210.94	1372.83	1851.66	1114.35	1673.57	2063.83	2004.23	1862.4	2023.23	1951.43	1758.01	3502.01	3516.62	3784.12	4099.39	3254.27	3401.56	2888.97	5181.22	2632.03	5056.49	3180.52	3541.38	4960.95	4144.51	4153.58	4543.22
PH_hs_0045545	KIAA0748	KIAA0748	2.88081	7.76763e-19	5.54142e-17	4199.37	4032.48	5668.57	2893.05	5626.38	2925.47	5135.91	7122.69	6636.1	6247.42	4792.94	6223.52	4649.42	7002.52	4322.47	4163.14	5565.79	7630.99	4927.28	4731.16	4795.15	6095.48	5997.76	5955.73	4028.3	2908.34	2994.52	3977.92	567.934	210.673	494.571	656.296	215.556	706.428	2802.6	471.02	2597.01	454.005	652.056	424.84	1103.64	700.069	711.217	620.8
PH_hs_0043844	EXTL2	exostoses (multiple)-like 2	-2.20798	7.89084e-19	5.61559e-17	267.634	281.811	212.961	282.273	176.797	354.018	263.069	154.099	236.36	295.619	263.739	206.933	177.775	283.575	187.457	186.908	170.066	185.218	416.39	412.891	379.378	125.453	348.925	120.905	151.751	327.815	326.04	130.257	870.026	1633.03	973.966	554.34	1212.04	584.408	719.768	1100.69	756.103	1064.99	1232.98	1174.19	2039.38	1431.85	1301.26	1157.79
PH_hs_0044517	PRKCB	protein kinase C, beta	2.95916	8.05433e-19	5.71799e-17	682.88	579.958	847.824	536.419	860.883	610.656	1086.4	489.816	637.886	663.172	996.12	559.755	616.097	941.419	1177.09	1160.38	523.28	772.807	858.016	964.387	881.251	985.52	598.786	1136.97	992.295	1023.4	824.124	1098.41	65.7051	83.5213	75.1858	127.634	76.3683	135.577	497.54	50.2552	574.638	55.3011	66.8222	55.6525	161.553	53.4022	68.0456	102.432
PH_hs_0008262	RASAL3	RAS protein activator like 3	2.87746	8.41367e-19	5.95859e-17	17868	16798.4	23427.7	16582.8	22872.2	16340.6	19840.3	19973.5	18831.9	20353.4	19729.7	18855.8	23104.1	37747.4	21054.9	21179.5	24822.5	35660.2	16412.1	17092.5	16451.2	21193.9	17834.8	18785.6	14382.9	18966.2	19567.2	14488.1	2809.46	420.1	2762.56	3648.52	518.565	3491.47	6787.41	2757.14	6398.22	2742.76	3307.7	2516.12	3679.42	3556.25	3927.07	2084.85
PH_hs_0044206	MTMR2	myotubularin related protein 2	-1.262	8.49327e-19	6.0004e-17	242.802	251.86	217.983	198.897	185.838	212.005	181.617	241.055	247.75	296.604	173.459	282.464	170.25	223.539	193.544	216.946	168.877	169.89	267.499	198.148	247.369	184.947	192.624	148.806	157.663	220.251	243.026	159.819	460.691	612.074	407.659	391.965	530.883	415.294	392.274	605.034	350.195	569.067	566.911	398.974	641.675	519.837	591.904	465.6
PH_hs_0009446	EPHX3	epoxide hydrolase 3	-3.96707	8.94665e-19	6.295e-17	2.75911	0	-1.00453	-1.00453	1.00453	-3.04314	-1.10071	-1.10071	0	0	1.01438	-1.03467	-1.88121	1.27737	1.21725	1.11254	-3.56782	0	0	2.9283	0	0	0	0	0.985397	0	1.2031	-0.92381	21.9017	13.7125	15.8649	24.9226	17.2444	31.3968	26.9913	16.7517	23.081	17.8391	36.6444	17.2444	25.4129	25.8667	27.964	15.52
PH_hs_0045495	FAM159A	family with sequence similarity 159, member A	3.53038	8.95341e-19	6.295e-17	1689.96	1737.15	2514.34	715.226	2425.94	715.137	2821.12	2767.18	3048.94	2815.28	2374.66	2404.57	3834.85	3176.81	2733.95	2579.99	4761.85	4387.75	2386.04	1019.05	2036.03	2682.37	1608.14	3110.98	1438.68	1429.07	1423.27	1756.16	126.879	53.6032	118.642	195.605	56.6603	241.184	705.373	159.634	788.734	170.363	112.089	86.2222	343.074	195.252	192.951	249.355
PH_hs_0048464	CALD1	caldesmon 1	-3.64937	9.14815e-19	6.41646e-17	135.196	140.225	136.616	339.531	111.503	428.068	193.725	66.0425	373.999	459.195	185.631	98.2933	65.8424	126.459	125.377	146.856	66.5992	97.0798	251.096	484.146	262.829	100.88	389.651	86.0285	192.152	412.842	393.414	181.99	2654.64	715.541	2706.69	1506.69	556.749	1341.5	1950.57	3030.1	1895.83	2827.49	2947.72	2407.95	3889.08	3821.59	3446.09	2920.86
PH_hs_0043431	GRAPL	GRB2-related adaptor protein-like	-4.53744	9.4029e-19	6.57932e-17	2.75911	-1.3614	0	1.00453	0	-3.04314	-2.20142	-2.20142	0.949235	-0.985397	0	1.03467	-0.940606	5.10947	2.43451	0	2.37854	1.27737	-2.52358	0	0	0	0	-1.16255	-0.985397	-2.04884	1.2031	0.92381	34.7406	32.4112	26.2116	30.2092	38.1841	33.5375	62.9797	40.4013	77.998	39.246	29.1	25.8667	38.1193	44.2237	35.421	38.2827
PH_hs_0012537	NA	NA	3.25893	9.50245e-19	6.63307e-17	169.685	170.175	371.676	198.897	351.586	215.048	344.522	429.277	391.085	361.641	297.213	422.144	346.143	310.4	428.474	440.568	341.321	390.874	304.091	187.411	285.425	415.16	236.652	470.831	370.509	268.399	269.495	393.543	20.3912	7.47952	22.7627	40.0273	7.39048	39.246	138.555	33.5035	130.527	32.1103	29.1	15.6768	63.5322	30.0387	30.7604	40.352
PH_hs_0009027	RPS6KA1	ribosomal protein S6 kinase, 90kDa, polypeptide 1	2.9343	9.64457e-19	6.70826e-17	18425.3	17628.8	15795.2	4277.29	15525	4371.97	10036.3	12687.9	9373.7	9774.15	8568.46	12771.9	17049.4	20080.2	11567.6	12218	18496.7	20077.6	8513.29	7985.48	8519.95	15818.8	9423.17	14029.6	6422.82	8590.81	8876.48	6312.39	1342.05	3934.23	1380.25	1647.91	3790.08	1733.96	3081.51	854.339	2865.23	914.253	832.044	643.531	1593.75	1103.09	1272.36	753.237
PH_hs_0028893	SNAI1	snail homolog 1 (Drosophila)	-2.19797	9.65615e-19	6.70826e-17	302.123	330.821	233.051	296.337	218.988	291.127	266.372	301.594	287.618	291.677	227.221	267.979	201.29	242.7	290.924	261.448	247.369	254.196	285.164	393.369	260.451	248.32	460.096	267.386	441.458	319.62	292.353	421.257	1950.76	664.43	1943.1	1111.7	633.117	1097.46	1002.28	1717.55	1081.62	1957.84	1112.27	1164.78	1497.54	748.465	668.339	3572.7
PH_hs_0023373	ANTXR1	anthrax toxin receptor 1	-3.18732	9.89221e-19	6.85594e-17	150.372	136.14	154.698	569.569	147.666	585.297	274.077	203.631	598.018	599.121	240.408	203.829	185.299	123.905	264.144	256.998	176.012	117.518	402.511	547.592	407.92	201.76	442.485	260.41	535.07	467.137	375.367	580.152	2667.48	947.406	2915	1817.09	879.467	1537.73	2310.46	3588.82	2527.77	4256.4	3686	3913.71	2822.64	2509.07	2697.59	5292.32
PH_hs_0048375	SDC2	syndecan 2	-3.09903	1.00369e-18	6.93972e-17	96.5689	88.4912	79.3579	156.707	86.3896	165.344	127.682	39.6255	239.207	252.262	143.027	41.3867	47.9709	104.744	91.2941	95.6788	46.3816	89.4156	123.655	226.455	107.034	69.84	168.409	73.2404	108.394	217.178	197.309	111.781	897.97	305.414	961.55	1243.87	286.997	985.431	601.906	1081.97	660.595	1171.14	1377.4	1873.37	936.646	843.587	1015.09	1681.33
PH_hs_0044497	CFL2	cofilin 2 (muscle)	-2.19056	1.01032e-18	6.96904e-17	280.05	296.786	451.034	292.318	387.749	373.291	252.062	179.416	331.283	404.998	244.465	239.008	413.867	413.867	209.368	246.985	331.807	311.677	368.442	1176.2	379.378	226.333	881.668	192.983	210.875	301.18	317.619	205.086	1578.43	997.269	1663.05	1314.86	881.93	1472.08	1071.55	1619.99	1055.36	1812.45	1602.66	1486.94	2025.77	1656.3	1624.71	1523.03
PH_hs_0026824	TNS1	tensin 1	-2.74163	1.01845e-18	7.00858e-17	579.413	555.453	144.652	308.391	130.589	307.357	191.523	180.516	404.374	413.867	190.703	161.408	100.645	123.905	200.847	201.371	102.277	126.459	275.07	573.947	234.287	194	621.901	215.071	299.561	233.568	223.777	303.933	1655.47	890.063	1784.45	1813.31	864.686	1622.64	1504.32	2450.68	1571.1	2537.61	1365.54	1406.21	1176.25	1605.4	1695.55	2352.83
PH_hs_0002073	CAMSAP2	calmodulin regulated spectrin-associated protein family, member 2	-2.31459	1.0526e-18	7.21383e-17	1840.33	1628.24	1318.95	1798.11	1446.52	1733.57	1063.29	822.23	3873.83	3344.44	1172.62	726.336	1002.69	1102.37	596.455	524.009	1189.27	1493.24	1318.57	2000.03	1091.75	960.947	1950.46	1248.58	1291.86	2690.13	2251	1370.93	7759.24	7095.57	7310.26	9337.68	6690.84	9269.19	4590.32	5683.77	5612.67	6805.61	5872.81	7609.5	6689.03	7567.25	7204.45	6616.69
PH_hs_0004520	CDR2L	cerebellar degeneration-related protein 2-like	-2.64961	1.05374e-18	7.21383e-17	28.9707	31.3123	27.1223	40.1812	21.0951	50.719	34.122	36.3234	41.7664	60.1092	37.532	39.3173	15.9903	28.1021	37.7349	42.2767	17.8391	15.3284	25.2358	46.8528	26.164	47.8533	24.2156	66.2652	90.6565	100.393	99.8574	84.9905	177.479	281.729	224.868	380.637	240.19	255.456	148.452	253.247	167.934	289.885	159.511	210.853	274.096	247.819	303.875	320.747
PH_hs_0025424	GNA11	guanine nucleotide binding protein (G protein), alpha 11 (Gq class)	-2.36789	1.05569e-18	7.21383e-17	358.684	329.46	365.649	463.089	323.459	491.974	407.262	536.045	792.612	861.237	356.047	551.477	214.458	178.831	594.02	556.272	215.258	171.167	334.374	550.521	317.536	488.88	545.952	460.368	809.011	533.724	504.099	856.371	2053.47	1242.85	2227.29	3122.88	1242.83	2683	1855.2	2718.71	1741.42	2770.41	2792.52	2856.31	2012.15	1869.08	1996.63	3210.57
PH_hs_0001218	ASAP2	ArfGAP with SH3 domain, ankyrin repeat and PH domain 2	-3.09563	1.10448e-18	7.52956e-17	82.7733	70.793	26.1178	77.3489	28.1269	79.1216	42.9277	29.7191	74.9896	72.9194	32.4601	27.936	26.337	38.321	40.1694	25.5885	28.5425	43.4305	51.7333	108.347	52.328	29.7467	92.4596	27.9011	47.299	102.442	75.7953	58.2	388.189	113.439	396.622	323.994	102.235	403.163	293.306	423.721	340.644	552.12	801.867	693.697	467.415	619.131	795.109	539.061
PH_hs_0028902	GATA6	GATA binding protein 6	-3.55374	1.13263e-18	7.70346e-17	34.4889	31.3123	16.0725	32.145	14.0634	29.417	17.6113	14.3092	29.4263	30.5473	21.302	18.624	10.3467	15.3284	32.8659	38.9391	9.51418	11.4963	34.0683	38.0679	23.7854	20.6933	40.7262	16.2757	61.0946	53.27	54.1395	57.2762	236.387	56.0964	263.495	291.519	57.8921	257.596	225.827	513.392	222.851	501.278	373.989	365.269	516.426	362.133	463.27	591.829
PH_hs_0031888	LPAR5	lysophosphatidic acid receptor 5	3.18976	1.13969e-18	7.73348e-17	351.787	340.351	1313.93	353.595	1194.39	374.306	671.433	1115.02	739.454	778.464	644.131	1046.05	1244.42	1406.38	797.302	814.383	1287.98	1227.55	755.811	563.21	750.431	1290.75	659.325	1255.55	365.582	540.895	468.006	351.971	83.0754	119.672	85.5324	86.8516	115.784	92.0497	336.492	55.1822	325.522	58.869	65.7444	43.895	47.1953	50.8989	54.9958	64.1493
PH_hs_0044334	CRIM1	cysteine rich transmembrane BMP regulator 1 (chordin-like)	-3.99462	1.172e-18	7.93426e-17	524.231	592.211	360.627	755.407	296.337	839.906	778.201	264.17	654.972	854.339	774.986	325.92	192.824	278.466	690.184	673.09	174.823	214.598	690.198	1789.19	693.346	272.893	1916.33	266.223	773.536	634.117	809.687	703.019	9658.65	1457.26	8799.49	5301.72	1170.16	7041.44	8873.84	14967.2	7947.04	12783.5	15901.5	10973	15589	9895.25	9950.51	14094.2
PH_hs_0018669	NA	NA	-1.44134	1.18388e-18	7.99612e-17	26.2116	28.5895	28.1269	22.0997	29.1314	20.2876	18.7121	19.8128	20.8832	23.6495	16.2301	20.6933	18.8121	28.1021	21.9106	23.3634	15.4605	24.27	23.974	22.4503	19.0284	28.4533	26.417	18.6007	18.7225	19.464	20.4527	20.3238	64.1946	36.151	67.5982	59.6633	34.4889	50.663	64.7791	52.226	58.8964	43.7057	108.856	91.7091	48.1029	68.4215	68.9778	73.4613
PH_hs_0004274	TRIM9	tripartite motif containing 9	-2.20528	1.21004e-18	8.15391e-17	46.9049	50.3719	23.1042	40.1812	20.0906	38.5464	20.9135	20.9135	31.3248	35.4743	19.2732	22.7627	18.8121	38.321	24.3451	26.7011	16.6498	28.1021	39.1154	52.7094	23.7854	28.4533	41.827	17.4382	31.5327	38.9281	39.7023	31.4095	147.27	82.2747	132.437	132.921	64.0508	126.301	70.1774	253.247	73.2226	240.828	197.233	142.659	153.385	148.525	147.277	180.032
PH_hs_0023557	JPH1	junctophilin 1	1.80419	1.2301e-18	8.27004e-17	57.9413	66.7088	54.2447	30.1359	50.2265	40.5752	33.0213	44.0284	27.5278	47.299	32.4601	44.4907	26.337	38.321	25.5624	41.1642	40.4352	45.9852	29.0211	19.522	27.3533	40.0933	22.0142	33.7139	29.5619	44.0502	48.124	28.6381	12.8389	14.959	8.96711	6.79708	11.0857	5.70851	12.5959	11.8248	11.1426	7.13563	12.9333	10.9737	12.7064	11.6817	10.2535	7.24267
PH_hs_0029948	FAM208B	family with sequence similarity 208, member B	4.31605	1.23365e-18	8.27479e-17	15.1751	17.6982	13.0589	71.3217	16.0725	57.8196	13.2085	13.2085	17.0862	17.7371	13.1869	8.27733	23.5152	20.4379	12.1725	14.4631	26.164	19.1605	29.0211	22.4503	29.7318	12.9333	26.417	12.788	12.8102	19.464	15.6403	16.6286	-1.51046	-2.49317	0.689778	-1.51046	-2.46349	-0.713563	0.89971	-2.95619	0.795897	1.78391	-2.15556	0	0	0.834409	0.932132	-1.03467
PH_hs_0033315	MAP3K11	mitogen-activated protein kinase kinase kinase 11	-1.12558	1.25456e-18	8.39578e-17	27.5911	24.5053	26.1178	30.1359	31.1405	27.3882	29.7191	29.7191	22.7817	26.6057	30.4314	28.9707	21.6339	30.6568	29.2141	30.0387	23.7854	28.1021	30.2829	23.4264	23.7854	24.5733	29.7191	23.2509	24.6349	20.4884	24.062	22.1714	74.7679	37.3976	70.3573	53.6214	39.4159	51.3766	48.5844	59.1238	46.958	54.4092	85.1444	49.3818	64.4398	75.0968	61.5207	64.1493
PH_hs_0036648	SNX8	sorting nexin 8	1.92889	1.26494e-18	8.44584e-17	166.926	152.477	319.441	311.405	303.368	359.09	298.292	392.953	302.806	288.721	240.408	396.277	299.113	413.867	477.164	496.195	286.615	369.159	191.792	173.746	202.176	437.147	181.617	412.704	265.072	309.376	277.916	262.362	78.544	69.8088	73.1164	89.8725	72.673	139.858	127.759	62.08	125.752	57.977	95.9222	60.3556	54.4561	61.7462	75.5027	74.496
PH_hs_0002417	TSPAN33	tetraspanin 33	3.13843	1.29045e-18	8.59652e-17	4809.13	4523.94	6057.32	3140.16	4615.82	3209.5	3752.32	3356.06	2975.85	3367.1	3475.26	3734.11	4319.26	7223.51	2984.71	3487.83	4066.12	5721.32	3395.47	2443.18	3646.31	5046.59	2701.14	4824.57	2528.53	2621.5	2877.82	2276.27	492.411	73.5486	500.089	642.702	64.0508	608.669	1099.45	337.006	1227.27	315.752	456.978	319.022	680.702	574.073	490.302	341.44
PH_hs_0043260	NUCKS1	nuclear casein kinase and cyclin-dependent kinase substrate 1	-1.63082	1.32906e-18	8.83355e-17	31.7298	34.0351	34.154	33.1495	31.1405	39.5608	22.0142	27.5177	45.5633	45.3283	19.2732	26.9013	28.2182	31.9342	24.3451	20.0258	28.5425	42.1531	31.5447	50.7572	26.164	38.8	41.827	49.9895	42.3721	57.3677	39.7023	50.8095	115.55	154.577	103.467	141.228	142.883	128.441	85.4725	79.8171	100.283	98.1149	102.389	138.739	87.1298	92.6194	83.8919	110.709
PH_hs_0043623	NHS	Nance-Horan syndrome (congenital cataracts and dental anomalies)	-1.77076	1.35237e-18	8.96698e-17	35.8684	43.5649	42.1903	36.1631	44.1994	45.6471	25.3163	46.2298	40.8171	45.3283	26.3739	27.936	16.9309	40.8757	23.1278	21.1384	22.5962	34.4889	36.5919	40.0201	36.8674	34.92	35.2227	32.5513	31.5327	43.0257	34.8899	31.4095	153.312	74.7952	155.89	138.963	61.5873	130.582	82.7733	101.496	101.875	142.713	112.089	188.905	128.88	78.4344	76.4348	165.547
PH_hs_0048647	FAM188B|INMT-FAM188B	family with sequence similarity 188, member B|INMT-FAM188B readthrough (non-protein coding)	-2.06042	1.35601e-18	8.96698e-17	85.5324	95.2982	67.3036	57.2583	57.2583	50.719	49.5319	58.3376	65.4972	94.5981	51.7333	66.2187	40.4461	62.5909	59.6455	62.3025	40.4352	53.6494	59.3041	52.7094	57.0851	71.1333	57.2369	58.1273	65.0362	68.6363	87.8264	68.3619	332.302	93.494	355.925	311.155	87.454	348.219	179.042	334.05	148.833	273.83	347.044	272.776	314.938	454.753	437.17	246.251
PH_hs_0000282	EPS8	epidermal growth factor receptor pathway substrate 8	-4.17521	1.35835e-18	8.96698e-17	222.108	201.488	96.435	626.827	104.471	669.49	209.135	139.79	398.679	433.575	212.005	195.552	65.8424	162.226	253.189	278.136	60.6529	104.744	413.867	1452.44	432.895	182.36	1196.47	180.195	486.786	580.848	582.301	449.895	5830.38	1580.67	5612.03	3934.75	1340.14	4526.85	3954.23	5318.19	4012.92	5240.23	7281.47	6564.65	6851.49	6711.15	8026.59	6311.47
PH_hs_0004256	TJP1	tight junction protein 1 (zona occludens 1)	-2.95941	1.38089e-18	9.09515e-17	82.7733	84.407	44.1994	218.988	63.2854	195.775	113.373	67.1433	214.527	169.488	89.2654	56.9067	54.5552	43.4305	98.5976	85.6659	64.2207	52.372	108.514	253.786	95.1418	67.2533	311.501	87.191	138.941	159.81	133.544	188.457	1068.65	350.291	1017.42	522.62	322.717	706.428	609.104	780.434	776	958.851	1307.34	913.172	935.738	957.067	960.096	1229.18
PH_hs_0048722	PCDHB2	protocadherin beta 2	-2.57616	1.40412e-18	9.20668e-17	20.6933	21.7825	21.0951	18.0816	29.1314	23.3307	16.5106	16.5106	19.9339	23.6495	21.302	23.7973	13.1685	19.1605	19.4761	15.5756	7.13563	15.3284	23.974	33.1874	17.8391	32.3333	15.4099	31.3888	44.3429	35.8548	40.9054	47.1143	118.571	275.496	133.127	154.067	204.47	121.306	95.3693	86.7149	111.426	98.1149	145.5	293.156	94.3906	78.4344	72.7063	256.597
PH_hs_0040838	DKK2	dickkopf 2 homolog (Xenopus laevis)	2.88882	1.40413e-18	9.20668e-17	30.3502	42.2035	33.1495	10.0453	41.1858	21.302	12.1078	22.0142	18.9847	24.6349	14.2013	22.7627	10.3467	29.3794	9.73804	16.6882	15.4605	29.3794	17.665	17.5698	16.6498	28.4533	19.8128	25.576	17.7371	22.5373	27.6713	18.4762	1.51046	2.49317	3.44889	1.51046	0	1.42713	3.59884	3.94159	6.36718	2.67586	5.38889	0	1.8152	4.17204	3.72853	4.13867
PH_hs_0007778	ZNF831	zinc finger protein 831	2.25655	1.43709e-18	9.40167e-17	368.341	371.663	420.898	310.4	393.776	299.242	381.946	963.121	754.642	789.303	325.616	924.992	430.798	623.355	410.215	429.442	430.516	622.077	281.379	671.557	261.64	574.24	650.519	564.998	376.422	642.313	603.957	413.867	64.1946	64.8225	53.8027	143.494	68.9778	134.15	162.848	109.379	163.955	124.874	71.1333	-0.783838	138.863	98.4602	104.399	82.7733
PH_hs_0048989	BRMS1L	breast cancer metastasis-suppressor 1-like	-2.19253	1.45908e-18	9.52418e-17	23.4524	25.8667	53.2401	36.1631	40.1812	43.6183	34.122	19.8128	42.7156	52.226	33.4745	30.0053	29.1588	40.8757	23.1278	26.7011	17.8391	24.27	30.2829	46.8528	33.2996	25.8667	33.0213	26.7386	51.2406	70.6851	64.9674	43.419	107.998	117.179	147.612	129.9	88.6857	127.728	82.7733	149.78	96.3036	159.66	267.289	263.37	228.716	211.94	216.255	225.557
PH_hs_0020055	LAMC1	laminin, gamma 1 (formerly LAMB2)	-2.83202	1.48717e-18	9.68589e-17	1781.01	1549.28	575.596	2385.76	601.714	2475.08	971.926	1082	1999.09	2025.98	1025.54	1086.4	462.778	897.989	1256.21	1250.5	444.788	889.047	994.289	2668.66	943.093	1061.83	2527.23	1114.88	2337.36	2106.21	1918.95	2432.39	12484.7	4058.89	13304.4	9264.42	3697.7	8320.15	7562.06	12768.8	7888.94	14410.4	10672.2	11010.6	8868.18	8918.16	9812.56	10874.3
PH_hs_0009708	B4GALNT1	beta-1,4-N-acetyl-galactosaminyl transferase 1	-1.7365	1.50483e-18	9.77905e-17	24.832	32.6737	50.2265	34.154	46.2084	34.4889	45.1291	80.3518	60.7511	59.1238	38.5464	65.184	60.1988	33.2115	34.0831	32.2638	72.5456	38.321	34.0683	56.6138	34.4889	33.6267	70.4454	37.2015	48.2844	43.0257	42.1085	52.6571	122.347	243.084	111.744	186.542	226.641	173.396	138.555	116.277	149.629	139.145	169.211	188.905	129.787	107.639	99.7381	145.888
PH_hs_0009374	VGLL4	vestigial like 4 (Drosophila)	-1.5516	1.5333e-18	9.94194e-17	2571.49	2461.42	1747.88	1947.79	2000.02	1838.05	2787	1522.28	4188.98	3887.39	2339.16	1413.35	1580.22	1447.26	1818.58	1564.24	1981.33	1841.96	1593.64	1992.22	1553.19	2311.19	1950.46	2568.07	2432.94	2362.32	2088.58	2816.7	5983.7	4540.07	6047.97	7016.85	4711.43	7963.37	4225.94	6227.71	4225.42	7170.42	8214.82	6650.08	5860.39	7007.36	7155.05	6630.14
PH_hs_0026836	TNFAIP8L2	tumor necrosis factor, alpha-induced protein 8-like 2	2.22799	1.56733e-18	1.014e-16	1099.51	1089.12	929.191	600.709	853.851	720.209	436.982	899.279	529.673	677.953	411.838	976.725	621.741	1124.08	624.452	695.34	605.339	866.054	321.756	735.98	316.346	1262.29	537.146	1170.68	784.376	854.368	944.434	693.781	200.136	69.8088	222.798	231.856	77.6	216.21	254.618	145.839	243.545	120.414	162.744	144.226	170.629	151.028	138.888	110.709
PH_hs_0045702	CTBP2	C-terminal binding protein 2	-2.39709	1.60596e-18	1.0367e-16	89.6711	84.407	38.1722	109.494	35.1586	114.625	70.4454	34.122	118.654	118.248	58.834	35.1787	54.5552	42.1531	64.5145	64.5276	58.2743	38.321	74.4455	176.674	80.8705	41.3867	197.027	39.5266	73.9048	89.1247	85.4202	86.8381	405.559	466.223	427.662	283.212	421.257	353.927	343.689	294.634	350.195	357.674	371.833	249.261	301.324	357.961	475.387	421.109
PH_hs_0048312	TMC8	transmembrane channel-like 8	2.74723	1.68691e-18	1.08655e-16	906.368	921.67	1034.67	828.738	1127.08	818.604	842.043	1700.6	1861.45	2087.07	857.15	1321.27	1714.72	1182.84	1057.79	987.94	2403.52	1831.74	1311	1179.13	1072.72	1668.4	1329.66	2229.76	1825.94	1834.74	1347.47	2354.79	256.023	79.7815	211.762	291.519	72.673	330.38	448.955	150.766	472.763	174.823	97	114.44	393.899	221.953	173.377	143.819
PH_hs_0033414	DOCK1	dedicator of cytokinesis 1	-2.80011	1.70238e-18	1.0941e-16	714.61	677.979	372.681	1025.63	338.527	973.804	792.511	737.475	947.337	956.82	806.431	682.88	435.501	250.364	729.136	764.318	443.598	233.758	721.743	1570.55	753.998	594.933	1791.95	531.284	986.382	759.097	834.952	967.229	5759.39	1630.53	5878.29	3304.89	1628.37	2831.42	4933.11	6550.92	4578	6331.09	7375.23	6472.15	5192.39	6541.76	6874.48	6130.4
PH_hs_0048288	EID1	EP300 interacting inhibitor of differentiation 1	-1.65813	1.82403e-18	1.16932e-16	92.4302	96.6597	97.4395	94.4259	105.476	99.4091	94.661	66.0425	93.0251	115.291	99.4091	73.4613	73.3673	80.4741	79.1216	82.3283	70.1671	74.0872	114.823	132.75	95.1418	58.2	80.3518	45.3393	85.7295	78.8805	70.9829	86.8381	178.99	155.823	202.795	268.107	137.956	284.712	226.727	259.159	237.973	305.048	312.556	253.964	418.405	347.114	466.066	285.568
PH_hs_0039344	RBFOX2	RNA binding protein, fox-1 homolog (C. elegans) 2	-2.68852	1.82975e-18	1.16932e-16	48.2844	42.2035	45.2039	103.467	41.1858	106.51	89.1574	75.9489	94.9235	103.467	82.1647	79.6693	32.9212	34.4889	91.2941	86.7785	33.2996	31.9342	78.2309	119.084	70.1671	59.4933	102.366	56.9648	112.335	80.9294	73.3892	106.238	509.781	159.563	524.921	287.743	121.943	323.244	396.772	581.384	404.316	618.124	672.533	462.465	524.594	520.671	625.461	674.603
PH_hs_0001012	NDFIP1	Nedd4 family interacting protein 1	-1.63563	1.83144e-18	1.16932e-16	137.956	136.14	106.48	143.648	93.4214	167.373	110.071	86.956	154.725	187.225	93.3229	85.8773	70.5455	114.963	129.029	112.367	77.3027	120.072	142.582	152.272	127.252	117.693	125.481	176.707	193.138	184.396	131.138	179.219	488.635	371.483	598.727	383.657	317.79	361.063	267.214	339.962	343.828	445.085	413.867	565.147	304.954	323.751	364.464	563.893
PH_hs_0026460	LNP1	leukemia NUP98 fusion partner 1	-2.54823	1.86133e-18	1.18581e-16	489.742	464.239	427.93	275.241	418.889	306.342	449.089	472.204	944.489	1023.83	509.218	480.085	339.559	360.217	522.202	541.809	343.7	334.67	603.135	444.126	516.144	429.387	369.838	426.655	500.582	569.579	559.442	485.924	2746.78	749.198	2806.02	2424.29	673.765	2053.64	2270.87	5705.45	2294.57	5953.79	3210.7	3960.74	3721.17	2429.8	2394.65	4321.8
PH_hs_0024008	OLFML2A	olfactomedin-like 2A	-2.63393	1.9398e-18	1.2317e-16	1242.98	1173.53	657.968	1354.11	617.786	1390.71	1251.51	552.556	1154.27	1255.4	1272.03	549.408	304.756	315.509	1067.53	1036.89	315.157	301.458	768.429	1501.24	752.809	896.28	1231.69	835.871	1149.96	892.272	866.233	1128.9	4812.33	3188.77	5045.03	6903.57	2977.13	6639.71	5430.65	6981.54	5307.84	5465	8047.77	7040.44	2783.62	5916.79	6369.26	5829.31
PH_hs_0023486	APOBEC3G	apolipoprotein B mRNA editing enzyme, catalytic polypeptide-like 3G	2.07709	1.94181e-18	1.2317e-16	1757.55	1935.92	2607.76	1349.08	2146.68	1488.09	2150.79	2334.6	1566.24	1895.9	2029.77	2642.54	1453.24	1806.2	2544.06	2377.51	1590.06	1453.64	1685.75	1388.99	1640.01	1805.49	1404.5	1671.74	1620.98	1161.7	1352.29	1339.52	397.252	134.631	355.236	377.616	130.565	431.706	798.943	462.151	738.593	422.786	723.189	524.388	474.676	504.817	435.306	423.179
PH_hs_0044521	ANTXR1	anthrax toxin receptor 1	-2.89084	1.96456e-18	1.24342e-16	62.08	72.1544	54.2447	139.63	40.1812	163.315	84.7546	92.4596	167.065	237.481	81.1503	128.299	40.4461	56.2041	109.553	100.129	45.1923	30.6568	180.436	91.7535	151.038	67.2533	95.7617	60.4524	179.342	131.126	131.138	140.419	344.385	1313.9	391.794	410.846	996.483	463.103	492.141	881.93	481.518	779.568	977.544	784.622	876.744	625.806	527.587	1175.38
PH_hs_0045851	TPM2	tropomyosin 2 (beta)	-3.68843	2.02635e-18	1.27976e-16	2757.73	2308.94	423.912	554.501	429.939	565.009	704.454	588.879	4896.16	4808.74	635.001	599.072	256.785	604.194	540.461	547.372	267.586	489.231	498.406	1133.25	475.709	579.413	1250.41	568.485	1008.06	1079.74	981.73	991.248	11061.1	4768.19	11446.9	16080.4	4786.57	17311	6618.27	15500.3	6939.43	15472.7	12140.1	9140.34	9893.77	8740.43	10350.4	11276.8
PH_hs_0010868	STK38L	serine/threonine kinase 38 like	-2.28315	2.06606e-18	1.30202e-16	362.823	379.832	363.64	288.3	356.608	340.831	199.228	124.38	355.963	346.86	169.401	130.368	409.164	297.626	197.195	173.557	421.002	367.882	447.935	485.122	400.785	184.947	500.823	205.771	189.196	265.325	239.417	196.771	1344.31	648.225	1320.23	1419.08	658.984	1220.91	1224.51	2100.87	1246.38	2327.11	1618.82	1490.08	2005.8	1123.11	1132.54	1453.71
PH_hs_0001383	IFI30	interferon, gamma-inducible protein 30	2.36303	2.10493e-18	1.32282e-16	89930.5	88725.4	53304.4	55212	50532.9	56667.3	41471.4	70548.9	40349.2	37131.7	33878.2	63639.2	61297.4	50843	63073.3	62143.4	75895.8	54708.3	36598.2	63630	32763.3	58916.5	71744.2	60261.8	34715.5	58023.3	54407.8	41234.2	14516.3	24061.6	14094.9	11417.6	23020.1	13839.6	20094.1	7609.23	19518.6	7827.79	5774.73	4895.07	11300.6	5268.46	5852.86	6756.37
PH_hs_0024488	PPFIBP1	PTPRF interacting protein, binding protein 1 (liprin beta 1)	-2.21132	2.10985e-18	1.32282e-16	151.751	141.586	178.806	518.338	158.716	599.498	232.25	232.25	291.415	344.889	258.667	257.632	110.051	139.233	186.24	199.146	114.17	168.612	233.431	425.58	233.097	214.693	368.738	197.633	389.232	301.18	329.65	348.276	1087.53	1252.82	1209.87	715.959	1048.22	696.438	816.037	1263.28	820.57	1172.03	1390.33	1492.43	1145.39	1358.42	1187.54	1270.57
PH_hs_0011595	PTGS2	prostaglandin-endoperoxide synthase 2 (prostaglandin G/H synthase and cyclooxygenase)	-3.28207	2.11267e-18	1.32282e-16	26.2116	25.8667	28.1269	57.2583	18.0816	71.0065	28.6184	11.0071	33.2232	38.4305	28.4026	13.4507	17.8715	29.3794	51.1247	50.0645	17.8391	16.6058	40.3772	76.1358	39.246	16.8133	46.2298	11.6255	60.1092	35.8548	30.0775	48.0381	138.963	249.317	180.032	148.781	184.762	133.436	392.274	168.503	456.845	168.579	297.467	387.216	573.605	373.815	343.025	853.6
PH_hs_0030076	NAV2	neuron navigator 2	-1.37644	2.34185e-18	1.46204e-16	158.649	147.032	188.852	139.63	179.811	113.61	128.783	243.257	140.487	163.576	127.812	277.291	143.913	169.89	163.112	171.332	152.227	144.342	158.985	123.965	139.145	150.027	136.488	108.117	213.831	175.176	203.324	206.01	431.237	693.102	400.761	389.699	628.19	398.168	319.397	469.049	283.34	414.759	531.344	381.729	410.236	361.299	332.771	374.549
PH_hs_0043113	CIITA	class II, major histocompatibility complex, transactivator	2.807	2.34504e-18	1.46204e-16	1349.21	1614.62	1015.58	925.173	815.679	1087.41	909.186	1255.91	532.521	700.617	801.359	1845.85	1466.4	804.741	961.631	1033.55	1341.5	553.1	634.68	869.706	645.775	1059.24	836.539	928.875	533.1	897.394	1128.51	504.4	126.124	26.1783	120.021	175.969	32.0254	204.793	231.226	120.218	199.77	107.926	128.256	110.521	267.743	201.927	195.748	120.021
PH_hs_0031877	PTPRM	protein tyrosine phosphatase, receptor type, M	-2.55211	2.3838e-18	1.48304e-16	246.94	250.498	337.522	283.278	299.35	336.774	599.887	255.365	282.872	349.816	562.98	300.053	286.885	286.13	586.717	625.25	278.29	182.663	667.486	624.704	577.986	483.707	574.57	415.029	548.866	388.256	339.274	523.8	2098.03	694.349	2337.66	1938.68	554.286	1785.34	2331.15	3504.07	2080.48	3258.31	2657.8	2788.11	2900.7	3319.28	3168.32	3439.23
PH_hs_0025529	KLF7	Kruppel-like factor 7 (ubiquitous)	-1.53272	2.4209e-18	1.50291e-16	135.196	144.309	89.4032	132.598	85.3851	170.416	90.2582	139.79	96.822	110.364	93.3229	136.576	75.2485	83.0288	120.508	113.48	74.9241	93.2477	87.0634	111.275	98.7096	104.76	110.071	125.555	157.663	109.613	103.467	157.048	225.059	214.413	234.524	327.015	263.594	311.114	346.388	301.531	362.929	338.051	418.178	412.299	291.34	242.813	237.694	581.483
PH_hs_0042423	BLK	B lymphoid tyrosine kinase	4.84516	2.48698e-18	1.54066e-16	1982.42	1861.04	6120.61	1806.15	5741.9	1968.91	5267.99	4112.25	3768.46	3817.43	4679.33	4778.09	4741.6	4124.62	3885.48	3929.51	4281.38	4184.65	2122.33	1784.31	2286.97	4026.15	1107.31	4793.18	2261.49	2451.44	1758.93	2740.94	58.1528	16.2056	64.8391	232.611	16.0127	274.722	1093.15	40.4013	1229.66	50.8414	60.3556	40.7596	228.716	92.6194	135.159	123.125
PH_hs_0048359	MECOM	MDS1 and EVI1 complex locus	-4.07801	2.62142e-18	1.62051e-16	30.3502	27.2281	18.0816	53.2401	16.0725	60.8627	22.0142	11.0071	73.0911	70.9486	21.302	13.4507	14.1091	20.4379	25.5624	20.0258	13.082	19.1605	25.2358	95.6579	23.7854	12.9333	67.1433	16.2757	51.2406	112.686	87.8264	53.581	435.013	135.878	513.195	624.576	112.089	686.448	336.492	285.765	438.54	361.241	1021.73	1020.56	697.946	1168.17	1634.03	440.768
PH_hs_0025353	FCRL3	Fc receptor-like 3	2.67025	2.68112e-18	1.6539e-16	347.648	344.435	453.043	128.58	497.243	143.027	399.557	423.773	298.06	333.064	321.558	491.467	354.608	177.554	215.454	223.622	397.217	149.452	580.423	560.282	610.097	258.667	413.867	237.16	226.641	562.408	511.318	254.971	37.7616	33.6578	32.4196	49.09	43.1111	62.7936	165.547	46.3136	155.996	43.7057	46.3444	32.9212	60.8094	39.2172	46.6066	43.456
PH_hs_0028324	SP140	SP140 nuclear body protein	3.92842	2.72045e-18	1.67463e-16	209.692	168.814	419.894	61.2764	466.102	58.834	268.573	102.366	203.136	155.693	266.782	93.12	199.408	219.707	452.819	396.066	229.53	281.021	296.52	91.7535	286.615	318.16	116.675	394.103	341.933	159.81	116.701	398.162	10.5732	4.98635	10.3467	12.8389	4.92698	22.1205	79.1745	8.86857	102.671	9.81149	17.2444	9.40606	11.7988	11.6817	11.1856	15.52
PH_hs_0024619	LY9	lymphocyte antigen 9	3.60453	2.91716e-18	1.79186e-16	1136.75	1026.5	3042.72	3613.3	2805.65	3667.99	5396.78	4762.77	2726.2	3123.71	4113.31	4720.15	5796.01	2400.17	6413.72	6008.85	5860.73	2577.73	3626.38	3095.22	3621.33	4224.03	3351.66	5783.67	3986.92	3196.2	3190.62	3601.01	255.268	59.8361	277.291	580.773	72.673	525.183	1302.78	198.065	1544.04	219.421	186.456	206.933	491.013	211.105	193.883	258.667
PH_hs_0044455	AMOT	angiomotin	7.67792	2.92318e-18	1.79186e-16	93.8098	95.2982	59.2673	504.274	62.2809	618.771	144.193	145.294	552.455	526.202	136.941	146.923	175.893	324.451	256.841	250.323	179.58	364.049	412.605	1048.33	367.485	124.16	1538.79	145.318	441.458	239.715	222.574	438.81	0	1.24659	0	0	-2.46349	0	-0.89971	0.985397	0.795897	-1.78391	0	0	-0.907602	0	0.932132	0
PH_hs_0024927	KIAA0226L	KIAA0226-like	4.09735	2.94708e-18	1.80272e-16	1678.92	1798.41	1343.06	514.32	1235.57	550.808	1534.39	906.984	990.053	1144.05	1211.17	840.149	995.161	1628.64	1713.89	1643.23	1056.07	1747.44	1302.17	322.113	1378.37	1056.65	460.096	1292.75	1253.42	396.451	398.226	1151.99	50.6005	8.7261	47.5947	64.9499	18.4762	60.6529	473.248	47.299	494.252	47.2736	68.9778	44.6788	78.0538	34.2108	33.5568	71.392
PH_hs_0043327	MYO1G	myosin IG	3.1675	2.97262e-18	1.81454e-16	1307.82	1316.48	1008.55	578.61	717.235	694.85	804.618	751.784	505.942	662.187	747.597	976.725	711.098	1032.11	881.293	956.789	673.128	581.202	490.836	512.453	460.248	1083.81	386.349	1150.92	719.34	601.336	530.567	562.6	87.6068	16.2056	102.777	134.431	13.5492	129.869	208.733	66.0216	222.055	63.3287	47.4222	51.7333	193.319	94.2882	82.0276	79.6693
PH_hs_0029106	TSC22D1	TSC22 domain family, member 1	-3.10456	3.03299e-18	1.84753e-16	263.495	326.737	144.652	417.885	192.87	460.528	503.024	423.773	725.216	660.216	443.284	357.995	219.161	116.24	378.566	374.928	261.64	140.51	374.751	727.195	319.914	347.907	973.027	441.768	1072.11	401.574	347.696	1357.08	1981.73	1821.26	1793.42	2229.44	1790.96	2617.35	3001.43	4659.94	3451.81	5129.63	3709.71	2778.71	4004.34	4783.66	5115.54	5787.93
PH_hs_0000137	CYTH1	cytohesin 1	1.67251	3.15589e-18	1.91839e-16	2440.43	2406.96	4061.32	2563.56	3019.62	3443.82	3743.51	2672.52	2580.02	2798.53	3109.07	3587.19	2518.94	4244.69	3476.48	3820.48	2154.96	3151.26	1953.25	4037.15	2118.09	5068.57	2323.6	5816.22	4286.48	4147.89	4373.27	3589.92	745.413	1181.76	864.292	854.922	815.416	925.492	1595.19	912.477	1422.27	771.54	676.844	692.129	1382.28	1118.94	992.721	1370.93
PH_hs_0006257	CXCR5	chemokine (C-X-C motif) receptor 5	5.06594	3.19773e-18	1.93978e-16	1298.16	1279.72	2595.71	1621.31	2896.06	1651.41	1209.68	2988.43	1004.29	1312.55	1356.22	3310.93	2807.71	2861.3	1998.73	2286.28	2566.45	2080.83	1194.91	1179.13	1084.62	3010.88	866.258	3197	1522.44	1670.83	1580.87	1599.11	32.4749	4.98635	34.4889	226.569	6.15873	202.652	582.112	32.5181	576.23	30.3264	38.8	30.5697	110.727	20.8602	25.1676	66.2187
PH_hs_0005234	RNF11	ring finger protein 11	-1.77432	3.45631e-18	2.08796e-16	57.9413	70.793	72.3262	68.3081	64.29	71.0065	92.4596	47.3305	109.162	73.9048	83.1791	44.4907	70.5455	61.3136	90.0769	83.4409	83.249	57.4815	87.0634	108.347	77.3027	51.7333	134.287	51.1521	108.394	99.369	81.8109	125.638	244.695	138.371	251.079	212.975	142.883	298.269	208.733	276.897	257.075	315.752	400.933	334.699	255.036	203.596	297.35	418.005
PH_hs_0026600	MCAM	melanoma cell adhesion molecule	-3.54195	3.47088e-18	2.09242e-16	693.916	729.712	185.838	379.713	188.852	409.809	298.292	249.861	820.139	867.149	283.012	263.84	119.457	222.262	305.531	350.452	124.874	167.335	228.384	1009.29	237.854	415.16	682.44	408.054	742.989	872.808	826.53	740.895	5499.59	1282.74	5709.98	7389.18	1027.28	8293.75	2876.37	5211.76	3048.29	5965.39	6274.82	4960.91	5238.68	4362.29	6213.59	4719.11
PH_hs_0018455	MEI1	meiosis inhibitor 1	2.23805	3.51076e-18	2.1121e-16	1674.78	1609.18	4373.73	1371.18	4009.08	1495.19	2930.09	5593.8	2234.5	2565.97	2905.18	5894.5	4535.6	4263.85	2481.98	2585.55	4644.11	3227.9	3472.44	2588.62	3177.73	2851.8	2354.42	2428.56	2081.16	4054.66	3952.19	2028.69	523.375	271.756	502.848	830.754	348.584	728.548	870.02	539.997	834.896	462.032	552.9	536.145	1050.1	740.955	755.027	574.24
PH_hs_0011484	PALLD	palladin, cytoskeletal associated protein	-3.36472	3.53527e-18	2.12247e-16	70.3573	55.8175	81.367	245.106	74.3353	289.098	112.272	91.3589	355.963	297.59	109.553	98.2933	44.2085	85.5835	130.246	142.406	48.7602	84.3062	121.132	323.089	117.738	90.5333	282.882	96.4914	226.641	395.427	312.806	236.495	1008.23	634.512	1140.2	1584.47	580.152	1872.39	929.401	1613.09	1058.54	1862.4	2786.06	2291.94	1177.16	1322.54	1703.94	2256.61
PH_hs_0032233	RUSC1	RUN and SH3 domain containing 1	-1.45847	3.54973e-18	2.12678e-16	195.897	215.102	130.589	106.48	98.444	145.056	138.689	158.502	119.604	142.883	123.754	170.72	105.348	131.569	108.336	114.592	109.413	99.6346	95.8959	122.989	77.3027	129.333	144.193	147.643	191.167	122.931	139.56	150.581	297.561	496.141	344.199	222.793	369.524	237.617	300.503	408.94	277.768	379.08	314.711	313.535	435.649	559.054	467.93	380.757
PH_hs_0024857	FGD3	FYVE, RhoGEF and PH domain containing 3	3.56093	3.61698e-18	2.16263e-16	714.61	778.723	1655.47	377.704	1182.33	455.456	1237.2	1065.49	868.55	1212.04	1178.71	1391.63	1397.74	1787.04	1252.56	1398.47	1139.32	1342.51	545.093	632.513	589.879	1302.39	533.844	1299.73	901.638	808.269	884.279	771.381	87.6068	14.959	100.708	131.41	9.85397	110.602	252.819	71.934	223.647	73.1402	60.3556	41.5434	182.428	120.155	115.584	61.0453
PH_hs_0048660	FBXO41	F-box protein 41	2.2973	3.90573e-18	2.3305e-16	589.07	623.523	556.51	442.998	473.134	473.715	670.332	527.24	359.76	414.852	646.159	566.997	850.308	777.916	679.228	686.44	882.44	591.421	717.958	455.839	687.399	561.307	597.685	506.87	320.254	277.618	288.744	290.076	78.544	250.564	75.1858	86.0964	241.422	76.3513	238.423	82.7733	218.076	68.6805	89.4556	61.9232	147.032	85.9441	96.0096	79.6693
PH_hs_0037199	LOC441179	uncharacterized LOC441179	-2.54574	3.94287e-18	2.34786e-16	89.6711	95.2982	65.2945	60.2718	71.3217	67.9634	62.7404	75.9489	76.8881	99.5251	53.7621	68.288	51.7333	65.1457	62.08	55.6272	59.4636	74.0872	68.1366	94.6818	55.8958	85.36	82.5532	102.304	93.6127	101.418	83.014	94.2286	780.909	63.5759	843.598	549.808	102.235	586.549	535.328	500.582	553.149	576.202	438.656	459.329	440.187	593.265	582.583	398.347
PH_hs_0027526	POU2F2	POU class 2 homeobox 2	2.64119	4.01227e-18	2.38432e-16	4233.86	4218.99	5271.78	2376.72	5379.26	2336.11	5200.85	5429.8	2470.86	2492.07	4819.31	4893.97	7325.44	6132.64	6318.77	5821.95	8979	6683.18	6096.96	2595.45	6614.73	5580.73	3429.81	5580.22	2107.76	1960.74	2034.44	2462.88	599.654	493.648	561.479	652.52	537.041	660.76	2231.28	625.727	2129.82	549.444	661.756	428.76	627.153	544.869	576.058	608.384
PH_hs_0028767	ZNF205	zinc finger protein 205	-1.75245	4.04059e-18	2.39627e-16	1393.35	1434.92	903.073	900.06	795.588	1047.85	1077.59	1111.72	2332.27	2549.22	1107.7	1179.52	617.978	1032.11	971.369	966.801	715.942	961.857	799.974	1560.78	851.519	1082.52	1277.92	1070.71	1687	1487.46	1703.59	1470.7	4267.06	5086.07	4443.55	5284.35	4132.51	4945.71	2763.01	4181.04	2608.95	3928.17	3507.09	3683.26	3808.3	4963.06	4353.99	2900.17
PH_hs_0030450	NCF1C|NCF1|NCF1B	neutrophil cytosolic factor 1C pseudogene|neutrophil cytosolic factor 1|neutrophil cytosolic factor 1B pseudogene	4.13369	4.11827e-18	2.43738e-16	6147.3	6085.47	6995.55	6395.85	5843.36	7365.41	4703.33	5981.25	3898.51	4568.3	4951.18	7356.48	6184.48	8835.54	6698.55	6861.06	6058.15	5667.67	4021.32	2611.07	4305.17	5741.11	2659.31	6087.09	3366.12	3347.81	3303.71	3218.55	266.597	21.192	306.951	509.781	25.8667	585.835	1430.54	293.648	1395.21	268.478	265.133	205.366	573.605	307.897	322.518	230.731
PH_hs_0000928	TMEM47	transmembrane protein 47	-4.13996	4.17718e-18	2.46724e-16	1727.2	1843.34	843.806	2442.01	838.783	2451.75	1012.65	738.576	6257.36	6462.23	887.582	654.944	727.089	905.653	825.299	841.084	877.683	995.068	2026.43	4055.7	1879.05	616.92	5851.37	581.273	1006.09	1747.66	1746.9	901.638	27951.9	3683.66	27095.8	24719.5	3526.49	22007.7	25696.6	40039.6	24625.1	41004.9	35691.7	30193.5	35756.8	36321.8	34947.5	29354.5
PH_hs_0026051	ADRBK2	adrenergic, beta, receptor kinase 2	1.83428	4.18673e-18	2.46789e-16	84.1529	80.3228	109.494	34.154	93.4214	38.5464	51.7333	59.4383	32.274	39.4159	52.7477	63.1147	73.3673	89.4156	59.6455	72.3154	58.2743	61.3136	54.2569	46.8528	57.0851	82.7733	47.3305	77.8906	55.1822	59.4165	69.7798	53.581	17.3703	8.7261	16.5547	13.5942	7.39048	19.9798	25.1919	17.7371	20.6933	19.623	19.4	14.8929	22.6901	20.8602	22.3712	15.52
PH_hs_0049415	FBLIM1	filamin binding LIM protein 1	-3.93768	4.3842e-18	2.57908e-16	2556.32	2319.83	376.699	1731.81	385.74	1821.82	518.434	1604.83	4180.43	4332.79	463.571	1346.1	301.935	471.348	984.759	917.849	328.239	645.07	640.989	2418.78	566.094	1279.11	2925.69	1436.91	2362	1637.03	1514.7	2778.82	23928.7	6815.09	22981.3	24323	6519.63	23696.7	11737.6	22916.4	12795.6	26681	16734.7	19258.1	24774.8	15562.6	15241.3	21436.2
PH_hs_0004716	PROCR	protein C receptor, endothelial	-3.18385	4.41093e-18	2.58579e-16	309.02	309.039	266.201	619.795	228.028	639.059	300.494	277.379	388.237	452.297	303.299	293.845	64.9018	111.131	436.995	443.905	67.7885	94.5251	461.815	532.951	409.11	258.667	586.678	215.071	496.64	259.179	276.713	479.457	1940.19	1504.63	2066.57	3013.37	1310.58	2608.79	1673.46	4438.23	1477.19	4155.61	4534.21	4084.58	3974.39	2249.57	2342.45	3538.56
PH_hs_0014675	2012-09-05	septin 5	-2.30807	4.41939e-18	2.58579e-16	12.416	9.52983	9.04078	12.0544	10.0453	12.1725	9.90638	5.50355	11.3908	9.85397	8.11503	9.312	6.58424	12.7737	10.9553	7.78781	7.13563	5.10947	6.30894	8.78491	8.3249	9.05333	13.2085	5.81273	8.86857	7.17096	9.62481	9.2381	52.8662	9.97269	53.1129	37.7616	13.5492	45.668	32.3896	53.2114	35.0195	49.9494	80.8333	47.8141	60.8094	44.2237	55.9279	72.4267
PH_hs_0002278	SYTL1	synaptotagmin-like 1	2.80255	4.4222e-18	2.58579e-16	1931.38	2099.28	3357.14	1157.22	3340.06	1439.4	4781.48	1446.33	4020.96	4126.84	3831.31	1460.95	6311.47	2918.78	3217.2	3158.51	6224.65	3396.52	3903.97	3344.12	3404.89	3649.79	3529.97	4519.98	2662.54	1250.82	1100.84	2735.4	323.239	253.057	335.922	504.494	288.229	455.967	1365.76	340.947	1145.3	356.782	274.833	248.477	512.795	380.49	370.056	325.92
PH_hs_0023059	LRP6	low density lipoprotein receptor-related protein 6	-1.34966	4.45367e-18	2.59899e-16	42.7662	43.5649	45.2039	30.1359	34.154	39.5608	36.3234	52.834	45.5633	59.1238	39.5608	53.8027	28.2182	40.8757	41.3867	37.8265	33.2996	39.5984	34.0683	47.8289	33.2996	50.44	41.827	37.2015	52.226	60.4409	57.7488	57.2762	123.103	95.9871	141.404	90.6277	81.2952	82.7733	77.3751	98.5397	74.0185	88.3034	115.322	119.143	137.048	146.022	134.227	132.437
PH_hs_0047485	PARD6G	par-6 partitioning defective 6 homolog gamma (C. elegans)	-2.61402	4.49692e-18	2.61899e-16	24.832	25.8667	31.1405	26.1178	31.1405	28.4026	28.6184	20.9135	37.9694	47.299	24.3451	26.9013	26.337	19.1605	30.4314	36.714	20.2176	15.3284	23.974	31.2352	24.9747	41.3867	27.5177	40.6891	73.9048	52.2455	63.7643	65.5905	195.605	67.3157	235.904	204.668	52.9651	173.396	147.552	201.021	168.73	188.202	297.467	250.828	186.966	495.639	442.763	230.731
PH_hs_0028219	2012-09-10	septin 10	-3.10919	4.70578e-18	2.73517e-16	183.481	155.2	289.305	784.539	274.237	729.339	495.319	205.833	410.07	459.195	481.83	219.349	264.31	240.145	445.515	457.256	266.397	191.605	923.629	1233.79	1006.12	219.867	1445.23	217.396	766.639	621.824	705.017	666.067	3434.04	4061.38	3729.63	1860.13	3193.92	1636.91	3206.57	4029.29	3675.45	3964.74	6428.94	5236.04	4086.03	3804.9	3368.73	4379.74
PH_hs_0023440	PIP5K1C	phosphatidylinositol-4-phosphate 5-kinase, type I, gamma	-1.49332	4.72359e-18	2.74006e-16	111.744	104.828	76.3443	104.471	70.3172	113.61	182.718	115.574	116.756	113.321	149.114	111.744	118.516	88.1383	91.2941	92.3412	135.577	94.5251	131.226	117.132	120.116	142.267	125.481	120.905	102.481	88.1003	85.4202	112.705	465.978	184.495	435.25	245.45	181.067	276.863	249.22	403.027	233.198	429.03	322.256	245.341	351.242	247.819	325.314	399.381
PH_hs_0033243	CORO1A	coronin, actin binding protein, 1A	3.68295	4.76844e-18	2.76058e-16	9743.8	9117.32	9691.71	5918.7	9271.82	5887.46	8145.25	11531	5594.79	7126.39	9254.18	11521	8872.74	8956.89	7943.81	8524.32	8734.01	7900.51	7271.69	5226.04	6146.16	10483.8	3682.97	10845.4	6910.59	8097.03	7341.32	7233.43	547.543	72.302	589.07	1629.03	65.2825	1489.21	2572.27	419.779	2503.1	473.628	530.267	500.873	961.151	469.772	600.293	705.643
PH_hs_0025679	CNNM2	cyclin M2	-1.7061	4.92527e-18	2.84574e-16	30.3502	32.6737	25.1133	16.0725	15.068	13.1869	19.8128	22.0142	19.9339	25.6203	18.2588	25.8667	18.8121	20.4379	19.4761	18.9133	17.8391	20.4379	16.4033	18.5459	11.8927	32.3333	18.7121	30.2262	20.6933	22.5373	22.8589	22.1714	56.6423	36.151	73.8062	80.0545	34.4889	90.6225	50.3838	111.35	51.7333	103.467	81.9111	77.6	85.3146	56.7398	50.3351	73.4613
PH_hs_0024551	SORT1	sortilin 1	-2.48201	5.06633e-18	2.92145e-16	40.0071	40.8421	10.0453	29.1314	11.0498	33.4745	15.4099	14.3092	47.4618	41.3867	13.1869	15.52	14.1091	15.3284	15.8243	8.90036	15.4605	16.6058	17.665	30.2591	19.0284	20.6933	47.3305	27.9011	24.6349	16.3908	16.8434	32.3333	110.264	250.564	97.2587	119.327	240.19	104.894	91.7704	125.145	104.263	148.956	111.011	119.927	93.483	78.4344	73.6384	124.16
PH_hs_0004673	TNFRSF11B	tumor necrosis factor receptor superfamily, member 11b	-2.05364	5.2532e-18	3.02323e-16	873.259	762.386	414.871	925.173	410.853	877.438	312.601	525.038	533.47	538.027	303.299	538.027	298.172	298.904	674.359	614.125	329.428	307.845	396.202	806.259	385.324	483.707	736.374	499.895	667.114	872.808	751.938	788.933	3302.63	1704.08	3008.81	2341.22	1513.82	2356.9	1405.35	3056.7	1446.94	3364.45	2492.9	2868.06	2311.66	1726.39	1960.27	1933.79
PH_hs_0022269	ISG20	interferon stimulated exonuclease gene 20kDa	2.42802	5.4149e-18	3.11016e-16	19182.7	19040.6	15172.4	6612.83	13448.7	7061.09	12560.2	30271.7	10575.4	10564.4	10326.4	29434.2	13304.9	19585.9	27281.1	28109.6	13890.7	22196.8	16817.1	11448.7	16307.3	26543.1	15924	28102.2	11482.8	10487	11341.6	11497.7	1819.35	3777.16	1852.05	3774.65	3448.89	3641.31	6329.46	3120.75	6379.91	3169.11	2566.19	2146.15	2926.11	1966.7	2250.17	1768.25
PH_hs_0023817	NUMBL	numb homolog (Drosophila)-like	-1.78091	5.53229e-18	3.17134e-16	317.298	356.688	173.784	232.047	178.806	237.365	214.638	202.53	407.222	417.808	185.631	201.76	214.458	194.16	206.933	229.184	240.233	222.262	238.478	312.352	221.205	323.333	413.867	326.676	186.24	261.228	282.729	160.743	1304.28	423.839	1253.33	864.74	432.343	834.155	653.19	923.317	625.575	934.768	840.667	672.533	1080.05	1229.08	1228.55	792.555
PH_hs_0020153	FSTL3	follistatin-like 3 (secreted glycoprotein)	-2.37681	5.68323e-18	3.25148e-16	108.985	125.249	46.2084	81.367	46.2084	83.1791	93.5603	70.4454	269.583	240.437	76.0784	58.976	80.8921	71.5325	54.7765	48.952	98.7096	117.518	89.587	122.989	74.9241	78.8933	166.207	88.3536	112.335	105.516	86.6233	133.029	404.804	883.83	368.341	580.773	880.698	650.77	205.134	511.421	226.831	578.878	438.656	460.113	526.409	423.88	466.998	509.056
PH_hs_0042055	PARVA	parvin, alpha	-1.91945	5.73212e-18	3.27303e-16	325.575	356.688	202.915	296.337	187.847	363.148	375.342	379.745	390.136	373.465	317.501	416.971	150.497	144.342	270.231	256.998	173.634	157.116	261.19	386.536	258.072	257.373	439.183	268.548	398.1	487.625	364.54	458.21	1194.02	637.006	1211.94	1018.05	608.483	1066.78	798.943	1325.36	861.161	1439.61	1462.54	1164	1180.79	1107.26	1260.24	1675.13
PH_hs_0043697	DTWD1	DTW domain containing 1	-1.08791	5.76819e-18	3.2872e-16	569.756	552.73	542.447	424.917	543.451	448.356	484.312	461.197	624.597	640.508	478.787	563.893	429.857	799.631	422.387	440.568	411.488	551.822	451.72	498.787	485.223	509.573	477.708	469.669	510.436	653.581	676.143	476.686	1208.37	1316.4	1173.31	1112.46	1118.43	1150.26	819.636	862.222	806.244	863.411	1300.88	1229.06	1077.32	1446.86	1422.43	930.165
PH_hs_0047318	LIMCH1	LIM and calponin homology domains 1	-3.94631	5.78018e-18	3.2876e-16	100.708	84.407	78.3534	263.187	75.3398	298.227	86.956	44.0284	451.836	496.64	99.4091	52.768	72.4267	108.576	98.5976	104.579	60.6529	70.2551	256.143	755.502	259.261	55.6133	681.339	48.827	234.524	331.913	324.837	222.638	1745.34	1694.11	1954.83	2058	1540.91	1858.12	1622.18	1870.28	1609.3	1865.97	3259.2	3044.43	3414.4	2822.8	3645.57	2489.41
PH_hs_0024615	PTPN7	protein tyrosine phosphatase, non-receptor type 7	2.66161	5.87025e-18	3.32656e-16	6882.6	6702.19	5397.34	8790.65	5429.49	8919.43	5631.23	12542.6	6719.64	7040.66	5350.85	11598.6	7587.87	4694.32	10960.2	11164.4	7882.5	4414.58	8175.13	4328.03	7806.38	7538.84	5055.56	6604.43	4533.81	4340.48	5069.87	4478.63	1277.85	225.632	1175.38	1486.29	274.679	1309.39	2870.98	1234.7	2643.18	1168.46	1034.67	788.541	1299.69	891.148	863.154	1016.04
PH_hs_0031664	HDGFRP3	hepatoma-derived growth factor, related protein 3	-2.90882	5.87148e-18	3.32656e-16	49.664	47.6491	59.2673	211.956	52.2356	247.508	145.294	59.4383	101.568	103.467	127.812	55.872	49.8521	42.1531	148.505	143.518	54.7065	40.8757	132.488	210.838	140.334	56.9067	230.048	58.1273	187.225	128.053	114.295	207.857	825.468	521.073	814.628	374.595	464.368	411.726	729.665	814.923	882.65	953.499	964.611	821.463	809.581	664.189	755.959	1020.18
PH_hs_0004999	CD79B	CD79b molecule, immunoglobulin-associated beta	4.62538	5.90001e-18	3.33625e-16	25298.3	24690.4	44970.8	35086.2	45150.6	35268.9	28526	33959.1	14196.8	16629.6	30593.7	35807.7	32260	44575	40229.1	43995.6	32115.1	40846.3	29326.5	17235	28140.6	41669.9	11808.4	41280.9	20918	22291.4	21750.9	21322.4	682.729	100.973	761.515	3279.21	84.9905	2821.43	9847.33	874.047	9500.63	932.092	864.378	935.119	2131.96	1151.48	1318.03	968.448
PH_hs_0006308	CRLF1	cytokine receptor-like factor 1	-4.49722	6.22258e-18	3.50867e-16	1000.18	1010.16	884.992	782.529	809.652	841.935	724.267	941.106	10053.4	11209.9	840.92	958.101	604.81	1005.29	830.168	803.257	682.642	960.579	1361.47	1418.27	1381.93	808.333	1615.84	677.765	1451.49	2122.6	2643.21	1249.91	47928.5	4467.77	44959.7	31920.6	3780.23	33116.5	8540.05	64230.1	7832.43	58035	55101.4	42922.2	57503.9	37764.5	32885.6	27410.4
PH_hs_0044376	NA	NA	-2.47942	6.24037e-18	3.50867e-16	103.467	104.828	59.2673	87.3942	59.2673	96.366	69.3447	79.2511	202.187	242.408	74.0497	75.5307	50.7927	58.7589	75.4698	74.5405	47.5709	61.3136	84.5398	185.459	60.6529	73.72	132.085	66.2652	160.62	113.711	107.076	153.352	518.089	194.467	575.275	561.137	178.603	457.394	436.359	480.874	502.211	532.497	408.478	445.22	686.147	847.759	1019.75	607.349
PH_hs_0048286	GPSM1	G-protein signaling modulator 1	-2.45488	6.24099e-18	3.50867e-16	471.808	431.565	163.739	314.418	162.734	326.63	298.292	266.372	768.881	774.522	260.695	302.123	214.458	236.313	265.362	256.998	214.069	214.598	237.216	479.265	228.34	420.333	359.932	469.669	464.122	820.562	724.267	524.724	2260.41	1171.79	2423.19	2248.32	1049.45	2461.08	1361.26	1298.75	1306.07	1671.52	1654.39	1483.81	2536.75	2831.98	3464.74	1647.19
PH_hs_0029138	DOK3	docking protein 3	2.44755	6.44556e-18	3.6167e-16	126.919	93.9368	46.2084	23.1042	47.2129	25.3595	48.4312	49.5319	40.8171	33.5035	39.5608	40.352	63.0206	70.2551	90.0769	81.2158	77.3027	72.8099	41.639	88.8252	35.6782	69.84	101.265	74.403	31.5327	54.2944	44.5147	36.9524	10.5732	4.98635	7.58755	9.818	6.15873	8.56276	19.7936	8.86857	19.8974	17.8391	12.9333	5.48687	12.7064	8.34409	8.38919	9.312
PH_hs_0030644	KIAA0922	KIAA0922	1.85426	6.6504e-18	3.72448e-16	12796.8	12270.3	7752.97	13493.9	7331.07	14217.5	8500.78	9635.61	9511.34	8089.12	7184.85	8632.22	10014.6	8264.56	6530.57	6320.37	10488.2	9741.2	6561.3	8301.74	6074.8	13849	7984.54	15298	7706.79	10369.2	8795.87	7781.25	2351.79	1503.38	2435.61	3964.21	1428.83	3957.42	5037.48	2462.51	5148.66	2620.56	1776.18	1907.08	2914.31	1638.78	1922.06	2376.63
PH_hs_0023360	CACNA1C	calcium channel, voltage-dependent, L type, alpha 1C subunit	-6.23514	6.87905e-18	3.84515e-16	-1.37956	0	-2.00906	-3.01359	-3.01359	-1.01438	3.30213	-2.20142	0	0.985397	0	-2.06933	0	-3.8321	2.43451	0	-2.37854	1.27737	-1.26179	0	-2.37854	0	0	1.16255	0	0	0	-0.92381	111.774	48.6169	122.78	116.306	60.3556	109.175	107.066	192.152	110.63	195.338	156.278	151.281	159.738	120.989	144.48	153.131
PH_hs_0045836	SIPA1	signal-induced proliferation-associated 1	1.71859	6.8971e-18	3.84787e-16	5522.36	5403.41	8967.45	4808.69	8228.11	5000.89	9445.19	7634.52	5297.68	5312.27	7824.92	7170.24	9937.5	13437.9	10010.7	10291	10716.5	13214.4	7396.6	4656.98	6482.72	8440.29	6463.36	8188.98	5504.43	4678.54	4773.9	5263.87	2096.52	1750.21	1927.24	2408.43	1843.92	2328.36	3736.5	2156.05	3610.19	2092.52	1963.71	1472.05	2100.19	2222.03	2441.25	1888.27
PH_hs_0045850	TPM2	tropomyosin 2 (beta)	-3.48383	7.07529e-18	3.93975e-16	14413.6	13315.9	1885.5	2374.71	1887.51	2420.31	3205.27	2790.3	18312.7	21350.6	2714.48	2870.17	1215.26	2277.54	2402.86	2533.26	1293.93	1856.01	2133.68	4708.71	2204.91	2580.2	5127.1	2241.39	3590.79	3968.61	3948.58	3595.47	40004.6	21679.4	41442.5	49228.2	20943.4	46512.9	26830.3	57233.8	26039.4	56461.6	46358.5	32175.8	39834.7	35778.6	41611.3	39289.4
PH_hs_0009575	ITGA10	integrin, alpha 10	-2.34046	7.22774e-18	4.01697e-16	8.27733	10.8912	12.0544	11.0498	10.0453	8.11503	14.3092	11.0071	6.64465	7.88317	10.1438	11.3813	12.2279	14.051	9.73804	10.0129	7.13563	8.94156	15.1415	8.78491	10.7034	11.64	7.70496	9.30037	11.8248	8.19538	9.62481	12.0095	52.111	11.2193	55.872	53.6214	12.3175	61.3664	38.6875	69.9632	36.6113	71.3563	78.6778	57.2202	65.3474	77.6	117.449	51.7333
PH_hs_0025019	SLC27A4	solute carrier family 27 (fatty acid transporter), member 4	-1.08135	7.27404e-18	4.03502e-16	46.9049	53.0947	56.2537	46.2084	48.2175	52.7477	55.0355	62.7404	54.1064	55.1822	41.5895	62.08	45.1491	29.3794	52.342	53.4021	48.7602	35.7663	55.5187	46.8528	51.1387	63.3733	52.834	61.615	57.153	61.4653	52.9364	54.5048	108.753	129.645	103.467	111.019	141.651	104.18	115.163	104.452	114.609	105.251	132.567	105.034	88.0374	80.9376	78.2991	134.507
PH_hs_0033486	B4GALT2	UDP-Gal:betaGlcNAc beta 1,4- galactosyltransferase, polypeptide 2	-1.91776	7.39795e-18	4.09596e-16	1896.89	1775.27	694.131	599.705	628.836	618.771	547.052	488.715	1039.41	1352.95	537.621	588.725	473.125	817.514	710.877	660.852	491.169	698.719	464.338	708.649	447.166	777.293	736.374	685.903	758.756	938.371	1008.2	685.467	2671.25	3105.25	2828.09	3406.09	2693.83	3549.26	1568.19	3403.56	1598.96	3071	3271.06	2529.45	3177.52	3556.25	3137.56	2099.34
PH_hs_0000204	ARHGAP25	Rho GTPase activating protein 25	3.31555	7.74876e-18	4.28207e-16	2212.81	1986.29	4547.51	1762.95	4623.85	2027.74	3445.22	2821.12	2393.02	2771.92	3577.71	3246.78	3387.12	4773.52	4572.01	5317.96	3429.86	3484.66	2888.23	2586.67	2918.47	4048.13	2046.22	4819.92	3336.55	3315.03	3209.87	3556.67	423.685	36.151	375.929	536.969	48.0381	641.493	968.088	205.948	979.75	216.745	392.311	312.752	423.85	389.669	500.555	249.355
PH_hs_0010644	RHOC	ras homolog family member C	-1.96721	7.81999e-18	4.31326e-16	1564.42	1572.42	697.144	1287.81	616.782	1553.01	922.394	980.732	2022.82	1849.59	782.086	871.189	648.078	763.865	772.957	758.756	629.125	809.85	719.219	1131.3	690.967	1205.39	1174.46	1510.15	1427.84	1514.1	1490.64	1577.87	4819.89	3044.16	4969.85	7070.47	2601.45	6359.99	2504.79	3944.54	2937.66	4263.54	3684.92	4163.75	4214	4485.78	4998.09	4517.35
PH_hs_0035877	MYADM	myeloid-associated differentiation marker	-1.74127	7.85043e-18	4.32188e-16	198.656	191.958	177.802	156.707	160.725	227.221	293.889	383.047	179.406	201.021	221.135	365.237	145.794	217.152	273.882	215.834	159.362	186.495	210.719	192.292	205.744	250.907	258.667	213.909	139.926	226.397	217.761	197.695	1079.98	397.661	1062.95	460.691	420.025	503.062	601.006	846.456	632.739	859.844	750.133	585.527	697.946	594.099	622.664	1339.89
PH_hs_0000947	DOCK6	dedicator of cytokinesis 6	-2.77242	8.10501e-18	4.45364e-16	322.816	313.123	90.4078	184.834	96.435	182.588	160.704	187.121	276.228	243.393	143.027	151.061	166.487	144.342	265.362	274.799	198.608	174.999	164.033	329.922	151.038	188.827	521.736	216.234	285.765	211.031	190.09	342.733	1628.28	281.729	1612.7	1392.65	274.679	1641.91	1298.28	2060.46	1392.02	2067.55	2045.62	1487.73	1709.02	2060.16	2307.96	1716.51
PH_hs_0033494	NCKAP1L	NCK-associated protein 1-like	3.41004	8.48847e-18	4.65558e-16	2510.79	2737.78	3221.53	1584.15	2541.46	2119.04	1875.61	3291.12	1614.65	2095.94	1641.27	4750.15	2476.62	3706.92	2040.12	2203.95	2330.97	2415.5	2176.59	1875.09	2014.63	2483.2	1618.04	2507.61	1768.79	2122.6	2668.48	1520.59	233.366	21.192	227.627	327.015	25.8667	398.882	693.677	200.036	599.311	179.283	181.067	148.929	408.421	296.215	288.961	221.419
PH_hs_0003999	ANO2	anoctamin 2	-1.45318	8.91456e-18	4.8801e-16	62.08	59.9018	44.1994	53.2401	43.1948	59.8484	64.9418	48.4312	52.208	48.2844	56.8052	50.6987	27.2776	49.8173	51.1247	52.2896	29.7318	51.0947	52.9951	78.0881	45.1923	56.9067	88.0567	56.9648	68.9778	57.3677	58.9519	60.9714	129.145	110.946	115.193	181.255	110.857	181.245	126.859	153.722	124.16	156.092	151.967	122.279	128.88	231.131	280.572	143.819
PH_hs_0045089	TPM1	tropomyosin 1 (alpha)	-1.85975	8.98546e-18	4.9097e-16	108.985	112.996	123.557	108.489	127.575	110.567	114.474	102.366	99.6697	109.379	106.51	105.536	71.4861	127.737	98.5976	103.467	77.3027	120.072	124.917	142.511	121.306	118.987	111.172	99.979	139.926	109.613	116.701	150.581	444.076	144.604	513.884	365.532	126.87	338.229	342.79	333.064	364.521	375.513	545.356	604.339	611.724	647.501	825.869	456.288
PH_hs_0022629	TRAF3IP3	TRAF3 interacting protein 3	3.57897	9.21606e-18	5.02629e-16	6394.24	6425.82	11982	6408.91	11055.9	6462.61	10859.6	11761.1	9029.13	9507.11	11347.9	11192	10658	12072.4	8384.45	8110.45	11698.9	11564	11855.8	5863.44	10402.6	11502.9	5997.76	11466.2	7629.93	8798.76	9432.31	7332.28	910.809	86.0145	891.883	1208.37	97.3079	981.863	3786.88	657.26	3516.28	657.37	528.111	536.929	1717.18	796.026	730.792	619.765
PH_hs_0032050	LY86	lymphocyte antigen 86	3.14197	9.56765e-18	5.2083e-16	1371.28	1247.05	2970.4	1215.48	2742.37	1357.24	2143.08	1397.9	1068.84	1077.04	1822.84	1478.54	1701.56	2303.09	4002.33	4134.22	1736.34	1953.09	1501.53	471.457	1814.83	1976.21	396.255	2554.12	2297.95	1281.55	1091.21	2493.36	152.557	56.0964	158.649	244.695	71.4413	306.119	565.018	136.97	618.412	160.552	202.622	141.091	232.346	127.665	138.888	201.76
PH_hs_0015255	TRIM47	tripartite motif containing 47	-1.20773	9.60492e-18	5.21885e-16	635.975	648.028	371.676	498.247	361.631	524.434	522.837	565.765	468.922	563.647	488.931	517.333	477.828	293.794	449.167	452.806	501.873	293.794	408.82	623.728	323.482	504.4	718.763	583.598	510.436	499.918	483.647	560.752	1168.34	1068.32	1189.87	1232.54	1011.26	1026.1	1010.37	1417	991.688	1537.73	1113.34	997.042	952.075	1006.3	1034.67	1304.71
PH_hs_0005096	PFN2	profilin 2	-3.35171	9.69535e-18	5.25819e-16	103.467	76.2386	36.1631	73.3307	35.1586	73.0353	96.8624	40.7262	248.7	199.05	77.0928	40.352	28.2182	31.9342	55.9937	50.0645	22.5962	39.5984	60.5659	224.503	63.0314	62.08	139.79	79.0532	225.656	223.324	133.544	306.705	977.269	1098.24	968.448	768.825	852.368	1107.45	518.233	564.632	688.451	765.297	818.033	790.893	645.305	597.437	820.276	958.101
PH_hs_0031003	TAX1BP3|P2RX5-TAX1BP3	Tax1 (human T-cell leukemia virus type I) binding protein 3|P2RX5-TAX1BP3 readthrough	-1.5379	9.76836e-18	5.28796e-16	2811.53	2404.24	1629.35	2072.35	1551	2272.21	2357.72	1983.48	2582.87	2846.81	2067.3	1895.51	1154.12	1300.36	1974.39	1998.13	1198.79	1359.12	1191.13	1922.92	1172.62	2251.69	1974.67	2157.69	2915.79	2455.54	2134.3	3168.67	5862.1	5713.1	6061.77	6805.39	5117.9	7279.06	3526.86	5864.1	3628.5	6406.91	6505.47	5296.4	6357.75	5239.25	6198.68	5533.4
PH_hs_0043124	FKBP10	FK506 binding protein 10, 65 kDa	-2.12696	9.92321e-18	5.36184e-16	355.925	363.495	310.4	696.14	296.337	741.511	493.118	928.999	612.257	693.719	401.694	885.675	266.192	295.072	457.688	424.992	298.507	343.612	505.977	611.039	475.709	442.32	858.553	484.782	608.975	486.601	466.803	532.114	2653.88	4167.34	2586.67	1467.41	4047.52	1352.92	1113.84	3248.85	1095.15	3210.14	2181.42	1515.94	2048.46	2096.87	2033.91	1964.83
PH_hs_0025645	SPIB	Spi-B transcription factor (Spi-1/PU.1 related)	5.30072	1.03546e-17	5.58457e-16	7975.21	8126.22	10438.1	1553	10390.9	1780.24	7744.59	6336.78	6102.63	5626.62	7755.94	6177.99	14776.9	9263.46	9386.25	9316.45	14907.5	11874.4	7023.12	4308.51	6642.08	13364	4609.77	16317.5	4991.03	4364.04	3553.96	5343.31	127.634	21.192	125.54	427.461	29.5619	395.314	3174.18	111.35	3556.87	113.278	87.3	78.3838	270.465	66.7527	69.9099	209.003
PH_hs_0024827	FKBP7	FK506 binding protein 7	-2.38302	1.04666e-17	5.63457e-16	117.262	125.249	74.3353	187.847	58.2628	233.307	117.776	67.1433	101.568	124.16	106.51	82.7733	34.8024	94.5251	92.5114	103.467	35.6782	60.0362	179.174	191.316	181.959	82.7733	139.79	94.1663	127.116	158.785	192.496	112.705	622.31	660.691	646.322	396.496	620.8	357.495	355.386	614.888	347.807	568.175	691.933	981.366	576.327	480.619	440.899	794.624
PH_hs_0016520	FBXL13	F-box and leucine-rich repeat protein 13	-2.6396	1.04901e-17	5.63685e-16	102.087	98.0211	84.3806	94.4259	83.3761	98.3948	92.4596	69.3447	72.1419	73.9048	106.51	75.5307	71.4861	100.912	74.2525	74.5405	73.7349	93.2477	137.535	152.272	107.034	77.6	94.661	89.5161	82.7733	97.3201	101.06	90.5333	558.871	88.5076	603.556	938.752	81.2952	752.809	634.296	684.851	684.472	745.674	674.689	1025.26	743.326	591.596	596.565	867.051
PH_hs_0005224	CD19	CD19 molecule	3.93689	1.05498e-17	5.65851e-16	1012.59	1006.08	2080.38	701.162	1945.78	738.468	2236.64	2022	832.479	1008.06	2099.76	2539.07	2158.69	485.399	3215.99	3220.82	2225.13	314.232	2199.3	926.32	2515.31	1471.81	919.092	1310.19	795.215	802.123	813.296	776	39.272	34.9044	37.248	96.6696	35.7206	104.18	642.393	62.08	537.231	52.6253	81.9111	46.2465	140.678	61.7462	59.6565	97.2587
PH_hs_0042512	SLC35G3	solute carrier family 35, member G3	-1.39662	1.09538e-17	5.85543e-16	5293.35	4978.65	4520.39	5476.7	3802.15	5965.56	4037.4	4712.14	7130.66	7412.15	3707.56	5389.58	3199.94	8121.49	3932.95	4239.91	3233.63	5578.26	4088.2	5571.58	4149.37	4134.79	5358.25	4687.39	5243.3	7956.69	8783.84	4728.98	13107.8	14132.5	14132.2	15996.6	12821.2	13821.7	9669.19	14761.2	9405.12	13320.4	11472.9	12406.6	16688.1	15283.9	15713	12711.9
PH_hs_0007357	HDGFRP3	hepatoma-derived growth factor, related protein 3	-2.5769	1.09571e-17	5.85543e-16	161.408	142.947	165.748	216.979	127.575	288.084	169.509	92.4596	230.664	345.874	181.574	146.923	120.398	169.89	139.984	183.57	74.9241	97.0798	102.205	316.257	123.684	111.227	191.523	115.092	358.684	530.651	543.802	311.324	945.549	744.212	1269.88	1040.71	513.638	994.707	728.765	999.192	702.777	902.657	1338.6	1347.42	1735.34	1668.82	1639.62	1153.65
PH_hs_0026805	MAP4K2	mitogen-activated protein kinase kinase kinase kinase 2	1.80192	1.1054e-17	5.89639e-16	2684.61	2654.74	2583.65	2423.93	2609.77	2424.37	3013.74	2361.02	1789.31	1759.92	2676.95	2095.2	4022.03	1801.09	2093.68	1974.77	4797.52	2059.11	1740.01	1316.76	1578.16	2961.73	1649.96	2963.33	1853.53	1354.29	1390.78	2014.83	652.52	1171.79	615.971	648.744	1175.09	622.941	959.091	515.363	926.425	542.308	490.389	474.222	533.67	581.583	594.7	438.699
PH_hs_0018867	FAM65B	family with sequence similarity 65, member B	2.27707	1.17028e-17	6.23113e-16	790.485	863.13	582.628	178.806	463.089	235.336	542.65	613.095	375.897	455.253	413.867	530.784	574.71	371.714	688.966	648.614	557.769	408.757	304.091	245.977	244.99	521.213	283.983	740.542	347.845	286.838	275.51	317.79	52.111	71.0554	59.3209	92.1382	80.0635	77.0648	172.744	87.7003	188.628	90.9793	70.0555	47.0303	129.787	84.2753	75.5027	96.224
PH_hs_0014959	GPSM3	G-protein signaling modulator 3	2.84867	1.17829e-17	6.26231e-16	10487.4	10123.4	12512.4	6666.07	11726.9	7797.53	11502.4	14914.6	8700.69	10396.9	10576.9	15302.7	15169.2	22757.6	16010.6	16524.6	15316.6	19218	10867.8	9396.92	11805.9	14061.1	7901.99	12468.3	11994.2	9004.67	9909.94	10448.3	2330.64	274.249	2531.48	2190.93	303.01	2210.62	4329.41	1232.73	3869.65	1445.86	1229.74	1444.61	2785.43	1944.17	1664.79	1523.03
PH_hs_0003459	PABPC4L	poly(A) binding protein, cytoplasmic 4-like	-2.03254	1.1945e-17	6.33693e-16	23.4524	24.5053	21.0951	23.1042	21.0951	31.4457	17.6113	17.6113	28.4771	30.5473	19.2732	21.728	14.1091	12.7737	19.4761	12.238	13.082	12.7737	25.2358	33.1874	30.9211	16.8133	31.9206	13.9506	27.5911	45.0746	49.3271	26.7905	89.8725	204.44	100.018	74.0126	160.127	82.0598	62.9797	69.9632	66.0595	59.7609	112.089	80.7354	108.005	90.1161	86.6883	84.8427
PH_hs_0026401	MCOLN2	mucolipin 2	3.48956	1.19913e-17	6.34294e-16	492.501	462.877	395.785	162.734	367.658	180.559	485.413	123.279	323.689	400.071	421.982	130.368	402.579	261.86	561.154	560.723	386.513	205.656	514.81	431.436	557.769	221.16	328.011	251.11	246.349	198.738	186.481	270.676	18.1255	8.7261	20.6933	29.454	8.62222	35.6782	188.039	16.7517	206.137	17.8391	29.1	18.8121	28.1357	24.1979	31.6925	27.936
PH_hs_0022023	AGT	angiotensinogen (serpin peptidase inhibitor, clade A, member 8)	-3.30457	1.19998e-17	6.34294e-16	295.225	284.533	192.87	239.078	188.852	241.422	197.027	258.667	209.781	248.32	185.631	242.112	179.656	195.437	189.892	195.808	216.448	181.386	210.719	252.81	192.662	181.067	326.911	147.643	186.24	152.639	186.481	170.905	2419.76	188.235	2683.93	2324.6	181.067	2218.47	1765.23	2925.64	1627.61	2614.32	3378.83	2643.89	3835.53	3677.24	3739.71	3319.21
PH_hs_0020293	C17orf82	chromosome 17 open reading frame 82	-1.28099	1.25594e-17	6.6267e-16	31.7298	29.9509	24.1087	33.1495	26.1178	29.417	28.6184	34.122	22.7817	25.6203	24.3451	34.144	19.7527	26.8247	27.9969	26.7011	23.7854	29.3794	37.8537	35.1396	28.5425	33.6267	28.6184	34.8764	33.5035	32.7815	38.4992	31.4095	58.908	34.9044	62.7698	89.1173	40.6476	82.0598	64.7791	96.5689	68.4472	98.1149	80.8333	84.6545	73.5158	80.9376	84.824	83.808
PH_hs_0005844	AIM2	absent in melanoma 2	4.08235	1.26279e-17	6.65086e-16	7260.6	6738.95	6849.9	6835.83	6503.33	6894.73	4836.52	995.041	5499.87	5543.84	4402.4	901.195	6464.79	3220.24	4621.92	4728.32	7176.07	3287.94	4941.16	4087.91	4703.57	1806.79	4624.08	1686.86	1897.87	1389.12	1364.32	1966.79	203.912	53.6032	190.379	225.814	73.9048	219.777	1420.64	145.839	1467.64	156.984	199.389	165.39	395.715	150.194	151.938	153.131
PH_hs_0049426	KIAA0226L	KIAA0226-like	2.96379	1.27847e-17	6.72129e-16	4876.73	4860.21	2866.93	919.146	2684.11	930.186	1992.28	1579.52	1975.36	2202.36	2088.61	1463.02	2676.02	3927.9	2096.11	2123.85	2920.85	4285.56	2580.36	1000.5	2325.03	2295.67	1085.3	2286.73	2110.72	1017.25	908.341	2115.52	253.002	112.193	262.805	243.184	120.711	252.601	950.094	220.729	943.934	234.584	208.011	178.715	451.078	198.589	185.494	230.731
PH_hs_0039389	CA5B	carbonic anhydrase VB, mitochondrial	-2.28825	1.30928e-17	6.87087e-16	151.751	144.309	310.4	394.781	300.355	380.392	308.199	211.336	376.846	402.042	337.788	216.245	199.408	278.466	315.269	304.837	185.526	231.203	566.543	397.273	532.794	197.88	420.471	165.082	275.911	298.107	321.228	254.048	1545.96	553.484	1620.29	870.781	485.308	735.684	1630.27	1837.77	1460.47	1751.8	2647.02	2375.81	1537.48	1422.67	1504.46	1829.29
PH_hs_0035312	CD48	CD48 molecule	3.84636	1.35896e-17	7.11882e-16	619.42	558.175	1182.33	392.772	1190.37	429.082	1195.37	858.553	514.486	621.785	1398.83	986.037	729.91	878.828	1459.49	1578.7	671.939	641.238	755.811	433.389	695.724	1176.93	290.587	1300.89	1186.42	963.982	810.89	1147.37	37.0063	3.73976	40.0071	126.879	0	99.1853	221.329	38.4305	227.627	40.1379	47.4222	51.7333	100.744	30.8731	32.6246	72.4267
PH_hs_0001147	SNX8	sorting nexin 8	2.45349	1.38163e-17	7.21772e-16	314.539	251.86	121.548	186.843	127.575	210.991	149.696	179.416	146.182	107.408	132.884	157.269	129.804	153.284	272.665	274.799	136.766	176.277	92.1106	73.2075	95.1418	168.133	58.3376	188.333	102.481	180.298	135.95	130.257	27.9436	92.2474	26.9013	25.6779	77.6	40.6731	30.5901	18.7225	35.0195	22.2989	21.5556	13.3253	18.152	15.8538	23.3033	24.832
PH_hs_0035967	SEPW1	selenoprotein W, 1	-1.50201	1.38279e-17	7.21772e-16	4934.67	4668.25	4275.28	4237.11	4057.3	4517.03	5275.7	5769.92	8011.55	8389.67	4441.97	5031.58	4608.97	5289.57	6076.54	5823.06	4939.05	5541.21	3100.21	7951.32	3029.08	5487.61	9654.32	6867.16	6129.17	5050.4	4852.11	5716.53	13645.5	8904.37	12901.6	20894.2	8385.73	19057.1	12912.6	15145.5	14846.7	16249.6	18091.6	15781.8	15796.8	17212.2	16591	18180.1
PH_hs_0015480	TPM2	tropomyosin 2 (beta)	-3.853	1.39416e-17	7.26409e-16	1182.28	1064.62	326.473	570.573	282.273	598.484	461.197	252.062	2044.65	2509.81	481.83	326.955	139.21	362.772	398.042	441.68	145.091	243.977	291.473	3861.45	330.618	571.653	2130.97	540.584	1037.62	620.8	569.067	924.733	7438.27	5645.79	8916.76	17376.4	4691.72	18061.7	5148.14	10373.3	4675.1	9781.17	11088.2	9603.59	7433.26	6047.79	7178.35	8427.36
PH_hs_0026740	DIXDC1	DIX domain containing 1	-1.75137	1.42548e-17	7.41032e-16	23.4524	27.2281	35.1586	26.1178	22.0997	24.3451	28.6184	19.8128	31.3248	30.5473	23.3307	21.728	19.7527	24.27	18.2588	20.0258	23.7854	22.9926	30.2829	21.4742	19.0284	32.3333	23.1149	24.4135	27.5911	28.6838	30.0775	35.1048	86.0964	31.1647	82.0835	92.1382	33.2571	127.728	69.2777	84.7441	54.121	112.386	156.278	96.4121	78.0538	88.4473	115.584	121.056
PH_hs_0046437	TMEM91	transmembrane protein 91	-1.74373	1.42731e-17	7.41032e-16	148.992	136.14	46.2084	71.3217	47.2129	82.1647	99.0638	46.2298	92.0758	117.262	81.1503	41.3867	42.3273	75.3646	80.3388	77.8781	42.8138	76.642	68.1366	81.9925	57.0851	76.3067	61.6397	97.6539	78.8317	78.8805	62.5612	84.0667	178.99	170.782	197.276	327.77	165.054	285.425	181.741	226.641	202.954	278.29	251.122	259.45	299.509	247.819	299.214	319.712
PH_hs_0047881	ZNF503-AS2	ZNF503 antisense RNA 2 (non-protein coding)	-1.83777	1.45581e-17	7.54486e-16	52.4231	69.4316	43.1948	37.1676	36.1631	45.6471	46.2298	41.827	68.345	69.9632	33.4745	47.5947	43.2679	35.7663	38.9522	43.3892	44.0031	45.9852	44.1626	50.7572	44.0031	40.0933	58.3376	43.0142	49.2698	37.9036	43.3116	55.4286	186.542	486.169	186.93	207.689	439.733	219.064	122.361	139.926	116.201	139.145	155.2	125.414	89.8526	150.194	176.173	148.992
PH_hs_0042409	DNAJB1	DnaJ (Hsp40) homolog, subfamily B, member 1	11.3523	1.48599e-17	7.68765e-16	6176.27	5994.26	3364.17	3259.7	2860.9	3157.76	3339.55	3658.76	3570.07	4179.07	3448.89	3547.87	2985.48	2983.93	2528.24	2803.61	2982.69	2807.65	2056.72	2927.33	1.18927	3713.16	2553.65	4203.77	4202.72	4225.74	3508.24	4334.51	0	1.24659	0.689778	-0.755231	-2.46349	-1.42713	0.89971	0	1.59179	-0.891954	1.07778	0.783838	-0.907602	0.834409	0	1.03467
PH_hs_0001245	TAX1BP3|P2RX5-TAX1BP3	Tax1 (human T-cell leukemia virus type I) binding protein 3|P2RX5-TAX1BP3 readthrough	-1.29495	1.49632e-17	7.72739e-16	23015.1	21604.1	14848	15286.9	13378.3	17533.5	14840.9	13489.2	18106.7	19951.3	15662	14049.7	10452	14701.2	14025.2	14528.7	10649.9	12453	10524.6	15627.4	9912.58	15606.7	14101.2	13705.3	20433.2	19486.6	19894.5	19431.4	39346.8	41810.5	41920.6	48776.6	37264	41231.1	24220.2	43482.6	22732.4	42583.7	34553.6	38110.2	44143.1	37462.4	37257.3	32751.3
PH_hs_0018917	KIAA0664L3	KIAA0664-like 3	2.76147	1.50564e-17	7.76176e-16	400.071	456.07	873.942	237.069	844.81	243.451	897.078	463.399	816.342	678.938	668.476	454.219	886.051	766.42	800.954	788.794	1090.56	1009.12	623.324	248.906	525.658	905.333	407.262	1130	426.677	374.939	333.259	537.657	77.0336	147.097	73.1164	97.4248	152.737	122.733	248.32	45.3283	244.341	47.2736	77.6	37.6242	60.8094	69.2559	80.1634	76.5653
PH_hs_0006127	MYO5C	myosin VC	-2.48437	1.51587e-17	7.80073e-16	179.342	175.621	396.79	141.639	367.658	156.214	177.214	118.877	264.837	298.575	157.229	121.056	95.9418	123.905	374.914	356.014	92.7632	118.795	336.898	313.328	381.756	261.253	243.257	261.573	343.903	140.346	134.747	344.581	1021.07	724.267	1068.47	873.802	649.13	1001.84	979.784	1042.55	1012.38	1183.62	1275.01	919.442	1737.15	2156.95	2838.34	1045.01
PH_hs_0030643	KIF21B	kinesin family member 21B	2.80304	1.52199e-17	7.81843e-16	1252.64	1170.81	1793.09	606.737	1819.21	602.541	1749.03	1797.46	826.784	941.054	1857.33	1747.55	2627.11	1566.05	1784.5	1853.5	2785.28	1322.07	1664.3	777.952	1329.61	1747.29	901.481	1930.99	930.215	962.957	982.933	881.314	144.249	78.5349	147.612	-0.755231	66.5143	206.933	669.384	197.079	659.799	185.526	146.578	131.685	261.389	184.404	192.019	204.864
PH_hs_0048639	ARHGAP23	Rho GTPase activating protein 23	-2.55924	1.53486e-17	7.87069e-16	233.145	240.968	357.613	567.56	282.273	686.735	550.355	626.304	490.755	636.566	508.204	858.773	498.521	245.254	555.068	582.973	392.46	174.999	239.74	616.896	264.018	681.587	564.664	667.302	1278.06	1036.72	1147.76	1110.42	3412.13	2045.65	4244.89	3438.57	1560.62	3507.16	1923.58	3231.12	1863.99	3004.99	3269.98	3015.43	3760.2	3870.82	3699.63	3138.14
PH_hs_0016735	MTMR1	myotubularin related protein 1	1.57336	1.56073e-17	7.9893e-16	1078.81	978.849	2239.1	1136.12	2066.32	1225.37	1793.06	1192.07	1644.08	1722.47	1706.19	1279.88	1906.61	2287.76	2027.95	2052.65	1761.31	2158.75	1225.2	1236.72	1372.42	1983.97	902.582	2350.67	1715.58	1633.95	1294.54	1746	375.35	810.281	416.626	528.662	741.511	501.635	826.834	404.013	865.141	458.464	399.856	409.164	507.35	498.976	579.786	563.893
PH_hs_0048154	CACNB3	calcium channel, voltage-dependent, beta 3 subunit	-2.34973	1.5868e-17	8.1085e-16	248.32	273.642	101.458	199.902	77.3489	260.695	134.287	150.797	195.542	253.247	132.884	175.893	79.9515	103.467	99.8149	126.83	60.6529	89.4156	89.587	237.192	88.0061	160.373	166.207	154.619	344.889	201.811	209.34	291	877.579	830.227	1164.34	669.89	734.121	602.961	543.425	815.909	485.497	749.241	662.833	607.475	1020.15	1501.1	1350.66	562.859
PH_hs_0043809	TCF7L2	transcription factor 7-like 2 (T-cell specific, HMG-box)	-2.22272	1.64823e-17	8.40769e-16	295.225	272.281	177.802	215.974	173.784	249.537	358.831	282.882	327.486	439.487	330.688	393.173	158.962	256.751	250.755	299.275	142.713	146.897	233.431	461.696	256.883	386.707	366.536	341.789	507.479	397.476	416.273	501.629	1299	623.293	1271.26	1008.23	529.651	1214.48	905.108	1998.38	860.365	1979.25	1847.31	1163.22	1976.76	1754.76	2046.96	1933.79
PH_hs_0017973	LGALSL	lectin, galactoside-binding-like	-2.37125	1.65551e-17	8.43011e-16	509.056	431.565	238.074	431.948	211.956	431.111	328.011	168.409	362.608	357.699	303.299	164.512	116.635	112.408	351.787	349.339	140.334	117.518	301.567	582.732	281.857	186.24	647.217	166.244	314.342	228.446	196.105	335.343	1192.51	1820.02	1177.45	974.248	1602.5	918.356	1138.13	1874.22	1164.4	2179.94	1577.87	1313.71	1209.83	1092.24	1190.33	2012.43
PH_hs_0006382	CD72	CD72 molecule	4.09203	1.72869e-17	8.78742e-16	36765.2	32572.9	26376	14902.2	24011.3	14755.2	14887.1	53746.5	12957.1	15048	14554.3	50882.8	19311.6	17719.6	55846.4	54218.8	21221.4	18653.4	25809.9	26927.7	24719	33471.5	32440.1	31416.7	19686.3	28728.9	29657.6	19606	1836.72	154.577	1718.93	2671.25	178.603	2499.61	9410.07	1002.15	9363.73	1086.4	1179.09	1025.26	2974.21	1303.35	1315.24	982.933
PH_hs_0009406	FAM53B	family with sequence similarity 53, member B	1.68041	1.74215e-17	8.84042e-16	10346.7	9597.9	7351.16	6245.17	7209.52	5213.91	6051.7	12475.4	10234.7	10404.8	6340.88	12466.7	8761.75	10724.8	9745.34	8745.71	10597.6	13697.2	5452.19	7846.87	4474.04	12383.7	10389.6	13849.4	8720.76	10674.5	9984.53	9195.6	3230.12	2215.18	2966.73	4437.74	2049.63	4043.76	4348.3	2726.59	3517.07	3550.87	2032.69	2169.66	2872.56	2935.45	2258.56	1821.01
PH_hs_0037542	TMEM200B	transmembrane protein 200B	-2.12317	1.83187e-17	9.27956e-16	35.8684	39.4807	27.1223	31.1405	25.1133	33.4745	31.9206	44.0284	47.4618	51.2406	34.4889	49.664	23.5152	24.27	23.1278	23.3634	23.7854	20.4379	22.7122	37.0918	24.9747	34.92	27.5177	36.0389	30.5473	58.3921	51.7333	30.4857	176.724	41.1373	194.517	198.626	44.3429	161.265	106.166	150.766	111.426	173.039	158.433	180.283	157.923	221.118	211.594	180.032
PH_hs_0011326	ZNF296	zinc finger protein 296	2.61586	1.87093e-17	9.461e-16	558.72	537.754	744.357	218.988	687.099	217.077	323.608	420.471	351.217	294.634	265.767	388	929.319	481.567	248.32	246.985	1057.26	447.078	285.164	189.364	264.018	517.333	258.667	527.796	169.488	203.86	173.247	201.39	52.8662	57.343	42.7662	50.6005	62.819	57.7986	143.054	73.9048	133.711	56.1931	59.2778	29.002	48.1029	40.886	54.0637	54.8373
PH_hs_0026248	DCBLD1	discoidin, CUB and LCCL domain containing 1	-1.0446	1.89874e-17	9.58502e-16	120.021	122.526	87.3942	110.498	94.4259	119.697	75.9489	105.668	75.9388	92.6273	74.0497	111.744	69.6049	84.3062	81.5561	87.891	74.9241	81.7514	103.467	126.893	74.9241	103.467	95.7617	96.4914	101.496	107.564	107.076	109.01	215.996	214.413	197.966	162.375	198.311	151.989	171.845	213.831	166.343	219.421	241.422	255.531	164.276	194.417	183.63	234.869
PH_hs_0002369	C1orf198	chromosome 1 open reading frame 198	-2.61202	1.93166e-17	9.73437e-16	4701.52	4464.04	3077.88	3412.39	2751.41	3849.57	3951.55	4665.91	5060.37	5584.24	4097.08	4956.05	1874.63	1784.48	3769.84	3879.44	1936.13	1457.47	2652.28	3659.4	2414.22	4103.75	3529.97	4303.75	5859.17	6264.34	6460.65	5711.91	28044	5795.38	29534.9	27667.9	4806.27	23382.8	18138.2	35598.4	17988.1	33643.6	29283.2	29360.2	24871.9	25542.1	26074.5	33141.4
PH_hs_0031227	LPXN	leupaxin	3.82456	1.94582e-17	9.78881e-16	3055.72	2986.92	8610.84	6173.85	8303.45	6448.41	9640.01	7248.17	3564.38	3935.67	9233.89	6800.86	4413.32	4318.78	14915	13942.4	4961.64	4090.13	8175.13	2540.79	8121.54	8490.73	2977.42	7507.73	5507.38	2485.25	2805.63	5373.8	284.722	82.2747	240.043	444.831	97.3079	428.138	3214.66	320.254	3049.08	307.724	630.5	491.467	379.378	271.183	250.744	380.757
PH_hs_0022034	NEXN	nexilin (F actin binding protein)	-3.36088	1.98616e-17	9.97456e-16	1.37956	6.80702	6.02718	4.01812	6.02718	6.08627	5.50355	6.60426	6.64465	6.89778	4.05752	4.13867	3.76242	5.10947	7.30353	4.45018	2.37854	5.10947	2.52358	15.6176	3.56782	6.46667	8.80567	4.65019	8.86857	10.2442	8.42171	3.69524	50.6005	8.7261	55.1822	72.5022	9.85397	69.2156	29.6904	64.0508	32.6318	55.3011	136.878	98.7636	72.6082	114.314	112.788	74.496
PH_hs_0001965	NA	NA	-2.27524	2.01245e-17	1.00892e-15	108.985	98.0211	118.535	118.535	131.594	119.697	116.675	91.3589	135.741	139.926	127.812	115.883	84.6545	157.116	92.5114	100.129	85.6276	145.62	166.556	207.909	133.198	107.347	158.502	126.718	149.78	264.301	250.245	155.2	629.108	178.262	704.953	867.761	158.895	702.86	515.534	599.121	581.005	646.667	1061.61	1373.28	623.523	723.432	783.923	975.691
PH_hs_0015407	SLC38A2	solute carrier family 38, member 2	-2.03064	2.05198e-17	1.02698e-15	689.778	650.751	941.245	841.797	727.28	1012.35	516.233	387.45	661.617	1002.15	525.448	525.611	798.575	1196.89	460.122	500.645	636.261	780.471	788.618	1028.81	935.957	487.587	777.101	465.019	705.544	1278.48	1252.43	622.648	2886.49	1916	3982.78	2168.27	1623.44	2233.45	1929.88	3253.78	1767.69	2785.57	3249.5	2966.04	5077.13	6472.51	6031.83	2549.42
PH_hs_0047120	NA	NA	2.97992	2.13532e-17	1.06685e-15	241.422	236.884	563.542	450.03	541.442	476.758	813.424	904.783	421.461	487.771	663.404	914.645	424.213	166.058	809.474	797.695	424.57	157.116	562.758	194.244	589.879	609.16	232.25	823.083	696.676	641.288	594.332	642.971	31.7197	36.151	31.04	114.04	41.8794	101.326	152.051	48.2844	180.669	54.4092	63.5889	36.8404	90.7602	36.714	30.7604	72.4267
PH_hs_0049471	CFH|CFHR1	complement factor H|complement factor H-related 1	-3.14756	2.19053e-17	1.09257e-15	16.5547	20.4211	12.0544	21.0951	16.0725	19.2732	9.90638	13.2085	13.2893	20.6933	7.10065	8.27733	7.52485	16.6058	9.73804	7.78781	5.94636	14.051	10.0943	22.4503	14.2713	14.2267	23.1149	11.6255	13.7956	18.4396	22.8589	10.1619	75.5231	13.7125	80.704	71.747	29.5619	121.306	114.263	165.547	131.323	173.039	197.233	134.82	149.754	335.432	247.015	184.171
PH_hs_0024588	CD84	CD84 molecule	3.13471	2.19597e-17	1.09292e-15	535.268	521.418	1754.92	751.389	1582.14	859.179	876.165	651.62	475.567	564.632	922.071	870.155	426.095	576.092	798.519	952.338	399.595	330.838	953.912	759.406	1041.8	791.52	582.275	794.019	881.93	688.412	676.143	802.79	107.998	16.2056	120.021	128.389	18.4762	131.296	314.899	49.2698	319.155	46.3816	98.0778	72.897	59.9018	70.0903	78.2991	121.056
PH_hs_0048983	UGT8	UDP glycosyltransferase 8	3.82257	2.19873e-17	1.09292e-15	495.26	456.07	1333.01	1251.65	1326.99	1275.07	1411.11	545.952	2834.42	2739.4	1273.05	586.656	1000.8	3712.03	1601.91	1675.49	1000.18	3657.1	1158.32	337.731	1102.46	1132.96	383.047	1145.11	1226.82	1405.51	1277.69	1232.36	43.0482	291.701	46.2151	105.732	259.898	112.029	354.486	59.1238	366.909	64.2207	64.6667	43.895	49.0105	35.0452	34.4889	58.976
PH_hs_0046231	PALM2	paralemmin 2	-1.84162	2.21175e-17	1.09752e-15	17.9342	19.0597	12.0544	10.0453	13.0589	12.1725	9.90638	9.90638	7.59388	10.8394	10.1438	13.4507	4.70303	17.8831	10.9553	8.90036	10.7034	14.051	20.1886	13.6654	9.51418	16.8133	8.80567	15.1131	10.8394	13.3175	14.4372	15.7048	27.9436	67.3157	34.4889	49.09	64.0508	36.3917	26.9913	42.3721	31.8359	45.4897	29.1	30.5697	88.0374	44.2237	52.1994	46.56
PH_hs_0044523	HTR4	5-hydroxytryptamine (serotonin) receptor 4, G protein-coupled	-3.58174	2.22252e-17	1.101e-15	63.4596	65.3474	45.2039	31.1405	45.2039	30.4314	34.122	41.827	36.0709	31.5327	44.6327	45.5253	34.8024	49.8173	36.5176	35.6014	34.4889	40.8757	54.2569	32.2113	35.6782	38.8	25.3163	41.8517	31.5327	36.8792	45.7178	33.2571	319.463	49.8635	324.885	373.839	35.7206	319.676	644.193	418.794	631.147	394.244	839.589	690.562	1279.72	740.955	771.805	1433.01
PH_hs_0027472	NA	NA	-2.60379	2.23826e-17	1.10692e-15	26.2116	23.1439	24.1087	23.1042	14.0634	23.3307	28.6184	16.5106	23.7309	30.5473	25.3595	19.6587	15.0497	17.8831	20.6933	24.476	14.2713	16.6058	23.974	38.0679	24.9747	25.8667	33.0213	18.6007	28.5765	24.5861	26.4682	27.7143	134.431	26.1783	146.233	142.739	27.0984	119.165	166.446	112.335	145.649	115.954	190.767	150.497	305.862	313.738	277.775	161.408
PH_hs_0033152	FGFR1OP2|LOC100335030	FGFR1 oncogene partner 2|FGFR1 oncogene partner 2 pseudogene	-5.39029	2.25845e-17	1.11501e-15	-2.75911	1.3614	2.00906	1.00453	2.00906	-1.01438	-1.10071	0	0.949235	-0.985397	0	0	0.940606	-3.8321	-1.21725	0	-1.18927	-1.27737	-2.52358	-0.976101	0	0	1.10071	0	0.985397	0	0	0.92381	43.0482	44.8771	38.6276	35.4959	36.9524	23.5476	71.9768	35.4743	79.5898	34.7862	84.0667	112.089	75.331	10.0129	69.9099	91.0507
PH_hs_0039474	NA	NA	-2.54457	2.28092e-17	1.1242e-15	91.0507	84.407	44.1994	67.3036	39.1767	68.9778	66.0425	44.0284	130.045	104.452	47.6758	48.6293	34.8024	40.8757	41.3867	42.2767	47.5709	38.321	61.8276	67.3509	58.2743	46.56	81.4525	39.5266	64.0508	106.54	80.6077	73.9048	376.86	88.5076	352.476	376.86	81.2952	538.027	215.93	404.998	250.708	540.524	615.411	442.869	380.285	332.095	415.731	583.552
PH_hs_0024587	SAMD4B	sterile alpha motif domain containing 4B	-1.46588	2.30196e-17	1.13266e-15	59.3209	50.3719	71.3217	47.2129	65.2945	57.8196	75.9489	50.6326	87.3297	83.7587	64.9203	58.976	77.1297	58.7589	82.7733	81.2158	77.3027	48.5399	52.9951	69.3031	52.328	84.0667	51.7333	105.792	97.5543	75.8073	67.3736	92.381	250.737	160.81	273.842	178.99	144.114	231.195	105.266	121.204	136.098	143.605	257.589	210.853	196.042	180.232	238.626	228.661
PH_hs_0030708	SSTR1	somatostatin receptor 1	-3.56538	2.34751e-17	1.15313e-15	6.89778	8.16842	7.03172	7.03172	7.03172	5.0719	7.70496	7.70496	25.6294	35.4743	8.11503	8.27733	0.940606	14.051	6.08627	6.67527	2.37854	7.6642	16.4033	21.4742	23.7854	6.46667	18.7121	5.81273	5.91238	7.17096	8.42171	7.39048	138.963	180.755	117.262	121.592	149.041	139.858	88.1716	41.3867	70.8349	41.0299	209.089	164.606	50.8257	117.652	128.634	79.6693
PH_hs_0026990	RAB11FIP1	RAB11 family interacting protein 1 (class I)	1.87266	2.38054e-17	1.16738e-15	486.983	520.056	514.32	548.474	526.374	559.937	736.374	703.353	934.048	781.42	599.498	707.712	947.19	475.18	1397.41	1338.39	1091.75	540.326	617.015	624.704	561.336	729.44	911.387	839.359	1005.1	595.189	548.614	1066.08	136.697	218.153	114.503	141.983	222.946	166.26	372.48	186.24	428.193	198.906	163.822	114.44	203.303	151.862	168.716	278.325
PH_hs_0045526	HCP5	HLA complex P5 (non-protein coding)	2.07353	2.40193e-17	1.1759e-15	5218.86	5227.79	7482.75	2750.41	6203.98	3421.5	4128.76	5534.37	3403.96	4067.72	3882.03	6289.74	3567.72	7291.21	5131.95	5633.93	3527.38	5054.54	4041.51	3381.21	4277.81	6580.48	3236.08	6856.7	3059.66	4035.2	4374.47	2905.38	1231.03	478.689	1345.07	1780.08	429.879	1524.88	2244.78	1375.61	2128.23	1377.18	1142.44	1186.73	886.727	679.209	741.045	953.963
PH_hs_0003919	MYO10	myosin X	-3.59884	2.4801e-17	1.21213e-15	477.326	437.011	96.435	676.049	96.435	744.554	173.912	143.092	1249.19	1190.36	151.142	152.096	140.15	158.393	276.317	297.049	141.523	148.174	456.767	708.649	506.63	221.16	637.311	209.258	634.596	767.292	666.518	618.029	3598.68	7913.33	3717.9	4179.45	7753.84	5100.55	2313.15	2994.62	2347.9	3544.63	4333.74	2986.42	3847.33	5076.54	6616.27	2928.11
PH_hs_0002025	RGS7BP	regulator of G-protein signaling 7 binding protein	-2.26743	2.53302e-17	1.23593e-15	34.4889	34.0351	26.1178	19.0861	20.0906	25.3595	26.417	23.1149	29.4263	34.4889	20.2876	24.832	16.9309	19.1605	29.2141	26.7011	19.0284	24.27	18.9268	29.283	16.6498	29.7467	20.9135	34.8764	25.6203	31.7571	28.8744	25.8667	196.36	26.1783	202.795	146.515	33.2571	117.738	74.6759	109.379	89.9364	137.361	116.4	139.523	144.309	224.456	218.119	161.408
PH_hs_0042107	OR10H2	olfactory receptor, family 10, subfamily H, member 2	4.52864	2.61308e-17	1.27286e-15	30.3502	36.7579	31.1405	39.1767	31.1405	23.3307	29.7191	33.0213	18.9847	23.6495	36.5176	36.2133	24.4558	24.27	30.4314	27.8136	23.7854	26.8247	36.5919	24.4025	29.7318	37.5067	42.9277	29.0637	34.4889	18.4396	25.2651	35.1048	-0.755231	-1.24659	0	-1.51046	0	0	0	-2.95619	0	0	-2.15556	0.783838	-0.907602	-0.834409	0	2.06933
PH_hs_0043541	SGCE	sarcoglycan, epsilon	-2.78972	2.66689e-17	1.29691e-15	195.897	168.814	96.435	259.169	93.4214	289.098	226.746	158.502	265.786	260.145	181.574	158.304	74.3079	53.6494	150.94	152.419	79.6812	52.372	256.143	396.297	247.369	90.5333	299.393	101.142	393.173	374.939	288.744	486.848	1513.48	1093.26	1596.84	700.099	1001.41	969.732	999.578	1186.42	1163.6	1760.72	1334.29	1193	1182.61	1087.23	1373.03	1418.53
PH_hs_0033753	ZC3H12D	zinc finger CCCH-type containing 12D	2.35042	2.67936e-17	1.30081e-15	1001.56	875.383	1057.77	710.203	1049.73	800.345	1004.95	887.172	913.164	852.368	999.163	992.245	1433.48	1283.75	1627.47	1632.1	1287.98	1314.41	760.859	913.63	786.109	1685.21	608.692	2326.26	1393.35	1594	1118.88	1564.01	133.676	113.439	142.094	298.316	134.26	310.4	589.31	129.087	816.591	189.094	163.822	105.034	216.009	299.553	291.757	239.008
PH_hs_0012784	RASIP1	Ras interacting protein 1	-3.11533	2.69883e-17	1.30808e-15	1785.14	1522.05	800.611	1890.53	778.511	1872.54	1589.42	1167.85	3207.47	2774.88	1365.35	1131.93	286.885	569.705	1603.12	1554.23	331.807	620.8	1158.32	3056.17	1084.62	2440.52	3118.31	2495.99	3077.39	3364.2	2907.89	3738.66	10581.5	15982.5	10427.4	20057.4	13860.8	21708	9878.82	12782.6	9411.49	13322.2	15486.6	11336.7	11293.3	15983.9	17762.7	10526.7
PH_hs_0031573	ACTN1	actinin, alpha 1	-1.83304	2.73762e-17	1.32468e-15	6322.5	6202.55	3533.94	2384.76	3331.02	2421.32	3625.74	4599.86	6194.71	6448.44	3837.4	4553.57	2306.37	3722.25	3918.34	3988.47	2493.9	3516.59	2686.35	3703.33	2246.53	3616.16	4163.98	3834.08	3295.17	5247.09	4888.2	3103.08	12064.8	7730.08	12570.5	15816.1	6836.19	14053.6	9086.17	21371.3	9148.84	20672.8	13476.5	12201.2	22622.9	15258	14666.2	13504.5
PH_hs_0025454	IKZF1	IKAROS family zinc finger 1 (Ikaros)	3.24259	2.82375e-17	1.3641e-15	246.94	217.825	1149.18	256.155	867.915	284.026	235.552	324.709	328.435	483.83	250.552	348.683	382.827	597.807	242.234	284.811	372.242	375.546	387.369	133.726	470.952	598.813	92.4596	540.584	274.926	158.785	167.231	278.067	30.2092	7.47952	36.5582	52.111	9.85397	57.7986	108.865	30.5473	110.63	28.5425	39.8778	23.5152	37.2117	29.2043	27.964	34.144
PH_hs_0042064	RAB40B	RAB40B, member RAS oncogene family	-1.79045	2.8469e-17	1.373e-15	387.655	373.025	656.963	588.655	617.786	616.742	900.38	1104.01	988.154	1114.48	773.971	1109.16	806.099	366.604	803.388	841.084	834.869	335.947	802.498	944.865	744.484	685.467	1163.45	639.401	1007.08	889.199	881.873	1018.04	1843.52	4161.1	1927.93	2332.91	3916.95	2242.73	2498.5	2712.8	2344.71	2721.35	3692.47	2627.43	1887.81	2159.45	2427.27	3178.5
PH_hs_0007600	PSTPIP1	proline-serine-threonine phosphatase interacting protein 1	3.23502	2.85395e-17	1.37413e-15	282.809	280.449	271.223	201.911	241.087	232.293	286.184	366.536	470.821	486.786	244.465	326.955	416.688	240.145	276.317	272.573	474.52	329.56	259.928	199.125	243.801	429.387	232.25	473.157	264.086	240.739	204.527	293.771	33.2302	2.49317	33.1093	56.6423	4.92698	47.8087	75.5757	33.5035	89.1405	40.1379	24.7889	21.1636	35.3965	50.0645	55.9279	34.144
PH_hs_0014274	NCKAP1	NCK-associated protein 1	-2.32341	2.90426e-17	1.39466e-15	104.846	77.6	95.4304	219.992	98.444	224.178	108.97	105.668	332.232	280.838	106.51	103.467	96.8824	93.2477	90.0769	89.0036	104.656	98.3572	138.797	330.898	148.659	76.3067	331.313	93.0037	162.59	318.595	230.995	199.543	774.112	472.456	770.482	750.7	371.987	1043.94	547.924	582.37	685.268	774.216	847.133	674.101	657.104	700.903	888.322	780.139
PH_hs_0045874	TFEB	transcription factor EB	2.3874	2.91092e-17	1.39466e-15	6606.69	6572.86	6331.56	6063.35	6099.51	6374.36	6790.27	6323.57	3720.05	4263.81	7400.91	7037.8	9367.5	10181.9	12217.6	13787.8	8618.65	7797.04	5155.67	4559.37	5029.43	8816.65	4348.9	8020.41	3973.12	4994.06	4980.84	3883.7	1073.94	391.428	1145.03	1820.11	309.168	1789.62	2541.68	1414.04	2495.93	1452.1	1125.2	793.244	1623.7	1197.38	1479.29	1137.1
PH_hs_0025109	KIAA1671	KIAA1671	-3.36585	2.99957e-17	1.43478e-15	60.7004	61.2632	100.453	144.652	99.4485	154.186	197.027	281.782	236.36	264.086	191.718	308.331	95.0012	74.0872	270.231	282.586	88.0061	54.9268	166.556	363.109	165.309	197.88	332.414	162.757	346.86	217.178	217.761	361.21	1484.78	329.099	1607.87	1894.87	301.778	1835.28	2048.64	2575.83	2031.93	2411.84	2903.53	2535.72	2273.54	1595.39	2145.77	3238.51
PH_hs_0023786	C20orf72	chromosome 20 open reading frame 72	1.47965	3.02696e-17	1.44447e-15	14566.7	14087.8	11867.5	9460.67	10992.6	9987.58	9022.51	7614.71	8775.68	10075.7	9291.71	9305.79	12755.6	22454.8	13630.8	15698	12103.2	14383.1	9898.73	11453.6	10975.8	8763.63	9533.24	8021.57	9524.85	8689.15	8626.23	8730.92	3252.03	6816.33	3507.52	2982.41	5977.66	2916.33	5472.04	3102.03	4940.93	3156.63	4555.77	3007.59	3779.26	4170.37	4891.83	2752.21
PH_hs_0004472	KANK1	KN motif and ankyrin repeat domains 1	-2.52907	3.02973e-17	1.44447e-15	638.734	536.393	163.739	277.25	137.621	313.443	194.826	192.624	611.308	747.916	216.063	223.488	139.21	287.407	142.419	184.682	126.063	181.386	194.315	617.872	205.744	236.68	442.485	223.209	580.399	398.5	424.695	543.2	1634.32	1224.15	1883.09	1923.57	936.127	1487.78	1308.18	1777.66	1474.8	1757.15	2046.7	2262.16	1328.73	1924.15	1714.19	2082.78
PH_hs_0019037	MAP4K3	mitogen-activated protein kinase kinase kinase kinase 3	-2.66099	3.09166e-17	1.47159e-15	244.181	220.547	219.992	605.732	202.915	614.714	213.538	105.668	352.166	301.531	194.761	110.709	156.141	171.167	130.246	129.055	162.93	195.437	415.128	633.489	400.785	116.4	739.677	117.417	179.342	295.034	259.87	193.076	1481.76	836.459	1443.02	1052.79	697.168	1197.36	1403.55	1327.33	1427.04	1524.35	1970.18	1528.48	1703.57	2109.39	2443.12	1897.58
PH_hs_0014687	SFXN3	sideroflexin 3	-1.29921	3.11569e-17	1.48061e-15	571.136	613.993	365.649	412.862	358.617	431.111	442.485	479.909	454.684	504.523	455.456	466.635	431.738	339.779	356.656	357.127	465.005	318.064	377.275	434.365	309.211	334.973	603.189	359.227	247.335	442.55	387.398	233.724	1062.61	927.46	1077.43	857.943	888.089	713.563	728.765	1504.7	748.94	1437.83	1115.5	921.794	923.939	1133.96	1172.62	1097.78
PH_hs_0023094	SGIP1	SH3-domain GRB2-like (endophilin) interacting protein 1	-3.62501	3.12371e-17	1.48201e-15	85.5324	92.5754	64.29	100.453	62.2809	106.51	56.1362	73.7475	96.822	106.423	51.7333	64.1493	49.8521	70.2551	54.7765	58.9649	58.2743	66.423	90.8488	88.8252	85.6276	59.4933	111.172	51.1521	54.1968	65.563	69.7798	48.9619	1563.33	62.3293	1658.92	576.997	68.9778	518.047	893.412	920.361	929.608	946.363	1439.91	1502.62	1642.76	1930.82	1854.94	1287.13
PH_hs_0047041	GIPC3	GIPC PDZ domain containing family, member 3	-1.88527	3.13826e-17	1.48415e-15	286.948	270.919	257.16	295.332	246.11	310.4	406.162	529.441	507.841	583.355	333.731	530.784	325.45	245.254	559.937	473.944	348.457	247.809	218.289	435.341	192.662	483.707	538.247	370.852	416.823	480.454	498.084	462.829	1155.5	1498.4	1133.3	1675.86	1420.2	1918.77	750.358	1883.09	696.41	2077.36	1452.84	930.416	1668.17	1828.19	2124.33	951.893
PH_hs_0023912	WDR17	WD repeat domain 17	-2.51916	3.1384e-17	1.48415e-15	24.832	46.2877	35.1586	43.1948	32.145	44.6327	35.2227	39.6255	40.8171	46.3136	29.417	41.3867	33.8618	19.1605	43.8212	36.714	40.4352	51.0947	35.3301	43.9245	34.4889	43.9733	46.2298	41.8517	63.0654	44.0502	39.7023	26.7905	228.835	43.6305	235.214	228.835	41.8794	326.098	196.137	554.778	252.299	597.609	295.311	233.584	230.531	245.316	200.408	286.603
PH_hs_0035340	TBC1D7	TBC1 domain family, member 7	7.24072	3.17943e-17	1.50112e-15	321.436	352.604	130.589	126.571	88.3987	136.941	145.294	129.884	85.4312	111.35	131.869	156.235	98.7636	86.8609	209.368	224.734	89.1954	57.4815	59.3041	113.228	76.1134	173.307	90.2582	158.106	151.751	113.711	128.732	146.886	-0.755231	-1.24659	-1.37956	0	0	-0.713563	-1.79942	-1.97079	-0.795897	0.891954	0	0.783838	-0.907602	-0.834409	0	-1.03467
PH_hs_0043031	TIFAB	TRAF-interacting protein with forkhead-associated domain, family member B	3.44583	3.31393e-17	1.5621e-15	492.501	484.66	94.4259	176.797	94.4259	213.02	67.1433	115.574	97.7712	133.029	69.9921	171.755	63.9612	76.642	94.9459	117.93	48.7602	52.372	37.8537	184.483	33.2996	73.72	116.675	79.0532	116.277	241.764	200.918	112.705	9.818	3.73976	6.208	12.8389	2.46349	13.5577	23.3925	5.91238	21.4892	8.02759	12.9333	7.05455	17.2444	15.0194	13.0499	10.3467
PH_hs_0004932	SIT1	signaling threshold regulating transmembrane adaptor 1	2.84734	3.32455e-17	1.56458e-15	96.5689	93.9368	309.395	142.643	286.291	157.229	151.898	123.279	129.096	144.853	155.2	168.651	100.645	214.598	241.016	236.972	115.359	140.51	200.624	80.0403	220.015	425.507	55.0355	406.891	216.787	118.833	95.045	218.943	15.8599	9.97269	14.4853	25.6779	9.85397	26.4018	82.7733	16.7517	80.3856	19.623	28.0222	18.8121	29.0433	19.1914	16.7784	23.7973
PH_hs_0025010	PELO	pelota homolog (Drosophila)	-1.93034	3.35574e-17	1.57671e-15	188.999	185.151	188.852	116.526	155.702	168.387	171.711	133.186	117.705	172.444	172.444	207.968	100.645	206.933	149.722	164.657	79.6812	98.3572	78.2309	199.125	98.7096	195.293	95.7617	195.308	246.349	218.202	197.309	254.048	482.593	386.442	591.829	546.032	328.876	627.222	322.096	662.187	311.992	745.674	849.289	692.913	774.185	876.964	1035.6	605.28
PH_hs_0005717	MAP1B	microtubule-associated protein 1B	-4.12601	3.36556e-17	1.57878e-15	437.319	358.049	185.838	292.318	185.838	315.472	83.6539	105.668	762.236	752.843	64.9203	117.952	80.8921	235.035	146.071	130.168	99.8988	217.152	179.174	302.591	172.444	161.667	313.702	167.407	137.956	411.818	378.977	176.448	5412.74	337.825	5531.33	7792.48	339.962	7507.4	1989.26	4055.89	2243.64	5029.73	4831.68	4749.28	4540.73	6060.31	6187.49	4878.45
PH_hs_0031319	SLA	Src-like-adaptor	2.85902	3.41979e-17	1.60165e-15	406.969	360.772	651.94	174.788	729.289	170.416	336.817	514.031	665.414	411.896	286.055	488.363	614.216	392.151	535.592	495.082	720.699	545.435	399.987	338.707	467.384	1012.68	363.234	1568.28	434.56	477.381	310.4	763.067	57.3976	22.4386	40.0071	84.5859	29.5619	124.874	182.641	64.0508	239.565	45.4897	65.7444	32.9212	57.1789	66.7527	94.1453	68.288
PH_hs_0045083	ATPBD4	ATP binding domain 4	-1.24746	3.54307e-17	1.65673e-15	169.685	179.705	153.693	135.612	142.643	173.459	200.329	166.207	212.629	209.89	186.646	153.131	176.834	182.663	180.154	173.557	162.93	182.663	248.572	185.459	239.044	118.987	244.357	117.417	171.459	183.372	166.028	158.895	320.973	550.991	337.301	258.289	538.273	245.466	379.678	515.363	432.968	516.441	566.911	410.731	402.975	368.809	404.545	533.888
PH_hs_0021043	GPR132	G protein-coupled receptor 132	2.4409	3.55821e-17	1.66114e-15	238.663	243.691	592.673	112.507	531.397	137.956	408.363	341.22	194.593	209.89	350.975	335.232	401.639	289.962	345.7	347.114	403.163	300.181	219.551	228.408	209.312	420.333	201.43	425.492	190.182	278.643	268.291	205.086	41.5377	17.4522	40.0071	60.4185	19.7079	72.7835	124.16	44.3429	127.344	41.9218	54.9667	30.5697	57.1789	65.0839	74.5706	60.0107
PH_hs_0023445	RCAN1	regulator of calcineurin 1	-4.44458	3.65271e-17	1.70254e-15	281.429	291.34	125.566	824.72	122.553	896.711	310.4	211.336	151.878	198.065	290.112	284.533	91.2388	71.5325	275.1	274.799	96.331	72.8099	288.95	510.501	283.047	230.213	470.003	201.121	416.823	247.91	289.947	386.152	6964.74	383.949	7008.83	3390.99	338.73	3654.87	8969.21	6237.56	8270.97	5505.14	12113.1	11292	6709	8510.97	8321.14	12465.7
PH_hs_0045166	PDLIM2	PDZ and LIM domain 2 (mystique)	-1.51949	3.73308e-17	1.73722e-15	842.908	820.926	1503.78	1013.57	1410.36	1003.22	1538.79	1684.09	878.992	1079.99	1625.04	1783.77	1243.48	1343.79	1766.24	1924.7	1195.22	1121.53	1737.48	1065.9	1429.51	1417.49	1084.2	1236.95	937.112	1016.23	1097.23	882.238	4190.78	2692.63	4091.76	3896.24	2310.76	4132.96	2482.3	3809.54	2277.06	3754.23	6139.02	4925.64	2606.63	3096.49	3828.27	4599.09
PH_hs_0000475	BHLHB9	basic helix-loop-helix domain containing, class B, 9	-1.50808	3.74672e-17	1.74079e-15	92.4302	104.828	64.29	93.4214	58.2628	99.4091	104.567	64.9418	156.624	153.722	100.424	66.2187	100.645	57.4815	114.422	112.367	115.359	63.8683	121.132	155.2	124.874	89.24	139.79	101.142	125.145	129.077	119.107	133.029	345.896	218.153	369.031	244.695	208.165	218.35	262.715	326.166	279.36	372.837	352.433	398.19	246.868	301.222	309.468	278.325
PH_hs_0033586	LINC00402	long intergenic non-protein coding RNA 402	1.38027	3.77681e-17	1.75198e-15	51.0436	49.0105	62.2809	30.1359	69.3126	36.5176	40.7262	45.1291	33.2232	36.4597	39.5608	49.664	26.337	53.6494	34.0831	42.2767	26.164	43.4305	46.6862	26.3547	39.246	51.7333	31.9206	47.6644	39.4159	45.0746	51.7333	35.1048	10.5732	14.959	14.4853	15.8599	12.3175	15.6984	26.9913	15.7663	21.4892	13.3793	19.4	14.1091	19.0596	18.357	14.9141	14.4853
PH_hs_0045608	BMP1	bone morphogenetic protein 1	-1.74928	3.81663e-17	1.76764e-15	135.196	137.502	96.435	219.992	89.4032	221.135	113.373	117.776	114.857	133.029	123.754	143.819	87.4764	137.956	132.681	145.743	85.6276	99.6346	143.844	119.084	129.631	103.467	125.481	74.403	117.262	111.662	122.716	109.01	336.833	983.557	306.261	252.247	910.26	266.159	273.512	491.713	235.586	447.761	491.467	301.778	434.742	383.828	386.835	483.189
PH_hs_0014407	DOK4	docking protein 4	-2.61306	3.85073e-17	1.78061e-15	31.7298	32.6737	44.1994	44.1994	35.1586	46.6614	40.7262	33.0213	103.467	91.6419	41.5895	38.2827	37.6242	22.9926	37.7349	35.6014	35.6782	29.3794	26.4976	62.4704	27.3533	81.48	41.827	97.6539	110.364	162.883	105.873	136.724	277.925	501.128	306.951	416.132	426.184	495.926	154.75	295.619	174.302	371.945	312.556	299.426	226.901	237.806	351.414	332.128
PH_hs_0020115	SNHG1	small nucleolar RNA host gene 1 (non-protein coding)	1.58771	3.86094e-17	1.78251e-15	206.933	178.344	199.902	174.788	184.834	189.689	297.191	175.013	196.492	202.992	308.371	214.176	248.32	229.926	261.71	258.11	217.637	174.999	224.598	187.411	250.936	155.2	179.416	198.796	253.247	253.032	178.059	293.771	57.3976	120.919	58.6311	37.7616	119.479	37.8189	88.1716	58.1384	102.671	69.5724	65.7444	34.4889	98.021	79.2688	108.127	67.2533
PH_hs_0032608	RELB	v-rel reticuloendotheliosis viral oncogene homolog B	1.79403	3.8867e-17	1.79157e-15	1356.1	1396.8	631.85	940.241	617.786	940.329	661.526	682.44	416.714	478.903	766.871	658.048	448.669	652.734	607.41	664.189	445.977	657.844	352.039	566.138	302.075	517.333	522.837	691.715	554.778	757.048	640.05	562.6	166.151	133.385	191.068	227.325	115.784	176.25	263.615	140.912	288.911	129.333	119.633	126.198	235.069	183.57	195.748	235.904
PH_hs_0032781	SH2D1B	SH2 domain containing 1B	-4.84939	4.14745e-17	1.90874e-15	41.3867	51.7333	27.1223	88.3987	29.1314	99.4091	27.5177	45.1291	52.208	56.1676	20.2876	41.3867	34.8024	29.3794	35.3004	34.4889	35.6782	35.7663	26.4976	92.7296	23.7854	45.2667	81.4525	54.6397	56.1676	60.4409	50.5302	62.819	2199.23	31.1647	2325.24	2395.59	36.9524	2162.81	1364.86	2497	1497.88	2864.96	1300.88	1334.09	2450.53	1898.28	2172.8	1905.86
PH_hs_0043225	CORO1A	coronin, actin binding protein, 1A	4.27497	4.2916e-17	1.97197e-15	21058.9	20950.6	27826.5	14941.4	25675.8	15534.2	26530.4	26791.3	13375.7	15975.3	24519.6	27689.8	20024.6	25558.8	25818	26933.6	19992.9	18869.3	25955	7997.19	21500.8	21518.5	8632.86	21257.2	15864.9	14027.4	16474.1	14986	823.202	68.5622	878.087	2303.46	55.4286	1877.38	6462.62	876.018	5986.74	815.246	1042.21	1038.59	1766.19	682.546	720.538	1385.42
PH_hs_0006236	HTR4	5-hydroxytryptamine (serotonin) receptor 4, G protein-coupled	-5.17429	4.33382e-17	1.98824e-15	5.51822	10.8912	5.02265	6.02718	6.02718	5.0719	4.40284	7.70496	10.4416	10.8394	3.04314	5.17333	4.70303	11.4963	1.21725	4.45018	5.94636	12.7737	7.57073	9.76101	3.56782	5.17333	9.90638	4.65019	4.92698	8.19538	9.62481	2.77143	283.212	3.73976	273.152	327.015	7.39048	398.168	300.503	162.59	317.563	179.283	419.256	408.38	456.524	484.791	579.786	347.648
PH_hs_0022767	C17orf62	chromosome 17 open reading frame 62	1.41058	4.40697e-17	2.01863e-15	561.479	573.151	678.058	450.03	624.818	469.658	734.173	394.054	404.374	470.034	788.172	446.976	604.81	689.778	558.72	621.913	550.633	611.858	440.364	632.513	415.056	801.867	361.033	867.26	551.822	561.383	457.178	586.619	226.569	159.563	257.287	295.295	141.651	281.857	300.503	151.751	323.93	178.391	148.733	155.984	245.96	182.735	241.422	185.205
PH_hs_0002854	NA	NA	-2.47124	4.43894e-17	2.03009e-15	13.7956	14.9754	13.0589	7.03172	14.0634	10.1438	18.7121	13.2085	11.3908	9.85397	15.2157	16.5547	8.46545	17.8831	12.1725	11.1254	7.13563	11.4963	16.4033	8.78491	17.8391	15.52	14.3092	9.30037	13.7956	12.2931	12.031	14.781	66.4603	13.7125	62.08	72.5022	13.5492	85.6276	90.8707	63.0654	87.5487	66.8966	167.056	99.5475	67.1626	91.785	118.381	105.536
PH_hs_0023814	ARVCF	armadillo repeat gene deleted in velocardiofacial syndrome	-3.2242	4.50508e-17	2.05711e-15	615.282	566.344	374.69	301.359	355.604	297.213	439.183	451.291	965.372	972.587	387.493	469.739	415.748	224.816	422.387	374.928	287.804	233.758	413.867	795.522	373.431	394.467	761.691	404.566	751.858	521.431	451.163	808.333	5123.49	493.648	5245.07	6022.97	475.454	5470.89	4082.88	6561.76	3950.04	7058.92	7642.52	7023.19	4438.18	6483.35	6697.37	5376.13
PH_hs_0048122	EHD2	EH-domain containing 2	-3.25095	4.5816e-17	2.08878e-15	1328.51	1198.04	215.974	454.048	203.92	504.146	343.421	227.847	732.81	736.091	296.199	235.904	155.2	204.379	269.013	263.673	195.041	199.269	261.19	854.088	254.504	475.947	795.813	506.87	349.816	646.411	572.676	420.333	4986.04	908.761	4902.25	5151.43	831.429	6721.05	2336.55	3689.33	2702.87	5042.22	4428.59	3637.01	4954.6	5879.24	6963.03	3034.68
PH_hs_0015568	CYFIP2	cytoplasmic FMR1 interacting protein 2	2.93731	4.63959e-17	2.11192e-15	271.772	264.112	693.126	315.423	712.212	313.443	869.56	475.506	391.085	436.531	856.136	506.987	680.058	722.989	1235.51	1340.62	635.071	647.625	928.676	401.177	869.358	792.813	351.126	780.069	564.632	433.331	378.977	554.286	68.726	21.192	72.4267	66.4603	20.9397	69.2156	304.102	77.8463	323.134	79.3839	71.1333	50.9495	84.407	58.4086	75.5027	83.808
PH_hs_0029437	CRLF3	cytokine receptor-like factor 3	1.24822	4.7309e-17	2.15013e-15	74.496	72.1544	110.498	54.2447	101.458	64.9203	74.8482	78.1504	54.1064	60.1092	74.0497	72.4267	60.1988	85.5835	68.1663	75.653	66.5992	79.1967	75.7073	51.7333	67.7885	68.5467	59.4383	61.615	60.1092	59.4165	66.1705	61.8952	21.1465	23.6851	21.3831	20.3912	20.9397	23.5476	40.487	30.5473	42.1826	26.7586	42.0333	24.299	37.2117	33.3763	37.2853	40.352
PH_hs_0049080	NR2F2	nuclear receptor subfamily 2, group F, member 2	-2.87405	4.90859e-17	2.22742e-15	40.0071	44.9263	39.1767	45.2039	34.154	49.7046	71.5461	50.6326	88.2789	105.437	77.0928	70.3573	21.6339	38.321	42.6039	48.952	22.5962	29.3794	46.6862	101.514	44.0031	63.3733	67.1433	53.4772	107.408	113.711	101.06	105.314	456.16	91.0008	569.756	708.407	81.2952	689.302	337.391	402.042	312.788	437.949	558.289	537.713	497.366	524.009	707.488	497.675
PH_hs_0044920	UBD	ubiquitin D	4.33805	5.07371e-17	2.29877e-15	55924.4	54739.3	18431.1	23991.2	17018.8	25849.4	23156.7	32814.3	21417.6	20315.9	22117.5	30323	22810.6	17805.2	28749.1	28283.1	24916.4	20559.2	15822.8	39355.4	15005	18221.8	48532.5	19369.2	28732.2	32016.3	30307.3	28746.2	870.026	128.398	890.503	3045.85	147.81	2685.85	13116.9	715.398	12871.3	726.051	1370.93	1210.25	2957.88	770.994	776.466	896.021
PH_hs_0045200	SYTL5	synaptotagmin-like 5	-2.83586	5.17273e-17	2.34e-15	30.3502	32.6737	24.1087	18.0816	21.0951	26.3739	22.0142	19.8128	47.4618	48.2844	17.2444	18.624	16.9309	28.1021	24.3451	20.0258	13.082	21.7152	22.7122	31.2352	21.4069	20.6933	26.417	25.576	30.5473	27.6594	27.6713	29.5619	305.113	42.3839	346.268	144.249	32.0254	136.291	78.2748	117.262	84.3651	139.145	243.578	272.776	295.878	312.069	362.599	351.787
PH_hs_0001196	NAP1L5	nucleosome assembly protein 1-like 5	-2.11768	5.28267e-17	2.38603e-15	382.137	355.326	305.377	559.524	309.395	638.044	470.003	287.285	481.262	531.129	453.427	300.053	222.924	217.152	732.787	727.604	205.744	190.328	452.982	583.708	473.33	340.147	367.637	320.863	598.136	546.017	516.13	611.562	1494.6	760.418	1679.61	2088.21	689.778	1985.85	1654.57	1304.67	1764.5	1438.72	2157.71	2353.08	2204.57	2121.07	2592.26	2556.66
PH_hs_0048000	SETD7	SET domain containing (lysine methyltransferase) 7	-2.10395	5.30667e-17	2.39317e-15	335.232	292.702	247.115	308.391	213.965	355.033	236.652	188.221	281.923	459.195	247.508	274.187	215.399	380.655	206.933	270.348	147.47	206.933	193.054	571.995	247.369	289.707	320.306	318.538	460.18	682.265	707.423	424.952	1413.79	678.143	1745.83	1307.31	522.26	1155.97	797.143	1058.32	1105.5	1102.46	1817.13	1834.97	1880.55	2050.14	1728.17	1483.71
PH_hs_0032977	FGD2	FYVE, RhoGEF and PH domain containing 2	1.96402	5.33866e-17	2.40388e-15	486.983	480.575	837.779	460.075	837.779	472.701	934.502	828.834	455.633	479.888	928.157	750.133	1714.72	918.426	1276.9	1210.45	1829.1	872.441	788.618	841.399	674.317	906.627	823.331	916.087	887.843	676.119	653.284	869.305	174.458	125.905	164.857	166.151	135.492	159.125	460.652	201.021	446.498	210.501	233.878	187.337	249.591	200.258	190.155	170.72
PH_hs_0010313	ADCY7	adenylate cyclase 7	2.0234	5.54819e-17	2.49185e-15	1258.15	1200.76	3079.89	2694.15	2878.99	2754.04	2769.38	1908.63	2164.26	2283.16	2981.26	1791.01	3278.01	3110.39	3578.73	3857.19	3130.16	2616.05	5044.63	3013.22	4242.13	2422.41	3647.75	2416.93	1769.77	1768.15	1905.71	1626.83	515.823	637.006	511.125	495.432	588.775	425.284	1755.33	556.749	1699.24	517.333	666.067	562.012	603.556	435.561	454.88	682.88
PH_hs_0043234	CNN3	calponin 3, acidic	-2.367	5.55112e-17	2.49185e-15	1560.28	1456.7	1213.47	2670.04	1118.04	2804.76	1893.22	1341.76	2863.84	2802.47	1635.18	1450.6	827.733	1517.51	1639.64	1744.47	850.33	1389.77	1271.88	3077.65	1345.07	1288.16	3090.79	1319.49	3094.15	3701.24	3488.99	3151.11	10939.5	3520.36	11412.4	10041.6	3115.09	10729.9	6562.49	9413.5	7009.47	10322.6	12538.9	9671	13550.5	11458.9	13686.5	10820.5
PH_hs_0025321	PTK2	PTK2 protein tyrosine kinase 2	-2.10059	5.63952e-17	2.52765e-15	6630.14	5855.4	3394.31	7145.23	3253.68	7000.23	3938.34	3850.28	8152.03	8058.58	3717.7	3609.95	6546.62	3952.17	7567.67	7729.96	6998.87	4001.99	5840.82	8040.14	5492.06	3914.92	8079.21	4022.41	6023.73	5904.77	5564.34	6104.53	30403.3	7226.46	30800	25459.6	6708.09	22439.4	20795.9	36752.3	19914.9	37025	31706.1	30906	27755.4	22859.5	22973.3	28026
PH_hs_0025482	ARHGEF10	Rho guanine nucleotide exchange factor (GEF) 10	-1.25879	5.93546e-17	2.65621e-15	211.072	211.018	187.847	253.142	197.893	240.408	255.365	314.803	277.177	314.342	221.135	300.053	182.478	251.641	322.573	320.413	184.337	223.539	198.101	274.284	195.041	196.587	325.81	184.845	320.254	279.667	259.87	323.333	512.047	411.373	508.366	468.243	381.841	561.574	530.829	795.215	515.742	813.462	882.7	583.176	579.958	601.609	806.294	680.811
PH_hs_0023819	DNM3	dynamin 3	5.80167	5.95705e-17	2.66179e-15	82.7733	76.2386	80.3625	141.639	60.2718	161.286	89.1574	88.0567	110.111	129.087	104.481	114.848	79.0109	206.933	62.08	72.3154	77.3027	164.78	247.311	198.148	233.097	95.7067	168.409	70.9154	96.5689	340.108	342.884	116.4	-1.51046	-2.49317	0	0	-1.23175	0	0	2.95619	0	-2.67586	0	0	0	3.33763	0	2.06933
PH_hs_0049240	TANC1	tetratricopeptide repeat, ankyrin repeat and coiled-coil containing 1	-2.78542	6.01608e-17	2.68406e-15	237.284	232.8	140.634	389.758	143.648	408.795	167.308	155.2	500.247	437.516	168.387	143.819	93.12	104.744	149.722	149.081	108.224	126.459	140.059	349.444	149.848	140.973	526.139	172.057	301.531	341.133	317.619	308.552	1698.51	397.661	1681.68	1552	365.829	1575.55	1031.07	1813.13	1194.64	2110.36	1525.06	1556.7	2029.4	1973.38	2093.57	1786.87
PH_hs_0024193	PNOC	prepronociceptin	2.73009	6.2774e-17	2.79386e-15	135.196	132.056	123.557	31.1405	111.503	35.5033	86.956	80.3518	74.0404	84.7441	91.2941	102.432	78.0703	235.035	63.2973	65.6401	70.1671	168.612	88.3252	62.4704	90.3847	89.24	45.1291	109.279	81.7879	146.492	137.153	85.9143	11.3285	7.47952	6.89778	21.1465	3.69524	27.1154	22.4928	10.8394	23.8769	10.7034	19.4	4.70303	22.6901	12.5161	18.6426	15.52
PH_hs_0002033	KIFC3	kinesin family member C3	-2.3105	6.49927e-17	2.88639e-15	435.94	400.253	124.562	245.106	129.584	240.408	170.61	221.243	336.979	297.59	154.186	197.621	132.625	99.6346	203.282	192.47	166.498	108.576	205.672	448.03	192.662	256.08	445.787	276.686	350.801	361.621	335.665	418.486	1081.49	2670.19	1113.3	888.907	2565.73	1246.59	628.897	1130.25	616.025	1245.17	1528.29	970.392	1209.83	1105.59	1279.82	874.293
PH_hs_0043861	ILK	integrin-linked kinase	-1.22933	6.55838e-17	2.90822e-15	13819	15643.9	8510.38	10433.1	7215.54	10138.7	8904.74	10843.1	12304.9	14907.1	9588.92	13013	10252.6	15706.5	10613.2	11404.7	10663	12541.2	8913.27	10489.2	8672.17	10003.9	12957.5	9965.35	10642.3	8727.05	10096.4	9632.56	23811.7	18147.8	22513.7	20226.6	15177.6	26708.7	21053.2	35033.8	18054.1	32840.9	35325.2	23718.2	31253.3	29349.5	30290.6	26021.9
PH_hs_0028972	HSPB1	heat shock 27kDa protein 1	-1.29907	6.58243e-17	2.91445e-15	3828.27	4596.1	2419.91	2200.93	2271.24	2741.87	2405.05	2542.64	2775.56	3138.49	2232.65	2749.11	2221.71	2438.49	2107.07	2726.85	2173.99	2231.56	2084.47	3555.93	2093.12	2964.32	2840.93	2909.85	3695.24	2478.08	2704.57	2891.52	5587.2	4179.8	7180.59	8732.74	3915.72	8171.01	5059.97	8688.24	4761.06	8544.03	6855.74	6420.42	8649.45	8552.69	7609.93	5541.67
PH_hs_0044496	FN1	fibronectin 1	-2.90625	6.65083e-17	2.9398e-15	17.9342	14.9754	12.0544	28.1269	11.0498	30.4314	15.4099	15.4099	12.3401	14.781	6.08627	16.5547	8.46545	14.051	19.4761	16.6882	8.3249	20.4379	13.8797	12.6893	10.7034	16.8133	15.4099	17.4382	17.7371	17.4152	19.2496	12.9333	95.9144	16.2056	104.156	80.8097	18.4762	72.7835	107.965	180.328	144.853	219.421	227.411	172.444	127.064	144.353	135.159	204.864
PH_hs_0016895	SH2D1B	SH2 domain containing 1B	-1.88549	6.66436e-17	2.9398e-15	55.1822	58.5404	37.1676	32.145	34.154	31.4457	33.0213	46.2298	34.1725	43.3575	34.4889	57.9413	32.9212	35.7663	40.1694	50.0645	30.9211	26.8247	30.2829	41.9723	35.6782	42.68	39.6255	39.5266	38.4305	34.8304	42.1085	36.0286	145.004	43.6305	178.652	148.025	44.3429	122.019	95.3693	192.152	109.834	181.067	199.389	137.172	213.287	236.972	247.015	165.547
PH_hs_0010333	VAMP8	vesicle-associated membrane protein 8 (endobrevin)	1.98092	6.66992e-17	2.9398e-15	3597.88	3606.36	1565.06	2326.49	1619.3	2316.84	1216.28	3118.31	2831.57	2264.44	1077.27	3010.88	1124.96	1850.9	2139.93	2171.69	1314.15	2405.28	913.535	2487.1	857.465	1361.88	3396.79	1769.4	2264.44	2262.95	1790.21	2696.6	288.498	705.568	301.433	635.149	687.314	711.423	470.548	607.004	528.476	652.91	472.067	462.465	385.731	394.675	435.306	589.76
PH_hs_0009022	ITGB5	integrin, beta 5	-3.39493	6.69105e-17	2.94467e-15	3875.17	3764.28	897.046	1562.05	846.819	1615.91	913.589	522.837	3117.29	3590.79	944.387	618.731	406.342	905.653	894.682	946.776	425.759	619.523	1533.07	2466.61	1530.59	1330.84	1684.09	1236.95	1744.15	4712.34	4706.53	1768.17	18624.8	4708.36	18268.8	18099.9	4180.55	18221.6	9802.34	19255.6	9403.53	19299.2	19043.3	16760	18159.3	19869.8	21487.5	14614.7
PH_hs_0009964	CHSY3	chondroitin sulfate synthase 3	-2.99908	6.7552e-17	2.96842e-15	17.9342	16.3368	7.03172	20.0906	16.0725	20.2876	16.5106	13.2085	10.4416	15.7663	15.2157	16.5547	10.3467	15.3284	12.1725	12.238	9.51418	12.7737	17.665	16.5937	8.3249	12.9333	16.5106	12.788	13.7956	13.3175	18.0465	12.0095	121.592	14.959	120.021	89.8725	12.3175	81.3462	91.7704	148.795	116.201	133.793	160.589	146.578	203.303	142.684	155.666	290.741
PH_hs_0028897	ACOT4|LOC644189	acyl-CoA thioesterase 4|acyl-CoA thioesterase 4 pseudogene	4.20982	6.80612e-17	2.9863e-15	33.1093	29.9509	30.1359	14.0634	29.1314	17.2444	23.1149	18.7121	18.0355	13.7956	24.3451	13.4507	17.8715	10.2189	18.2588	17.8007	11.8927	6.38683	17.665	15.6176	16.6498	27.16	12.1078	27.9011	20.6933	20.4884	22.8589	23.0952	-1.51046	-1.24659	-0.689778	-1.51046	1.23175	0	0.89971	-2.95619	0	-2.67586	0	-0.783838	-1.8152	-0.834409	-1.86426	1.03467
PH_hs_0034610	AEBP2	AE binding protein 2	-1.63443	6.90157e-17	3.02325e-15	96.5689	89.8526	113.512	162.734	113.512	163.315	63.8411	55.0355	107.264	103.467	68.9778	62.08	92.1794	86.8609	51.1247	63.4151	98.7096	94.5251	169.08	117.132	134.388	55.6133	113.373	62.7775	66.0216	93.2224	96.2481	64.6667	180.5	306.66	193.828	253.758	288.229	249.747	251.919	239.451	285.727	239.936	340.578	294.723	312.215	286.202	337.432	388
PH_hs_0017822	TAPBP	TAP binding protein (tapasin)	1.13695	6.91566e-17	3.02325e-15	68859.1	88269.3	64932.9	49400.8	63402	54720.7	58227.5	57863.2	61034.9	49829.5	52286.2	49838.9	61169.5	81355.5	64585.1	64905.9	69162.1	82512.8	43048.4	56489.9	39436.3	73625.6	50060.3	74676.2	47145.3	61773.7	60860.1	49199.3	30189.6	26462.5	29944.6	37303.9	25729.9	31452.4	24351.6	26067.7	30545.8	27114.5	25712.5	24765.4	26472.9	32177.3	32334.7	18052.9
PH_hs_0047589	PRSS23	protease, serine, 23	-2.98875	6.92142e-17	3.02325e-15	680.121	601.74	762.439	1221.51	671.027	1356.22	940.006	624.102	827.733	926.273	986.991	731.509	242.676	673.172	664.621	713.141	256.883	438.137	723.005	1090.3	795.623	303.933	1078.7	280.174	706.529	2165.63	2123.47	633.733	7874.79	1664.19	7815.18	4690.74	1529.83	5357.43	3353.22	8858.72	2795.19	8401.31	8741.86	5730.64	8540.54	7665.71	9051.94	7989.7
PH_hs_0045063	NEDD9	neural precursor cell expressed, developmentally down-regulated 9	-1.94935	7.11763e-17	3.10426e-15	157.269	166.091	181.82	225.015	196.888	266.782	220.142	370.939	177.507	197.079	216.063	397.312	203.171	223.539	343.266	367.14	195.041	206.933	237.216	224.503	195.041	279.36	170.61	234.834	320.254	338.059	329.65	308.552	519.599	765.404	527.68	760.518	606.019	692.87	725.166	748.902	764.857	754.593	812.644	741.511	1992.19	1842.37	2091.7	1103.99
PH_hs_0009934	ZNF101	zinc finger protein 101	1.95334	7.12815e-17	3.10426e-15	74.496	73.5158	89.4032	74.3353	101.458	85.2078	152.999	86.956	176.558	123.175	138.97	92.0853	98.7636	174.999	244.668	226.959	104.656	213.32	109.776	75.1597	112.981	115.107	99.0638	155.781	134.014	98.3446	72.1861	202.314	27.9436	22.4386	22.0729	21.1465	23.4032	27.829	60.2806	29.5619	66.8554	28.5425	30.1778	17.2444	34.4889	28.3699	33.5568	33.1093
PH_hs_0010044	ENDOD1	endonuclease domain containing 1	-1.9197	7.18453e-17	3.12415e-15	71.7369	65.3474	143.648	71.3217	143.648	66.949	97.9631	63.8411	152.827	151.751	94.3372	63.1147	83.7139	122.627	65.7318	65.6401	84.4383	123.905	89.587	105.419	96.331	65.96	116.675	83.7034	143.868	69.6607	52.9364	164.438	450.118	182.002	470.428	323.239	165.054	331.807	275.311	344.889	317.563	373.729	397.7	357.43	268.65	353.789	382.174	733.579
PH_hs_0018285	FGD2	FYVE, RhoGEF and PH domain containing 2	2.95079	7.54334e-17	3.27529e-15	246.94	230.077	208.942	65.2945	170.77	84.1935	212.437	149.696	91.1266	126.131	216.063	193.483	476.887	384.487	276.317	404.966	426.949	247.809	103.467	240.121	109.413	257.373	138.689	265.061	248.32	232.544	250.245	234.648	21.9017	7.47952	30.3502	22.6569	8.62222	24.2612	63.8794	21.6787	60.4882	20.5149	26.9444	18.0283	69.8854	27.5355	30.7604	22.7627
PH_hs_0004737	CETN2	centrin, EF-hand protein, 2	-1.16193	7.72435e-17	3.3489e-15	718.748	721.544	519.342	721.253	488.202	768.899	616.397	377.543	630.292	739.048	659.346	412.832	522.036	705.106	625.669	656.401	481.655	622.077	854.231	661.796	719.51	390.587	664.828	398.754	567.589	711.974	744.719	509.019	1058.08	1823.76	1189.18	1261.24	1549.54	1088.18	1156.13	1472.18	1169.17	1412.86	1459.31	1476.75	1234.34	1255.79	1449.47	1697.89
PH_hs_0013583	LOC100507143	uncharacterized LOC100507143	-2.21426	7.82831e-17	3.38894e-15	408.348	405.698	372.681	442.998	355.604	466.614	704.454	344.522	461.328	478.903	614.714	327.989	609.513	337.225	626.886	659.739	681.453	321.896	667.486	747.693	602.961	452.667	891.574	456.881	431.604	373.914	310.4	442.505	2172.04	582.156	2078.3	1755.91	585.079	1660.46	2446.31	3317.83	2361.43	3496.46	3013.47	2181.42	2427.84	3488.66	3761.15	3480.62
PH_hs_0010061	BLNK	B-cell linker	4.48366	7.95468e-17	3.43854e-15	7609.63	7106.53	12577.7	4013.1	11437.6	4427.76	13232.7	7883.28	7842.58	7234.78	12101.5	6948.82	14010.3	12875.9	13182.9	13169.2	13506.6	14717.8	12973.7	8133.85	11890.3	12672.1	8502.98	15049.2	14577	6141.41	6234.47	14591.6	515.823	22.4386	522.852	755.986	32.0254	662.9	4215.14	304.488	4424.39	345.186	551.822	512.63	488.29	304.559	332.771	582.517
PH_hs_0048315	ALDH7A1	aldehyde dehydrogenase 7 family, member A1	-1.89123	8.01884e-17	3.46115e-15	60.7004	51.7333	78.3534	45.2039	65.2945	56.8052	93.5603	60.539	100.619	120.218	96.366	76.5653	41.3867	114.963	73.0353	86.7785	40.4352	75.3646	76.9691	95.6579	65.41	98.2933	72.6468	104.629	174.415	140.346	157.606	134.876	179.745	420.1	186.93	216.751	284.533	249.747	262.715	387.261	247.524	313.968	384.767	289.236	404.791	386.331	390.563	396.277
PH_hs_0028182	HVCN1	hydrogen voltage-gated channel 1	2.67587	8.19042e-17	3.52999e-15	1082.95	1143.58	1204.43	1113.02	1184.34	1163.49	761.691	2280.67	1222.62	1147.99	591.383	1995.87	1001.75	521.165	1427.84	1319.48	1194.03	692.333	686.413	740.86	555.39	1157.53	1275.72	1393.89	689.778	1167.84	1046.7	798.171	160.864	31.1647	155.2	238.653	34.4889	275.435	389.574	165.547	439.335	174.823	185.378	145.794	186.966	140.181	140.752	180.032
PH_hs_0035765	GDF15	growth differentiation factor 15	-2.4683	8.36144e-17	3.59838e-15	45.5253	43.5649	20.0906	28.1269	16.0725	32.4601	15.4099	14.3092	17.0862	19.7079	16.2301	15.52	12.2279	12.7737	15.8243	22.2509	13.082	10.2189	13.8797	62.4704	17.8391	16.8133	77.0496	15.1131	20.6933	16.3908	15.6403	23.0952	171.437	86.0145	180.032	103.467	76.3683	133.436	106.166	75.8756	97.0995	65.1126	97	54.8687	98.021	134.34	151.005	220.384
PH_hs_0043083	MOB1A	MOB kinase activator 1A	1.52025	8.66388e-17	3.72213e-15	2368.7	2337.53	1812.17	1281.78	1712.72	1348.11	1208.58	1206.38	1036.57	1072.11	1228.41	1490.95	1588.68	2191.96	1799.1	2029.28	1688.77	1549.45	1597.42	1600.81	1701.85	1091.57	1552	964.914	1611.12	1383.99	1487.03	1451.3	407.825	1018.46	413.177	428.971	863.454	433.133	815.137	471.02	780.775	434.382	567.989	431.895	569.067	292.877	376.581	531.819
PH_hs_0049276	PBX1	pre-B-cell leukemia homeobox 1	-1.85926	8.67451e-17	3.72213e-15	510.436	543.2	387.749	463.089	385.74	530.52	694.547	532.743	1739.95	2092.98	749.626	652.875	418.57	576.092	482.033	565.173	409.11	430.472	541.307	689.127	567.283	510.867	544.851	462.694	938.098	781.634	745.922	997.714	2339.71	2137.9	2424.57	2582.89	1848.85	2556.7	1663.56	1763.86	1638.75	1708.09	2393.74	1914.13	2600.28	2731.02	3363.13	2239.02
PH_hs_0031844	LIME1	Lck interacting transmembrane adaptor 1	1.68072	8.7856e-17	3.76426e-15	164.167	155.2	238.074	92.4168	198.897	105.495	261.969	330.213	197.441	257.189	267.796	354.891	248.32	247.809	143.636	157.981	220.015	195.437	182.959	122.013	196.23	213.4	133.186	191.82	176.386	213.08	216.558	156.124	53.6214	71.0554	54.4924	49.09	66.5143	66.3614	88.1716	51.2406	74.8144	46.3816	60.3556	30.5697	95.2982	62.5806	74.5706	48.6293
PH_hs_0022036	BCL6B	B-cell CLL/lymphoma 6, member B	-2.07066	8.81417e-17	3.77097e-15	88.2915	110.274	95.4304	91.4123	61.2764	103.467	97.9631	127.682	124.35	114.306	107.524	104.501	79.9515	88.1383	75.4698	86.7785	139.145	89.4156	87.0634	95.6579	93.9525	112.52	158.502	82.5408	78.8317	103.467	109.482	107.162	506.76	87.261	542.165	484.103	105.93	571.564	451.655	559.705	376.46	540.524	663.911	482.061	346.704	458.925	647.832	584.587
PH_hs_0024029	MYOF	myoferlin	-3.34654	8.95802e-17	3.8269e-15	38.6276	42.2035	8.03625	34.154	11.0498	39.5608	16.5106	12.1078	43.6648	29.5619	13.1869	13.4507	5.64364	7.6642	19.4761	13.3505	5.94636	8.94156	17.665	72.2314	19.0284	24.5733	57.2369	38.364	58.1384	73.7584	37.2961	65.5905	246.961	195.714	268.324	290.009	158.895	311.114	174.544	182.298	257.075	244.395	171.367	264.937	219.64	178.563	230.237	301.088
PH_hs_0033460	ORAI2	ORAI calcium release-activated calcium modulator 2	1.88622	9.2481e-17	3.94037e-15	324.196	309.039	545.46	148.671	465.098	164.329	275.177	356.63	270.532	307.444	283.012	453.184	615.156	809.85	222.758	249.21	574.418	545.435	286.426	200.101	271.154	416.453	211.336	378.99	318.283	312.449	299.572	303.933	84.5859	63.5759	87.6018	95.1591	66.5143	97.0446	123.26	85.7295	116.997	90.0874	88.3778	60.3556	107.097	119.32	119.313	62.08
PH_hs_0003785	FAIM3	Fas apoptotic inhibitory molecule 3	4.04793	9.25065e-17	3.94037e-15	1245.74	1502.99	2780.54	825.724	2214.99	1056.98	2052.82	2865.15	2777.46	3862.76	1786.32	3819.99	2264.04	3584.29	3145.39	3807.13	1811.26	2540.68	1141.92	1142.04	1335.55	3382.07	782.604	4082.86	3391.74	3067.12	3582.83	2794.52	114.04	13.7125	164.167	321.728	16.0127	268.3	781.848	94.5981	717.104	88.3034	92.6889	68.9778	285.895	126.83	133.295	115.883
PH_hs_0012829	NOV	nephroblastoma overexpressed	-3.49993	9.40582e-17	4.00063e-15	5.51822	1.3614	6.02718	6.02718	7.03172	4.05752	6.60426	4.40284	4.74618	3.94159	9.12941	3.104	1.88121	5.10947	2.43451	5.56272	2.37854	2.55473	3.78537	4.8805	3.56782	2.58667	9.90638	3.48764	7.88317	8.19538	8.42171	5.54286	30.9645	8.7261	31.04	43.8034	6.15873	40.6731	41.3867	112.335	37.4072	116.846	128.256	141.091	78.9614	58.4086	75.5027	79.6693
PH_hs_0047281	NEXN	nexilin (F actin binding protein)	-3.92659	9.45373e-17	4.01515e-15	24.832	25.8667	15.068	52.2356	14.0634	66.949	15.4099	17.6113	122.451	129.087	19.2732	21.728	14.1091	22.9926	19.4761	24.476	16.6498	15.3284	23.974	318.209	27.3533	12.9333	219.041	20.9258	35.4743	50.1967	55.3426	26.7905	388.189	189.481	544.235	797.524	151.505	707.141	271.712	753.829	266.626	622.584	445.122	653.721	642.582	697.566	669.271	627.008
PH_hs_0035889	FAM65B	family with sequence similarity 65, member B	2.75996	9.5717e-17	4.05935e-15	340.75	310.4	732.303	189.856	671.027	202.876	842.043	613.095	465.125	512.406	691.807	613.557	395.995	383.21	1302.46	1329.49	418.624	371.714	543.831	171.794	516.144	508.28	219.041	480.132	623.756	300.156	286.338	581.076	55.1319	28.6715	44.1458	67.9708	33.2571	80.6327	214.131	77.8463	210.913	71.3563	70.0555	43.895	68.9778	50.8989	55.9279	83.808
PH_hs_0042980	C5orf54	chromosome 5 open reading frame 54	-1.11215	9.66489e-17	4.09292e-15	125.54	137.502	106.48	127.575	91.4123	133.898	91.3589	100.165	80.685	112.335	89.2654	124.16	113.813	95.8025	80.3388	82.3283	101.088	76.642	108.514	98.5862	105.845	103.467	125.481	75.5655	86.7149	81.9538	107.076	88.6857	200.136	225.632	221.419	161.619	204.47	137.004	207.833	302.517	179.077	273.83	268.367	203.014	265.02	284.533	247.947	181.067
PH_hs_0013723	ACSL3	acyl-CoA synthetase long-chain family member 3	-1.85202	9.79345e-17	4.14135e-15	56.5618	43.5649	47.2129	112.507	48.2175	128.826	58.3376	24.2156	86.3804	75.8756	48.6902	20.6933	61.1394	51.0947	53.5592	51.1771	58.2743	60.0362	73.1837	84.9208	71.3563	63.3733	70.4454	69.7528	46.3136	112.686	83.014	54.5048	191.073	223.139	206.244	178.99	166.286	169.828	229.426	135.985	277.768	168.579	272.678	305.697	230.531	236.138	259.133	282.464
PH_hs_0004604	NPAS1	neuronal PAS domain protein 1	-1.42502	1.00177e-16	4.22928e-15	46.9049	55.8175	43.1948	37.1676	42.1903	38.5464	30.8199	39.6255	29.4263	31.5327	33.4745	48.6293	32.9212	48.5399	35.3004	37.8265	34.4889	35.7663	44.1626	40.0201	32.1103	51.7333	36.3234	34.8764	40.4013	37.9036	36.093	43.419	77.0336	54.8498	68.9778	91.383	55.4286	80.6327	95.3693	201.021	102.671	165.903	151.967	122.279	126.157	101.798	101.602	139.68
PH_hs_0030934	TIMP2	TIMP metallopeptidase inhibitor 2	-2.38992	1.00304e-16	4.22928e-15	16580.9	17434.1	7659.55	10583.7	7840.36	11144	10427	9888.77	21782.1	22792.2	9681.23	8059.02	3493.41	3006.92	7723.48	7209.29	4513.29	3522.98	11754.8	17865.6	10347.9	10816.1	21433	13067	9648.02	13698.6	13212.5	10390.1	49224.5	29681.2	44961.8	49227.5	28696	46515	58515.4	64230.1	51877.4	58140.2	70250.6	51092.9	56307.6	54387.6	60767.6	67452
PH_hs_0002953	RFK	riboflavin kinase	-1.39682	1.02149e-16	4.30086e-15	337.991	352.604	306.382	573.587	288.3	624.857	413.867	283.983	334.131	306.458	350.975	278.325	232.33	263.137	293.358	272.573	260.451	270.802	386.107	375.799	375.81	258.667	525.038	244.135	300.546	283.765	257.464	240.19	753.721	1057.11	733.234	521.865	1006.34	488.077	1040.96	714.413	1015.57	681.453	1078.86	863.79	864.945	1063.04	1106.44	892.917
PH_hs_0009273	PDLIM5	PDZ and LIM domain 5	-2.13631	1.03298e-16	4.343e-15	1470.61	1319.2	1312.92	1707.7	1225.53	1856.31	1258.11	1774.34	3444.78	2583.71	1318.69	1868.61	1207.74	1394.88	1436.36	1400.69	1159.54	1578.82	1336.23	1777.48	1249.92	942.84	2340.11	1128.83	2841.88	3692.02	3464.93	2303.98	7686.74	2720.05	7829.67	7902.74	2419.15	7112.08	5163.44	12769.8	6471.44	12167.1	9202.07	8780.56	8484.27	8276.5	8305.3	9472.37
PH_hs_0038824	LOC339400	uncharacterized LOC339400	-1.2133	1.03482e-16	4.34444e-15	28.9707	31.3123	31.1405	26.1178	29.1314	32.4601	27.5177	27.5177	32.274	29.5619	30.4314	31.04	20.6933	34.4889	30.4314	36.714	21.4069	31.9342	30.2829	26.3547	27.3533	36.2133	27.5177	26.7386	30.5473	30.7327	22.8589	30.4857	82.3202	32.4112	82.7733	55.1319	38.1841	67.0749	62.9797	78.8317	57.3046	87.4115	75.4444	52.5172	77.1462	91.785	101.602	74.496
PH_hs_0035511	FILIP1	filamin A interacting protein 1	-3.14184	1.03795e-16	4.35132e-15	15.1751	12.2526	13.0589	29.1314	11.0498	32.4601	14.3092	12.1078	31.3248	26.6057	14.2013	12.416	7.52485	11.4963	17.0416	13.3505	8.3249	11.4963	23.974	67.3509	22.5962	18.1067	64.9418	11.6255	16.7517	18.4396	21.6558	15.7048	175.214	27.4249	173.824	176.724	23.4032	223.345	142.154	173.43	157.588	179.283	236.033	165.39	218.732	179.398	253.54	231.765
PH_hs_0018129	TMEM163	transmembrane protein 163	4.88896	1.07851e-16	4.5149e-15	2920.52	2860.31	6217.04	1980.93	4969.41	2469	5007.13	6620.77	2750.88	2980.83	4769.61	8507.03	6649.14	11824.6	8024.14	8424.19	6351.9	8402.52	4698.9	7446.67	5292.26	5269.04	5230.57	5372.13	7431.86	6313.52	7276.35	5845.87	154.822	16.2056	149.682	332.302	19.7079	309.686	3326.23	112.335	3280.69	97.223	119.633	122.279	460.154	74.2624	58.7243	204.864
PH_hs_0009399	PTPRCAP	protein tyrosine phosphatase, receptor type, C-associated protein	4.3665	1.09398e-16	4.57309e-15	3749.63	3700.29	6570.64	5176.35	7107.06	4903.51	8171.67	7524.45	8646.59	9021.31	8612.08	6279.39	9637.45	9470.39	10595	9782.61	12123.4	14353.8	10091.8	5439.81	8232.14	10194.1	6203.6	12404.4	7856.57	6331.96	5622.09	9462.58	510.536	23.6851	483.534	993.884	22.1714	1034.67	2594.76	239.451	2824.64	280.074	222.022	358.214	540.931	243.647	235.829	458.357
PH_hs_0042223	WTIP	Wilms tumor 1 interacting protein	-2.27085	1.10033e-16	4.59306e-15	205.554	206.933	148.671	175.793	145.657	183.603	224.545	179.416	246.801	220.729	180.559	164.512	144.853	153.284	160.678	167.994	174.823	169.89	152.676	265.499	148.659	218.573	321.407	219.721	237.481	232.544	216.558	315.019	1197.8	189.481	1165.72	1406.24	189.689	1424.27	1039.17	1474.15	1036.26	1473.51	1730.91	1313.71	819.565	851.097	986.196	1053.29
PH_hs_0030966	ADAMTS1	ADAM metallopeptidase with thrombospondin type 1 motif, 1	-3.2506	1.1116e-16	4.63347e-15	11.0364	19.0597	10.0453	14.0634	14.0634	17.2444	6.60426	6.60426	10.4416	11.8248	9.12941	7.24267	1.88121	7.6642	8.52078	14.4631	7.13563	10.2189	10.0943	20.4981	10.7034	14.2267	17.6113	8.13783	12.8102	13.3175	10.8279	15.7048	62.6842	24.9317	61.3902	55.1319	19.7079	73.497	72.8765	111.35	77.2021	127.549	111.011	77.6	300.416	173.557	248.879	216.245
PH_hs_0031423	RAB11FIP1	RAB11 family interacting protein 1 (class I)	1.72718	1.12725e-16	4.692e-15	1229.18	1223.9	1268.72	1251.65	1233.56	1347.1	1642.26	2322.5	2262.03	2279.22	1475.92	2101.41	2402.31	1746.16	1274.47	1346.18	2434.44	1748.71	1095.23	1507.1	1083.43	1955.52	1563.01	2067.01	1905.76	1624.73	1388.38	2054.55	444.076	1017.21	446.976	560.382	890.552	544.449	869.12	399.086	877.079	414.759	288.844	245.341	474.676	364.637	413.867	415.936
PH_hs_0042785	NANOS3	nanos homolog 3 (Drosophila)	-1.177	1.13959e-16	4.73659e-15	107.605	103.467	71.3217	58.2628	66.299	52.7477	73.7475	96.8624	81.6342	104.452	78.1072	109.675	64.9018	75.3646	85.2078	83.4409	64.2207	58.7589	80.7545	48.805	65.41	90.5333	72.6468	65.1026	99.5251	78.8805	92.6388	88.6857	170.682	179.508	168.996	131.41	172.444	154.843	143.054	223.685	128.935	210.501	261.9	185.77	191.504	205.265	187.359	159.339
PH_hs_0047546	GJC1	gap junction protein, gamma 1, 45kDa	-2.13688	1.15067e-16	4.77586e-15	1143.65	1277	307.386	402.817	251.133	403.723	340.119	443.586	406.273	536.056	382.421	574.24	186.24	512.224	489.336	569.623	191.473	375.546	300.306	470.48	268.775	459.133	563.563	402.241	707.515	710.949	762.766	692.857	1659.24	1766.41	1476.12	2317.8	1596.34	2732.95	1576.29	2435.9	1404.76	2542.96	2409.91	1823.21	1867.85	3381.86	3423.72	1615.11
PH_hs_0043731	OCRL	oculocerebrorenal syndrome of Lowe	-1.42748	1.18614e-16	4.91608e-15	168.306	155.2	111.503	179.811	114.517	198.818	175.013	94.661	264.837	258.174	183.603	121.056	119.457	204.379	132.681	149.081	108.224	187.773	164.033	229.384	166.498	137.093	201.43	145.318	228.612	234.593	196.105	237.419	334.567	443.785	393.173	390.454	386.768	388.892	318.497	503.538	333.481	566.391	519.489	424.057	507.35	559.054	677.66	499.744
PH_hs_0048357	KIAA1549	KIAA1549	-1.956	1.19793e-16	4.95791e-15	48.2844	42.2035	37.1676	37.1676	26.1178	38.5464	48.4312	34.122	66.4465	81.7879	48.6902	46.56	24.4558	42.1531	43.8212	47.8394	23.7854	30.6568	61.8276	53.6855	45.1923	42.68	40.7262	45.3393	105.437	62.4898	57.7488	98.8476	138.963	461.237	164.857	148.781	395.391	129.869	116.063	192.152	112.222	191.77	154.122	163.038	178.798	201.092	198.544	188.309
PH_hs_0003897	SEMA5B	sema domain, seven thrombospondin repeats (type 1 and type 1-like), transmembrane domain (TM) and short cytoplasmic domain, (semaphorin) 5B	-2.93323	1.21829e-16	5.03501e-15	42.7662	58.5404	40.1812	46.2084	43.1948	45.6471	40.7262	44.0284	48.411	55.1822	37.532	43.456	43.2679	34.4889	64.5145	50.0645	47.5709	38.321	39.1154	57.5899	35.6782	49.1467	53.9347	43.0142	59.1238	66.5875	69.7798	58.2	493.921	37.3976	513.195	351.938	43.1111	340.37	356.285	529.158	329.502	508.414	1113.34	862.222	467.415	444.74	473.523	416.971
PH_hs_0024809	ZBTB24	zinc finger and BTB domain containing 24	1.43578	1.23399e-16	5.09268e-15	780.828	718.821	877.96	388.753	804.629	405.752	560.261	602.088	660.668	686.822	505.161	565.963	675.355	790.69	600.107	596.324	699.292	797.077	460.553	513.429	445.977	645.373	543.75	626.613	396.13	727.34	654.487	441.581	198.626	189.481	179.342	246.961	158.895	318.963	304.102	170.474	340.644	218.529	214.478	148.145	270.465	285.368	346.753	142.784
PH_hs_0023475	SIGLEC10	sialic acid binding Ig-like lectin 10	4.89212	1.25557e-16	5.17444e-15	91.0507	1722.18	1900.57	627.832	164.743	601.527	173.912	79.2511	160.421	1626.89	1498.24	1625.46	491.937	144.342	2994.45	2045.97	404.353	1521.34	1312.26	963.411	1323.66	4074	916.891	2552.95	1185.43	2526.23	1040.68	1479.02	15.8599	13.7125	16.5547	23.4122	18.4762	32.8239	88.1716	26.6057	95.5077	29.4345	36.6444	14.8929	23.5977	30.8731	27.964	28.9707
PH_hs_0014666	FHL5	four and a half LIM domains 5	-5.30159	1.28042e-16	5.26327e-15	19.3138	21.7825	20.0906	23.1042	18.0816	23.3307	20.9135	15.4099	32.274	28.5765	21.302	16.5547	11.2873	25.5473	23.1278	24.476	19.0284	25.5473	32.8065	130.797	23.7854	24.5733	140.891	23.2509	15.7663	24.5861	22.8589	15.7048	1818.6	16.2056	1835.5	742.392	28.3302	823.452	2174.6	2878.34	2191.11	3089.73	1691.03	1636.65	906.695	728.439	837.987	2988.12
PH_hs_0043919	ANXA2	annexin A2	-1.80929	1.28073e-16	5.26327e-15	928.441	932.561	481.17	670.022	432.953	838.891	544.851	457.895	804.002	733.135	498.06	423.179	483.472	401.093	502.726	532.909	437.652	512.224	466.862	1070.78	411.488	769.533	861.855	966.076	1083.94	1143.26	933.606	1140.9	1946.23	3926.75	1903.79	2436.38	3840.58	1955.16	1642.87	3166.08	1555.18	3284.17	2404.52	2885.31	1988.56	1729.73	1895.02	2134.52
PH_hs_0028108	FGF2	fibroblast growth factor 2 (basic)	-2.67362	1.31016e-16	5.37662e-15	28.9707	32.6737	35.1586	66.299	27.1223	73.0353	50.6326	23.1149	59.8018	50.2552	38.5464	35.1787	29.1588	37.0436	37.7349	37.8265	35.6782	31.9342	118.608	100.538	107.034	40.0933	116.675	30.2262	35.4743	35.8548	34.8899	37.8762	287.743	110.946	285.568	107.998	108.394	113.457	505.637	282.809	495.048	274.722	436.5	324.509	406.606	258.667	296.418	531.819
PH_hs_0022346	SLITRK6	SLIT and NTRK-like family, member 6	-1.40866	1.34582e-16	5.51523e-15	81.3938	83.0456	72.3262	66.299	71.3217	72.0209	51.7333	66.0425	88.2789	104.452	65.9346	64.1493	51.7333	84.3062	79.1216	75.653	53.5172	81.7514	85.8016	84.9208	74.9241	91.8267	73.7475	66.2652	103.467	70.6851	79.4047	102.543	225.814	226.879	217.28	144.249	222.946	150.562	187.14	250.291	210.117	273.83	262.978	253.18	108.005	150.194	136.091	309.365
PH_hs_0048003	LGALSL	lectin, galactoside-binding-like	-2.7743	1.37061e-16	5.60893e-15	8.27733	8.16842	5.02265	10.0453	3.01359	10.1438	6.60426	5.50355	17.0862	8.86857	6.08627	3.104	5.64364	5.10947	13.3898	5.56272	2.37854	12.7737	5.04715	19.522	9.51418	3.88	13.2085	6.97528	11.8248	16.3908	14.4372	13.8571	51.3557	19.9454	57.2516	67.2156	18.4762	59.2257	50.3838	73.9048	59.6923	81.1678	76.5222	108.17	36.3041	48.3957	48.4709	81.7387
PH_hs_0030912	AIF1L	allograft inflammatory factor 1-like	-1.99277	1.39226e-16	5.68956e-15	20.6933	20.4211	15.068	12.0544	15.068	16.2301	5.50355	9.90638	24.6801	20.6933	7.10065	10.3467	7.52485	16.6058	9.73804	8.90036	5.94636	12.7737	15.1415	24.4025	10.7034	21.9867	23.1149	17.4382	25.6203	20.4884	21.6558	24.019	55.8871	61.0827	66.2187	67.9708	51.7333	64.9343	54.8823	63.0654	59.6923	62.4368	52.8111	47.8141	41.7497	67.5871	72.7063	55.872
PH_hs_0016623	NA	NA	-1.30598	1.39608e-16	5.69717e-15	881.536	1023.78	679.063	1330	653.95	1678.8	817.827	594.383	935.946	882.916	726.295	586.656	1074.17	674.449	744.96	734.28	1091.75	972.076	979.148	1200.6	883.629	668.653	1217.38	852.147	806.055	784.708	694.189	891.476	1999.1	2545.53	1985.18	1527.83	2468.42	1250.16	2354.54	2492.07	2501.51	2910.45	1946.47	1813.02	2178.25	1945.01	2290.25	2380.77
PH_hs_0022315	DIP2C	DIP2 disco-interacting protein 2 homolog C (Drosophila)	-2.44913	1.39856e-16	5.69934e-15	55.1822	50.3719	29.1314	43.1948	30.1359	56.8052	33.0213	25.3163	52.208	63.0654	28.4026	26.9013	21.6339	30.6568	32.8659	35.6014	19.0284	28.1021	31.5447	72.2314	29.7318	64.6667	33.0213	82.5408	96.5689	122.931	129.935	72.0571	191.073	159.563	313.159	447.097	151.505	358.922	143.054	233.539	132.915	218.529	174.6	283.75	321.291	318.744	315.993	244.181
PH_hs_0014664	PCDHB14	protocadherin beta 14	-2.12303	1.4097e-16	5.7367e-15	6.89778	4.08421	5.02265	5.02265	5.02265	5.0719	6.60426	4.40284	4.74618	8.86857	5.0719	3.104	2.82182	5.10947	8.52078	6.67527	7.13563	3.8321	6.30894	4.8805	22.5962	6.46667	5.50355	3.48764	9.85397	12.2931	4.8124	13.8571	24.1674	13.7125	24.832	37.0063	17.2444	36.3917	20.6933	22.6641	19.1015	26.7586	33.4111	35.2727	26.3205	27.5355	29.8282	30.0053
PH_hs_0038506	NA	NA	1.45272	1.43376e-16	5.82649e-15	424.903	427.481	519.342	403.821	507.288	446.327	425.974	361.033	327.486	359.67	454.442	509.056	451.491	823.901	535.592	609.675	421.002	522.443	469.385	416.795	516.144	735.907	334.616	668.464	464.122	496.845	466.803	412.943	141.983	103.467	151.061	192.584	88.6857	205.506	305.901	137.956	303.237	137.361	176.756	143.442	222.363	180.232	257.268	165.547
PH_hs_0047525	CDKL2	cyclin-dependent kinase-like 2 (CDC2-related kinase)	1.19108	1.48427e-16	6.02338e-15	60.7004	59.9018	59.2673	39.1767	74.3353	39.5608	38.5248	39.6255	48.411	55.1822	36.5176	47.5947	35.743	53.6494	42.6039	44.5018	39.246	49.8173	61.8276	50.7572	57.0851	60.7867	57.2369	53.4772	37.4451	52.2455	64.9674	35.1048	15.8599	14.959	18.624	24.1674	16.0127	22.834	32.3896	24.6349	27.0605	20.5149	20.4778	19.596	29.9509	22.529	23.3033	21.728
PH_hs_0045571	CR1	complement component (3b/4b) receptor 1 (Knops blood group)	2.0258	1.49253e-16	6.04848e-15	1694.09	1534.3	2131.61	1135.12	2038.19	1223.34	1336.26	2217.93	1138.13	1239.63	1171.61	2177.97	2165.28	2609.66	1328.03	1350.63	2354.76	2685.02	2015.08	1637.9	1588.87	1251.95	2107.86	1500.85	1426.85	1945.38	1908.12	1539.07	391.965	191.974	406.279	438.789	189.689	361.063	1136.33	334.05	1204.99	331.807	381.533	222.61	671.626	354.624	381.242	397.312
PH_hs_0043359	SNED1	sushi, nidogen and EGF-like domains 1	-3.34475	1.52473e-16	6.1704e-15	6.89778	10.8912	11.0498	18.0816	8.03625	19.2732	9.90638	9.90638	16.137	17.7371	10.1438	9.312	5.64364	10.2189	12.1725	13.3505	7.13563	7.6642	15.1415	33.1874	15.4605	11.64	35.2227	13.9506	8.86857	8.19538	9.62481	9.2381	152.557	17.4522	160.718	59.6633	17.2444	61.3664	120.561	159.634	132.119	171.255	350.278	319.022	283.172	156.034	178.037	94.1547
PH_hs_0042959	FER1L6	fer-1-like 6 (C. elegans)	-3.77307	1.54231e-16	6.23048e-15	0	-1.3614	1.00453	-2.00906	1.00453	0	0	3.30213	-0.949235	-0.985397	-1.01438	1.03467	0	0	2.43451	1.11254	-1.18927	1.27737	0	0.976101	0	0	0	0	-2.95619	-2.04884	0	0.92381	15.1046	13.7125	6.208	20.3912	16.0127	14.2713	24.2922	23.6495	28.6523	18.731	24.7889	15.6768	21.7825	13.3505	22.3712	18.624
PH_hs_0048751	PPP1R9A	protein phosphatase 1, regulatory subunit 9A	-2.9029	1.54385e-16	6.23048e-15	16.5547	23.1439	13.0589	16.0725	23.1042	17.2444	20.9135	30.8199	115.807	114.306	16.2301	38.2827	12.2279	24.27	21.9106	18.9133	5.94636	17.8831	31.5447	59.5421	24.9747	15.52	37.4241	17.4382	60.1092	57.3677	46.9209	59.1238	166.906	205.687	189.689	216.751	182.298	187.667	183.541	145.839	202.158	167.687	196.156	248.477	166.091	278.692	325.314	251.424
PH_hs_0009205	CD37	CD37 molecule	3.12758	1.6012e-16	6.45302e-15	784.967	746.049	2149.7	786.548	2139.65	833.82	2888.26	1909.73	1919.35	1516.53	2389.88	1683.4	4295.75	2794.88	2389.47	2536.6	4799.9	3258.56	3454.78	1116.66	2755.54	2503.89	1685.19	2725.01	3846	800.074	691.783	4308.65	172.948	169.536	161.408	175.969	168.749	211.928	1084.15	156.678	1021.14	151.632	187.533	119.927	265.927	151.028	178.969	247.285
PH_hs_0000823	BTBD3	BTB (POZ) domain containing 3	-2.84451	1.6058e-16	6.46262e-15	993.28	856.323	516.329	1113.02	506.284	1150.31	615.296	585.577	1764.63	1682.07	548.779	510.091	520.155	628.464	904.42	884.473	554.201	639.961	2198.04	1874.11	1997.98	485	2197.02	444.093	1079.01	1027.5	1028.65	1213.89	5634.78	30254.7	5459.59	3631.15	27672.4	3490.04	4248.43	6090.74	4140.26	6279.36	6482.83	4866.07	6033.74	6351.52	6372.99	5492.01
PH_hs_0022924	SYK	spleen tyrosine kinase	3.64373	1.65456e-16	6.64968e-15	4533.22	4428.65	7301.93	1615.29	6477.21	1786.32	3304.33	2421.56	2687.29	3236.04	3306.88	3036.75	5060.46	10451.4	4960.31	5779.67	4979.48	6676.79	3273.08	3143.04	3495.27	8115.67	2542.64	6704.41	2883.27	2076.5	2139.11	2715.08	368.553	33.6578	371.1	508.271	34.4889	523.755	1431.44	243.393	1241.6	241.72	283.456	206.933	373.025	371.312	424.12	283.499
PH_hs_0014354	APLP2	amyloid beta (A4) precursor-like protein 2	-1.73858	1.65994e-16	6.66213e-15	6049.35	5765.54	1950.8	4342.59	1857.38	4183.3	2610.88	3960.35	4989.18	5242.31	2112.95	4109.7	2126.71	2009.3	1874.57	1956.97	2257.24	2080.83	2336.83	4045.94	2506.99	2647.45	4442.46	2507.61	2549.22	3202.34	3344.62	2781.59	11491.6	14054	11119.2	7606.69	13365.7	9180.71	7668.23	12124.3	6870.98	12028	10027.6	6759.82	9272.97	10456.8	11775.6	9273.72
PH_hs_0042031	CXorf65	chromosome X open reading frame 65	2.6746	1.66913e-16	6.68982e-15	191.758	201.488	238.074	385.74	210.951	413.867	423.773	215.739	213.578	264.086	442.269	282.464	308.519	383.21	370.045	467.269	283.047	300.181	362.133	471.457	363.917	250.907	539.348	260.41	331.093	306.302	307.994	313.171	52.8662	8.7261	53.8027	43.8034	12.3175	52.0901	106.166	44.3429	99.4872	42.8138	40.9556	30.5697	137.048	81.772	89.4847	34.144
PH_hs_0048886	NPNT	nephronectin	-4.64457	1.67598e-16	6.70804e-15	28.9707	23.1439	22.0997	77.3489	18.0816	87.2366	36.3234	11.0071	333.182	322.225	39.5608	11.3813	5.64364	31.9342	25.5624	28.9262	8.3249	21.7152	65.613	215.718	57.0851	21.9867	192.624	25.576	99.5251	101.418	96.2481	91.4571	747.679	595.868	831.872	1329.21	460.673	1032.53	770.152	1060.29	853.202	977.582	2761.27	2977.02	892.173	1637.94	1887.57	1290.23
PH_hs_0030964	S100A16	S100 calcium binding protein A16	-2.41028	1.69594e-16	6.77866e-15	213.831	217.825	152.689	336.518	137.621	415.895	265.271	233.35	292.365	355.728	288.084	281.429	88.417	164.78	292.141	329.313	86.8169	98.3572	210.719	413.867	225.962	259.96	312.601	249.948	615.873	403.622	351.305	600.476	1002.19	3226.17	1124.34	1504.42	2999.3	1524.17	828.633	1166.71	780.775	1147.94	1599.42	1280.01	1336.9	932.869	1284.48	1602.7
PH_hs_0047616	RHOBTB1	Rho-related BTB domain containing 1	-2.70123	1.7164e-16	6.85103e-15	96.5689	98.0211	36.1631	78.3534	37.1676	87.2366	49.5319	30.8199	66.4465	77.8463	51.7333	38.2827	15.0497	37.0436	36.5176	47.8394	20.2176	30.6568	51.7333	131.774	53.5172	54.32	95.7617	47.6644	93.6127	172.103	181.668	85.9143	466.733	275.496	611.833	350.427	219.251	411.012	231.226	365.582	194.995	357.674	351.356	375.459	521.871	569.901	668.339	362.133
PH_hs_0016301	FTHL17|PRRG1	ferritin, heavy polypeptide-like 17|proline rich Gla (G-carboxyglutamic acid) 1	-1.91742	1.75564e-16	6.9981e-15	57.9413	65.3474	38.1722	45.2039	36.1631	38.5464	38.5248	39.6255	40.8171	49.2698	40.5752	45.5253	28.2182	28.1021	42.6039	46.7269	26.164	29.3794	51.7333	56.6138	51.1387	45.2667	69.3447	34.8764	52.226	44.0502	49.3271	50.8095	65.7051	140.864	59.3209	107.243	147.81	93.4768	140.355	209.89	146.445	206.041	226.333	139.523	284.08	322.916	280.572	201.76
PH_hs_0023397	GZMK	granzyme K (granzyme 3; tryptase II)	3.52211	1.76084e-16	7.00927e-15	7886.92	7585.74	4947.31	6177.86	4336.56	6297.27	6326.88	10739.6	3542.55	4171.18	6422.03	8909.51	3642.97	2794.88	3939.04	4521.38	3904.38	2883.02	4237.09	4902.95	3542.84	4795.68	5419.89	5201.23	5620.7	12558.4	11208.1	5525.3	412.356	37.3976	424.903	698.589	34.4889	588.69	1119.24	716.383	1077.65	684.129	602.478	720.347	674.349	624.972	636.646	564.928
PH_hs_0000673	DENND4B	DENN/MADD domain containing 4B	1.36941	1.77051e-16	7.03813e-15	6675.67	5565.42	9114.11	8165.83	9128.17	8202.27	9507.93	7064.35	6314.31	6369.6	9441.84	6918.82	10741.7	9405.25	8389.32	8290.68	14676.8	9691.38	7221.22	8063.57	6843.07	10631.2	8926.75	9265.5	5414.76	5183.58	5022.95	5958.57	3900.01	2166.57	3802.74	2745.27	2170.34	2637.33	4688.39	3182.83	4646.45	3267.23	2612.53	2355.43	3229.25	3305.93	3365.93	2314.55
PH_hs_0026534	DLG5	discs, large homolog 5 (Drosophila)	-2.26232	1.80576e-16	7.1685e-15	73.1164	68.0702	48.2175	107.485	45.2039	127.812	67.1433	48.4312	208.832	190.182	69.9921	46.56	76.1891	54.9268	96.1631	93.4538	66.5992	57.4815	79.4927	137.63	76.1134	86.6533	99.0638	93.0037	241.422	159.81	127.529	256.819	354.959	858.898	380.068	475.04	709.486	498.781	288.807	369.524	316.767	435.274	356.744	326.861	390.269	451.415	568.601	539.061
PH_hs_0048620	C5orf24	chromosome 5 open reading frame 24	-1.57743	1.80936e-16	7.17303e-15	26.2116	32.6737	34.154	21.0951	30.1359	27.3882	16.5106	19.8128	25.6294	28.5765	20.2876	21.728	22.5745	24.27	18.2588	22.2509	19.0284	28.1021	27.7593	43.9245	24.9747	27.16	37.4241	25.576	42.3721	63.5142	57.7488	33.2571	69.4813	74.7952	92.4302	99.6905	67.746	62.7936	58.4812	78.8317	60.4882	81.1678	99.1556	130.901	101.651	115.983	95.0775	75.5307
PH_hs_0025908	VANGL1	vang-like 1 (van gogh, Drosophila)	-1.5841	1.8134e-16	7.17929e-15	6.89778	10.8912	7.03172	5.02265	4.01812	8.11503	6.60426	6.60426	5.69541	7.88317	8.11503	8.27733	5.64364	10.2189	8.52078	5.56272	3.56782	8.94156	7.57073	4.8805	5.94636	9.05333	7.70496	5.81273	6.89778	3.07327	12.031	6.46667	14.3494	27.4249	11.7262	13.5942	24.6349	18.5526	21.593	25.6203	19.8974	20.5149	19.4	16.4606	23.5977	23.3634	21.439	26.9013
PH_hs_0010418	MAST3	microtubule associated serine/threonine kinase 3	1.87949	1.85832e-16	7.34716e-15	376.619	347.158	489.206	230.038	471.125	232.293	536.045	430.377	701.485	587.297	463.571	382.827	727.089	433.027	436.995	406.079	838.437	742.15	310.4	318.209	297.318	729.44	347.824	1033.5	507.479	533.724	360.93	684.543	118.571	72.302	110.364	161.619	68.9778	183.386	184.441	107.408	234.79	143.605	101.311	112.873	129.787	122.658	144.48	132.437
PH_hs_0035466	AKR1C3|AKR1C1	aldo-keto reductase family 1, member C3 (3-alpha hydroxysteroid dehydrogenase, type II)|aldo-keto reductase family 1, member C1 (dihydrodiol dehydrogenase 1; 20-alpha (3-alpha)-hydroxysteroid dehydrogenase)	-3.6333	1.88119e-16	7.42752e-15	9276.13	8639.47	937.227	3071.86	874.946	2973.15	2359.92	1100.71	3875.73	4415.56	2591.74	1045.01	323.568	504.56	1341.41	1366.2	327.05	490.509	3752.56	4027.39	3205.09	1422.67	4219.02	1312.52	1987.55	1773.28	1840.74	1930.76	20122.4	25171.1	21098.9	21859.4	23815.8	17918.3	17710.8	20497.2	16448	20569.4	39677.3	37643.8	22291.6	22417.2	24177.6	20455.4
PH_hs_0045161	ITSN1	intersectin 1 (SH3 domain protein)	-1.65993	1.88409e-16	7.4289e-15	445.596	426.119	213.965	329.486	193.874	340.831	237.753	397.356	288.568	403.027	236.35	442.837	225.745	195.437	241.016	223.622	233.097	137.956	262.452	456.815	278.29	261.253	536.045	189.495	248.32	320.644	360.93	227.257	987.087	600.855	1071.22	623.066	556.749	768.508	675.682	1029.74	637.514	900.874	1147.83	884.954	1232.52	1340.89	1167.96	964.309
PH_hs_0010039	FAT1	FAT tumor suppressor homolog 1 (Drosophila)	-2.17764	1.89156e-16	7.44831e-15	8.27733	10.8912	6.02718	7.03172	3.01359	7.10065	5.50355	5.50355	4.74618	8.86857	5.0719	7.24267	3.76242	7.6642	7.30353	10.0129	4.75709	7.6642	5.04715	11.7132	5.94636	11.64	6.60426	9.30037	11.8248	15.3663	13.2341	13.8571	33.9854	13.7125	60.0107	38.5168	16.0127	32.1103	17.9942	43.3575	20.6933	40.1379	34.4889	47.0303	52.6409	31.7075	41.9459	41.3867
PH_hs_0040302	NA	NA	-2.94681	1.95639e-16	7.69321e-15	281.429	250.498	210.951	310.4	196.888	333.731	279.58	150.797	1121.05	1075.07	274.897	176.928	126.041	312.955	188.674	201.371	121.306	302.736	210.719	489.026	239.044	184.947	366.536	218.559	482.844	687.387	461.991	495.162	2066.31	595.868	2154.87	2658.41	557.981	3251.71	1695.05	2398.46	1916.52	3031.75	4787.49	3350.91	2070.24	2564.14	3349.15	3523.04
PH_hs_0024312	ZHX3	zinc fingers and homeoboxes 3	-1.5406	1.9824e-16	7.785e-15	213.831	189.235	328.482	231.042	304.373	241.422	403.96	493.118	506.892	539.997	303.299	459.392	212.577	287.407	277.534	263.673	220.015	282.298	339.421	355.301	331.807	403.52	356.63	384.803	261.13	333.962	304.384	288.229	758.252	604.594	776.69	1118.5	507.479	1343.64	734.164	1206.13	733.022	1412.86	1131.67	769.729	751.495	1090.57	1428.96	964.309
PH_hs_0013010	SLC2A6	solute carrier family 2 (facilitated glucose transporter), member 6	2.07462	2.00679e-16	7.87018e-15	4037.96	3683.96	2617.81	1172.29	2153.71	1297.39	2602.08	1833.78	808.749	1036.64	2438.57	1938.97	2676.96	1184.12	1450.97	1439.63	2688.94	835.398	1376.61	1392.9	1521.08	1981.39	1928.44	1965.87	1274.12	1252.87	1387.18	1166.77	393.475	302.92	396.622	329.281	267.289	413.153	1037.37	364.597	934.384	302.372	479.611	321.374	437.464	366.305	352.346	311.435
PH_hs_0030959	GNG12	guanine nucleotide binding protein (G protein), gamma 12	-2.79953	2.0113e-16	7.87661e-15	93.8098	96.6597	64.29	198.897	45.2039	268.81	200.329	72.6468	161.37	185.255	154.186	104.501	47.9709	66.423	118.074	130.168	42.8138	52.372	170.341	429.484	184.337	106.053	266.372	113.93	278.867	243.813	245.433	240.19	904.012	665.677	1127.79	539.235	497.625	531.605	783.648	1158.83	736.205	1061.43	999.1	1261.98	1118.17	1181.52	876.204	1396.8
PH_hs_0024446	ESYT2	extended synaptotagmin-like protein 2	-2.30703	2.01383e-16	7.87661e-15	176.583	193.319	322.454	300.355	226.019	434.154	399.557	368.738	355.963	491.713	363.148	509.056	210.696	154.561	231.278	297.049	143.902	116.24	214.504	652.035	212.88	372.48	275.177	404.566	815.909	729.389	695.392	709.486	1311.08	1600.62	1971.38	1241.6	1298.26	1109.59	1188.52	1832.84	1115.85	1806.21	1532.6	1878.08	1929.56	2111.89	1868.93	2088.99
PH_hs_0016496	LOC284798	uncharacterized LOC284798	7.25987	2.02937e-16	7.92677e-15	4622.89	4845.24	7368.23	3205.46	6367.72	3163.85	6762.76	5711.58	5834	5137.86	6316.54	5974.17	6129.93	6196.5	6888.45	6733.12	7318.78	17.8831	5225.07	2389.49	16.6498	7246.55	4747.36	8645.86	5462.05	3883.59	30.0775	3669.37	11.3285	28.6715	10.3467	18.1255	33.2571	22.834	26.9913	22.6641	23.8769	20.5149	23.7111	14.8929	14.5216	16.6882	21.439	18.624
PH_hs_0044323	SCIMP	SLP adaptor and CSK interacting membrane protein	3.28789	2.03358e-16	7.93258e-15	2621.16	2759.57	2515.34	2662.01	1800.12	2824.03	527.24	1673.08	1910.81	2649.73	468.643	1919.31	690.405	2166.41	3855.05	4126.43	655.289	1758.93	590.517	2539.81	642.207	1522.25	2750.67	1457.83	826.748	1286.67	1428.08	763.067	200.136	33.6578	199.346	261.31	39.4159	231.908	357.185	144.853	335.869	135.577	161.667	116.008	232.346	182.735	152.87	132.437
PH_hs_0000291	PRF1	perforin 1 (pore forming protein)	10.3332	2.05294e-16	7.99743e-15	7740.69	7147.37	859.878	2325.49	770.475	2240.76	707.756	1785.35	1454.23	1736.27	704.993	1829.29	736.495	651.457	802.171	851.097	761.134	540.326	608.182	1432.92	658.857	1520.96	1862.4	1350.88	1033.68	1720.01	1950.23	933.048	0	-1.24659	-1.37956	-0.755231	-1.23175	0	-1.79942	0	0	-3.56782	0	-1.56768	-0.907602	0	0.932132	1.03467
PH_hs_0030654	P2RY10	purinergic receptor P2Y, G-protein coupled, 10	3.51573	2.12024e-16	8.24858e-15	62.08	62.6246	297.341	116.526	275.241	140.999	354.428	179.416	109.162	133.029	359.09	213.141	234.211	274.634	388.304	432.78	220.015	197.992	307.876	181.555	281.857	228.92	121.078	275.524	292.663	274.545	234.605	304.857	4.53139	6.23293	11.0364	21.9017	4.92698	17.1255	108.865	14.781	122.568	16.0552	15.0889	13.3253	37.2117	15.0194	13.982	31.04
PH_hs_0015901	FAM188B|INMT-FAM188B	family with sequence similarity 188, member B|INMT-FAM188B readthrough (non-protein coding)	-1.2968	2.15726e-16	8.38143e-15	23.4524	23.1439	21.0951	18.0816	22.0997	19.2732	26.417	22.0142	22.7817	27.5911	23.3307	24.832	15.9903	21.7152	24.3451	25.5885	16.6498	21.7152	22.7122	24.4025	16.6498	28.4533	17.6113	29.0637	24.6349	30.7327	26.4682	29.5619	52.8662	28.6715	62.7698	70.9917	30.7937	81.3462	42.2864	48.2844	46.958	59.7609	71.1333	44.6788	60.8094	61.7462	79.2312	67.2533
PH_hs_0041019	DPY19L4	dpy-19-like 4 (C. elegans)	-1.23753	2.17008e-16	8.41676e-15	20.6933	24.5053	25.1133	28.1269	34.154	29.417	22.0142	27.5177	23.7309	23.6495	23.3307	23.7973	22.5745	25.5473	31.6486	24.476	21.4069	25.5473	45.4244	26.3547	35.6782	28.4533	34.122	29.0637	27.5911	22.5373	26.4682	31.4095	53.6214	37.3976	47.5947	55.8871	40.6476	52.0901	67.4783	77.8463	77.998	86.5195	85.1444	79.1677	56.2713	55.9054	57.7922	98.2933
PH_hs_0002372	THAP10	THAP domain containing 10	-1.62027	2.17212e-16	8.41676e-15	55.1822	61.2632	68.3081	86.3896	69.3126	86.2222	118.877	60.539	71.1927	78.8317	129.841	71.392	79.0109	70.2551	137.55	133.505	80.8705	58.7589	146.367	132.75	135.577	75.0133	145.294	68.5903	96.5689	90.1492	89.0295	102.543	237.898	518.58	234.524	173.703	470.527	173.396	271.712	281.823	251.504	257.775	412.789	293.156	221.455	236.138	244.219	300.053
PH_hs_0031526	SBDS|SBDSP1	Shwachman-Bodian-Diamond syndrome|Shwachman-Bodian-Diamond syndrome pseudogene 1	-1.76452	2.20128e-16	8.51843e-15	322.816	283.172	258.164	471.125	309.395	442.269	526.139	238.854	555.303	425.691	531.535	218.315	370.599	185.218	636.624	568.51	465.005	278.466	474.433	528.07	417.434	267.72	486.513	423.167	629.669	581.872	424.695	913.648	1298.24	1529.56	1231.94	1113.97	1370.93	1372.18	951.893	1160.8	1370.54	1647.44	1190.94	1784.02	1562.89	987.105	1074.75	2316.62
PH_hs_0002385	RUSC2	RUN and SH3 domain containing 2	-2.57691	2.32078e-16	8.96898e-15	722.887	785.53	340.536	659.977	320.445	751.655	498.621	307.098	661.617	787.332	487.916	354.891	230.448	301.458	648.797	668.639	241.422	251.641	331.85	990.742	319.914	556.133	1080.9	466.181	585.326	445.624	486.053	528.419	3785.22	693.102	3748.94	2438.64	636.813	2924.18	2511.09	4858.01	2276.27	4374.14	4662.47	3442.62	3772.9	3955.1	4225.35	3046.06
PH_hs_0002675	SPINT2	serine peptidase inhibitor, Kunitz type, 2	2.3373	2.36251e-16	9.11815e-15	5035.38	4887.44	6392.83	3131.12	6119.6	3381.94	4467.78	3906.42	5781.79	6368.62	3528.01	3800.33	4814.02	1308.02	5403.39	5806.37	5324.37	1282.48	2946.28	2167.92	2768.63	4168.41	2490.91	3321.4	3513.93	2153.34	2158.36	3526.18	527.151	294.194	523.541	938.752	322.717	1155.26	1714.85	772.551	1516.98	798.299	842.822	478.141	609.909	661.686	864.087	730.475
PH_hs_0016624	AP1G2	adaptor-related protein complex 1, gamma 2 subunit	1.83588	2.37985e-16	9.17295e-15	1749.28	1839.26	1388.26	1231.55	1220.5	1443.46	2146.38	1472.75	1595.66	2003.31	2190.04	1767.21	2045.82	3622.61	1693.2	1859.06	2078.85	2635.21	1789.22	1662.3	1919.49	1756.35	1820.57	1835.66	1483.02	1322.53	1442.52	1399.57	392.72	568.443	366.962	265.841	468.064	363.917	825.034	397.115	762.47	339.834	447.278	293.939	1123.61	730.942	816.548	294.88
PH_hs_0016199	GPR174	G protein-coupled receptor 174	1.521	2.40132e-16	9.24351e-15	56.5618	53.0947	97.4395	91.4123	94.4259	91.2941	56.1362	77.0496	55.0557	65.0362	58.834	81.7387	88.417	102.189	62.08	64.5276	82.0598	79.1967	142.582	72.2314	117.738	47.8533	66.0425	41.8517	53.2114	109.613	111.888	58.2	19.636	27.4249	18.624	27.9436	25.8667	23.5476	44.0858	25.6203	46.1621	26.7586	23.7111	19.596	29.0433	22.529	23.3033	25.8667
PH_hs_0046212	NAV1	neuron navigator 1	-2.25614	2.43298e-16	9.35303e-15	37.248	34.0351	24.1087	59.2673	24.1087	63.9059	26.417	34.122	48.411	47.299	30.4314	40.352	23.5152	35.7663	30.4314	31.1513	23.7854	30.6568	27.7593	62.4704	27.3533	36.2133	42.9277	47.6644	70.9486	142.395	110.685	73.9048	178.99	114.686	212.452	271.128	97.3079	281.857	119.661	140.912	133.711	161.444	289.922	316.671	205.118	251.157	314.129	216.245
PH_hs_0047961	CD276	CD276 molecule	-2.51613	2.53272e-16	9.72364e-15	161.408	159.284	78.3534	121.548	74.3353	115.639	58.3376	66.0425	370.202	280.838	59.8484	60.0107	67.7236	68.9778	83.9906	75.653	65.41	85.5835	75.7073	159.104	71.3563	117.693	156.301	172.057	149.78	358.548	264.682	181.99	668.38	816.514	700.814	1126.8	756.292	1113.87	329.294	664.157	352.583	761.729	611.1	689.778	532.763	619.131	727.063	640.459
PH_hs_0005421	PRSS35	protease, serine, 35	-4.38852	2.55088e-16	9.78051e-15	88.2915	87.1298	55.2492	80.3625	54.2447	69.9921	45.1291	104.567	61.7003	72.9194	44.6327	153.131	41.3867	67.7004	64.5145	64.5276	45.1923	56.2041	164.033	103.467	114.17	98.2933	75.9489	61.615	92.6273	161.859	161.215	93.3048	3629.64	51.11	4096.59	1753.65	64.0508	1594.81	1487.22	3404.55	1384.86	3520.54	3563.13	3922.33	2068.43	2101.04	2156.02	2897.07
PH_hs_0010108	ATN1	atrophin 1	-1.41362	2.57141e-16	9.84627e-15	17.9342	20.4211	14.0634	11.0498	12.0544	15.2157	31.9206	20.9135	18.0355	27.5911	26.3739	21.728	21.6339	16.6058	21.9106	27.8136	24.9747	14.051	22.7122	17.5698	21.4069	19.4	22.0142	15.1131	24.6349	17.4152	12.031	20.3238	64.1946	32.4112	62.08	41.5377	30.7937	44.2409	53.9826	52.226	49.3456	60.6529	53.8889	38.4081	56.2713	47.5613	60.5886	78.6347
PH_hs_0004900	CD180	CD180 molecule	4.15778	2.61675e-16	1.00067e-14	1398.87	1384.55	3056.79	1268.72	2707.21	1484.04	1243.8	1975.77	1480.81	2206.3	1225.37	2499.75	3779.36	2535.57	1689.55	2090.47	3383.48	1506.01	917.32	1733.55	1177.38	2105.55	1233.9	2040.27	1512.58	1602.2	1923.76	1426.36	157.843	6.23293	181.412	275.659	6.15873	252.601	526.33	58.1384	526.088	54.4092	85.1444	76.0323	209.656	80.1032	69.9099	93.12
PH_hs_0032802	GGT1|GGTLC2	gamma-glutamyltransferase 1|gamma-glutamyltransferase light chain 2	1.67171	2.62646e-16	1.00307e-14	782.208	744.688	486.193	776.502	431.948	850.05	303.796	554.757	343.623	397.115	274.897	523.541	497.581	241.422	338.397	343.776	570.851	250.364	402.511	585.66	324.671	588.467	566.865	608.012	456.239	576.75	547.411	483.152	138.963	239.345	139.335	153.312	221.714	129.869	233.025	129.087	215.688	141.821	119.633	109.737	127.064	137.677	127.702	118.987
PH_hs_0023307	SNX12	sorting nexin 12	-3.39314	2.65743e-16	1.01358e-14	-1.37956	0	1.00453	-3.01359	-6.02718	-1.01438	0	-2.20142	1.89847	0.985397	-2.02876	0	-1.88121	2.55473	-3.65176	0	-1.18927	-1.27737	-3.78537	-0.976101	-1.18927	1.29333	1.10071	-2.32509	0	-1.02442	0	-0.92381	11.3285	9.97269	9.65689	15.1046	14.781	16.412	18.8939	13.7956	17.5097	15.1632	18.3222	16.4606	11.7988	12.5161	13.982	20.6933
PH_hs_0010271	EPHA2	EPH receptor A2	-1.62807	2.68364e-16	1.02223e-14	11.0364	12.2526	15.068	10.0453	14.0634	10.1438	9.90638	8.80567	12.3401	15.7663	14.2013	15.52	7.52485	8.94156	10.9553	10.0129	8.3249	5.10947	11.3561	11.7132	7.13563	12.9333	9.90638	12.788	21.6787	14.3419	16.8434	22.1714	49.8453	26.1783	46.9049	33.9854	22.1714	45.668	27.891	47.299	27.0605	44.5977	45.2667	25.0828	33.5813	36.714	57.7922	33.1093
PH_hs_0010953	TMC7	transmembrane channel-like 7	-1.27193	2.75483e-16	1.04798e-14	84.1529	91.214	76.3443	67.3036	75.3398	75.064	67.1433	78.1504	51.2587	54.1968	60.8627	95.1893	66.783	90.693	77.9043	75.653	65.41	77.9193	94.6341	60.5182	82.0598	77.6	70.4454	52.3146	64.0508	64.5386	70.9829	64.6667	168.417	95.9871	158.649	119.327	107.162	127.728	159.249	222.7	141.67	206.041	276.989	169.309	239.607	234.469	233.965	159.339
PH_hs_0031737	WTIP	Wilms tumor 1 interacting protein	-1.85708	2.81002e-16	1.06759e-14	38.6276	39.4807	38.1722	30.1359	39.1767	30.4314	37.4241	40.7262	37.9694	41.3867	35.5033	42.4213	40.4461	26.8247	36.5176	36.714	27.3533	31.9342	40.3772	49.7811	35.6782	43.9733	48.4312	51.1521	44.3429	36.8792	43.3116	40.6476	185.032	38.6442	173.824	154.822	34.4889	142.713	152.951	199.05	159.18	203.366	231.722	199.095	137.048	102.632	120.245	210.037
PH_hs_0042205	RFK	riboflavin kinase	-1.51093	2.82397e-16	1.07149e-14	481.465	514.611	433.957	750.385	368.663	873.38	555.858	405.061	313.248	403.027	505.161	517.333	312.281	429.195	421.17	439.455	325.861	287.407	572.852	552.473	536.362	358.253	550.355	313.888	425.691	441.526	441.538	354.743	1004.46	1456.01	1146.41	610.227	1136.9	747.814	1411.65	1120.4	1466.04	1023.07	1306.27	1149.11	1961.33	1996.74	1859.6	1470.26
PH_hs_0001751	MAMLD1	mastermind-like domain containing 1	-1.83465	2.91041e-16	1.10286e-14	147.612	107.551	242.092	180.816	233.051	204.905	355.529	233.35	578.084	399.086	296.199	220.384	211.636	213.32	227.627	230.297	222.394	220.984	186.745	301.615	179.58	263.84	416.068	289.474	347.845	479.43	423.491	415.714	1011.25	598.361	969.828	949.326	518.565	1093.18	654.989	876.018	736.205	957.959	1231.9	914.739	744.234	1234.92	1524.97	1357.48
PH_hs_0012930	LTBP1	latent transforming growth factor beta binding protein 1	-2.75786	2.91698e-16	1.10391e-14	3593.74	3455.24	2975.42	8741.43	2790.59	8815.97	4938.88	1692.89	3702.97	4307.17	4511.96	1608.91	3202.76	4304.72	2744.91	2781.36	3243.14	4191.04	3469.92	3573.5	3277.63	3120.81	4381.92	2987.75	2900.02	4166.33	4167.54	2864.73	25739.8	3547.78	26421.2	24888.6	3492	22072.7	26686.3	45424.8	26018.7	43989.4	37312.7	30888.7	28463.3	31053.4	34228.8	35124.9
PH_hs_0006860	LPAR2	lysophosphatidic acid receptor 2	1.2397	2.92885e-16	1.10695e-14	303.502	321.291	417.885	582.628	389.758	551.822	331.313	359.932	252.497	295.619	381.407	366.272	327.331	402.37	421.17	423.88	325.861	319.342	264.976	271.356	220.015	323.333	234.451	342.951	260.145	246.886	245.433	249.429	122.347	170.782	104.846	126.879	173.676	137.718	177.243	144.853	171.118	136.469	109.933	94.0606	158.83	149.359	165.92	137.611
PH_hs_0027124	LPXN	leupaxin	3.18474	2.93259e-16	1.10695e-14	29377.6	26959.9	37253	25794.3	36685.5	26460.1	34735.1	30600.8	22996.2	24288.1	32430.7	29523.2	41445.9	44050	45686	45122.6	46109.3	39276.5	31643.1	25191.2	31933.1	41536.7	27131.4	37474.7	20862.8	21829.4	22755.4	20987.1	4266.3	339.071	4214.54	4421.88	401.549	4249.27	14551.9	3065.57	14436	3111.14	3406.86	2683.08	5346.69	4392.33	4490.08	2796.7
PH_hs_0033400	SYTL3	synaptotagmin-like 3	1.50726	2.94073e-16	1.10768e-14	132.437	126.611	111.503	71.3217	108.489	72.0209	110.071	84.7546	71.1927	82.7733	124.769	83.808	73.3673	139.233	79.1216	92.3412	64.2207	130.291	83.278	80.0403	78.492	94.4133	57.2369	93.0037	98.5397	87.0759	76.9985	90.5333	27.9436	13.7125	25.5218	41.5377	16.0127	39.9595	47.6846	37.4451	47.7538	40.1379	36.6444	23.5152	35.3965	35.8796	36.3532	40.352
PH_hs_0006340	DGKD	diacylglycerol kinase, delta 130kDa	1.73752	2.94212e-16	1.10768e-14	1022.25	927.116	1184.34	1615.29	1180.32	1690.97	1040.17	1324.15	1388.73	1024.81	884.539	1202.28	1393.98	910.762	1503.31	1503.05	1436.64	1099.81	725.528	827.733	677.885	777.293	855.251	1694.99	1012	1344.04	966.09	1241.6	268.107	877.597	274.532	413.867	735.352	462.389	410.268	228.612	461.621	265.802	202.622	171.661	299.509	292.877	365.396	309.365
PH_hs_0020492	SPOCK2	sparc/osteonectin, cwcv and kazal-like domains proteoglycan (testican) 2	2.4695	2.96427e-16	1.11458e-14	2187.97	2065.25	4499.29	1562.05	4303.41	1687.93	2889.36	5373.66	2987.24	3462.68	2723.61	6353.89	4224.26	5013.66	4823.98	5261.22	4122.02	3344.15	3016.94	2234.29	2675.86	5919.59	1592.73	5584.87	3404.55	3380.59	3219.5	3284.14	520.354	209.426	517.333	1128.32	214.324	1001.84	1839.01	582.37	1725.51	548.552	400.933	410.731	753.31	512.327	577.922	599.072
PH_hs_0010130	THBS3	thrombospondin 3	-1.83917	2.97635e-16	1.11768e-14	249.7	228.716	133.603	237.069	119.539	254.609	181.617	143.092	315.146	290.692	156.214	129.333	143.913	201.824	115.639	127.943	132.009	181.386	117.346	271.356	137.956	172.013	182.718	187.17	234.524	303.229	269.495	241.114	629.108	381.455	665.635	809.608	325.181	961.883	411.168	531.129	448.09	666.29	778.156	551.822	859.499	1028.83	1497.94	609.419
PH_hs_0027876	LIME1	Lck interacting transmembrane adaptor 1	2.00253	2.99614e-16	1.12299e-14	24.832	24.5053	24.1087	11.0498	28.1269	14.2013	33.0213	35.2227	49.3602	32.5181	28.4026	31.04	35.743	29.3794	20.6933	17.8007	36.8674	35.7663	15.1415	19.522	23.7854	32.3333	25.3163	49.9895	32.5181	43.0257	32.4837	46.1905	6.79708	4.98635	5.51822	3.02092	6.15873	8.56276	6.29797	4.92698	11.1426	8.02759	9.7	3.13535	10.8912	9.1785	10.2535	9.312
PH_hs_0005777	MOK	MOK protein kinase	-1.74158	2.99818e-16	1.12299e-14	867.74	819.565	284.282	816.684	267.205	862.222	613.095	489.816	916.012	892.77	584.282	467.669	274.657	402.37	415.084	396.066	286.615	397.261	512.286	579.804	459.059	393.173	658.224	370.852	488.757	771.39	748.329	469.295	1627.52	1539.53	1579.59	1717.4	1553.23	1495.63	1286.59	1465.29	1215.34	1516.32	2250.4	2074.82	2421.48	2002.58	2023.66	1568.55
PH_hs_0020106	PKDCC	protein kinase domain containing, cytoplasmic homolog (mouse)	-1.98337	3.11131e-16	1.16387e-14	1296.78	1202.12	642.9	900.06	589.66	953.516	915.79	985.135	1724.76	2179.7	864.251	886.709	582.235	684.668	699.922	736.505	623.179	694.887	932.462	1462.2	896.711	817.387	1627.95	896.324	651.347	1365.56	1300.55	663.295	3637.19	9791.94	3733.77	3930.98	8970.81	3381.58	2039.64	3504.07	2049.44	3847.89	2446.56	2193.18	3602.27	3958.43	4377.29	3741.35
PH_hs_0010274	SKP1|SKP1P2	S-phase kinase-associated protein 1|S-phase kinase-associated protein 1 pseudogene 2	-1.07232	3.13009e-16	1.16915e-14	565.618	475.13	440.989	480.166	422.907	511.247	659.325	330.213	508.79	554.778	571.095	274.187	454.313	485.399	527.071	486.182	469.762	537.771	421.437	538.808	453.113	439.733	489.816	663.814	605.034	410.793	330.853	623.571	780.909	914.994	853.255	965.185	819.111	869.12	873.619	902.623	1178.72	1224.65	1084.24	1218.87	1070.97	991.277	971.282	1379.21
PH_hs_0025141	NA	NA	-1.94219	3.13343e-16	1.16915e-14	111.744	112.996	77.3489	70.3172	67.3036	74.0497	64.9418	89.1574	72.1419	90.6565	72.0209	98.2933	75.2485	90.693	91.2941	104.579	73.7349	63.8683	93.3724	110.299	83.249	97	103.467	70.9154	63.0654	68.6363	72.1861	66.5143	255.268	88.5076	269.013	258.289	99.7714	279.003	245.621	398.1	226.831	372.837	431.111	261.802	534.578	496.473	612.411	474.912
PH_hs_0028823	SRRM3	serine/arginine repetitive matrix 3	-1.50557	3.16306e-16	1.1787e-14	328.334	300.87	271.223	247.115	257.16	289.098	292.789	432.579	523.978	553.793	293.156	404.555	227.627	297.626	307.965	302.612	240.233	194.16	272.546	357.253	264.018	345.32	397.356	298.775	289.707	328.84	370.555	280.838	1120.76	357.77	1083.64	850.39	460.673	809.894	763.854	1150.94	683.676	1113.16	1310.58	1008.02	962.966	1228.25	1190.33	761.515
PH_hs_0000626	ARHGEF18	Rho/Rac guanine nucleotide exchange factor (GEF) 18	1.69619	3.16935e-16	1.17953e-14	2578.39	2477.75	2968.39	1178.31	2485.21	1602.72	2476.6	2558.05	2316.13	2040.76	2079.48	2183.15	2332.7	2701.63	2077.85	2193.94	2151.39	3243.23	1242.86	1398.75	1121.48	2991.48	1128.23	4513.01	1866.34	2345.93	1918.95	1887.34	641.946	660.691	663.566	1113.97	509.943	804.186	1040.06	506.494	1102.32	550.336	388	444.436	720.636	582.417	619.868	611.488
PH_hs_0047415	SPAG9	sperm associated antigen 9	-2.06615	3.18881e-16	1.18526e-14	579.413	479.214	456.057	608.746	435.966	687.749	439.183	256.465	691.993	663.172	391.55	237.973	414.807	453.465	346.918	318.188	434.084	489.231	558.972	881.419	531.605	303.933	964.221	388.291	404.998	602.36	496.881	411.095	2100.3	654.458	2149.35	1628.28	550.591	1638.34	1706.75	2132.4	2254.78	2573.29	3243.03	2395.41	2011.25	2809.45	2992.14	2901.21
PH_hs_0004606	CD79A	CD79a molecule, immunoglobulin-associated alpha	3.38443	3.23707e-16	1.20167e-14	333.852	348.519	1342.05	1314.93	1235.57	1446.5	1869	2125.47	791.662	870.105	1920.22	1796.18	1654.53	1205.83	1991.43	2015.93	1750.61	1170.07	3125.45	560.282	2748.41	1488.63	515.132	1855.42	1061.27	653.581	620.8	1180.63	87.6068	46.1237	91.7404	123.858	62.819	122.019	735.963	80.8025	763.266	80.2759	68.9778	63.4909	150.662	72.5936	70.842	155.2
PH_hs_0022111	UNC13D	unc-13 homolog D (C. elegans)	1.59903	3.24665e-16	1.2037e-14	2014.15	1694.95	1592.18	1245.62	1527.89	1298.41	1493.66	1545.4	1559.59	1388.42	1429.26	1545.79	1972.45	2099.99	1810.06	1817.9	2273.89	2246.89	1056.12	1727.7	974.014	2338.35	1570.71	2147.22	1808.2	1914.65	1650.65	2079.5	522.62	1381.22	475.257	589.08	1268.7	638.639	650.49	339.962	725.063	394.244	388	366.836	562.713	531.518	614.275	393.173
PH_hs_0048569	SORBS2	sorbin and SH3 domain containing 2	-4.02761	3.27334e-16	1.21205e-14	67.5982	70.793	58.2628	156.707	55.2492	167.373	102.366	31.9206	412.917	433.575	102.452	35.1787	33.8618	89.4156	79.1216	89.0036	32.1103	77.9193	112.299	490.979	105.845	80.1867	355.529	79.0532	329.123	259.179	226.183	328.876	1116.23	376.469	1288.5	2982.41	363.365	2753.64	2213.29	2083.13	2445	2268.24	3306.62	3473.97	2222.72	1193.2	1510.05	4193.5
PH_hs_0031017	BIN2	bridging integrator 2	2.84602	3.29361e-16	1.21801e-14	211.072	197.404	289.305	351.586	314.418	328.659	219.041	319.206	662.566	415.837	228.235	306.261	387.53	475.18	406.563	384.94	428.138	714.048	300.306	365.062	302.075	316.867	583.376	563.835	563.647	709.925	412.664	766.762	67.2156	8.7261	62.08	79.2993	8.62222	115.597	98.0684	36.4597	163.955	45.4897	52.8111	43.895	68.0702	56.7398	58.7243	64.1493
PH_hs_0028289	SHROOM4	shroom family member 4	-3.98682	3.32503e-16	1.22807e-14	30.3502	31.3123	24.1087	35.1586	19.0861	34.4889	26.417	23.1149	33.2232	45.3283	23.3307	25.8667	14.1091	25.5473	21.9106	24.476	14.2713	19.1605	30.2829	49.7811	26.164	29.7467	55.0355	17.4382	33.5035	48.1479	52.9364	31.4095	752.965	16.2056	733.234	495.432	25.8667	558.006	508.336	498.611	490.273	435.274	871.922	571.418	920.309	1079.72	1166.1	584.587
PH_hs_0048314	TLN2	talin 2	-1.66059	3.35468e-16	1.23746e-14	44.1458	51.7333	38.1722	28.1269	26.1178	34.4889	25.3163	18.7121	41.7664	35.4743	25.3595	22.7627	19.7527	22.9926	18.2588	22.2509	24.9747	30.6568	34.0683	55.6377	39.246	41.3867	56.1362	29.0637	31.5327	28.6838	25.2651	29.5619	114.795	49.8635	113.124	87.6068	52.9651	102.753	94.4696	165.547	87.5487	173.931	87.3	76.0323	86.2222	100.129	117.449	118.987
PH_hs_0025326	PTPRB	protein tyrosine phosphatase, receptor type, B	-3.322	3.36785e-16	1.24075e-14	86.912	95.2982	70.3172	246.11	61.2764	239.393	231.149	127.682	155.675	154.707	192.732	125.195	70.5455	63.8683	199.63	205.821	79.6812	58.7589	167.818	590.541	156.984	150.027	653.821	125.555	341.933	260.203	257.464	363.981	1663.02	346.551	1716.17	1161.55	316.559	1214.48	1477.32	2254.59	1367.35	2378.84	3391.77	2916.66	2388.81	1929.15	2055.35	2055.88
PH_hs_0002175	SH3D19	SH3 domain containing 19	-3.05451	3.4488e-16	1.26897e-14	324.196	291.34	156.707	385.74	149.675	382.421	143.092	86.956	422.41	466.093	168.387	101.397	58.3176	131.569	132.681	135.73	65.41	107.299	248.572	710.601	269.965	130.627	332.414	152.294	301.531	676.119	603.957	301.162	1954.54	1540.78	2111.41	2702.97	1246.53	2416.84	962.69	1068.17	1089.58	1278.17	2736.48	3781.24	1244.32	2184.48	2595.06	2055.88
PH_hs_0047456	NA	NA	2.36203	3.53525e-16	1.29878e-14	1953.45	1885.54	1725.78	1001.52	1647.43	982.933	2159.59	1451.84	2076.93	2412.25	2358.43	1447.5	1917.9	4870.6	1744.33	1842.37	1886.19	4229.36	2388.57	1148.87	1955.16	2296.96	1051.18	2272.78	1873.24	1822.45	1900.9	1777.41	228.08	907.515	204.864	401.783	879.467	365.344	1108.44	325.181	1088.79	315.752	227.411	188.905	278.634	274.52	276.843	287.637
PH_hs_0003907	SCHIP1|IQCJ-SCHIP1	schwannomin interacting protein 1|IQCJ-SCHIP1 readthrough	-1.61805	3.53874e-16	1.29878e-14	9.65689	12.2526	11.0498	24.1087	8.03625	21.302	12.1078	14.3092	9.49235	13.7956	16.2301	15.52	11.2873	10.2189	7.30353	12.238	5.94636	7.6642	8.83252	24.4025	7.13563	10.3467	20.9135	8.13783	10.8394	11.2686	10.8279	11.0857	30.9645	33.6578	30.3502	27.9436	29.5619	32.1103	35.0887	38.4305	31.8359	41.9218	59.2778	38.4081	37.2117	35.0452	39.1496	34.144
PH_hs_0017084	DHH	desert hedgehog	-3.49327	3.55873e-16	1.30448e-14	41.3867	39.4807	37.1676	63.2854	37.1676	72.0209	63.8411	38.5248	48.411	53.2114	64.9203	42.4213	21.6339	37.0436	71.818	71.2029	22.5962	40.8757	44.1626	121.036	42.8138	73.72	119.977	68.5903	161.605	65.563	75.7953	163.514	794.503	54.8498	815.317	790.727	56.6603	827.733	739.562	893.755	638.31	781.352	960.3	882.602	976.58	946.219	947.978	1052.26
PH_hs_0042087	RAB4B|MIA-RAB4B	RAB4B, member RAS oncogene family|MIA-RAB4B readthrough	1.66894	3.80917e-16	1.39339e-14	2328.69	2356.59	2110.52	1752.91	2015.09	1783.28	2606.48	3591.61	2298.1	2542.32	2344.23	2773.94	2947.86	1899.44	2133.85	1865.74	3745.02	2725.9	2256.08	1574.45	1816.02	1974.92	2304.89	2396.01	1770.76	1491.56	1363.11	2071.18	889.662	213.166	767.033	644.212	267.289	752.809	961.79	723.281	939.955	893.738	723.189	593.366	833.179	822.727	706.556	733.579
PH_hs_0047026	LOC100131096	uncharacterized LOC100131096	2.46971	3.81084e-16	1.39339e-14	213.831	208.295	560.528	418.889	469.116	492.988	584.477	457.895	489.805	608.975	605.584	668.395	463.719	710.216	373.697	458.368	407.92	364.049	292.735	334.803	319.914	549.667	224.545	527.796	411.896	611.58	554.629	407.4	46.8243	24.9317	47.5947	117.816	20.9397	127.014	189.839	53.2114	173.506	54.4092	97	58.004	178.798	85.1097	110.924	74.496
PH_hs_0022432	IL2RA	interleukin 2 receptor, alpha	2.53814	3.88686e-16	1.41941e-14	3526.14	3554.62	3310.93	5122.1	3106.01	5192.61	2884.96	2784.79	1496.94	1597.33	2664.77	2544.25	1088.28	2526.63	4808.16	4432.38	1216.63	2674.8	3182.23	1356.78	2989.83	3560.55	1832.68	3434.16	1950.1	1662.64	1727.65	1937.23	284.722	261.783	322.126	378.371	405.244	385.324	2101.72	393.173	1873.54	394.244	397.7	338.618	495.551	333.763	311.332	346.613
PH_hs_0043589	TMEM130	transmembrane protein 130	-2.87295	3.96496e-16	1.44612e-14	51.0436	61.2632	56.2537	42.1903	65.2945	52.7477	37.4241	40.7262	41.7664	50.2552	35.5033	43.456	31.04	52.372	36.5176	34.4889	34.4889	56.2041	36.5919	32.2113	35.6782	53.0267	35.2227	53.4772	45.3283	64.5386	72.1861	38.8	459.936	32.4112	473.188	631.373	38.1841	650.056	269.013	528.173	365.317	605.637	489.311	515.766	391.177	347.948	384.971	338.336
PH_hs_0033560	ENAH	enabled homolog (Drosophila)	-3.27876	3.97624e-16	1.44842e-14	135.196	119.804	59.2673	382.726	73.3307	404.737	48.4312	52.834	440.445	458.21	52.7477	47.5947	46.0897	77.9193	71.818	65.6401	47.5709	85.5835	90.8488	201.077	93.9525	80.1867	176.113	86.0285	133.029	398.5	275.51	149.657	987.087	686.869	1080.19	2030.82	597.397	2144.97	682.88	803.098	803.856	1058.75	1294.41	1823.99	1080.05	1017.98	1176.35	1544.76
PH_hs_0002790	RGNEF	190 kDa guanine nucleotide exchange factor	-1.29681	4.01038e-16	1.45904e-14	262.116	298.147	199.902	175.793	197.893	221.135	234.451	248.76	418.613	414.852	199.833	248.32	210.696	200.547	226.409	212.496	228.34	229.926	184.221	280.141	195.041	231.507	296.091	269.711	325.181	194.64	176.856	317.79	647.988	268.016	683.57	549.053	369.524	515.193	626.198	683.865	668.554	705.536	625.111	524.388	658.012	704.241	684.185	627.008
PH_hs_0044322	P2RX5|P2RX5-TAX1BP3	purinergic receptor P2X, ligand-gated ion channel, 5|P2RX5-TAX1BP3 readthrough	3.68721	4.02568e-16	1.46278e-14	2107.96	1912.77	1566.06	1042.7	1433.47	1094.52	2532.73	1424.32	397.73	498.611	2274.24	1670.99	935.903	1780.65	2315.22	2806.95	908.604	1399.99	2470.58	667.653	2611.64	1557.17	767.194	1503.17	1959.95	538.846	612.378	1800.5	33.2302	265.523	32.4196	78.544	218.019	111.316	763.854	67.007	691.635	60.6529	72.2111	36.0566	168.814	55.071	54.0637	94.1547
PH_hs_0026203	NEK8	NIMA (never in mitosis gene a)- related kinase 8	1.88569	4.0543e-16	1.47135e-14	70.3573	87.1298	173.784	93.4214	187.847	97.3804	220.142	167.308	181.304	140.912	149.114	157.269	171.19	157.116	181.371	167.994	206.933	201.824	166.556	81.9925	143.902	152.613	94.661	181.357	82.7733	75.8073	72.1861	109.933	27.9436	47.3703	24.1422	32.4749	50.5016	43.5274	77.3751	28.5765	78.7939	33.8943	45.2667	21.1636	28.1357	31.7075	31.6925	35.1787
PH_hs_0008247	VPREB3	pre-B lymphocyte 3	3.66796	4.07354e-16	1.4759e-14	5425.79	5466.04	4782.57	5040.74	4544.5	5293.03	5461.72	6637.28	3724.8	4334.76	5869.2	7316.13	3867.77	4238.3	3639.59	4031.86	3982.87	3078.45	3039.65	743.789	3093.3	6321.81	788.108	5253.55	3052.76	3174.69	3413.2	2807.46	209.199	68.5622	192.448	718.225	77.6	695.724	2000.96	202.992	1905.38	191.77	206.933	136.388	583.588	173.557	180.834	308.331
PH_hs_0023286	B3GNT5	UDP-GlcNAc:betaGal beta-1,3-N-acetylglucosaminyltransferase 5	-2.73708	4.07695e-16	1.4759e-14	12.416	8.16842	9.04078	21.0951	7.03172	20.2876	9.90638	12.1078	18.9847	15.7663	6.08627	9.312	6.58424	8.94156	10.9553	12.238	7.13563	10.2189	13.8797	27.3308	13.082	7.76	16.5106	10.4629	62.08	22.5373	16.8434	67.4381	83.8307	92.2474	94.4995	92.8934	73.9048	70.6428	52.1832	55.1822	64.4677	63.3287	50.6556	101.115	135.233	90.1161	89.4847	213.141
PH_hs_0031109	C14orf79	chromosome 14 open reading frame 79	-1.72459	4.12135e-16	1.49012e-14	12.416	9.52983	9.04078	9.04078	10.0453	8.11503	16.5106	12.1078	20.8832	21.6787	15.2157	8.27733	9.40606	10.2189	10.9553	12.238	9.51418	5.10947	18.9268	15.6176	16.6498	11.64	11.0071	20.9258	23.6495	17.4152	12.031	24.9429	46.0691	36.151	48.9742	55.8871	29.5619	44.9545	44.0858	49.2698	46.1621	51.7333	29.1	36.0566	32.6737	51.7333	41.0138	56.9067
PH_hs_0027789	ACTN1	actinin, alpha 1	-2.5236	4.1871e-16	1.51202e-14	13.7956	24.5053	21.0951	31.1405	22.0997	20.2876	41.827	47.3305	76.8881	66.0216	36.5176	36.2133	15.9903	15.3284	46.2557	37.8265	17.8391	19.1605	36.5919	30.2591	23.7854	28.4533	35.2227	40.6891	75.8756	27.6594	24.062	97	160.864	77.2884	147.612	186.542	72.673	231.195	164.647	207.919	182.261	265.802	209.089	186.554	206.026	130.168	123.041	448.011
PH_hs_0022060	ARL5B	ADP-ribosylation factor-like 5B	-1.72216	4.22522e-16	1.5239e-14	9.65689	12.2526	14.0634	16.0725	14.0634	16.2301	8.80567	12.1078	11.3908	15.7663	8.11503	12.416	11.2873	17.8831	10.9553	12.238	9.51418	11.4963	11.3561	14.6415	15.4605	12.9333	15.4099	6.97528	9.85397	14.3419	15.6403	10.1619	44.5586	12.4659	51.0436	43.8034	13.5492	40.6731	39.5872	53.2114	35.0195	55.3011	56.0444	39.1919	44.4725	57.5742	62.4529	40.352
PH_hs_0045595	GRK6	G protein-coupled receptor kinase 6	1.56139	4.25049e-16	1.53112e-14	680.121	649.39	815.679	511.306	806.638	539.65	751.784	1326.35	519.232	657.26	864.251	1603.73	935.903	1346.34	1071.18	1190.42	877.683	970.798	818.901	448.03	726.645	594.933	314.803	634.751	824.777	710.949	729.079	856.371	178.99	266.769	190.379	342.12	220.483	295.415	269.913	268.028	264.238	260.451	233.878	222.61	343.981	239.475	282.436	297.984
PH_hs_0013675	FCRLA	Fc receptor-like A	4.96584	4.27137e-16	1.53675e-14	336.612	298.147	1143.16	79.3579	1108	72.0209	1225.09	451.291	732.81	596.165	1067.13	384.896	1596.21	874.996	1318.29	1280.54	1554.38	963.134	941.294	490.979	803.948	1324.37	476.607	1481.08	935.142	263.277	191.293	1189.87	12.0837	6.23293	9.65689	31.7197	3.69524	39.9595	307.701	14.781	329.502	15.1632	14.0111	10.9737	26.3205	8.34409	12.1177	23.7973
PH_hs_0009143	MMP9	matrix metallopeptidase 9 (gelatinase B, 92kDa gelatinase, 92kDa type IV collagenase)	4.56959	4.27756e-16	1.53708e-14	89929.1	82526.9	30701.5	32542.8	30500.6	33790	19054.4	37081.8	26545.4	30449.7	17937.3	33832.6	17532.9	33556.4	21361.6	21273	18310	28402.2	16728.8	51683.6	17395.5	20641.6	52288.1	18726.3	26665.8	58958.6	58909.8	27426.1	1025.6	88.5076	1093.3	4680.92	104.698	4500.44	11809.6	470.034	11561.2	518.225	1416.2	1331.74	2199.12	770.994	846.376	1225.05
PH_hs_0002362	ARHGAP10	Rho GTPase activating protein 10	-2.21087	4.30223e-16	1.54227e-14	812.558	834.54	398.799	461.08	355.604	449.37	507.427	693.447	766.982	928.244	505.161	754.272	379.064	484.122	447.95	512.883	375.81	361.495	415.128	599.326	371.053	528.973	654.922	437.118	325.181	581.872	613.581	315.019	1641.12	683.129	1645.12	4156.04	660.216	4212.16	1925.38	4738.77	1833.75	4523.99	3383.14	2390.71	2159.19	2505.73	3334.24	3274.72
PH_hs_0047614	NTRK2	neurotrophic tyrosine kinase, receptor, type 2	-1.68691	4.30258e-16	1.54227e-14	17.9342	21.7825	16.0725	14.0634	16.0725	15.2157	14.3092	18.7121	17.0862	21.6787	14.2013	16.5547	5.64364	24.27	12.1725	18.9133	9.51418	16.6058	13.8797	16.5937	10.7034	19.4	17.6113	17.4382	24.6349	22.5373	19.2496	24.019	38.5168	31.1647	35.1787	43.8034	28.3302	54.2308	57.5815	60.1092	54.9169	59.7609	93.7667	57.2202	47.1953	56.7398	60.5886	84.8427
PH_hs_0048128	ELAVL2	ELAV (embryonic lethal, abnormal vision, Drosophila)-like 2 (Hu antigen B)	-3.06393	4.52194e-16	1.61891e-14	33.1093	40.8421	23.1042	24.1087	30.1359	24.3451	20.9135	17.6113	32.274	36.4597	17.2444	20.6933	11.2873	28.1021	27.9969	27.8136	11.8927	17.8831	37.8537	31.2352	26.164	25.8667	26.417	16.2757	29.5619	47.1234	49.3271	28.6381	295.295	22.4386	254.528	201.647	27.0984	211.928	160.148	388.246	159.18	366.593	509.789	309.616	360.318	408.86	329.975	214.176
PH_hs_0024382	BMF	Bcl2 modifying factor	1.92329	4.53097e-16	1.62015e-14	351.787	347.158	983.436	152.689	773.489	183.603	656.023	375.342	325.588	395.144	656.303	492.501	585.057	841.784	631.755	680.877	556.579	502.005	545.093	408.986	526.848	744.96	321.407	764.956	472.99	316.547	280.322	442.505	104.222	103.467	113.124	107.243	97.3079	110.602	197.936	134.014	200.566	118.63	135.8	102.683	123.434	150.194	145.413	110.709
PH_hs_0038190	DTX4	deltex homolog 4 (Drosophila)	1.57999	4.59454e-16	1.64087e-14	2497	2504.98	3451.57	1729.8	3367.19	1677.78	2708.85	4088.03	4261.12	4869.83	2817.94	3653.41	3647.67	5684.28	2174.02	2177.25	3963.84	6131.36	3517.87	2476.37	2644.94	3155.73	2879.46	3818.97	2587.65	3639.77	3436.06	2654.1	786.951	1276.5	838.77	1193.27	1294.57	996.134	1602.38	1276.09	1654.67	1213.95	909.644	890.44	1333.27	765.153	821.208	800.832
PH_hs_0034300	NA	NA	-2.32278	4.63138e-16	1.65201e-14	5.51822	5.44561	3.01359	3.01359	9.04078	4.05752	2.20142	5.50355	3.79694	2.95619	1.01438	5.17333	4.70303	3.8321	3.65176	6.67527	5.94636	6.38683	2.52358	1.9522	3.56782	5.17333	2.20142	5.81273	2.95619	4.09769	4.8124	3.69524	22.6569	27.4249	20.6933	21.9017	24.6349	19.2662	6.29797	30.5473	16.7138	8.02759	30.1778	23.5152	25.4129	10.0129	18.6426	23.7973
PH_hs_0032805	NA	NA	-2.89714	4.65323e-16	1.65778e-14	11.0364	12.2526	3.01359	7.03172	7.03172	9.12941	7.70496	4.40284	13.2893	13.7956	4.05752	5.17333	3.76242	8.94156	2.43451	4.45018	5.94636	3.8321	7.57073	15.6176	7.13563	7.76	12.1078	9.30037	9.85397	12.2931	9.62481	10.1619	36.2511	32.4112	45.5253	67.2156	4.92698	69.9292	62.08	67.9924	54.9169	66.0046	79.7556	83.0869	83.4994	96.7914	86.6883	53.8027
PH_hs_0029621	KANK2	KN motif and ankyrin repeat domains 2	-3.03528	4.66646e-16	1.66046e-14	731.164	699.761	194.879	281.269	177.802	321.558	328.011	279.58	1001.44	1048.46	291.127	274.187	87.4764	146.897	199.63	196.92	89.1954	145.62	252.358	482.194	229.53	301.347	440.284	251.11	327.152	603.385	512.521	327.952	2952.95	714.294	2999.15	3646.26	684.851	4504.01	1503.42	3021.23	1507.43	3273.47	4242.13	3157.3	3045.91	2528.26	3337.97	2767.73
PH_hs_0043597	EFNA1	ephrin-A1	-3.24864	4.7604e-16	1.69183e-14	1202.97	1168.08	421.903	1153.2	390.762	1174.65	870.661	877.265	3329.92	3406.52	711.08	725.301	403.52	514.779	1329.24	1287.21	475.709	659.121	2094.57	2054.69	1816.02	1079.93	3088.59	1135.81	3111.88	1736.4	1673.51	3596.39	10290.8	48412.4	10111.5	11206.9	47407.4	11140.9	6435.63	12080	6662.46	12977	8264.4	7329.67	10074.4	7144.21	7181.15	12452.2
PH_hs_0025604	RPH3AL	rabphilin 3A-like (without C2 domains)	-1.3264	4.76815e-16	1.69252e-14	49.664	44.9263	30.1359	24.1087	30.1359	30.4314	36.3234	44.0284	33.2232	33.5035	39.5608	43.456	24.4558	24.27	40.1694	36.714	29.7318	31.9342	41.639	29.283	35.6782	34.92	30.8199	33.7139	30.5473	39.9525	38.4992	34.181	65.7051	153.33	66.2187	103.467	149.041	104.894	53.9826	75.8756	54.9169	86.5195	98.0778	92.4929	55.3637	100.963	109.992	91.0507
PH_hs_0009718	S1PR4	sphingosine-1-phosphate receptor 4	3.14322	4.82361e-16	1.71013e-14	826.354	811.397	2120.56	383.731	1857.38	421.982	1115.02	1447.43	1046.06	1090.83	977.861	1364.73	1362	2572.62	1308.55	1336.17	1431.88	2600.72	625.847	646.179	629.125	1573.99	613.095	1470.62	821.821	853.344	776	866.533	147.27	18.6988	157.959	243.184	19.7079	274.008	356.285	107.408	326.318	115.062	134.722	93.2768	112.543	107.639	123.974	109.675
PH_hs_0003453	UACA	uveal autoantigen with coiled-coil domains and ankyrin repeats	-3.58362	4.845e-16	1.71562e-14	220.729	201.488	63.2854	126.571	55.2492	160.272	80.3518	44.0284	137.639	237.481	66.949	54.8373	43.2679	106.021	53.5592	61.19	33.2996	61.3136	74.4455	289.902	78.492	97	190.423	93.0037	140.912	296.058	362.133	127.486	1511.97	251.81	2022.43	1457.6	199.543	1269.43	797.143	1388.42	744.96	1266.57	1576.79	1301.96	2525.86	4082.76	4160.11	899.125
PH_hs_0009334	BCAM	basal cell adhesion molecule (Lutheran blood group)	-1.924	4.86318e-16	1.71997e-14	853.945	925.754	553.496	682.076	494.229	785.129	811.223	1051.18	1315.64	1626.89	755.712	1181.59	502.284	349.998	597.672	676.427	513.766	411.312	593.041	1397.78	538.74	922.147	1236.1	757.98	1357.88	1054.13	1171.82	1172.31	3329.81	1336.34	3929.66	3354.74	1391.87	2827.85	3207.47	3882.46	2831.8	3582.09	3498.47	3558.63	3810.11	3401.88	2983.76	3233.33
PH_hs_0031658	ARHGAP10	Rho GTPase activating protein 10	-2.25528	4.96639e-16	1.75435e-14	426.283	443.818	206.933	189.856	176.797	228.235	308.199	369.838	490.755	589.267	292.141	399.381	164.606	277.188	238.582	229.184	166.498	196.714	194.315	429.484	186.716	310.4	339.018	338.301	308.429	403.622	409.054	262.362	953.102	451.264	1109.16	1889.59	368.292	2045.07	1223.61	3257.72	1183.5	2568.83	1243.76	1243.95	1627.33	1857.39	1574.37	1767.21
PH_hs_0011471	MAP1A	microtubule-associated protein 1A	-2.22422	5.1295e-16	1.80978e-14	3359.22	3244.22	1698.66	2655.98	1541.95	2419.29	1615.84	2350.01	4037.1	4786.07	1589.53	2433.54	1292.39	1987.58	1365.76	1496.37	1296.31	1610.76	1791.74	2340.69	1780.34	1876.63	3439.72	1646.17	1484.99	3619.28	4206.04	1356.15	12510.4	3066.6	11777.3	13302.6	2873.66	12294	7085.22	15119.9	6618.68	12895.9	14205.1	10671.2	12858	13968	11421.4	10999.5
PH_hs_0003488	LIMD2	LIM domain containing 2	1.70654	5.14796e-16	1.8141e-14	56.5618	54.4561	147.666	51.2311	118.535	63.9059	118.877	100.165	59.8018	78.8317	121.725	126.229	142.032	145.62	80.3388	86.7785	115.359	106.021	65.613	68.327	73.7349	150.027	60.539	158.106	110.364	77.8561	76.9985	102.543	19.636	18.6988	17.2444	33.2302	19.7079	33.5375	46.7849	29.5619	42.9785	30.3264	32.3333	18.8121	32.6737	31.7075	31.6925	25.8667
PH_hs_0042819	HRCT1	histidine rich carboxyl terminus 1	-2.72588	5.15678e-16	1.81501e-14	103.467	112.996	44.1994	41.1858	35.1586	54.7765	58.3376	29.7191	138.588	187.225	53.7621	36.2133	18.8121	40.8757	48.6902	52.2896	20.2176	26.8247	63.0894	188.387	72.5456	93.12	93.5603	96.4914	151.751	78.8805	83.014	156.124	261.31	521.073	330.404	575.486	405.244	701.433	296.005	554.778	326.318	558.363	363.211	427.976	569.067	306.228	302.943	504.917
PH_hs_0025876	CD53	CD53 molecule	3.41487	5.18257e-16	1.82189e-14	2259.71	2258.57	2727.3	1754.92	2564.57	1960.79	2309.29	2495.31	1018.53	1307.62	2339.16	3266.44	2220.77	2310.76	3276.85	3862.76	1984.9	1304.19	1697.11	1819.45	1944.46	3301.88	1011.55	3371.39	1884.08	2282.41	2084.97	1898.43	167.661	18.6988	187.62	282.456	19.7079	326.098	928.501	151.751	884.242	157.876	236.033	174.796	345.796	168.551	196.68	247.285
PH_hs_0001516	PSPC1	paraspeckle component 1	1.45542	5.27719e-16	1.85292e-14	45.5253	40.8421	48.2175	24.1087	51.2311	21.302	27.5177	46.2298	21.8324	29.5619	21.302	37.248	19.7527	35.7663	29.2141	26.7011	22.5962	35.7663	31.5447	19.522	27.3533	34.92	26.417	23.2509	24.6349	32.7815	33.6868	21.2476	9.06277	7.47952	10.3467	8.30754	9.85397	9.98989	17.0945	12.8102	13.5303	11.5954	11.8556	10.1899	14.5216	5.84086	13.982	12.416
PH_hs_0000168	BMP1	bone morphogenetic protein 1	-1.81167	5.29709e-16	1.85768e-14	1004.32	989.74	427.93	1358.13	426.926	1492.15	578.973	438.082	1033.72	1109.56	550.808	425.248	397.876	509.669	510.03	500.645	444.788	518.611	569.067	966.34	455.491	575.533	886.071	660.327	650.362	984.47	981.73	680.848	2959	2283.75	2999.84	2077.64	2149.4	1806.74	1461.13	2553.16	1445.35	2683	2245.01	2211.99	2916.13	3366	3396.69	1920.34
PH_hs_0016621	ETNK2	ethanolamine kinase 2	-1.94331	5.59299e-16	1.95909e-14	11.0364	14.9754	8.03625	10.0453	5.02265	9.12941	12.1078	13.2085	15.1878	17.7371	7.10065	17.5893	5.64364	15.3284	10.9553	7.78781	9.51418	7.6642	6.30894	18.5459	8.3249	12.9333	9.90638	13.9506	20.6933	17.4152	18.0465	18.4762	51.3557	37.3976	58.6311	50.6005	36.9524	64.2207	25.1919	40.4013	29.4482	50.8414	39.8778	27.4343	40.8421	75.0968	89.4847	35.1787
PH_hs_0031337	GGCX	gamma-glutamyl carboxylase	-1.11947	5.67567e-16	1.98567e-14	22.0729	25.8667	19.0861	16.0725	13.0589	22.3163	25.3163	13.2085	15.1878	17.7371	21.302	18.624	13.1685	11.4963	18.2588	18.9133	15.4605	17.8831	21.4504	21.4742	17.8391	16.8133	18.7121	17.4382	25.6203	27.6594	20.4527	24.019	44.5586	61.0827	38.6276	37.7616	54.1968	42.8138	35.0887	46.3136	34.2236	42.8138	37.7222	30.5697	46.2877	36.714	40.0817	36.2133
PH_hs_0000625	TENC1	tensin like C1 domain containing phosphatase (tensin 2)	-2.76134	5.72141e-16	1.99927e-14	26.2116	24.5053	18.0816	30.1359	16.0725	31.4457	28.6184	22.0142	38.9187	44.3429	30.4314	25.8667	11.2873	19.1605	23.1278	24.476	13.082	15.3284	26.4976	51.7333	21.4069	36.2133	37.4241	38.364	55.1822	55.3188	43.3116	51.7333	226.569	36.151	258.667	365.532	29.5619	322.531	152.951	192.152	163.159	213.177	190.767	235.152	249.591	272.852	331.839	266.944
PH_hs_0033073	BMF	Bcl2 modifying factor	2.34419	5.74571e-16	2.00536e-14	1102.26	1070.06	2509.32	366.654	2011.07	407.78	1869	1314.25	730.911	892.77	1795.45	1518.89	1778.69	1563.5	1502.09	1469.67	1738.72	1331.02	1468.72	1137.16	1458.05	1699.44	1292.23	1881	1128.28	601.336	653.284	966.305	264.331	91.0008	278.67	200.136	92.381	250.461	534.428	312.371	453.662	260.451	240.344	176.364	278.634	306.228	292.69	191.413
PH_hs_0006666	TLR10	toll-like receptor 10	4.08845	5.88056e-16	2.04933e-14	1098.13	1025.14	3484.72	872.937	2913.14	1039.74	2584.47	899.279	686.297	936.127	2520.73	1077.09	3304.35	4339.21	1958.56	2061.55	3018.37	2819.15	3014.41	1698.42	3334.72	1510.61	1450.73	1341.58	1649.55	1276.43	1396.8	1519.67	80.0545	17.4522	80.0142	108.753	20.9397	121.306	1570.89	67.007	1379.29	53.5172	73.2889	58.004	177.89	74.2624	65.2493	103.467
PH_hs_0035470	LATS2	LATS, large tumor suppressor, homolog 2 (Drosophila)	-2.19624	5.88574e-16	2.04933e-14	30.3502	32.6737	31.1405	23.1042	24.1087	25.3595	39.6255	35.2227	27.5278	34.4889	38.5464	42.4213	27.2776	19.1605	45.0384	52.2896	23.7854	15.3284	20.1886	38.0679	16.6498	41.3867	34.122	34.8764	56.1676	58.3921	56.5457	56.3524	209.954	54.8498	264.875	102.711	45.5746	117.738	95.3693	212.846	105.058	221.205	210.167	148.145	219.64	222.787	193.883	200.725
PH_hs_0042780	TMEM232	transmembrane protein 232	1.47927	5.8963e-16	2.05056e-14	62.08	57.179	62.2809	33.1495	75.3398	27.3882	26.417	39.6255	30.3755	35.4743	26.3739	38.2827	24.4558	48.5399	27.9969	33.3763	30.9211	49.8173	35.3301	23.4264	28.5425	40.0933	30.8199	34.8764	25.6203	32.7815	40.9054	23.0952	9.06277	14.959	11.0364	12.8389	9.85397	12.1306	16.1948	12.8102	13.5303	15.1632	19.4	10.9737	11.7988	17.5226	11.1856	9.312
PH_hs_0030240	RBPMS2	RNA binding protein with multiple splicing 2	-2.77166	5.94305e-16	2.06436e-14	135.196	137.502	30.1359	90.4078	25.1133	86.2222	44.0284	75.9489	283.821	348.83	40.5752	80.704	28.2182	53.6494	35.3004	38.9391	32.1103	38.321	50.4715	153.248	60.6529	63.3733	160.704	52.3146	57.153	75.8073	75.7953	52.6571	318.708	452.511	343.509	593.612	416.33	695.724	423.763	541.968	400.336	538.74	506.556	336.267	569.067	324.585	346.753	529.749
PH_hs_0032829	TRNP1	TMF1-regulated nuclear protein 1	-2.091	5.98225e-16	2.07551e-14	71.7369	76.2386	53.2401	57.2583	53.2401	59.8484	48.4312	129.884	76.8881	95.5835	47.6758	132.437	49.8521	66.423	63.2973	73.428	52.328	65.1457	58.0423	85.8969	51.1387	76.3067	53.9347	67.4277	72.9194	116.784	110.685	79.4476	279.436	77.2884	299.364	536.969	82.527	564.429	217.73	299.561	230.81	340.726	362.133	324.509	380.285	312.069	439.966	429.387
PH_hs_0049141	CAP2	CAP, adenylate cyclase-associated protein, 2 (yeast)	-2.26847	6.11572e-16	2.11929e-14	16.5547	20.4211	20.0906	11.0498	25.1133	12.1725	13.2085	13.2085	19.9339	23.6495	11.1582	17.5893	9.40606	16.6058	15.8243	14.4631	7.13563	14.051	13.8797	65.3987	17.8391	16.8133	44.0284	15.1131	19.7079	26.635	30.0775	21.2476	51.3557	41.1373	48.9742	88.362	33.2571	101.326	69.2777	104.452	74.8144	120.414	160.589	155.2	104.374	95.957	98.806	104.501
PH_hs_0048225	SLC48A1	solute carrier family 48 (heme transporter), member 1	-1.59483	6.29842e-16	2.18002e-14	13.7956	13.614	12.0544	9.04078	14.0634	14.2013	19.8128	15.4099	29.4263	31.5327	17.2444	14.4853	15.9903	14.051	13.3898	11.1254	20.2176	20.4379	26.4976	17.5698	19.0284	16.8133	20.9135	24.4135	26.6057	16.3908	13.2341	34.181	95.9144	37.3976	81.3938	37.0063	35.7206	42.1002	52.1832	51.2406	52.5292	74.0322	45.2667	52.5172	45.3801	53.4022	44.7423	63.1147
PH_hs_0010861	ASPHD2	aspartate beta-hydroxylase domain containing 2	2.48487	6.32268e-16	2.18582e-14	993.28	1049.64	777.507	245.106	722.258	249.537	331.313	657.123	487.907	606.019	348.946	756.341	642.434	694.887	558.72	686.44	631.503	532.662	271.285	546.616	261.64	732.027	343.421	762.631	664.157	853.344	821.718	679	100.446	26.1783	112.434	197.871	33.2571	232.622	171.845	70.9486	183.056	75.8161	108.856	72.897	121.619	123.492	162.191	73.4613
PH_hs_0045568	NSUN5	NOP2/Sun domain family, member 5	1.74749	6.33988e-16	2.18917e-14	855.324	780.084	1475.66	1623.32	1313.93	1758.93	2313.69	1304.34	2087.37	1820.03	1934.42	1191.94	2261.22	1435.76	1414.45	1455.21	2275.08	1640.14	1668.08	1322.62	1739.91	1651.59	1682.98	2075.15	1395.32	1379.9	994.964	1277.63	396.496	835.213	410.418	354.203	735.352	379.616	771.951	350.801	818.979	354.998	295.311	213.988	517.333	616.628	700.963	308.331
PH_hs_0027889	HES4	hairy and enhancer of split 4 (Drosophila)	-2.46196	6.4105e-16	2.21094e-14	133.817	129.333	81.367	213.965	68.3081	242.437	122.179	171.711	300.908	380.363	114.625	164.512	78.0703	70.2551	127.812	121.267	90.3847	67.7004	117.346	241.097	90.3847	106.053	259.767	124.393	236.495	207.958	190.09	251.276	698.589	250.564	778.069	1078.47	236.495	934.054	585.711	1039.59	617.616	1190.76	1027.12	954.715	1052.82	755.974	880.865	1251.95
PH_hs_0007478	OPHN1	oligophrenin 1	-1.94054	6.46802e-16	2.22814e-14	26.2116	23.1439	20.0906	27.1223	18.0816	26.3739	23.1149	17.6113	52.208	49.2698	22.3163	18.624	12.2279	24.27	24.3451	25.5885	17.8391	24.27	34.0683	39.044	29.7318	24.5733	42.9277	18.6007	33.5035	29.7082	26.4682	33.2571	101.201	54.8498	95.1893	53.6214	52.9651	61.3664	92.6702	111.35	100.283	120.414	178.911	181.851	59.9018	144.353	157.53	165.547
PH_hs_0044825	SLC5A3	solute carrier family 5 (sodium/myo-inositol cotransporter), member 3	-2.32398	6.67732e-16	2.29753e-14	564.238	650.751	290.309	661.986	277.25	698.907	350.026	331.313	311.349	333.064	297.213	302.123	361.193	410.035	323.79	293.712	371.053	518.611	590.517	463.648	592.258	292.293	551.455	301.1	295.619	270.448	268.291	242.038	1783.1	373.976	1814.81	1418.32	442.197	1306.53	2482.3	2444.77	2544.48	2559.91	2834.56	2537.28	2446.9	2731.85	2450.58	3075.03
PH_hs_0000244	HLA-DOB	major histocompatibility complex, class II, DO beta	3.89208	6.71243e-16	2.30689e-14	5305.77	5278.16	15953	11235.7	14326.6	11997.1	13734.6	22747.3	10925.7	12003.1	14060.3	25433.1	15770.2	22543	29447.8	30986.6	15848.2	16281.3	15045.6	6924.46	14780.3	18677	7535.46	15887.4	11524.2	13952.6	15117	10802.1	697.078	107.206	700.814	1863.91	98.5397	1698.99	6268.28	517.333	5679.52	486.115	614.333	492.251	2406.96	1355.91	1552	749.099
PH_hs_0001472	WBP5	WW domain binding protein 5	-2.57775	6.74269e-16	2.31457e-14	3190.91	3136.67	1963.86	9953.9	1946.78	9901.35	3433.11	1502.47	4371.23	4334.76	3141.53	1291.26	1545.42	1635.03	3652.98	3530.1	1776.77	1834.3	7521.52	7410.56	6720.58	2360.33	10571.2	2347.18	4156.4	4238.04	4212.06	3968.69	22462.8	24928	21365.9	10468.3	23822	9793.66	19039.7	20432.2	18447.3	20671.9	29379.1	24879	23520.5	21108.9	19018.3	23741.5
PH_hs_0031981	ITGA8	integrin, alpha 8	-3.42143	6.79189e-16	2.32871e-14	4.13867	2.72281	4.01812	3.01359	3.01359	4.05752	1.10071	5.50355	6.64465	7.88317	5.0719	3.104	0.940606	1.27737	4.86902	4.45018	3.56782	6.38683	3.78537	1.9522	2.37854	3.88	4.40284	2.32509	2.95619	1.02442	1.2031	1.84762	44.5586	3.73976	51.0436	47.5796	4.92698	38.5324	22.4928	45.3283	27.0605	62.4368	50.6556	58.004	29.0433	30.8731	35.421	68.288
PH_hs_0023340	FERMT2	fermitin family member 2	-2.77178	6.81002e-16	2.33219e-14	558.72	551.368	174.788	539.433	151.684	519.362	164.006	104.567	536.318	580.399	168.387	104.501	122.279	247.809	170.416	196.92	134.388	215.875	316.709	504.644	321.103	93.12	608.692	87.191	160.62	311.424	305.588	148.733	1437.96	780.363	1451.98	1540.67	794.476	1561.99	1189.42	2535.43	1041.83	2492.12	2284.89	1668.01	2018.51	1889.94	2376.94	2024.84
PH_hs_0016067	C7orf23	chromosome 7 open reading frame 23	1.54364	6.87425e-16	2.35143e-14	16302.2	14933.2	32220.3	26852.1	30859.2	27507.9	31999.8	20129.8	17399.5	18236.7	33171.2	20245.3	26929.6	32853.9	23773	23867.4	27639.9	29208.3	33766.7	13633.2	31194.6	27308.7	20255.2	24413.5	19766.1	16282.2	18278.7	17928.4	7405.8	7731.33	7328.89	5099.32	6652.66	4979.96	18460.3	9275.54	16698.7	8238.98	8118.9	6173.51	7830.79	8348.26	8119.8	7259.22
PH_hs_0014238	LOC100129098	uncharacterized LOC100129098	-2.80816	7.02399e-16	2.39984e-14	4.13867	5.44561	6.02718	4.01812	3.01359	1.01438	2.20142	5.50355	8.54312	5.91238	6.08627	4.13867	2.82182	6.38683	8.52078	4.45018	5.94636	3.8321	5.04715	6.8327	3.56782	6.46667	8.80567	2.32509	6.89778	4.09769	7.21861	10.1619	43.0482	6.23293	71.0471	32.4749	9.85397	18.5526	26.9913	35.4743	26.2646	36.5701	48.5	45.4626	59.9018	63.4151	64.3171	36.2133
PH_hs_0048700	WFIKKN2	WAP, follistatin/kazal, immunoglobulin, kunitz and netrin domain containing 2	7.00557	7.07212e-16	2.41345e-14	256.597	280.449	169.766	207.938	149.675	0	155.2	159.603	-0.949235	-0.985397	197.804	171.755	143.913	159.671	152.157	165.769	148.659	-1.27737	-1.26179	174.722	-4.75709	205.64	141.991	233.672	214.816	158.785	1.2031	222.638	0.755231	1.24659	2.06933	0.755231	0	-0.713563	1.79942	-0.985397	0	0.891954	1.07778	0.783838	-0.907602	0.834409	1.86426	0
PH_hs_0005235	FCHO1	FCH domain only 1	1.78794	7.12561e-16	2.42887e-14	135.196	156.561	138.625	108.489	137.621	114.625	178.315	139.79	168.964	155.693	138.97	127.264	277.479	199.269	161.895	152.419	329.428	293.794	147.629	91.7535	120.116	162.96	175.013	179.032	134.999	97.3201	92.6388	149.657	36.2511	74.7952	28.2809	37.0063	75.1365	44.9545	92.6702	41.3867	98.6913	34.7862	39.8778	23.5152	44.4725	40.886	36.3532	38.2827
PH_hs_0010596	GUCY1A2	guanylate cyclase 1, soluble, alpha 2	-1.6256	7.15716e-16	2.43678e-14	17.9342	21.7825	16.0725	18.0816	10.0453	20.2876	15.4099	15.4099	15.1878	20.6933	15.2157	13.4507	10.3467	16.6058	20.6933	18.9133	13.082	20.4379	22.7122	24.4025	15.4605	15.52	23.1149	13.9506	20.6933	24.5861	24.062	19.4	71.747	26.1783	71.7369	52.8662	25.8667	54.9444	33.2893	83.7587	31.8359	84.7356	54.9667	40.7596	92.5754	51.7333	57.7922	62.08
PH_hs_0044425	EPHA3	EPH receptor A3	-2.91934	7.21509e-16	2.45096e-14	22.0729	24.5053	22.0997	29.1314	15.068	29.417	17.6113	18.7121	13.2893	14.781	16.2301	18.624	13.1685	19.1605	19.4761	21.1384	13.082	17.8831	23.974	8.78491	22.5962	16.8133	22.0142	10.4629	15.7663	11.2686	14.4372	15.7048	123.858	17.4522	128.299	59.6633	18.4762	70.6428	170.945	177.371	136.894	152.524	287.767	206.933	176.982	248.654	218.119	327.989
PH_hs_0033929	MCOLN2	mucolipin 2	3.24593	7.21563e-16	2.45096e-14	295.225	268.197	216.979	56.2537	183.829	67.9634	243.257	52.834	187.949	200.036	229.25	67.2533	176.834	283.575	256.841	290.374	168.877	173.722	305.353	271.356	269.965	195.293	239.955	248.785	177.371	168.005	156.403	144.114	10.5732	3.73976	9.65689	18.8808	0	15.6984	99.8678	14.781	102.671	12.4874	15.0889	15.6768	43.5649	20.0258	17.7105	18.624
PH_hs_0018793	NA	NA	2.48431	7.29669e-16	2.47561e-14	44.1458	50.3719	45.2039	48.2175	50.2265	55.7908	29.7191	48.4312	58.8526	51.2406	23.3307	46.56	31.9806	47.2626	30.4314	28.9262	34.4889	79.1967	32.8065	10.7371	22.5962	43.9733	14.3092	61.615	33.5035	33.8059	27.6713	35.1048	5.28662	3.73976	4.13867	7.55231	4.92698	5.70851	17.9942	7.88317	17.5097	7.13563	9.7	1.56768	4.53801	5.00645	7.45706	11.3813
PH_hs_0004090	CYBA	cytochrome b-245, alpha polypeptide	2.01749	7.33026e-16	2.48411e-14	26523.3	26653.6	30874.3	14247.3	28072.6	17929.1	21365.9	29335	14028.8	17393.2	18808.6	37433.2	22564.2	33843.8	22026.2	23884.1	21657.8	18756.8	18743.9	18561.5	17185	32400.6	14424.8	31406.2	18219	28585.5	24634.7	17123.7	3466.51	20426.6	3976.57	8572.63	15257.6	7593.74	8090.19	3101.04	7401.05	2961.29	3880	4419.28	4955.51	4298.04	4362.38	4556.67
PH_hs_0000036	CYTIP	cytohesin 1 interacting protein	2.01551	7.45524e-16	2.52354e-14	125.54	125.249	272.228	115.521	251.133	110.567	200.329	122.179	204.086	157.663	182.588	133.472	161.784	243.977	242.234	233.634	173.634	265.692	141.32	107.371	136.766	178.48	147.495	237.16	154.707	193.616	164.825	169.057	30.2092	16.2056	24.1422	43.8034	18.4762	46.3816	120.561	31.5327	122.568	33.8943	56.0444	36.8404	59.9018	40.0516	45.6745	47.5947
PH_hs_0049090	BCL6B	B-cell CLL/lymphoma 6, member B	-3.59043	7.48291e-16	2.52997e-14	84.1529	66.7088	52.2356	135.612	50.2265	140.999	63.8411	40.7262	144.284	125.145	60.8627	39.3173	23.5152	61.3136	55.9937	60.0774	26.164	61.3136	47.948	107.371	44.0031	68.5467	103.467	68.5903	103.467	168.005	140.763	111.781	1276.34	79.7815	1254.02	1694.74	72.673	1765.36	709.871	1168.68	713.124	1278.17	1594.03	1024.48	885.82	1884.93	2197.04	742.891
PH_hs_0023983	IRF6	interferon regulatory factor 6	-3.42977	7.4945e-16	2.53095e-14	12.416	13.614	25.1133	12.0544	20.0906	12.1725	28.6184	15.4099	46.5125	57.153	27.3882	16.5547	21.6339	26.8247	29.2141	25.5885	27.3533	21.7152	26.4976	18.5459	24.9747	38.8	26.417	33.7139	67.007	19.464	22.8589	55.4286	400.272	23.6851	412.487	141.228	28.3302	174.823	286.108	463.137	232.402	388	683.311	475.79	521.871	432.224	439.034	338.336
PH_hs_0032799	OR8B8	olfactory receptor, family 8, subfamily B, member 8	3.66865	7.55247e-16	2.54759e-14	30.3502	25.8667	26.1178	24.1087	24.1087	26.3739	22.0142	29.7191	24.6801	28.5765	20.2876	25.8667	19.7527	26.8247	21.9106	18.9133	23.7854	43.4305	21.4504	24.4025	24.9747	23.28	33.0213	26.7386	23.6495	20.4884	25.2651	17.5524	0	-2.49317	-0.689778	0.755231	2.46349	0	0	3.94159	0	-0.891954	-1.07778	-1.56768	-0.907602	0	0	-2.06933
PH_hs_0000615	DBC1	deleted in bladder cancer 1	-1.92016	7.75815e-16	2.61394e-14	31.7298	29.9509	21.0951	16.0725	23.1042	21.302	19.8128	25.3163	25.6294	27.5911	19.2732	32.0747	17.8715	24.27	26.7796	32.2638	17.8391	24.27	27.7593	19.522	27.3533	27.16	18.7121	20.9258	24.6349	26.635	26.4682	23.0952	85.3411	47.3703	74.496	43.8034	50.5016	63.5071	54.8823	251.276	58.8964	231.908	175.678	108.954	164.276	86.7785	103.467	58.976
PH_hs_0026413	HS3ST3A1	heparan sulfate (glucosamine) 3-O-sulfotransferase 3A1	2.21243	7.77854e-16	2.61779e-14	735.303	776	932.205	453.043	887.001	437.197	753.986	1819.47	492.653	556.749	729.339	2003.11	694.167	549.268	675.576	702.016	713.563	453.465	482.003	672.533	449.545	1105.8	890.474	949.801	806.055	1316.38	1414.85	736.276	144.249	201.947	108.985	141.983	214.324	148.421	583.912	174.415	498.232	153.416	153.044	103.467	147.939	131.002	103.467	115.883
PH_hs_0032574	SH3RF1	SH3 domain containing ring finger 1	-1.52944	7.81395e-16	2.62667e-14	20.6933	19.0597	12.0544	11.0498	10.0453	13.1869	15.4099	19.8128	14.2385	14.781	10.1438	22.7627	6.58424	16.6058	17.0416	14.4631	8.3249	10.2189	17.665	20.4981	14.2713	10.3467	19.8128	12.788	20.6933	16.3908	19.2496	19.4	35.4959	31.1647	34.4889	29.454	28.3302	37.1053	34.189	43.3575	38.999	49.0575	80.8333	51.7333	44.4725	45.8925	50.3351	47.5947
PH_hs_0023516	EFHD1	EF-hand domain family, member D1	-3.48184	7.82735e-16	2.62815e-14	302.123	315.846	281.269	333.504	261.178	369.234	391.852	320.306	789.764	744.96	353.004	306.261	261.488	398.538	346.918	340.439	258.072	411.312	576.637	489.026	484.034	337.56	668.13	335.976	318.283	279.667	276.713	314.095	7048.57	238.098	6568.06	3530.71	291.924	3358.74	4565.13	8934.59	4490.45	8639.47	8848.56	6481.56	5111.62	4311.39	4340.94	7858.29
PH_hs_0005412	C11orf70	chromosome 11 open reading frame 70	-1.44839	7.86745e-16	2.63858e-14	104.846	125.249	119.539	94.4259	92.4168	108.539	103.467	86.956	79.7358	90.6565	101.438	115.883	75.2485	94.5251	90.0769	109.029	73.7349	81.7514	97.1577	122.989	90.3847	124.16	79.2511	103.467	158.649	139.321	160.012	157.971	256.779	122.165	280.05	256.779	141.651	244.039	232.125	323.21	222.055	277.398	364.289	443.653	453.801	352.12	315.061	353.856
PH_hs_0024852	ANO6	anoctamin 6	-2.42041	7.88731e-16	2.6422e-14	274.532	254.582	151.684	403.821	140.634	436.183	254.264	130.984	261.989	271.97	284.026	137.611	101.585	116.24	208.151	221.396	91.5739	103.467	389.893	373.847	337.753	134.507	336.817	144.156	280.838	295.034	265.885	271.6	939.508	511.1	1069.16	704.631	399.086	635.785	1162.43	1268.21	1265.48	1312.06	2247.17	2125.77	1223.45	1235.76	1453.19	2296.96
PH_hs_0014920	PCDHB8	protocadherin beta 8	-2.17538	8.12145e-16	2.71752e-14	9.65689	5.44561	11.0498	5.02265	7.03172	9.12941	9.90638	12.1078	5.69541	7.88317	7.10065	11.3813	4.70303	8.94156	8.52078	5.56272	5.94636	6.38683	17.665	4.8805	13.082	7.76	9.90638	4.65019	15.7663	5.12211	6.0155	12.9333	24.1674	51.11	24.832	36.2511	40.6476	38.5324	17.0945	49.2698	18.3056	45.4897	56.0444	41.5434	19.0596	52.5677	46.6066	73.4613
PH_hs_0022944	RBPMS	RNA binding protein with multiple splicing	-1.88359	8.20436e-16	2.74212e-14	100.708	117.081	64.29	41.1858	50.2265	49.7046	78.1504	119.977	73.0911	99.5251	66.949	162.443	75.2485	63.8683	58.4282	71.2029	78.492	49.8173	64.3512	61.4943	54.7065	77.6	63.8411	76.7281	83.7587	79.9049	90.2326	78.5238	246.961	114.686	256.597	245.45	96.0762	290.42	213.231	461.166	183.056	413.867	279.144	181.851	491.92	384.662	371.921	329.024
PH_hs_0028471	FMOD	fibromodulin	-1.93033	8.32798e-16	2.78025e-14	362.823	362.133	216.979	468.111	211.956	506.175	320.306	353.328	327.486	331.093	280.983	333.163	207.874	180.109	366.394	360.465	225.962	203.101	346.992	275.26	305.643	253.493	337.918	244.135	351.787	243.813	271.901	327.029	1697.76	518.58	1689.96	909.298	537.041	841.291	1004.08	1732.33	857.977	1620.68	2068.26	1936.08	576.327	944.551	877.136	2310.41
PH_hs_0029157	SNX7	sorting nexin 7	-1.87603	8.50375e-16	2.83422e-14	40.0071	40.8421	20.0906	35.1586	21.0951	36.5176	26.417	20.9135	31.3248	24.6349	22.3163	20.6933	15.0497	8.94156	27.9969	25.5885	21.4069	20.4379	29.0211	35.1396	26.164	20.6933	57.2369	26.7386	32.5181	27.6594	24.062	39.7238	75.5231	211.92	83.4631	63.4394	193.384	74.9241	68.378	114.306	81.1815	130.225	120.711	124.63	66.255	58.4086	74.5706	137.611
PH_hs_0046126	SHROOM4	shroom family member 4	-3.7192	8.50906e-16	2.83422e-14	62.08	61.2632	47.2129	62.2809	51.2311	68.9778	59.4383	46.2298	60.7511	73.9048	53.7621	55.872	35.743	39.5984	45.0384	42.2767	30.9211	34.4889	61.8276	90.7774	49.9494	63.3733	102.366	44.1768	76.861	89.1247	110.685	69.2857	1132.85	34.9044	1336.1	944.039	40.6476	782.065	831.332	841.529	783.163	773.324	1269.62	1160.86	1600.1	1835.7	1838.16	910.507
PH_hs_0039994	S1PR4	sphingosine-1-phosphate receptor 4	2.99807	8.63263e-16	2.8721e-14	118.642	114.358	508.293	81.367	559.524	76.0784	319.206	356.63	258.192	207.919	256.638	334.197	345.202	358.94	383.435	383.828	400.785	427.918	292.735	97.6101	268.775	360.84	113.373	467.344	247.335	171.079	139.56	352.895	36.2511	9.97269	35.1787	43.0482	8.62222	52.8037	89.971	28.5765	94.7118	34.7862	42.0333	30.5697	24.5053	15.0194	20.5069	37.248
PH_hs_0024240	CTTNBP2NL	CTTNBP2 N-terminal like	-2.27895	8.88798e-16	2.95368e-14	13.7956	14.9754	10.0453	20.0906	6.02718	22.3163	8.80567	6.60426	6.64465	10.8394	8.11503	9.312	4.70303	7.6642	7.30353	11.1254	4.75709	7.6642	13.8797	7.8088	8.3249	6.46667	19.8128	6.97528	13.7956	8.19538	9.62481	12.0095	40.0273	17.4522	46.2151	28.6988	13.5492	23.5476	45.8852	58.1384	47.7538	64.2207	56.0444	61.1394	58.0865	65.0839	69.9099	86.912
PH_hs_0042210	YES1	v-yes-1 Yamaguchi sarcoma viral oncogene homolog 1	-1.73497	8.96579e-16	2.97615e-14	77.2551	73.5158	89.4032	116.526	74.3353	137.956	52.834	58.3376	142.385	119.233	48.6902	54.8373	42.3273	65.1457	48.6902	53.4021	49.9494	52.372	74.4455	144.463	74.9241	60.7867	133.186	60.4524	109.379	140.346	146.778	112.705	256.023	273.002	275.221	264.331	232.8	204.079	226.727	184.269	292.094	201.582	281.3	305.697	258.667	317.91	325.314	333.163
PH_hs_0004218	TAL1	T-cell acute lymphocytic leukemia 1	-2.78423	9.13513e-16	3.02892e-14	71.7369	78.9614	77.3489	109.494	68.3081	124.769	110.071	78.1504	130.045	122.189	82.1647	72.4267	53.6145	68.9778	81.5561	87.891	58.2743	77.9193	74.4455	187.411	71.3563	113.813	238.854	123.23	128.102	121.906	121.513	125.638	1012.01	86.0145	996.729	851.901	83.7587	821.311	587.511	968.645	581.005	977.582	806.178	749.349	942.091	1105.59	1264.9	690.123
PH_hs_0047819	ZBTB7C	zinc finger and BTB domain containing 7C	-1.64227	9.23293e-16	3.05787e-14	24.832	16.3368	21.0951	21.0951	15.068	20.2876	20.9135	22.0142	37.0202	45.3283	19.2732	19.6587	13.1685	22.9926	25.5624	22.2509	19.0284	22.9926	20.1886	36.1157	20.2176	24.5733	26.417	25.576	26.6057	34.8304	36.093	29.5619	43.8034	39.8908	49.664	117.816	48.0381	147.708	65.6788	68.9778	70.8349	76.708	137.956	105.818	68.9778	60.9118	76.4348	81.7387
PH_hs_0045796	NOS3	nitric oxide synthase 3 (endothelial cell)	-1.81582	9.31044e-16	3.08005e-14	19.3138	17.6982	16.0725	17.077	17.077	13.1869	20.9135	18.7121	16.137	15.7663	18.2588	26.9013	10.3467	16.6058	21.9106	22.2509	14.2713	14.051	20.1886	19.522	15.4605	19.4	15.4099	15.1131	21.6787	21.5129	20.4527	20.3238	43.8034	21.192	34.4889	54.3766	29.5619	55.6579	55.782	60.1092	56.5087	61.5448	67.9	49.3818	141.586	99.2946	121.177	84.8427
PH_hs_0004230	EPHA4	EPH receptor A4	-1.61541	9.35337e-16	3.09074e-14	6.89778	6.80702	8.03625	6.02718	10.0453	6.08627	6.60426	5.50355	4.74618	7.88317	7.10065	9.312	11.2873	7.6642	8.52078	6.67527	5.94636	3.8321	6.30894	5.8566	4.75709	6.46667	6.60426	3.48764	13.7956	9.2198	6.0155	12.0095	15.1046	9.97269	17.9342	15.8599	20.9397	14.2713	24.2922	19.7079	24.6728	24.0828	26.9444	19.596	26.3205	22.529	27.0318	35.1787
PH_hs_0014158	CASKIN2	CASK interacting protein 2	-1.68935	9.52575e-16	3.14414e-14	953.273	1011.52	525.37	834.765	467.107	825.705	683.54	926.797	1091.62	1192.33	642.102	1123.65	431.738	657.844	692.618	748.743	479.277	449.633	540.046	1083.47	561.336	715.213	1543.19	634.751	943.025	833.88	1016.62	876.695	2619.14	1547.01	2085.89	2484.71	1402.96	3376.58	1900.19	3737.61	1758.14	3365.34	2954.19	1425.8	3039.56	3285.07	3537.44	2129.34
PH_hs_0029159	ESPNL	espin-like	8.6156	9.76633e-16	3.21991e-14	528.37	515.972	1142.15	920.15	1170.28	964.674	1192.07	126.582	140.487	134.999	1153.35	110.709	1013.97	1776.82	623.234	597.437	1145.27	1753.82	792.403	187.411	778.973	1312.73	226.746	1200.91	496.64	85.0271	89.0295	470.219	-0.755231	1.24659	0.689778	-0.755231	-1.23175	-0.713563	0	-1.97079	1.59179	-1.78391	3.23333	0	-1.8152	-0.834409	0.932132	-1.03467
PH_hs_0040057	FNBP1L	formin binding protein 1-like	-2.33153	9.87063e-16	3.25062e-14	19.3138	19.0597	22.0997	34.154	20.0906	38.5464	34.122	9.90638	18.0355	21.6787	33.4745	13.4507	11.2873	12.7737	36.5176	41.1642	13.082	11.4963	59.3041	49.7811	52.328	19.4	39.6255	17.4382	50.2552	17.4152	21.6558	45.2667	87.6068	115.933	99.328	70.2365	101.003	62.08	122.361	145.839	124.956	136.469	121.789	106.602	204.211	141.015	145.413	189.344
PH_hs_0026336	NFKBIE	nuclear factor of kappa light polypeptide gene enhancer in B-cells inhibitor, epsilon	2.05001	9.96078e-16	3.27661e-14	855.324	784.168	388.753	210.951	331.495	313.443	266.372	434.78	395.831	329.123	252.58	392.139	464.659	275.911	422.387	491.745	372.242	376.823	200.624	442.174	189.094	602.693	241.055	966.076	469.049	645.386	412.664	608.79	79.2993	109.7	83.4631	149.536	92.381	108.462	158.349	73.9048	176.689	85.6276	59.2778	39.9758	94.3906	70.0903	82.0276	156.235
PH_hs_0000799	CALU	calumenin	-2.00952	9.98829e-16	3.28196e-14	6318.36	5678.41	2308.41	6792.64	2306.4	6840.97	1889.92	2341.21	3314.73	3378.93	1872.54	2350.76	1493.68	2117.87	2585.45	2576.65	1635.25	2028.46	2866.78	4888.31	2662.78	1918.01	5426.5	1686.86	2253.6	3701.24	3811.42	2216.22	13113.8	13058	13330	7918.6	12296.5	5462.33	8408.69	16242.3	8198.54	15996.3	16272.3	13604.3	10683.4	11070.1	11673.1	12631.2
PH_hs_0029536	IKZF3	IKAROS family zinc finger 3 (Aiolos)	3.0332	1.02281e-15	3.35699e-14	49.664	49.0105	341.54	62.2809	326.473	75.064	127.682	195.926	148.081	155.693	123.754	202.795	133.566	113.686	345.7	346.001	126.063	108.576	225.86	56.6138	228.34	223.747	53.9347	253.435	417.808	108.589	96.2481	421.257	9.818	8.7261	13.1058	19.636	13.5492	19.2662	53.9826	16.7517	54.9169	18.731	21.5556	8.62222	23.5977	20.0258	15.8462	20.6933
PH_hs_0025033	FCRL5	Fc receptor-like 5	4.03141	1.04753e-15	3.43426e-14	2101.06	1885.54	2654.97	4918.18	2558.54	5148.99	1361.58	2881.66	4326.62	4369.25	1432.3	3370.94	2553.75	568.428	5368.09	5887.59	2464.17	431.75	3440.9	7593.09	3561.87	3198.41	7100.67	3344.65	1778.64	3534.26	3670.66	1630.52	132.921	23.6851	131.058	236.387	32.0254	246.179	1336.97	103.467	1329.94	96.331	210.167	152.848	305.862	137.677	128.634	135.541
PH_hs_0024141	VLDLR	very low density lipoprotein receptor	-2.68829	1.0493e-15	3.4362e-14	19.3138	19.0597	7.03172	11.0498	7.03172	17.2444	7.70496	6.60426	37.0202	40.4013	8.11503	8.27733	4.70303	8.94156	8.52078	8.90036	5.94636	6.38683	10.0943	30.2591	5.94636	6.46667	24.2156	3.48764	22.6641	9.2198	10.8279	24.019	69.4813	64.8225	82.0835	84.5859	46.8064	87.7683	49.4841	47.299	58.8964	56.1931	93.7667	59.5717	108.005	47.5613	66.1814	94.1547
PH_hs_0042518	SLC16A9	solute carrier family 16, member 9 (monocarboxylic acid transporter 9)	2.72208	1.0521e-15	3.44151e-14	532.508	469.684	121.548	426.926	115.521	463.571	71.5461	357.73	97.7712	100.51	52.7477	364.203	102.526	231.203	239.799	251.435	111.792	233.758	175.389	196.196	168.877	103.467	172.811	116.255	177.371	200.787	178.059	194.924	21.1465	16.2056	20.0036	33.9854	18.4762	35.6782	80.0742	20.6933	87.5487	21.4069	25.8667	23.5152	27.2281	19.1914	25.1676	28.9707
PH_hs_0039627	LOC646762	uncharacterized LOC646762	-1.39454	1.06844e-15	3.49104e-14	106.226	104.828	103.467	127.575	107.485	137.956	192.624	147.495	152.827	162.59	168.387	130.368	83.7139	90.693	118.074	107.917	95.1418	93.2477	161.509	122.989	153.416	124.16	158.502	120.905	143.868	119.857	128.732	140.419	334.567	144.604	340.06	337.588	144.114	291.847	311.3	413.867	317.563	445.085	523.8	419.354	295.878	434.727	404.545	379.723
PH_hs_0045893	OSMR	oncostatin M receptor	-1.72113	1.09224e-15	3.5648e-14	78.6347	89.8526	79.3579	82.3715	76.3443	92.3085	86.956	91.3589	54.1064	71.934	76.0784	120.021	65.8424	89.4156	92.5114	112.367	65.41	63.8683	78.2309	79.0641	80.8705	94.4133	79.2511	79.0532	137.956	115.76	119.107	136.724	218.262	679.39	201.415	151.801	585.079	185.526	176.343	288.721	153.608	258.667	259.744	170.093	385.731	350.452	364.464	422.144
PH_hs_0013148	GHSR	growth hormone secretagogue receptor	-3.21783	1.09599e-15	3.57305e-14	-1.37956	0	1.00453	1.00453	-3.01359	-1.01438	0	0	0	0	-2.02876	0	0.940606	-1.27737	-1.21725	0	-3.56782	0	-1.26179	0	0	1.29333	2.20142	0	0.985397	0	2.4062	0	6.79708	7.47952	11.7262	9.818	11.0857	12.8441	12.5959	12.8102	10.3467	14.2713	16.1667	10.1899	14.5216	15.8538	16.7784	13.4507
PH_hs_0000202	IGFBP4	insulin-like growth factor binding protein 4	-3.0795	1.09885e-15	3.57836e-14	23.4524	20.4211	9.04078	23.1042	9.04078	30.4314	13.2085	14.3092	29.4263	35.4743	13.1869	21.728	5.64364	17.8831	12.1725	13.3505	7.13563	12.7737	21.4504	37.0918	16.6498	24.5733	22.0142	30.2262	38.4305	58.3921	57.7488	37.8762	447.852	74.7952	558.72	271.883	66.5143	218.35	63.8794	106.423	74.8144	99.0069	126.1	205.366	336.72	151.862	163.123	249.355
PH_hs_0004213	VEGFA	vascular endothelial growth factor A	-2.0879	1.1245e-15	3.65782e-14	77.2551	81.6842	84.3806	97.4395	75.3398	99.4091	81.4525	102.366	70.2434	82.7733	92.3085	107.605	74.3079	57.4815	139.984	160.206	77.3027	52.372	151.415	143.487	126.063	94.4133	141.991	95.3288	154.707	92.198	101.06	147.81	243.94	1495.9	242.112	277.17	1184.94	219.064	432.761	291.677	429.785	346.97	460.211	527.523	324.014	285.368	301.079	759.445
PH_hs_0001183	EML1	echinoderm microtubule associated protein like 1	-1.69495	1.14275e-15	3.71305e-14	78.6347	88.4912	89.4032	190.861	79.3579	205.919	124.38	106.769	198.39	270.984	124.769	123.125	106.288	111.131	148.505	166.882	107.034	74.0872	119.87	245.001	118.927	133.213	227.847	111.604	222.7	189.518	188.887	207.857	385.923	462.484	418.005	405.559	391.695	445.263	301.403	475.947	271.401	420.11	479.611	350.376	637.137	478.951	657.153	519.403
PH_hs_0023536	TXNDC16	thioredoxin domain containing 16	-1.63144	1.18829e-15	3.85672e-14	33.1093	29.9509	28.1269	57.2583	35.1586	73.0353	31.9206	22.0142	31.3248	34.4889	32.4601	25.8667	15.9903	26.8247	23.1278	25.5885	22.5962	22.9926	45.4244	49.7811	38.0567	24.5733	39.6255	22.0884	33.5035	28.6838	30.0775	31.4095	62.6842	98.4803	75.8755	63.4394	71.4413	57.0851	98.0684	90.6565	97.8954	93.6552	144.422	143.442	92.5754	99.2946	125.838	166.581
PH_hs_0006047	STBD1|FAM47E-STBD1	starch binding domain 1|FAM47E-STBD1 readthrough	-1.71171	1.19614e-15	3.8758e-14	13.7956	23.1439	15.068	15.068	14.0634	18.2588	11.0071	24.2156	24.6801	21.6787	9.12941	20.6933	14.1091	16.6058	17.0416	10.0129	24.9747	21.7152	17.665	50.7572	17.8391	16.8133	42.9277	18.6007	12.8102	18.4396	19.2496	12.0095	53.6214	82.2747	51.0436	55.1319	70.2095	43.5274	45.8852	85.7295	43.7744	85.6276	63.5889	46.2465	54.4561	42.5548	45.6745	82.7733
PH_hs_0024747	LRP11	low density lipoprotein receptor-related protein 11	-2.50614	1.19682e-15	3.8758e-14	12.416	12.2526	16.0725	16.0725	10.0453	19.2732	18.7121	4.40284	13.2893	13.7956	16.2301	12.416	11.2873	11.4963	15.8243	14.4631	15.4605	14.051	18.9268	40.0201	19.0284	19.4	18.7121	18.6007	69.9632	26.635	28.8744	60.0476	65.7051	294.194	103.467	101.201	230.337	71.3563	73.7762	68.9778	77.2021	90.0874	97	197.527	77.1462	91.785	79.2312	95.1893
PH_hs_0027325	TPM4	tropomyosin 4	-1.82791	1.20092e-15	3.88057e-14	140.715	134.779	89.4032	230.038	83.3761	258.667	181.617	128.783	121.502	145.839	190.703	131.403	108.17	113.686	197.195	208.046	104.656	104.744	211.98	230.36	193.851	111.227	147.495	153.456	256.203	197.714	150.388	252.2	732.574	705.568	833.252	286.233	642.971	226.2	383.277	651.347	419.438	716.239	469.911	639.612	682.517	376.318	392.428	1010.87
PH_hs_0022258	FGD1	FYVE, RhoGEF and PH domain containing 1	-1.74604	1.20096e-15	3.88057e-14	51.0436	51.7333	39.1767	35.1586	32.145	42.6039	41.827	46.2298	39.8679	53.2114	41.5895	53.8027	31.04	33.2115	42.6039	47.8394	27.3533	22.9926	44.1626	46.8528	39.246	59.4933	50.6326	45.3393	63.0654	52.2455	55.3426	57.2762	233.366	474.949	244.871	102.711	347.352	114.884	104.366	140.912	83.5692	123.09	127.178	96.4121	115.265	132.671	149.141	139.68
PH_hs_0045770	LPP	LIM domain containing preferred translocation partner in lipoma	-2.71265	1.21626e-15	3.92567e-14	293.845	254.582	358.617	692.122	343.55	722.238	468.902	257.566	931.2	1036.64	464.586	278.325	486.293	366.604	423.605	460.594	448.356	329.56	719.219	1045.4	763.513	284.533	781.504	316.213	329.123	565.481	486.053	358.438	2921.99	528.553	3508.21	2607.81	507.479	2771.48	2790	3834.18	2795.19	4685.43	4754.08	3538.25	4919.2	3359.33	4473.3	5139.19
PH_hs_0023193	PLEKHA5	pleckstrin homology domain containing, family A member 5	-1.97878	1.22036e-15	3.93456e-14	56.5618	51.7333	58.2628	59.2673	52.2356	61.8771	45.1291	39.6255	137.639	160.62	45.6471	33.1093	27.2776	81.7514	35.3004	33.3763	30.9211	52.372	70.6602	63.4465	73.7349	43.9733	62.7404	36.0389	48.2844	74.7828	87.8264	44.3429	182.766	415.113	192.448	269.618	381.841	316.109	134.057	183.284	125.752	179.283	208.011	127.766	191.504	283.699	314.129	210.037
PH_hs_0012958	TNF	tumor necrosis factor	2.53824	1.24083e-15	3.99613e-14	1052.6	991.102	3382.26	663.995	3235.59	675.576	660.426	876.165	808.749	821.821	692.821	871.189	2658.15	2387.4	1471.66	1486.36	2717.49	2259.66	1159.58	2092.76	1082.24	1528.72	2072.64	1584.55	871.091	1204.72	1170.62	866.533	195.605	81.0281	197.966	290.764	83.7587	261.878	579.413	196.094	591.352	197.122	326.567	279.83	225.993	158.538	166.852	232.8
PH_hs_0043901	NCKAP5	NCK-associated protein 5	-1.0306	1.24652e-15	4.01001e-14	42.7662	39.4807	47.2129	43.1948	38.1722	47.6758	47.3305	44.0284	30.3755	33.5035	44.6327	46.56	39.5055	52.372	36.5176	43.3892	41.6245	47.2626	39.1154	47.8289	34.4889	46.56	44.0284	49.9895	51.2406	57.3677	58.9519	45.2667	77.0336	57.343	84.1529	85.3411	52.9651	91.3361	111.564	72.9194	104.263	76.708	115.322	79.9515	101.651	116.817	123.974	100.363
PH_hs_0002774	CDH6	cadherin 6, type 2, K-cadherin (fetal kidney)	-2.57279	1.2589e-15	4.04538e-14	6.89778	8.16842	18.0816	15.068	8.03625	14.2013	6.60426	13.2085	6.64465	15.7663	3.04314	15.52	2.82182	10.2189	7.30353	6.67527	9.51418	6.38683	16.4033	17.5698	7.13563	6.46667	19.8128	4.65019	9.85397	14.3419	15.6403	12.0095	57.3976	13.7125	64.1493	57.3976	17.2444	55.6579	58.4812	56.1676	51.7333	66.0046	97	82.303	75.331	62.5806	51.2673	78.6347
PH_hs_0023937	HLA-DMA	major histocompatibility complex, class II, DM alpha	3.19608	1.27029e-15	4.07751e-14	17410	17202.7	20738.5	18071.5	20329.7	18767	15554.1	21208.5	10337.2	12899.8	16720	24679.9	12687.8	15222.4	39139.6	43305.8	12040.2	11396.7	14364.2	12723.5	15112.1	18714.5	11450.7	17076.6	13863.5	12296.1	13224.5	14887.2	1402.46	188.235	1550.62	4717.93	169.981	4969.97	4731.58	1803.28	4268.4	1692.93	3948.98	2685.43	1689.05	1415.16	1887.57	2094.17
PH_hs_0034863	LILRB1	leukocyte immunoglobulin-like receptor, subfamily B (with TM and ITIM domains), member 1	1.64237	1.29055e-15	4.13799e-14	132.437	107.551	131.594	67.3036	125.566	67.9634	104.567	84.7546	72.1419	75.8756	109.553	116.917	108.17	54.9268	122.943	140.181	91.5739	42.1531	93.3724	116.156	96.331	113.813	85.8553	103.467	129.087	150.59	153.997	125.638	26.4331	18.6988	23.4524	27.1883	19.7079	30.6832	60.2806	25.6203	68.4472	28.5425	42.0333	25.0828	35.3965	45.0581	34.4889	36.2133
PH_hs_0044518	MTUS1	microtubule associated tumor suppressor 1	-3.53213	1.31888e-15	4.22418e-14	613.902	620.8	285.287	845.815	270.219	877.438	471.104	344.522	1589.97	1754.01	467.629	363.168	206.933	242.7	418.736	428.33	220.015	220.984	517.333	1836.05	423.381	380.24	1404.5	474.319	889.813	679.192	569.067	991.248	6592.41	823.994	7266.12	5826.61	787.086	4677.41	6174.71	6882.01	6691.11	7929.47	5493.43	5364.59	15277.7	13235.4	14243.9	9299.58
PH_hs_0005408	KIAA1462	KIAA1462	-2.03195	1.33081e-15	4.25772e-14	576.654	585.404	373.685	623.814	283.278	869.323	654.922	458.996	398.679	533.1	617.757	582.517	404.461	472.626	686.532	748.743	332.996	338.502	634.68	1266.98	744.484	539.32	526.139	521.984	1233.72	656.655	706.22	1076.24	3602.45	3832.01	4579.43	1058.83	2804.69	995.421	1555.6	2972.94	1406.35	2690.13	2021.91	3318.77	3343.61	1736.4	1581.83	3307.83
PH_hs_0006297	COL8A1	collagen, type VIII, alpha 1	-4.24224	1.3455e-15	4.29965e-14	22.0729	16.3368	24.1087	62.2809	24.1087	63.9059	24.2156	13.2085	47.4618	50.2552	23.3307	14.4853	13.1685	15.3284	36.5176	35.6014	4.75709	11.4963	27.7593	24.4025	20.2176	25.8667	27.5177	20.9258	41.3867	87.0759	74.5922	41.5714	944.039	37.3976	1025.01	659.317	33.2571	784.206	157.449	631.639	155.2	690.372	889.167	790.893	869.483	1088.07	1457.85	832.907
PH_hs_0019711	KEL	Kell blood group, metallo-endopeptidase	2.58881	1.34687e-15	4.29965e-14	325.575	318.568	402.817	106.48	374.69	120.711	483.211	640.613	220.223	260.145	447.341	579.413	377.183	260.583	383.435	379.378	401.974	238.867	223.337	327.97	218.826	403.52	378.644	373.178	365.582	707.876	705.017	354.743	46.8243	23.6851	43.456	74.7679	29.5619	84.914	269.913	44.3429	244.341	46.3816	48.5	47.0303	58.9941	38.3828	42.8781	47.5947
PH_hs_0018580	EID1	EP300 interacting inhibitor of differentiation 1	-1.37688	1.3625e-15	4.3448e-14	714.61	660.281	1059.78	576.601	885.996	622.829	1099.61	552.556	591.374	742.989	980.905	581.483	472.184	450.91	844.775	812.158	456.68	390.874	782.309	595.421	824.166	570.36	704.454	494.082	795.215	547.042	595.535	705.79	1367.72	1503.38	1400.94	1073.94	1235.44	1107.45	1712.15	1912.66	1552.8	1842.78	3235.49	1858.48	1997.63	1975.05	1982.65	2099.34
PH_hs_0045179	SMTN	smoothelin	-3.07915	1.39779e-15	4.45249e-14	284.188	303.593	114.517	403.821	116.526	409.809	182.718	149.696	1337.47	1589.45	171.43	158.304	147.675	361.495	261.71	288.149	140.334	305.291	243.525	464.624	209.312	266.427	484.312	205.771	243.393	152.639	184.074	230.029	2564.76	508.607	2672.89	2898.58	447.124	2877.09	1617.68	2517.69	1488.33	2469.82	2585.59	2068.55	4096.01	2813.63	3268.99	3296.45
PH_hs_0049316	COL5A1	collagen, type V, alpha 1	-2.81068	1.43184e-15	4.55598e-14	2938.45	2941.99	726.276	5304.93	723.262	5196.66	816.726	795.813	2103.51	2521.63	811.503	796.693	809.862	1014.23	1111.35	1184.86	847.951	932.477	1815.71	2251.86	1513.94	825.147	2352.22	725.429	1540.18	3898.95	4070.09	1490.1	11072.4	14031.6	10961.9	11550.5	12223.8	10468.7	3849.86	16927.1	3653.97	16139.9	12081.9	9598.1	11713.5	10342.5	11180	11225.1
PH_hs_0033148	RHOB	ras homolog family member B	-3.85143	1.4364e-15	4.56548e-14	102.087	114.358	26.1178	126.571	26.1178	148.099	282.882	78.1504	261.04	308.429	277.94	96.224	28.2182	56.2041	334.745	354.902	30.9211	43.4305	193.054	237.192	167.687	87.9467	258.667	84.8659	446.385	147.517	150.388	417.562	838.307	1467.23	898.78	1174.38	1160.3	1437.83	1276.69	3309.95	1278.21	2853.36	986.167	902.198	4486.28	2687.63	2472.95	4356.98
PH_hs_0001107	CCDC113	coiled-coil domain containing 113	-1.06721	1.45275e-15	4.61244e-14	68.9778	74.8772	54.2447	49.222	46.2084	47.6758	56.1362	64.9418	52.208	67.007	53.7621	70.3573	44.2085	98.3572	53.5592	55.6272	49.9494	68.9778	65.613	62.4704	59.4636	65.96	62.7404	46.5019	79.8171	49.1723	55.3426	78.5238	98.18	162.056	93.12	93.6487	153.968	102.04	103.467	126.131	97.8954	127.549	186.456	119.143	135.233	122.658	133.295	148.992
PH_hs_0001083	DLG3	discs, large homolog 3 (Drosophila)	-1.4741	1.45938e-15	4.62844e-14	73.1164	80.3228	41.1858	55.2492	43.1948	56.8052	78.1504	63.8411	112.01	91.6419	66.949	55.872	58.3176	39.5984	57.211	56.7398	59.4636	42.1531	65.613	58.566	66.5992	58.2	63.8411	69.7528	112.335	80.9294	62.5612	105.314	160.109	401.401	164.167	145.76	368.292	154.13	163.747	148.795	165.547	179.283	171.367	190.473	134.325	130.168	150.073	221.419
PH_hs_0011833	SOX13	SRY (sex determining region Y)-box 13	-2.80567	1.50044e-15	4.75351e-14	12.416	14.9754	14.0634	16.0725	13.0589	16.2301	11.0071	12.1078	31.3248	39.4159	13.1869	19.6587	7.52485	19.1605	12.1725	11.1254	7.13563	10.2189	12.6179	33.1874	9.51418	21.9867	24.2156	24.4135	32.5181	32.7815	28.8744	27.7143	148.025	22.4386	184.86	157.843	17.2444	144.853	93.5699	172.444	111.426	156.984	107.778	138.739	174.26	205.265	183.63	159.339
[truncated: 4,491 more rows]
[truncated: 3 more columns]
