# Supplementary material for: Loss of CCL28 and CXCL17 Expression and Increase in CCR1 Expression May Be Related to Malignant Transformation of LGBLEL into Lymphoma
Source: Curr Issues Mol Biol. 2024 Sep 29;46(10):10969–90. doi: 10.3390/cimb46100652 (PMC11505864; doi:10.3390/cimb46100652)
Supplement: Supplementary file 1 [file cimb-46-00652-s001.zip › Supplementary S2.xls]

## Sheet: UpGO_Result
GOID	GOTerm	DifGene	AllDifGene	GeneInGOID	AllGene	P-Value	FDR	Enrichment	(-log2P)
GO:0006955	immune response	98	1163	325	14000	3.41888e-22	9.78484e-19	3.62987	71.3089
GO:0031295	T cell costimulation	35	1163	65	14000	9.54026e-15	1.36521e-11	6.48191	46.5749
GO:0050776	regulation of immune response	31	1163	70	14000	1.52411e-11	1.454e-08	5.33104	35.9332
GO:0050852	T cell receptor signaling pathway	31	1163	74	14000	4.629e-11	3.31205e-08	5.04288	34.3305
GO:0060333	interferon-gamma-mediated signaling pathway	27	1163	60	14000	2.22907e-10	1.27592e-07	5.41702	32.0628
GO:0006954	inflammatory response	58	1163	252	14000	4.636e-10	2.21137e-07	2.77061	31.0064
GO:0006959	humoral immune response	21	1163	36	14000	6.07717e-10	2.48469e-07	7.02207	30.6159
GO:0050853	B cell receptor signaling pathway	17	1163	24	14000	3.03584e-09	1.08607e-06	8.5268	28.2953
GO:0042110	T cell activation	20	1163	41	14000	1.57117e-08	4.99633e-06	5.87211	25.9236
GO:0045087	innate immune response	58	1163	295	14000	5.83926e-08	1.6712e-05	2.36676	24.0296
GO:0007166	cell surface receptor signaling pathway	40	1163	166	14000	6.58806e-08	1.71409e-05	2.90068	23.8556
GO:0019221	cytokine-mediated signaling pathway	45	1163	206	14000	1.24952e-07	2.98009e-05	2.62962	22.9321
GO:0042113	B cell activation	14	1163	24	14000	4.25445e-07	9.36633e-05	7.02207	21.1645
GO:0019882	antigen processing and presentation	18	1163	43	14000	4.80452e-07	9.82181e-05	5.03909	20.9891
GO:0042102	positive regulation of T cell proliferation	16	1163	39	14000	2.50743e-06	0.000478418	4.9386	18.6054
GO:0002504	antigen processing and presentation of peptide or polysaccharide antigen via MHC class II	9	1163	12	14000	1.18258e-05	0.00211535	9.02837	16.3677
GO:0045785	positive regulation of cell adhesion	13	1163	30	14000	1.34982e-05	0.00227247	5.21639	16.1769
GO:0042100	B cell proliferation	9	1163	14	14000	2.85084e-05	0.00453283	7.73861	15.0983
GO:0030890	positive regulation of B cell proliferation	13	1163	33	14000	3.01243e-05	0.00453767	4.74218	15.0187
GO:0030183	B cell differentiation	14	1163	40	14000	4.36549e-05	0.00598579	4.21324	14.4835
GO:0042981	regulation of apoptotic process	37	1163	202	14000	4.39209e-05	0.00598579	2.20495	14.4747
GO:0006968	cellular defense response	16	1163	53	14000	5.67617e-05	0.00738419	3.63406	14.1047
GO:0051607	defense response to virus	15	1163	48	14000	6.91235e-05	0.00860137	3.76182	13.8205
GO:0046641	positive regulation of alpha-beta T cell proliferation	7	1163	9	14000	9.76568e-05	0.0114534	9.36276	13.3219
GO:0001782	B cell homeostasis	8	1163	13	14000	0.000100047	0.0114534	7.4079	13.287
GO:0032729	positive regulation of interferon-gamma production	11	1163	28	14000	0.000123733	0.012992	4.72915	12.9805
GO:0007165	signal transduction	140	1163	1172	14000	0.000124755	0.012992	1.43797	12.9686
GO:0050862	positive regulation of T cell receptor signaling pathway	6	1163	6	14000	0.000127105	0.012992	12.0378	12.9417
GO:0002407	dendritic cell chemotaxis	8	1163	14	14000	0.000146569	0.0144648	6.87876	12.7361
GO:0050900	leukocyte migration	23	1163	107	14000	0.000152664	0.0145641	2.58757	12.6774
GO:0050850	positive regulation of calcium-mediated signaling	9	1163	19	14000	0.000168895	0.0155928	5.70213	12.5316
GO:0030889	negative regulation of B cell proliferation	7	1163	11	14000	0.00023662	0.0205214	7.66044	12.0451
GO:0016064	immunoglobulin mediated immune response	7	1163	11	14000	0.00023662	0.0205214	7.66044	12.0451
GO:0030097	hemopoiesis	16	1163	62	14000	0.000261778	0.0220356	3.10654	11.8994
GO:0051056	regulation of small GTPase mediated signal transduction	30	1163	168	14000	0.000310097	0.0253571	2.14961	11.655
GO:0009615	response to virus	25	1163	133	14000	0.000482978	0.0383968	2.26275	11.0158
GO:0030217	T cell differentiation	9	1163	23	14000	0.000516846	0.0399788	4.71046	10.918
GO:0045730	respiratory burst	6	1163	9	14000	0.000562097	0.0412493	8.02522	10.7969
GO:0050868	negative regulation of T cell activation	6	1163	9	14000	0.000562097	0.0412493	8.02522	10.7969
GO:0050728	negative regulation of inflammatory response	12	1163	41	14000	0.000581898	0.0415163	3.52327	10.7469
GO:0042742	defense response to bacterium	18	1163	82	14000	0.000604027	0.0415163	2.64245	10.6931
GO:0006461	protein complex assembly	22	1163	112	14000	0.000609254	0.0415163	2.36457	10.6807
GO:0019835	cytolysis	8	1163	19	14000	0.000717504	0.0477557	5.06856	10.4447
GO:0044130	negative regulation of growth of symbiont in host	7	1163	15	14000	0.00096313	0.0612551	5.61766	10.02
GO:0002250	adaptive immune response	7	1163	15	14000	0.00096313	0.0612551	5.61766	10.02
GO:0060337	type I interferon-mediated signaling pathway	14	1163	58	14000	0.00107369	0.0668022	2.90568	9.86321
GO:0006952	defense response	14	1163	59	14000	0.00123508	0.0752082	2.85643	9.66119
GO:0019886	antigen processing and presentation of exogenous peptide antigen via MHC class II	5	1163	7	14000	0.0013408	0.0799451	8.59845	9.54269
GO:0045471	response to ethanol	17	1163	84	14000	0.00180638	0.105508	2.43623	9.11268
GO:0001771	immunological synapse formation	4	1163	4	14000	0.0018956	0.108504	12.0378	9.04313
GO:0050830	defense response to Gram-positive bacterium	9	1163	29	14000	0.00196939	0.110518	3.73588	8.98803
GO:0045582	positive regulation of T cell differentiation	5	1163	8	14000	0.00204093	0.112329	7.52365	8.93656
GO:0007229	integrin-mediated signaling pathway	17	1163	86	14000	0.00224074	0.121	2.37957	8.80181
GO:0045086	positive regulation of interleukin-2 biosynthetic process	6	1163	13	14000	0.00232901	0.123001	5.55592	8.74607
GO:0007596	blood coagulation	58	1163	453	14000	0.00236376	0.123001	1.54127	8.7247
GO:0007204	elevation of cytosolic calcium ion concentration	18	1163	96	14000	0.00280008	0.143104	2.25709	8.48032
GO:0042531	positive regulation of tyrosine phosphorylation of STAT protein	4	1163	5	14000	0.00320427	0.150875	9.63027	8.28579
GO:0010529	negative regulation of transposition	4	1163	5	14000	0.00320427	0.150875	9.63027	8.28579
GO:0010572	positive regulation of platelet activation	4	1163	5	14000	0.00320427	0.150875	9.63027	8.28579
GO:0001768	establishment of T cell polarity	4	1163	5	14000	0.00320427	0.150875	9.63027	8.28579
GO:0006915	apoptotic process	77	1163	647	14000	0.00321571	0.150875	1.43263	8.28065
GO:0035556	intracellular signal transduction	41	1163	300	14000	0.00339435	0.156688	1.64517	8.20265
GO:0033209	tumor necrosis factor-mediated signaling pathway	8	1163	26	14000	0.00361113	0.164048	3.70395	8.11333
GO:0006334	nucleosome assembly	19	1163	108	14000	0.0040313	0.175947	2.11777	7.95454
GO:0090023	positive regulation of neutrophil chemotaxis	6	1163	15	14000	0.00407536	0.175947	4.81513	7.93886
GO:0045060	negative thymic T cell selection	5	1163	10	14000	0.00418044	0.175947	6.01892	7.90213
GO:0045579	positive regulation of B cell differentiation	5	1163	10	14000	0.00418044	0.175947	6.01892	7.90213
GO:0048535	lymph node development	5	1163	10	14000	0.00418044	0.175947	6.01892	7.90213
GO:0031663	lipopolysaccharide-mediated signaling pathway	8	1163	27	14000	0.00436906	0.181221	3.56677	7.83846
GO:0060397	JAK-STAT cascade involved in growth hormone signaling pathway	7	1163	21	14000	0.00444005	0.181535	4.01261	7.81521
GO:0032496	response to lipopolysaccharide	21	1163	126	14000	0.00452676	0.182473	2.00631	7.78731
GO:0048304	positive regulation of isotype switching to IgG isotypes	4	1163	6	14000	0.00501618	0.194004	8.02522	7.6392
GO:0043089	positive regulation of Cdc42 GTPase activity	4	1163	6	14000	0.00501618	0.194004	8.02522	7.6392
GO:0050863	regulation of T cell activation	4	1163	6	14000	0.00501618	0.194004	8.02522	7.6392
GO:0071346	cellular response to interferon-gamma	6	1163	16	14000	0.00524244	0.197456	4.51419	7.57554
GO:0030593	neutrophil chemotaxis	8	1163	28	14000	0.00524341	0.197456	3.43938	7.57528
GO:0048814	regulation of dendrite morphogenesis	5	1163	11	14000	0.00569847	0.211806	5.47174	7.45521
GO:0008624	induction of apoptosis by extracellular signals	18	1163	105	14000	0.00632546	0.232096	2.06363	7.30461
GO:0035335	peptidyl-tyrosine dephosphorylation	12	1163	58	14000	0.00684623	0.233644	2.49059	7.19047
GO:0045766	positive regulation of angiogenesis	13	1163	66	14000	0.0071165	0.233644	2.37109	7.13462
GO:0071260	cellular response to mechanical stimulus	11	1163	51	14000	0.00724476	0.233644	2.5964	7.10885
GO:0032695	negative regulation of interleukin-12 production	4	1163	7	14000	0.00740537	0.233644	6.87876	7.07721
GO:0002606	positive regulation of dendritic cell antigen processing and presentation	4	1163	7	14000	0.00740537	0.233644	6.87876	7.07721
GO:0001817	regulation of cytokine production	4	1163	7	14000	0.00740537	0.233644	6.87876	7.07721
GO:0008637	apoptotic mitochondrial changes	5	1163	12	14000	0.00756665	0.233644	5.01576	7.04613
GO:0045078	positive regulation of interferon-gamma biosynthetic process	5	1163	12	14000	0.00756665	0.233644	5.01576	7.04613
GO:0045954	positive regulation of natural killer cell mediated cytotoxicity	5	1163	12	14000	0.00756665	0.233644	5.01576	7.04613
GO:0045653	negative regulation of megakaryocyte differentiation	5	1163	12	14000	0.00756665	0.233644	5.01576	7.04613
GO:0045425	positive regulation of granulocyte macrophage colony-stimulating factor biosynthetic process	3	1163	3	14000	0.00759222	0.233644	12.0378	7.04126
GO:0006922	cleavage of lamin	3	1163	3	14000	0.00759222	0.233644	12.0378	7.04126
GO:0033004	negative regulation of mast cell activation	3	1163	3	14000	0.00759222	0.233644	12.0378	7.04126
GO:0001766	membrane raft polarization	3	1163	3	14000	0.00759222	0.233644	12.0378	7.04126
GO:0048525	negative regulation of viral reproduction	3	1163	3	14000	0.00759222	0.233644	12.0378	7.04126
GO:0030168	platelet activation	34	1163	251	14000	0.00781459	0.237929	1.63062	6.99961
GO:0007159	leukocyte cell-cell adhesion	7	1163	24	14000	0.0080469	0.240064	3.51103	6.95735
GO:0007264	small GTPase mediated signal transduction	41	1163	318	14000	0.00805246	0.240064	1.55205	6.95635
GO:0042104	positive regulation of activated T cell proliferation	6	1163	18	14000	0.0082804	0.244315	4.01261	6.91608
GO:0006935	chemotaxis	19	1163	118	14000	0.00908547	0.265333	1.9383	6.78222
GO:0006917	induction of apoptosis	26	1163	181	14000	0.00967991	0.277713	1.72919	6.69079
GO:0042590	antigen processing and presentation of exogenous peptide antigen via MHC class I	13	1163	69	14000	0.00970347	0.277713	2.268	6.68728
GO:0031146	SCF-dependent proteasomal ubiquitin-dependent protein catabolic process	5	1163	13	14000	0.00982153	0.278309	4.62994	6.66984
GO:0008633	activation of pro-apoptotic gene products	8	1163	32	14000	0.0101261	0.281817	3.00946	6.62578
GO:0032735	positive regulation of interleukin-12 production	6	1163	19	14000	0.010197	0.281817	3.80142	6.61571
GO:0042088	T-helper 1 type immune response	4	1163	8	14000	0.0104377	0.281817	6.01892	6.58206
GO:0045059	positive thymic T cell selection	4	1163	8	14000	0.0104377	0.281817	6.01892	6.58206
GO:0009972	cytidine deamination	4	1163	8	14000	0.0104377	0.281817	6.01892	6.58206
GO:0051603	proteolysis involved in cellular protein catabolic process	7	1163	26	14000	0.0114228	0.301335	3.24096	6.45194
GO:0034375	high-density lipoprotein particle remodeling	5	1163	14	14000	0.0124974	0.301335	4.29923	6.32222
GO:0007076	mitotic chromosome condensation	5	1163	14	14000	0.0124974	0.301335	4.29923	6.32222
GO:0070383	DNA cytosine deamination	3	1163	4	14000	0.0125293	0.301335	9.02837	6.31855
GO:2000107	negative regulation of leukocyte apoptosis	3	1163	4	14000	0.0125293	0.301335	9.02837	6.31855
GO:0033619	membrane protein proteolysis	3	1163	4	14000	0.0125293	0.301335	9.02837	6.31855
GO:0050798	activated T cell proliferation	3	1163	4	14000	0.0125293	0.301335	9.02837	6.31855
GO:0002768	immune response-regulating cell surface receptor signaling pathway	3	1163	4	14000	0.0125293	0.301335	9.02837	6.31855
GO:0043372	positive regulation of CD4-positive, alpha-beta T cell differentiation	3	1163	4	14000	0.0125293	0.301335	9.02837	6.31855
GO:0090330	regulation of platelet aggregation	3	1163	4	14000	0.0125293	0.301335	9.02837	6.31855
GO:0045187	regulation of circadian sleep/wake cycle, sleep	3	1163	4	14000	0.0125293	0.301335	9.02837	6.31855
GO:0001915	negative regulation of T cell mediated cytotoxicity	3	1163	4	14000	0.0125293	0.301335	9.02837	6.31855
GO:0071353	cellular response to interleukin-4	3	1163	4	14000	0.0125293	0.301335	9.02837	6.31855
GO:0050690	regulation of defense response to virus by virus	7	1163	27	14000	0.013448	0.311948	3.12092	6.21646
GO:0071356	cellular response to tumor necrosis factor	7	1163	27	14000	0.013448	0.311948	3.12092	6.21646
GO:0046330	positive regulation of JNK cascade	10	1163	49	14000	0.0139329	0.311948	2.4567	6.16536
GO:0046902	regulation of mitochondrial membrane permeability	4	1163	9	14000	0.0141695	0.311948	5.35015	6.14106
GO:0033700	phospholipid efflux	4	1163	9	14000	0.0141695	0.311948	5.35015	6.14106
GO:0045080	positive regulation of chemokine biosynthetic process	4	1163	9	14000	0.0141695	0.311948	5.35015	6.14106
GO:0003009	skeletal muscle contraction	4	1163	9	14000	0.0141695	0.311948	5.35015	6.14106
GO:0050732	negative regulation of peptidyl-tyrosine phosphorylation	4	1163	9	14000	0.0141695	0.311948	5.35015	6.14106
GO:0002827	positive regulation of T-helper 1 type immune response	4	1163	9	14000	0.0141695	0.311948	5.35015	6.14106
GO:0042832	defense response to protozoan	4	1163	9	14000	0.0141695	0.311948	5.35015	6.14106
GO:0032862	activation of Rho GTPase activity	4	1163	9	14000	0.0141695	0.311948	5.35015	6.14106
GO:0006470	protein dephosphorylation	17	1163	107	14000	0.0145021	0.316831	1.91255	6.1076
GO:0008360	regulation of cell shape	15	1163	90	14000	0.0146556	0.31776	2.00631	6.09241
GO:0043123	positive regulation of I-kappaB kinase/NF-kappaB cascade	20	1163	134	14000	0.0150872	0.324659	1.79669	6.05053
GO:0001954	positive regulation of cell-matrix adhesion	5	1163	15	14000	0.0156259	0.33127	4.01261	5.99991
GO:0060334	regulation of interferon-gamma-mediated signaling pathway	5	1163	15	14000	0.0156259	0.33127	4.01261	5.99991
GO:0051897	positive regulation of protein kinase B signaling cascade	9	1163	43	14000	0.0167924	0.344075	2.51955	5.89604
GO:0018108	peptidyl-tyrosine phosphorylation	10	1163	51	14000	0.0173973	0.344075	2.36036	5.845
GO:0051209	release of sequestered calcium ion into cytosol	6	1163	22	14000	0.0177974	0.344075	3.28305	5.81219
GO:0046777	protein autophosphorylation	21	1163	146	14000	0.0181848	0.344075	1.73147	5.78112
GO:0048469	cell maturation	7	1163	29	14000	0.018246	0.344075	2.90568	5.77627
GO:0051085	chaperone mediated protein folding requiring cofactor	4	1163	10	14000	0.0186476	0.344075	4.81513	5.74487
GO:0048247	lymphocyte chemotaxis	4	1163	10	14000	0.0186476	0.344075	4.81513	5.74487
GO:0032753	positive regulation of interleukin-4 production	4	1163	10	14000	0.0186476	0.344075	4.81513	5.74487
GO:0032743	positive regulation of interleukin-2 production	4	1163	10	14000	0.0186476	0.344075	4.81513	5.74487
GO:0008629	induction of apoptosis by intracellular signals	9	1163	44	14000	0.0188813	0.344075	2.46228	5.7269
GO:0042536	negative regulation of tumor necrosis factor biosynthetic process	3	1163	5	14000	0.0189095	0.344075	7.2227	5.72475
GO:0032930	positive regulation of superoxide anion generation	3	1163	5	14000	0.0189095	0.344075	7.2227	5.72475
GO:0045869	negative regulation of retroviral genome replication	3	1163	5	14000	0.0189095	0.344075	7.2227	5.72475
GO:0010560	positive regulation of glycoprotein biosynthetic process	3	1163	5	14000	0.0189095	0.344075	7.2227	5.72475
GO:0046632	alpha-beta T cell differentiation	3	1163	5	14000	0.0189095	0.344075	7.2227	5.72475
GO:0002740	negative regulation of cytokine secretion involved in immune response	3	1163	5	14000	0.0189095	0.344075	7.2227	5.72475
GO:0032691	negative regulation of interleukin-1 beta production	3	1163	5	14000	0.0189095	0.344075	7.2227	5.72475
GO:0045588	positive regulation of gamma-delta T cell differentiation	3	1163	5	14000	0.0189095	0.344075	7.2227	5.72475
GO:0045580	regulation of T cell differentiation	3	1163	5	14000	0.0189095	0.344075	7.2227	5.72475
GO:0040012	regulation of locomotion	3	1163	5	14000	0.0189095	0.344075	7.2227	5.72475
GO:0043497	regulation of protein heterodimerization activity	3	1163	5	14000	0.0189095	0.344075	7.2227	5.72475
GO:0001919	regulation of receptor recycling	3	1163	5	14000	0.0189095	0.344075	7.2227	5.72475
GO:0045453	bone resorption	5	1163	16	14000	0.0192355	0.344075	3.76182	5.70009
GO:0045071	negative regulation of viral genome replication	5	1163	16	14000	0.0192355	0.344075	3.76182	5.70009
GO:0032733	positive regulation of interleukin-10 production	5	1163	16	14000	0.0192355	0.344075	3.76182	5.70009
GO:0006468	protein phosphorylation	45	1163	380	14000	0.0200154	0.355801	1.42553	5.64275
GO:0008277	regulation of G-protein coupled receptor protein signaling pathway	8	1163	37	14000	0.0201821	0.356551	2.60277	5.63078
GO:0030838	positive regulation of actin filament polymerization	6	1163	23	14000	0.0210136	0.367283	3.1403	5.57253
GO:0032760	positive regulation of tumor necrosis factor production	7	1163	30	14000	0.0210463	0.367283	2.80883	5.57029
GO:0030866	cortical actin cytoskeleton organization	5	1163	17	14000	0.0233511	0.391005	3.54054	5.42037
GO:0007051	spindle organization	5	1163	17	14000	0.0233511	0.391005	3.54054	5.42037
GO:0048873	homeostasis of number of cells within a tissue	5	1163	17	14000	0.0233511	0.391005	3.54054	5.42037
GO:0043029	T cell homeostasis	5	1163	17	14000	0.0233511	0.391005	3.54054	5.42037
GO:0042346	positive regulation of NF-kappaB import into nucleus	5	1163	17	14000	0.0233511	0.391005	3.54054	5.42037
GO:0030036	actin cytoskeleton organization	18	1163	123	14000	0.0236739	0.391005	1.76163	5.40056
GO:0070372	regulation of ERK1 and ERK2 cascade	4	1163	11	14000	0.0239084	0.391005	4.37739	5.38634
GO:0051044	positive regulation of membrane protein ectodomain proteolysis	4	1163	11	14000	0.0239084	0.391005	4.37739	5.38634
GO:0034374	low-density lipoprotein particle remodeling	4	1163	11	14000	0.0239084	0.391005	4.37739	5.38634
GO:0032740	positive regulation of interleukin-17 production	4	1163	11	14000	0.0239084	0.391005	4.37739	5.38634
GO:0002230	positive regulation of defense response to virus by host	4	1163	11	14000	0.0239084	0.391005	4.37739	5.38634
GO:0030162	regulation of proteolysis	8	1163	39	14000	0.0257076	0.410723	2.4693	5.28166
GO:0038032	termination of G-protein coupled receptor signaling pathway	8	1163	39	14000	0.0257076	0.410723	2.4693	5.28166
GO:0002474	antigen processing and presentation of peptide antigen via MHC class I	14	1163	89	14000	0.0264612	0.410723	1.89359	5.23998
GO:0006916	anti-apoptosis	26	1163	200	14000	0.0267014	0.410723	1.56492	5.22694
GO:0045084	positive regulation of interleukin-12 biosynthetic process	3	1163	6	14000	0.0267621	0.410723	6.01892	5.22366
GO:0045410	positive regulation of interleukin-6 biosynthetic process	3	1163	6	14000	0.0267621	0.410723	6.01892	5.22366
GO:0051016	barbed-end actin filament capping	3	1163	6	14000	0.0267621	0.410723	6.01892	5.22366
GO:0016584	nucleosome positioning	3	1163	6	14000	0.0267621	0.410723	6.01892	5.22366
GO:0090026	positive regulation of monocyte chemotaxis	3	1163	6	14000	0.0267621	0.410723	6.01892	5.22366
GO:0006401	RNA catabolic process	5	1163	18	14000	0.0279941	0.410723	3.34384	5.15874
GO:0034612	response to tumor necrosis factor	6	1163	25	14000	0.0285734	0.410723	2.88908	5.12918
GO:0090200	positive regulation of release of cytochrome c from mitochondria	4	1163	12	14000	0.0299784	0.410723	4.01261	5.05993
GO:0043101	purine-containing compound salvage	4	1163	12	14000	0.0299784	0.410723	4.01261	5.05993
GO:0030101	natural killer cell activation	4	1163	12	14000	0.0299784	0.410723	4.01261	5.05993
GO:0002479	antigen processing and presentation of exogenous peptide antigen via MHC class I, TAP-dependent	11	1163	65	14000	0.0305421	0.410723	2.03717	5.03306
GO:0007416	synapse assembly	7	1163	33	14000	0.0311998	0.410723	2.55348	5.00232
GO:0002522	leukocyte migration involved in immune response	2	1163	2	14000	0.031859	0.410723	12.0378	4.97215
GO:0048672	positive regulation of collateral sprouting	2	1163	2	14000	0.031859	0.410723	12.0378	4.97215
GO:0032959	inositol trisphosphate biosynthetic process	2	1163	2	14000	0.031859	0.410723	12.0378	4.97215
GO:0010872	regulation of cholesterol esterification	2	1163	2	14000	0.031859	0.410723	12.0378	4.97215
GO:0010874	regulation of cholesterol efflux	2	1163	2	14000	0.031859	0.410723	12.0378	4.97215
GO:0034349	glial cell apoptosis	2	1163	2	14000	0.031859	0.410723	12.0378	4.97215
GO:0002408	myeloid dendritic cell chemotaxis	2	1163	2	14000	0.031859	0.410723	12.0378	4.97215
GO:0045063	T-helper 1 cell differentiation	2	1163	2	14000	0.031859	0.410723	12.0378	4.97215
GO:0017004	cytochrome complex assembly	2	1163	2	14000	0.031859	0.410723	12.0378	4.97215
GO:0045401	positive regulation of interleukin-3 biosynthetic process	2	1163	2	14000	0.031859	0.410723	12.0378	4.97215
GO:0072676	lymphocyte migration	2	1163	2	14000	0.031859	0.410723	12.0378	4.97215
GO:0072610	interleukin-12 secretion	2	1163	2	14000	0.031859	0.410723	12.0378	4.97215
GO:0032416	negative regulation of sodium:hydrogen antiporter activity	2	1163	2	14000	0.031859	0.410723	12.0378	4.97215
GO:0072308	negative regulation of metanephric nephron tubule epithelial cell differentiation	2	1163	2	14000	0.031859	0.410723	12.0378	4.97215
GO:0002302	CD8-positive, alpha-beta T cell differentiation involved in immune response	2	1163	2	14000	0.031859	0.410723	12.0378	4.97215
GO:0006681	galactosylceramide metabolic process	2	1163	2	14000	0.031859	0.410723	12.0378	4.97215
GO:0014056	regulation of acetylcholine secretion	2	1163	2	14000	0.031859	0.410723	12.0378	4.97215
GO:0043368	positive T cell selection	2	1163	2	14000	0.031859	0.410723	12.0378	4.97215
GO:0002876	positive regulation of chronic inflammatory response to antigenic stimulus	2	1163	2	14000	0.031859	0.410723	12.0378	4.97215
GO:0050716	positive regulation of interleukin-1 secretion	2	1163	2	14000	0.031859	0.410723	12.0378	4.97215
GO:0034154	toll-like receptor 7 signaling pathway	2	1163	2	14000	0.031859	0.410723	12.0378	4.97215
GO:2000309	positive regulation of tumor necrosis factor (ligand) superfamily member 11 production	2	1163	2	14000	0.031859	0.410723	12.0378	4.97215
GO:0050883	musculoskeletal movement, spinal reflex action	2	1163	2	14000	0.031859	0.410723	12.0378	4.97215
GO:0001820	serotonin secretion	2	1163	2	14000	0.031859	0.410723	12.0378	4.97215
GO:0001845	phagolysosome assembly	2	1163	2	14000	0.031859	0.410723	12.0378	4.97215
GO:0060557	positive regulation of vitamin D biosynthetic process	2	1163	2	14000	0.031859	0.410723	12.0378	4.97215
GO:0009450	gamma-aminobutyric acid catabolic process	2	1163	2	14000	0.031859	0.410723	12.0378	4.97215
GO:0050849	negative regulation of calcium-mediated signaling	2	1163	2	14000	0.031859	0.410723	12.0378	4.97215
GO:0050855	regulation of B cell receptor signaling pathway	2	1163	2	14000	0.031859	0.410723	12.0378	4.97215
GO:0003340	negative regulation of mesenchymal to epithelial transition involved in metanephros morphogenesis	2	1163	2	14000	0.031859	0.410723	12.0378	4.97215
GO:0044062	regulation of excretion	2	1163	2	14000	0.031859	0.410723	12.0378	4.97215
GO:0007243	intracellular protein kinase cascade	14	1163	92	14000	0.0328434	0.421515	1.83184	4.92825
GO:0055093	response to hyperoxia	5	1163	19	14000	0.0331819	0.422073	3.16785	4.91346
GO:0002218	activation of innate immune response	5	1163	19	14000	0.0331819	0.422073	3.16785	4.91346
GO:0006032	chitin catabolic process	3	1163	7	14000	0.0360818	0.433891	5.15907	4.79259
GO:0070493	thrombin receptor signaling pathway	3	1163	7	14000	0.0360818	0.433891	5.15907	4.79259
GO:0002467	germinal center formation	3	1163	7	14000	0.0360818	0.433891	5.15907	4.79259
GO:0050773	regulation of dendrite development	3	1163	7	14000	0.0360818	0.433891	5.15907	4.79259
GO:0043303	mast cell degranulation	3	1163	7	14000	0.0360818	0.433891	5.15907	4.79259
GO:0006268	DNA unwinding involved in replication	3	1163	7	14000	0.0360818	0.433891	5.15907	4.79259
GO:0033089	positive regulation of T cell differentiation in thymus	3	1163	7	14000	0.0360818	0.433891	5.15907	4.79259
GO:0030595	leukocyte chemotaxis	3	1163	7	14000	0.0360818	0.433891	5.15907	4.79259
GO:0032700	negative regulation of interleukin-17 production	3	1163	7	14000	0.0360818	0.433891	5.15907	4.79259
GO:0031622	positive regulation of fever generation	3	1163	7	14000	0.0360818	0.433891	5.15907	4.79259
GO:0043496	regulation of protein homodimerization activity	3	1163	7	14000	0.0360818	0.433891	5.15907	4.79259
GO:0048541	Peyer's patch development	3	1163	7	14000	0.0360818	0.433891	5.15907	4.79259
GO:0002237	response to molecule of bacterial origin	3	1163	7	14000	0.0360818	0.433891	5.15907	4.79259
GO:0045885	positive regulation of survival gene product expression	4	1163	13	14000	0.0368743	0.439382	3.70395	4.76124
GO:0051491	positive regulation of filopodium assembly	4	1163	13	14000	0.0368743	0.439382	3.70395	4.76124
GO:0007049	cell cycle	50	1163	450	14000	0.0369989	0.439382	1.33754	4.75637
GO:0043627	response to estrogen stimulus	10	1163	59	14000	0.0377044	0.445909	2.04031	4.72912
GO:0007257	activation of JUN kinase activity	7	1163	35	14000	0.0395341	0.465624	2.40757	4.66076
GO:0043407	negative regulation of MAP kinase activity	6	1163	28	14000	0.0429314	0.479352	2.57954	4.54182
GO:0007249	I-kappaB kinase/NF-kappaB cascade	7	1163	36	14000	0.0441965	0.479352	2.34069	4.49992
GO:0042554	superoxide anion generation	4	1163	14	14000	0.0446037	0.479352	3.43938	4.48669
GO:0006941	striated muscle contraction	4	1163	14	14000	0.0446037	0.479352	3.43938	4.48669
GO:0032715	negative regulation of interleukin-6 production	4	1163	14	14000	0.0446037	0.479352	3.43938	4.48669
GO:0050870	positive regulation of T cell activation	4	1163	14	14000	0.0446037	0.479352	3.43938	4.48669
GO:0046627	negative regulation of insulin receptor signaling pathway	5	1163	21	14000	0.0452423	0.479352	2.86615	4.46618
GO:0032720	negative regulation of tumor necrosis factor production	5	1163	21	14000	0.0452423	0.479352	2.86615	4.46618
GO:0045348	positive regulation of MHC class II biosynthetic process	3	1163	8	14000	0.0468355	0.479352	4.51419	4.41626
GO:0033630	positive regulation of cell adhesion mediated by integrin	3	1163	8	14000	0.0468355	0.479352	4.51419	4.41626
GO:0050901	leukocyte tethering or rolling	3	1163	8	14000	0.0468355	0.479352	4.51419	4.41626
GO:2000147	positive regulation of cell motility	3	1163	8	14000	0.0468355	0.479352	4.51419	4.41626
GO:0050665	hydrogen peroxide biosynthetic process	3	1163	8	14000	0.0468355	0.479352	4.51419	4.41626
GO:0034695	response to prostaglandin E stimulus	3	1163	8	14000	0.0468355	0.479352	4.51419	4.41626
GO:0021953	central nervous system neuron differentiation	3	1163	8	14000	0.0468355	0.479352	4.51419	4.41626
GO:0032464	positive regulation of protein homooligomerization	3	1163	8	14000	0.0468355	0.479352	4.51419	4.41626
GO:0042119	neutrophil activation	3	1163	8	14000	0.0468355	0.479352	4.51419	4.41626
GO:0043011	myeloid dendritic cell differentiation	3	1163	8	14000	0.0468355	0.479352	4.51419	4.41626
GO:0001779	natural killer cell differentiation	3	1163	8	14000	0.0468355	0.479352	4.51419	4.41626
GO:0008285	negative regulation of cell proliferation	38	1163	334	14000	0.0471179	0.479352	1.36957	4.40758
GO:0032480	negative regulation of type I interferon production	6	1163	29	14000	0.0485618	0.479352	2.49059	4.36404
GO:0006909	phagocytosis	6	1163	29	14000	0.0485618	0.479352	2.49059	4.36404
GO:0007169	transmembrane receptor protein tyrosine kinase signaling pathway	11	1163	71	14000	0.0492317	0.479352	1.86502	4.34427
GO:0045759	negative regulation of action potential	2	1163	3	14000	0.050414	0.479352	8.02522	4.31003
GO:0002551	mast cell chemotaxis	2	1163	3	14000	0.050414	0.479352	8.02522	4.31003
GO:0032609	interferon-gamma production	2	1163	3	14000	0.050414	0.479352	8.02522	4.31003
GO:0060033	anatomical structure regression	2	1163	3	14000	0.050414	0.479352	8.02522	4.31003
GO:0043271	negative regulation of ion transport	2	1163	3	14000	0.050414	0.479352	8.02522	4.31003
GO:0042092	type 2 immune response	2	1163	3	14000	0.050414	0.479352	8.02522	4.31003
GO:0010457	centriole-centriole cohesion	2	1163	3	14000	0.050414	0.479352	8.02522	4.31003
GO:0048769	sarcomerogenesis	2	1163	3	14000	0.050414	0.479352	8.02522	4.31003
GO:0045058	T cell selection	2	1163	3	14000	0.050414	0.479352	8.02522	4.31003
GO:0002430	complement receptor mediated signaling pathway	2	1163	3	14000	0.050414	0.479352	8.02522	4.31003
GO:0046103	inosine biosynthetic process	2	1163	3	14000	0.050414	0.479352	8.02522	4.31003
GO:0042159	lipoprotein catabolic process	2	1163	3	14000	0.050414	0.479352	8.02522	4.31003
GO:0051023	regulation of immunoglobulin secretion	2	1163	3	14000	0.050414	0.479352	8.02522	4.31003
GO:0030241	skeletal muscle myosin thick filament assembly	2	1163	3	14000	0.050414	0.479352	8.02522	4.31003
GO:0002774	Fc receptor mediated inhibitory signaling pathway	2	1163	3	14000	0.050414	0.479352	8.02522	4.31003
GO:0010248	establishment or maintenance of transmembrane electrochemical gradient	2	1163	3	14000	0.050414	0.479352	8.02522	4.31003
GO:0045577	regulation of B cell differentiation	2	1163	3	14000	0.050414	0.479352	8.02522	4.31003
GO:0033003	regulation of mast cell activation	2	1163	3	14000	0.050414	0.479352	8.02522	4.31003
GO:0001783	B cell apoptosis	2	1163	3	14000	0.050414	0.479352	8.02522	4.31003
GO:2000343	positive regulation of chemokine (C-X-C motif) ligand 2 production	2	1163	3	14000	0.050414	0.479352	8.02522	4.31003
GO:0030149	sphingolipid catabolic process	2	1163	3	14000	0.050414	0.479352	8.02522	4.31003
GO:0070233	negative regulation of T cell apoptosis	2	1163	3	14000	0.050414	0.479352	8.02522	4.31003
GO:0010837	regulation of keratinocyte proliferation	2	1163	3	14000	0.050414	0.479352	8.02522	4.31003
GO:0034447	very-low-density lipoprotein particle clearance	2	1163	3	14000	0.050414	0.479352	8.02522	4.31003
GO:0002636	positive regulation of germinal center formation	2	1163	3	14000	0.050414	0.479352	8.02522	4.31003
GO:0006154	adenosine catabolic process	2	1163	3	14000	0.050414	0.479352	8.02522	4.31003
GO:0061154	endothelial tube morphogenesis	2	1163	3	14000	0.050414	0.479352	8.02522	4.31003
GO:0019372	lipoxygenase pathway	2	1163	3	14000	0.050414	0.479352	8.02522	4.31003
GO:0021754	facial nucleus development	2	1163	3	14000	0.050414	0.479352	8.02522	4.31003
GO:0001913	T cell mediated cytotoxicity	2	1163	3	14000	0.050414	0.479352	8.02522	4.31003
GO:0060559	positive regulation of calcidiol 1-monooxygenase activity	2	1163	3	14000	0.050414	0.479352	8.02522	4.31003
GO:0002238	response to molecule of fungal origin	2	1163	3	14000	0.050414	0.479352	8.02522	4.31003
GO:0060161	positive regulation of dopamine receptor signaling pathway	2	1163	3	14000	0.050414	0.479352	8.02522	4.31003
GO:0032800	receptor biosynthetic process	2	1163	3	14000	0.050414	0.479352	8.02522	4.31003
GO:0002906	negative regulation of mature B cell apoptosis	2	1163	3	14000	0.050414	0.479352	8.02522	4.31003
GO:0035094	response to nicotine	5	1163	22	14000	0.0521303	0.494029	2.73587	4.26173
GO:0070374	positive regulation of ERK1 and ERK2 cascade	11	1163	72	14000	0.0529621	0.498882	1.83911	4.2389
GO:0032722	positive regulation of chemokine production	4	1163	15	14000	0.0531653	0.498882	3.21009	4.23337
GO:0032855	positive regulation of Rac GTPase activity	4	1163	15	14000	0.0531653	0.498882	3.21009	4.23337
GO:0050729	positive regulation of inflammatory response	7	1163	38	14000	0.0545427	0.505584	2.2175	4.19647
GO:0007155	cell adhesion	59	1163	562	14000	0.058296	0.505584	1.26376	4.10046
GO:0022409	positive regulation of cell-cell adhesion	3	1163	9	14000	0.0589681	0.505584	4.01261	4.08392
GO:0045806	negative regulation of endocytosis	3	1163	9	14000	0.0589681	0.505584	4.01261	4.08392
GO:0006906	vesicle fusion	3	1163	9	14000	0.0589681	0.505584	4.01261	4.08392
GO:0050777	negative regulation of immune response	3	1163	9	14000	0.0589681	0.505584	4.01261	4.08392
GO:0051881	regulation of mitochondrial membrane potential	3	1163	9	14000	0.0589681	0.505584	4.01261	4.08392
GO:0043097	pyrimidine nucleoside salvage	3	1163	9	14000	0.0589681	0.505584	4.01261	4.08392
GO:0043552	positive regulation of phosphatidylinositol 3-kinase activity	5	1163	23	14000	0.059594	0.505584	2.61692	4.06869
GO:0007157	heterophilic cell-cell adhesion	5	1163	23	14000	0.059594	0.505584	2.61692	4.06869
GO:0051092	positive regulation of NF-kappaB transcription factor activity	13	1163	92	14000	0.0596585	0.505584	1.701	4.06713
GO:0000723	telomere maintenance	9	1163	56	14000	0.0600622	0.505584	1.93465	4.0574
GO:0007267	cell-cell signaling	28	1163	239	14000	0.0601574	0.505584	1.41029	4.05511
GO:0035872	nucleotide-binding domain, leucine rich repeat containing receptor signaling pathway	7	1163	39	14000	0.0602352	0.505584	2.16064	4.05325
GO:0007015	actin filament organization	6	1163	31	14000	0.061124	0.505584	2.3299	4.03212
GO:0034080	CenH3-containing nucleosome assembly at centromere	6	1163	31	14000	0.061124	0.505584	2.3299	4.03212
GO:0006801	superoxide metabolic process	4	1163	16	14000	0.0625502	0.505584	3.00946	3.99884
GO:0043691	reverse cholesterol transport	4	1163	16	14000	0.0625502	0.505584	3.00946	3.99884
GO:0032012	regulation of ARF protein signal transduction	4	1163	16	14000	0.0625502	0.505584	3.00946	3.99884
GO:0045214	sarcomere organization	4	1163	16	14000	0.0625502	0.505584	3.00946	3.99884
GO:0010468	regulation of gene expression	7	1163	40	14000	0.0662775	0.505584	2.10662	3.91534
GO:0030163	protein catabolic process	7	1163	40	14000	0.0662775	0.505584	2.10662	3.91534
GO:0007498	mesoderm development	6	1163	32	14000	0.0680602	0.505584	2.25709	3.87705
GO:0051301	cell division	33	1163	294	14000	0.0684831	0.505584	1.35119	3.86811
GO:0007067	mitosis	23	1163	192	14000	0.068707	0.505584	1.44203	3.8634
GO:0045345	positive regulation of MHC class I biosynthetic process	2	1163	4	14000	0.0718249	0.505584	6.01892	3.79937
GO:0045356	positive regulation of interferon-alpha biosynthetic process	2	1163	4	14000	0.0718249	0.505584	6.01892	3.79937
GO:0072112	glomerular visceral epithelial cell differentiation	2	1163	4	14000	0.0718249	0.505584	6.01892	3.79937
GO:0071460	cellular response to cell-matrix adhesion	2	1163	4	14000	0.0718249	0.505584	6.01892	3.79937
GO:0043620	regulation of DNA-dependent transcription in response to stress	2	1163	4	14000	0.0718249	0.505584	6.01892	3.79937
GO:0031077	post-embryonic camera-type eye development	2	1163	4	14000	0.0718249	0.505584	6.01892	3.79937
GO:0019941	modification-dependent protein catabolic process	2	1163	4	14000	0.0718249	0.505584	6.01892	3.79937
GO:0033153	T cell receptor V(D)J recombination	2	1163	4	14000	0.0718249	0.505584	6.01892	3.79937
GO:0052033	pathogen-associated molecular pattern dependent induction by symbiont of host innate immune response	2	1163	4	14000	0.0718249	0.505584	6.01892	3.79937
GO:0043103	hypoxanthine salvage	2	1163	4	14000	0.0718249	0.505584	6.01892	3.79937
GO:0042133	neurotransmitter metabolic process	2	1163	4	14000	0.0718249	0.505584	6.01892	3.79937
GO:0030260	entry into host cell	2	1163	4	14000	0.0718249	0.505584	6.01892	3.79937
GO:0045542	positive regulation of cholesterol biosynthetic process	2	1163	4	14000	0.0718249	0.505584	6.01892	3.79937
GO:0043304	regulation of mast cell degranulation	2	1163	4	14000	0.0718249	0.505584	6.01892	3.79937
GO:0045576	mast cell activation	2	1163	4	14000	0.0718249	0.505584	6.01892	3.79937
GO:0021554	optic nerve development	2	1163	4	14000	0.0718249	0.505584	6.01892	3.79937
GO:0016553	base conversion or substitution editing	2	1163	4	14000	0.0718249	0.505584	6.01892	3.79937
GO:0050702	interleukin-1 beta secretion	2	1163	4	14000	0.0718249	0.505584	6.01892	3.79937
GO:0045646	regulation of erythrocyte differentiation	2	1163	4	14000	0.0718249	0.505584	6.01892	3.79937
GO:0002679	respiratory burst involved in defense response	2	1163	4	14000	0.0718249	0.505584	6.01892	3.79937
GO:0045617	negative regulation of keratinocyte differentiation	2	1163	4	14000	0.0718249	0.505584	6.01892	3.79937
GO:0035457	cellular response to interferon-alpha	2	1163	4	14000	0.0718249	0.505584	6.01892	3.79937
GO:0002634	regulation of germinal center formation	2	1163	4	14000	0.0718249	0.505584	6.01892	3.79937
GO:0007256	activation of JNKK activity	2	1163	4	14000	0.0718249	0.505584	6.01892	3.79937
GO:0090073	positive regulation of protein homodimerization activity	2	1163	4	14000	0.0718249	0.505584	6.01892	3.79937
GO:0071361	cellular response to ethanol	2	1163	4	14000	0.0718249	0.505584	6.01892	3.79937
GO:0071731	response to nitric oxide	2	1163	4	14000	0.0718249	0.505584	6.01892	3.79937
GO:0032233	positive regulation of actin filament bundle assembly	2	1163	4	14000	0.0718249	0.505584	6.01892	3.79937
GO:0045986	negative regulation of smooth muscle contraction	2	1163	4	14000	0.0718249	0.505584	6.01892	3.79937
GO:0051279	regulation of release of sequestered calcium ion into cytosol	2	1163	4	14000	0.0718249	0.505584	6.01892	3.79937
GO:0002925	positive regulation of humoral immune response mediated by circulating immunoglobulin	2	1163	4	14000	0.0718249	0.505584	6.01892	3.79937
GO:0044419	interspecies interaction between organisms	34	1163	306	14000	0.0720892	0.505584	1.33754	3.79407
GO:0007600	sensory perception	3	1163	10	14000	0.0724076	0.505584	3.61135	3.78771
GO:0009651	response to salt stress	3	1163	10	14000	0.0724076	0.505584	3.61135	3.78771
GO:0055008	cardiac muscle tissue morphogenesis	3	1163	10	14000	0.0724076	0.505584	3.61135	3.78771
GO:0008037	cell recognition	3	1163	10	14000	0.0724076	0.505584	3.61135	3.78771
GO:0042359	vitamin D metabolic process	3	1163	10	14000	0.0724076	0.505584	3.61135	3.78771
GO:0050860	negative regulation of T cell receptor signaling pathway	3	1163	10	14000	0.0724076	0.505584	3.61135	3.78771
GO:0043124	negative regulation of I-kappaB kinase/NF-kappaB cascade	4	1163	17	14000	0.0727418	0.505584	2.83243	3.78107
GO:0002224	toll-like receptor signaling pathway	10	1163	69	14000	0.0806078	0.505584	1.74461	3.63294
GO:0043547	positive regulation of GTPase activity	9	1163	60	14000	0.0813176	0.505584	1.80567	3.62029
GO:0032757	positive regulation of interleukin-8 production	4	1163	18	14000	0.0837176	0.505584	2.67507	3.57833
GO:0000278	mitotic cell cycle	34	1163	311	14000	0.0839118	0.505584	1.31603	3.57498
GO:0030182	neuron differentiation	11	1163	79	14000	0.0843435	0.505584	1.67615	3.56758
GO:0010033	response to organic substance	7	1163	43	14000	0.0865087	0.505584	1.95965	3.53101
GO:0019059	initiation of viral infection	3	1163	11	14000	0.0870694	0.505584	3.28305	3.52169
GO:0050995	negative regulation of lipid catabolic process	3	1163	11	14000	0.0870694	0.505584	3.28305	3.52169
GO:0007168	receptor guanylyl cyclase signaling pathway	3	1163	11	14000	0.0870694	0.505584	3.28305	3.52169
GO:0030225	macrophage differentiation	3	1163	11	14000	0.0870694	0.505584	3.28305	3.52169
GO:0007154	cell communication	12	1163	89	14000	0.0871195	0.505584	1.62308	3.52086
GO:0071407	cellular response to organic cyclic compound	6	1163	35	14000	0.0914728	0.505584	2.06363	3.45051
GO:0009314	response to radiation	5	1163	27	14000	0.0951185	0.505584	2.22923	3.39413
GO:0019370	leukotriene biosynthetic process	5	1163	27	14000	0.0951185	0.505584	2.22923	3.39413
GO:0070373	negative regulation of ERK1 and ERK2 cascade	4	1163	19	14000	0.0954488	0.505584	2.53428	3.38913
GO:0045773	positive regulation of axon extension	4	1163	19	14000	0.0954488	0.505584	2.53428	3.38913
GO:0050714	positive regulation of protein secretion	4	1163	19	14000	0.0954488	0.505584	2.53428	3.38913
GO:0030828	positive regulation of cGMP biosynthetic process	2	1163	5	14000	0.0955432	0.505584	4.81513	3.3877
GO:0030837	negative regulation of actin filament polymerization	2	1163	5	14000	0.0955432	0.505584	4.81513	3.3877
GO:0002540	leukotriene production involved in inflammatory response	2	1163	5	14000	0.0955432	0.505584	4.81513	3.3877
GO:0000089	mitotic metaphase	2	1163	5	14000	0.0955432	0.505584	4.81513	3.3877
GO:0003211	cardiac ventricle formation	2	1163	5	14000	0.0955432	0.505584	4.81513	3.3877
GO:0006857	oligopeptide transport	2	1163	5	14000	0.0955432	0.505584	4.81513	3.3877
GO:0097191	extrinsic apoptotic signaling pathway	2	1163	5	14000	0.0955432	0.505584	4.81513	3.3877
GO:0097028	dendritic cell differentiation	2	1163	5	14000	0.0955432	0.505584	4.81513	3.3877
GO:0034384	high-density lipoprotein particle clearance	2	1163	5	14000	0.0955432	0.505584	4.81513	3.3877
GO:0034382	chylomicron remnant clearance	2	1163	5	14000	0.0955432	0.505584	4.81513	3.3877
GO:0034380	high-density lipoprotein particle assembly	2	1163	5	14000	0.0955432	0.505584	4.81513	3.3877
GO:0034393	positive regulation of smooth muscle cell apoptosis	2	1163	5	14000	0.0955432	0.505584	4.81513	3.3877
GO:0045409	negative regulation of interleukin-6 biosynthetic process	2	1163	5	14000	0.0955432	0.505584	4.81513	3.3877
GO:0060710	chorio-allantoic fusion	2	1163	5	14000	0.0955432	0.505584	4.81513	3.3877
GO:0006927	transformed cell apoptosis	2	1163	5	14000	0.0955432	0.505584	4.81513	3.3877
GO:0030240	skeletal muscle thin filament assembly	2	1163	5	14000	0.0955432	0.505584	4.81513	3.3877
GO:0060706	cell differentiation involved in embryonic placenta development	2	1163	5	14000	0.0955432	0.505584	4.81513	3.3877
GO:0010739	positive regulation of protein kinase A signaling cascade	2	1163	5	14000	0.0955432	0.505584	4.81513	3.3877
GO:0050764	regulation of phagocytosis	2	1163	5	14000	0.0955432	0.505584	4.81513	3.3877
GO:0002326	B cell lineage commitment	2	1163	5	14000	0.0955432	0.505584	4.81513	3.3877
GO:0032747	positive regulation of interleukin-23 production	2	1163	5	14000	0.0955432	0.505584	4.81513	3.3877
GO:0032713	negative regulation of interleukin-4 production	2	1163	5	14000	0.0955432	0.505584	4.81513	3.3877
GO:0002360	T cell lineage commitment	2	1163	5	14000	0.0955432	0.505584	4.81513	3.3877
GO:2000318	positive regulation of T-helper 17 type immune response	2	1163	5	14000	0.0955432	0.505584	4.81513	3.3877
GO:0010642	negative regulation of platelet-derived growth factor receptor signaling pathway	2	1163	5	14000	0.0955432	0.505584	4.81513	3.3877
GO:0070244	negative regulation of thymocyte apoptosis	2	1163	5	14000	0.0955432	0.505584	4.81513	3.3877
GO:0002686	negative regulation of leukocyte migration	2	1163	5	14000	0.0955432	0.505584	4.81513	3.3877
GO:0045627	positive regulation of T-helper 1 cell differentiation	2	1163	5	14000	0.0955432	0.505584	4.81513	3.3877
GO:0051983	regulation of chromosome segregation	2	1163	5	14000	0.0955432	0.505584	4.81513	3.3877
GO:0071374	cellular response to parathyroid hormone stimulus	2	1163	5	14000	0.0955432	0.505584	4.81513	3.3877
GO:0002282	microglial cell activation involved in immune response	2	1163	5	14000	0.0955432	0.505584	4.81513	3.3877
GO:0002286	T cell activation involved in immune response	2	1163	5	14000	0.0955432	0.505584	4.81513	3.3877
GO:0006220	pyrimidine nucleotide metabolic process	2	1163	5	14000	0.0955432	0.505584	4.81513	3.3877
GO:0050869	negative regulation of B cell activation	2	1163	5	14000	0.0955432	0.505584	4.81513	3.3877
GO:0030031	cell projection assembly	2	1163	5	14000	0.0955432	0.505584	4.81513	3.3877
GO:0060907	positive regulation of macrophage cytokine production	2	1163	5	14000	0.0955432	0.505584	4.81513	3.3877
GO:0030335	positive regulation of cell migration	13	1163	101	14000	0.098981	0.505584	1.54942	3.3367
GO:0007059	chromosome segregation	9	1163	63	14000	0.0998843	0.505584	1.71969	3.3236
GO:0000902	cell morphogenesis	7	1163	45	14000	0.101733	0.505584	1.87255	3.29714
GO:0021854	hypothalamus development	3	1163	12	14000	0.10286	0.505584	3.00946	3.28125
GO:0048246	macrophage chemotaxis	3	1163	12	14000	0.10286	0.505584	3.00946	3.28125
GO:0008154	actin polymerization or depolymerization	3	1163	12	14000	0.10286	0.505584	3.00946	3.28125
GO:0030500	regulation of bone mineralization	3	1163	12	14000	0.10286	0.505584	3.00946	3.28125
GO:0051272	positive regulation of cellular component movement	3	1163	12	14000	0.10286	0.505584	3.00946	3.28125
GO:0034142	toll-like receptor 4 signaling pathway	10	1163	73	14000	0.103801	0.505584	1.64902	3.2681
GO:0001974	blood vessel remodeling	5	1163	28	14000	0.105367	0.505584	2.14961	3.24651
GO:0007040	lysosome organization	5	1163	28	14000	0.105367	0.505584	2.14961	3.24651
GO:0033077	T cell differentiation in thymus	5	1163	28	14000	0.105367	0.505584	2.14961	3.24651
GO:0032321	positive regulation of Rho GTPase activity	5	1163	28	14000	0.105367	0.505584	2.14961	3.24651
GO:0051726	regulation of cell cycle	9	1163	64	14000	0.10657	0.505584	1.69282	3.23013
GO:0048147	negative regulation of fibroblast proliferation	4	1163	20	14000	0.107902	0.505584	2.40757	3.2122
GO:0033344	cholesterol efflux	4	1163	20	14000	0.107902	0.505584	2.40757	3.2122
GO:0006928	cellular component movement	12	1163	93	14000	0.108326	0.505584	1.55327	3.20654
GO:0042157	lipoprotein metabolic process	6	1163	37	14000	0.109199	0.505584	1.95208	3.19496
GO:0008063	Toll signaling pathway	10	1163	74	14000	0.110142	0.505584	1.62673	3.18256
GO:0032755	positive regulation of interleukin-6 production	5	1163	29	14000	0.116131	0.505584	2.07549	3.10617
GO:0009968	negative regulation of signal transduction	7	1163	47	14000	0.118308	0.505584	1.79287	3.07938
GO:0042542	response to hydrogen peroxide	6	1163	38	14000	0.118673	0.505584	1.90071	3.07493
GO:0030049	muscle filament sliding	6	1163	38	14000	0.118673	0.505584	1.90071	3.07493
GO:0031529	ruffle organization	3	1163	13	14000	0.119678	0.505584	2.77796	3.06276
GO:0006665	sphingolipid metabolic process	9	1163	66	14000	0.120672	0.505584	1.64152	3.05084
GO:0006956	complement activation	4	1163	21	14000	0.12104	0.505584	2.29292	3.04644
GO:0050715	positive regulation of cytokine secretion	4	1163	21	14000	0.12104	0.505584	2.29292	3.04644
GO:2000045	regulation of G1/S transition of mitotic cell cycle	2	1163	6	14000	0.121088	0.505584	4.01261	3.04588
GO:0007171	activation of transmembrane receptor protein tyrosine kinase activity	2	1163	6	14000	0.121088	0.505584	4.01261	3.04588
GO:0046007	negative regulation of activated T cell proliferation	2	1163	6	14000	0.121088	0.505584	4.01261	3.04588
GO:0034372	very-low-density lipoprotein particle remodeling	2	1163	6	14000	0.121088	0.505584	4.01261	3.04588
GO:0050663	cytokine secretion	2	1163	6	14000	0.121088	0.505584	4.01261	3.04588
GO:0048771	tissue remodeling	2	1163	6	14000	0.121088	0.505584	4.01261	3.04588
GO:0070474	positive regulation of uterine smooth muscle contraction	2	1163	6	14000	0.121088	0.505584	4.01261	3.04588
GO:0050671	positive regulation of lymphocyte proliferation	2	1163	6	14000	0.121088	0.505584	4.01261	3.04588
GO:0048739	cardiac muscle fiber development	2	1163	6	14000	0.121088	0.505584	4.01261	3.04588
GO:0008608	attachment of spindle microtubules to kinetochore	2	1163	6	14000	0.121088	0.505584	4.01261	3.04588
GO:0006516	glycoprotein catabolic process	2	1163	6	14000	0.121088	0.505584	4.01261	3.04588
GO:0006975	DNA damage induced protein phosphorylation	2	1163	6	14000	0.121088	0.505584	4.01261	3.04588
GO:0032461	positive regulation of protein oligomerization	2	1163	6	14000	0.121088	0.505584	4.01261	3.04588
GO:0032020	ISG15-protein conjugation	2	1163	6	14000	0.121088	0.505584	4.01261	3.04588
GO:0030252	growth hormone secretion	2	1163	6	14000	0.121088	0.505584	4.01261	3.04588
GO:0031915	positive regulation of synaptic plasticity	2	1163	6	14000	0.121088	0.505584	4.01261	3.04588
GO:0019885	antigen processing and presentation of endogenous peptide antigen via MHC class I	2	1163	6	14000	0.121088	0.505584	4.01261	3.04588
GO:0033962	cytoplasmic mRNA processing body assembly	2	1163	6	14000	0.121088	0.505584	4.01261	3.04588
GO:0040019	positive regulation of embryonic development	2	1163	6	14000	0.121088	0.505584	4.01261	3.04588
GO:0002860	positive regulation of natural killer cell mediated cytotoxicity directed against tumor cell target	2	1163	6	14000	0.121088	0.505584	4.01261	3.04588
GO:0002829	negative regulation of type 2 immune response	2	1163	6	14000	0.121088	0.505584	4.01261	3.04588
GO:0034105	positive regulation of tissue remodeling	2	1163	6	14000	0.121088	0.505584	4.01261	3.04588
GO:0070245	positive regulation of thymocyte apoptosis	2	1163	6	14000	0.121088	0.505584	4.01261	3.04588
GO:0007260	tyrosine phosphorylation of STAT protein	2	1163	6	14000	0.121088	0.505584	4.01261	3.04588
GO:0002639	positive regulation of immunoglobulin production	2	1163	6	14000	0.121088	0.505584	4.01261	3.04588
GO:0010389	regulation of G2/M transition of mitotic cell cycle	2	1163	6	14000	0.121088	0.505584	4.01261	3.04588
GO:0002262	myeloid cell homeostasis	2	1163	6	14000	0.121088	0.505584	4.01261	3.04588
GO:0051929	positive regulation of calcium ion transport via voltage-gated calcium channel activity	2	1163	6	14000	0.121088	0.505584	4.01261	3.04588
GO:0070670	response to interleukin-4	2	1163	6	14000	0.121088	0.505584	4.01261	3.04588
GO:0046339	diacylglycerol metabolic process	2	1163	6	14000	0.121088	0.505584	4.01261	3.04588
GO:0016337	cell-cell adhesion	10	1163	76	14000	0.123465	0.505584	1.58393	3.01783
GO:0018105	peptidyl-serine phosphorylation	7	1163	48	14000	0.127087	0.505584	1.75552	2.97611
GO:0051289	protein homotetramerization	7	1163	48	14000	0.127087	0.505584	1.75552	2.97611
GO:0031100	organ regeneration	7	1163	48	14000	0.127087	0.505584	1.75552	2.97611
GO:0006271	DNA strand elongation involved in DNA replication	5	1163	30	14000	0.127393	0.505584	2.00631	2.97264
GO:0031145	anaphase-promoting complex-dependent proteasomal ubiquitin-dependent protein catabolic process	10	1163	77	14000	0.130441	0.505584	1.56335	2.93853
GO:0009887	organ morphogenesis	12	1163	97	14000	0.132285	0.505584	1.48922	2.91828
GO:0001836	release of cytochrome c from mitochondria	4	1163	22	14000	0.134822	0.505584	2.1887	2.89088
GO:0006898	receptor-mediated endocytosis	7	1163	49	14000	0.136183	0.505584	1.71969	2.87639
GO:0042632	cholesterol homeostasis	7	1163	49	14000	0.136183	0.505584	1.71969	2.87639
GO:0009408	response to heat	7	1163	49	14000	0.136183	0.505584	1.71969	2.87639
GO:0046427	positive regulation of JAK-STAT cascade	3	1163	14	14000	0.137422	0.505584	2.57954	2.86331
GO:0030279	negative regulation of ossification	3	1163	14	14000	0.137422	0.505584	2.57954	2.86331
GO:0001706	endoderm formation	3	1163	14	14000	0.137422	0.505584	2.57954	2.86331
GO:0016925	protein sumoylation	3	1163	14	14000	0.137422	0.505584	2.57954	2.86331
GO:0050718	positive regulation of interleukin-1 beta secretion	3	1163	14	14000	0.137422	0.505584	2.57954	2.86331
GO:0007271	synaptic transmission, cholinergic	3	1163	14	14000	0.137422	0.505584	2.57954	2.86331
GO:0045648	positive regulation of erythrocyte differentiation	3	1163	14	14000	0.137422	0.505584	2.57954	2.86331
GO:0045672	positive regulation of osteoclast differentiation	3	1163	14	14000	0.137422	0.505584	2.57954	2.86331
GO:0019722	calcium-mediated signaling	6	1163	40	14000	0.138785	0.505584	1.80567	2.84907
GO:0070555	response to interleukin-1	5	1163	31	14000	0.13913	0.505584	1.94159	2.8455
GO:0016055	Wnt receptor signaling pathway	16	1163	139	14000	0.140594	0.505584	1.38565	2.83039
GO:0045761	regulation of adenylate cyclase activity	1	1163	1	14000	0.147625	0.505584	12.0378	2.75999
GO:0045355	negative regulation of interferon-alpha biosynthetic process	1	1163	1	14000	0.147625	0.505584	12.0378	2.75999
GO:0045324	late endosome to vacuole transport	1	1163	1	14000	0.147625	0.505584	12.0378	2.75999
GO:0045728	respiratory burst after phagocytosis	1	1163	1	14000	0.147625	0.505584	12.0378	2.75999
GO:0042512	negative regulation of tyrosine phosphorylation of Stat1 protein	1	1163	1	14000	0.147625	0.505584	12.0378	2.75999
GO:2000491	positive regulation of hepatic stellate cell activation	1	1163	1	14000	0.147625	0.505584	12.0378	2.75999
GO:0010900	negative regulation of phosphatidylcholine catabolic process	1	1163	1	14000	0.147625	0.505584	12.0378	2.75999
GO:2000048	negative regulation of cell-cell adhesion mediated by cadherin	1	1163	1	14000	0.147625	0.505584	12.0378	2.75999
GO:0030845	inhibition of phospholipase C activity involved in G-protein coupled receptor signaling pathway	1	1163	1	14000	0.147625	0.505584	12.0378	2.75999
GO:0002572	pro-T cell differentiation	1	1163	1	14000	0.147625	0.505584	12.0378	2.75999
GO:0035564	regulation of kidney size	1	1163	1	14000	0.147625	0.505584	12.0378	2.75999
GO:0003223	ventricular compact myocardium morphogenesis	1	1163	1	14000	0.147625	0.505584	12.0378	2.75999
GO:0030852	regulation of granulocyte differentiation	1	1163	1	14000	0.147625	0.505584	12.0378	2.75999
GO:0051053	negative regulation of DNA metabolic process	1	1163	1	14000	0.147625	0.505584	12.0378	2.75999
GO:0000093	mitotic telophase	1	1163	1	14000	0.147625	0.505584	12.0378	2.75999
GO:0035548	negative regulation of interferon-beta secretion	1	1163	1	14000	0.147625	0.505584	12.0378	2.75999
GO:0046061	dATP catabolic process	1	1163	1	14000	0.147625	0.505584	12.0378	2.75999
GO:0032649	regulation of interferon-gamma production	1	1163	1	14000	0.147625	0.505584	12.0378	2.75999
GO:0046885	regulation of hormone biosynthetic process	1	1163	1	14000	0.147625	0.505584	12.0378	2.75999
GO:0030886	negative regulation of myeloid dendritic cell activation	1	1163	1	14000	0.147625	0.505584	12.0378	2.75999
GO:0006083	acetate metabolic process	1	1163	1	14000	0.147625	0.505584	12.0378	2.75999
GO:0030887	positive regulation of myeloid dendritic cell activation	1	1163	1	14000	0.147625	0.505584	12.0378	2.75999
GO:0046459	short-chain fatty acid metabolic process	1	1163	1	14000	0.147625	0.505584	12.0378	2.75999
GO:0071448	cellular response to alkyl hydroperoxide	1	1163	1	14000	0.147625	0.505584	12.0378	2.75999
GO:0010925	positive regulation of inositol-polyphosphate 5-phosphatase activity	1	1163	1	14000	0.147625	0.505584	12.0378	2.75999
GO:0010920	negative regulation of inositol phosphate biosynthetic process	1	1163	1	14000	0.147625	0.505584	12.0378	2.75999
GO:0035509	negative regulation of myosin-light-chain-phosphatase activity	1	1163	1	14000	0.147625	0.505584	12.0378	2.75999
GO:0046092	deoxycytidine metabolic process	1	1163	1	14000	0.147625	0.505584	12.0378	2.75999
GO:0032615	interleukin-12 production	1	1163	1	14000	0.147625	0.505584	12.0378	2.75999
GO:0032613	interleukin-10 production	1	1163	1	14000	0.147625	0.505584	12.0378	2.75999
GO:0060405	regulation of penile erection	1	1163	1	14000	0.147625	0.505584	12.0378	2.75999
GO:0060407	negative regulation of penile erection	1	1163	1	14000	0.147625	0.505584	12.0378	2.75999
GO:0003285	septum secundum development	1	1163	1	14000	0.147625	0.505584	12.0378	2.75999
GO:0032600	chemokine receptor transport out of membrane raft	1	1163	1	14000	0.147625	0.505584	12.0378	2.75999
GO:0043549	regulation of kinase activity	1	1163	1	14000	0.147625	0.505584	12.0378	2.75999
GO:0033274	response to vitamin B2	1	1163	1	14000	0.147625	0.505584	12.0378	2.75999
GO:0035984	cellular response to trichostatin A	1	1163	1	14000	0.147625	0.505584	12.0378	2.75999
GO:0032597	B cell receptor transport into membrane raft	1	1163	1	14000	0.147625	0.505584	12.0378	2.75999
GO:0060448	dichotomous subdivision of terminal units involved in lung branching	1	1163	1	14000	0.147625	0.505584	12.0378	2.75999
GO:0032945	negative regulation of mononuclear cell proliferation	1	1163	1	14000	0.147625	0.505584	12.0378	2.75999
GO:0043217	myelin maintenance	1	1163	1	14000	0.147625	0.505584	12.0378	2.75999
GO:0006808	regulation of nitrogen utilization	1	1163	1	14000	0.147625	0.505584	12.0378	2.75999
GO:2001016	positive regulation of skeletal muscle cell differentiation	1	1163	1	14000	0.147625	0.505584	12.0378	2.75999
GO:0019542	propionate biosynthetic process	1	1163	1	14000	0.147625	0.505584	12.0378	2.75999
GO:0032532	regulation of microvillus length	1	1163	1	14000	0.147625	0.505584	12.0378	2.75999
GO:0060876	semicircular canal formation	1	1163	1	14000	0.147625	0.505584	12.0378	2.75999
GO:0071801	regulation of podosome assembly	1	1163	1	14000	0.147625	0.505584	12.0378	2.75999
GO:0032976	release of matrix enzymes from mitochondria	1	1163	1	14000	0.147625	0.505584	12.0378	2.75999
GO:0060491	regulation of cell projection assembly	1	1163	1	14000	0.147625	0.505584	12.0378	2.75999
GO:0071404	cellular response to low-density lipoprotein particle stimulus	1	1163	1	14000	0.147625	0.505584	12.0378	2.75999
GO:0042033	chemokine biosynthetic process	1	1163	1	14000	0.147625	0.505584	12.0378	2.75999
GO:0071403	cellular response to high density lipoprotein particle stimulus	1	1163	1	14000	0.147625	0.505584	12.0378	2.75999
GO:0042069	regulation of catecholamine metabolic process	1	1163	1	14000	0.147625	0.505584	12.0378	2.75999
GO:0051153	regulation of striated muscle cell differentiation	1	1163	1	14000	0.147625	0.505584	12.0378	2.75999
GO:0071864	positive regulation of cell proliferation in bone marrow	1	1163	1	14000	0.147625	0.505584	12.0378	2.75999
GO:0071866	negative regulation of apoptotic process in bone marrow	1	1163	1	14000	0.147625	0.505584	12.0378	2.75999
GO:0034369	plasma lipoprotein particle remodeling	1	1163	1	14000	0.147625	0.505584	12.0378	2.75999
GO:2000570	positive regulation of T-helper 2 cell activation	1	1163	1	14000	0.147625	0.505584	12.0378	2.75999
GO:0007634	optokinetic behavior	1	1163	1	14000	0.147625	0.505584	12.0378	2.75999
GO:0001575	globoside metabolic process	1	1163	1	14000	0.147625	0.505584	12.0378	2.75999
GO:0097022	lymphocyte migration into lymph node	1	1163	1	14000	0.147625	0.505584	12.0378	2.75999
GO:0097026	dendritic cell dendrite assembly	1	1163	1	14000	0.147625	0.505584	12.0378	2.75999
GO:2000987	positive regulation of behavioral fear response	1	1163	1	14000	0.147625	0.505584	12.0378	2.75999
GO:0043299	leukocyte degranulation	1	1163	1	14000	0.147625	0.505584	12.0378	2.75999
GO:0002579	positive regulation of antigen processing and presentation	1	1163	1	14000	0.147625	0.505584	12.0378	2.75999
GO:0051126	negative regulation of actin nucleation	1	1163	1	14000	0.147625	0.505584	12.0378	2.75999
GO:0070304	positive regulation of stress-activated protein kinase signaling cascade	1	1163	1	14000	0.147625	0.505584	12.0378	2.75999
GO:0032913	negative regulation of transforming growth factor beta3 production	1	1163	1	14000	0.147625	0.505584	12.0378	2.75999
GO:0000027	ribosomal large subunit assembly	1	1163	1	14000	0.147625	0.505584	12.0378	2.75999
GO:2000529	positive regulation of myeloid dendritic cell chemotaxis	1	1163	1	14000	0.147625	0.505584	12.0378	2.75999
GO:0090150	establishment of protein localization in membrane	1	1163	1	14000	0.147625	0.505584	12.0378	2.75999
GO:0032928	regulation of superoxide anion generation	1	1163	1	14000	0.147625	0.505584	12.0378	2.75999
GO:0051106	positive regulation of DNA ligation	1	1163	1	14000	0.147625	0.505584	12.0378	2.75999
GO:0060025	regulation of synaptic activity	1	1163	1	14000	0.147625	0.505584	12.0378	2.75999
GO:0060809	mesodermal to mesenchymal transition involved in gastrulation	1	1163	1	14000	0.147625	0.505584	12.0378	2.75999
GO:0071895	odontoblast differentiation	1	1163	1	14000	0.147625	0.505584	12.0378	2.75999
GO:0007072	positive regulation of transcription on exit from mitosis	1	1163	1	14000	0.147625	0.505584	12.0378	2.75999
GO:0030302	deoxynucleotide transport	1	1163	1	14000	0.147625	0.505584	12.0378	2.75999
GO:0003138	primary heart field specification	1	1163	1	14000	0.147625	0.505584	12.0378	2.75999
GO:0048034	heme O biosynthetic process	1	1163	1	14000	0.147625	0.505584	12.0378	2.75999
GO:0036060	slit diaphragm assembly	1	1163	1	14000	0.147625	0.505584	12.0378	2.75999
GO:0009720	detection of hormone stimulus	1	1163	1	14000	0.147625	0.505584	12.0378	2.75999
GO:0035696	monocyte extravasation	1	1163	1	14000	0.147625	0.505584	12.0378	2.75999
GO:0035691	macrophage migration inhibitory factor signaling pathway	1	1163	1	14000	0.147625	0.505584	12.0378	2.75999
GO:0003106	negative regulation of glomerular filtration by angiotensin	1	1163	1	14000	0.147625	0.505584	12.0378	2.75999
GO:0045065	cytotoxic T cell differentiation	1	1163	1	14000	0.147625	0.505584	12.0378	2.75999
GO:0048006	antigen processing and presentation, endogenous lipid antigen via MHC class Ib	1	1163	1	14000	0.147625	0.505584	12.0378	2.75999
GO:0048753	pigment granule organization	1	1163	1	14000	0.147625	0.505584	12.0378	2.75999
GO:0048743	positive regulation of skeletal muscle fiber development	1	1163	1	14000	0.147625	0.505584	12.0378	2.75999
GO:0002429	immune response-activating cell surface receptor signaling pathway	1	1163	1	14000	0.147625	0.505584	12.0378	2.75999
GO:0014895	smooth muscle hypertrophy	1	1163	1	14000	0.147625	0.505584	12.0378	2.75999
GO:0070486	leukocyte aggregation	1	1163	1	14000	0.147625	0.505584	12.0378	2.75999
GO:0002432	granuloma formation	1	1163	1	14000	0.147625	0.505584	12.0378	2.75999
GO:0030322	stabilization of membrane potential	1	1163	1	14000	0.147625	0.505584	12.0378	2.75999
GO:2000173	negative regulation of branching morphogenesis of a nerve	1	1163	1	14000	0.147625	0.505584	12.0378	2.75999
GO:0010610	regulation of mRNA stability involved in response to stress	1	1163	1	14000	0.147625	0.505584	12.0378	2.75999
GO:0002448	mast cell mediated immunity	1	1163	1	14000	0.147625	0.505584	12.0378	2.75999
GO:0035644	phosphoanandamide dephosphorylation	1	1163	1	14000	0.147625	0.505584	12.0378	2.75999
GO:0097006	regulation of plasma lipoprotein particle levels	1	1163	1	14000	0.147625	0.505584	12.0378	2.75999
GO:0035624	receptor transactivation	1	1163	1	14000	0.147625	0.505584	12.0378	2.75999
GO:0033108	mitochondrial respiratory chain complex assembly	1	1163	1	14000	0.147625	0.505584	12.0378	2.75999
GO:0048087	positive regulation of developmental pigmentation	1	1163	1	14000	0.147625	0.505584	12.0378	2.75999
GO:0021993	initiation of neural tube closure	1	1163	1	14000	0.147625	0.505584	12.0378	2.75999
GO:0071593	lymphocyte aggregation	1	1163	1	14000	0.147625	0.505584	12.0378	2.75999
GO:0003185	sinoatrial valve morphogenesis	1	1163	1	14000	0.147625	0.505584	12.0378	2.75999
GO:0060305	regulation of cell diameter	1	1163	1	14000	0.147625	0.505584	12.0378	2.75999
GO:0033157	regulation of intracellular protein transport	1	1163	1	14000	0.147625	0.505584	12.0378	2.75999
GO:0014809	regulation of skeletal muscle contraction by regulation of release of sequestered calcium ion	1	1163	1	14000	0.147625	0.505584	12.0378	2.75999
GO:0006581	acetylcholine catabolic process	1	1163	1	14000	0.147625	0.505584	12.0378	2.75999
GO:0003161	cardiac conduction system development	1	1163	1	14000	0.147625	0.505584	12.0378	2.75999
GO:0003168	cardiac Purkinje fiber cell differentiation	1	1163	1	14000	0.147625	0.505584	12.0378	2.75999
GO:0003162	atrioventricular node development	1	1163	1	14000	0.147625	0.505584	12.0378	2.75999
GO:0022607	cellular component assembly	1	1163	1	14000	0.147625	0.505584	12.0378	2.75999
GO:0036035	osteoclast development	1	1163	1	14000	0.147625	0.505584	12.0378	2.75999
GO:0051490	negative regulation of filopodium assembly	1	1163	1	14000	0.147625	0.505584	12.0378	2.75999
GO:0060339	negative regulation of type I interferon-mediated signaling pathway	1	1163	1	14000	0.147625	0.505584	12.0378	2.75999
GO:2000615	regulation of histone H3-K9 acetylation	1	1163	1	14000	0.147625	0.505584	12.0378	2.75999
GO:0046111	xanthine biosynthetic process	1	1163	1	14000	0.147625	0.505584	12.0378	2.75999
GO:0032078	negative regulation of endodeoxyribonuclease activity	1	1163	1	14000	0.147625	0.505584	12.0378	2.75999
GO:2000607	negative regulation of cell proliferation involved in mesonephros development	1	1163	1	14000	0.147625	0.505584	12.0378	2.75999
GO:0032493	response to bacterial lipoprotein	1	1163	1	14000	0.147625	0.505584	12.0378	2.75999
GO:0032415	regulation of sodium:hydrogen antiporter activity	1	1163	1	14000	0.147625	0.505584	12.0378	2.75999
GO:0090222	centrosome-templated microtubule nucleation	1	1163	1	14000	0.147625	0.505584	12.0378	2.75999
GO:0071529	cementum mineralization	1	1163	1	14000	0.147625	0.505584	12.0378	2.75999
GO:0072606	interleukin-8 secretion	1	1163	1	14000	0.147625	0.505584	12.0378	2.75999
GO:0032439	endosome localization	1	1163	1	14000	0.147625	0.505584	12.0378	2.75999
GO:0002037	negative regulation of L-glutamate transport	1	1163	1	14000	0.147625	0.505584	12.0378	2.75999
GO:0070092	regulation of glucagon secretion	1	1163	1	14000	0.147625	0.505584	12.0378	2.75999
GO:0032011	ARF protein signal transduction	1	1163	1	14000	0.147625	0.505584	12.0378	2.75999
GO:2000683	regulation of cellular response to X-ray	1	1163	1	14000	0.147625	0.505584	12.0378	2.75999
GO:2000669	negative regulation of dendritic cell apoptosis	1	1163	1	14000	0.147625	0.505584	12.0378	2.75999
GO:2000670	positive regulation of dendritic cell apoptosis	1	1163	1	14000	0.147625	0.505584	12.0378	2.75999
GO:0015809	arginine transport	1	1163	1	14000	0.147625	0.505584	12.0378	2.75999
GO:2000639	negative regulation of SREBP-mediated signaling pathway	1	1163	1	14000	0.147625	0.505584	12.0378	2.75999
GO:0014031	mesenchymal cell development	1	1163	1	14000	0.147625	0.505584	12.0378	2.75999
GO:0010741	negative regulation of intracellular protein kinase cascade	1	1163	1	14000	0.147625	0.505584	12.0378	2.75999
GO:0009637	response to blue light	1	1163	1	14000	0.147625	0.505584	12.0378	2.75999
GO:0034162	toll-like receptor 9 signaling pathway	1	1163	1	14000	0.147625	0.505584	12.0378	2.75999
GO:0045132	meiotic chromosome segregation	1	1163	1	14000	0.147625	0.505584	12.0378	2.75999
GO:0002792	negative regulation of peptide secretion	1	1163	1	14000	0.147625	0.505584	12.0378	2.75999
GO:0003419	growth plate cartilage chondrocyte proliferation	1	1163	1	14000	0.147625	0.505584	12.0378	2.75999
GO:0003418	growth plate cartilage chondrocyte differentiation	1	1163	1	14000	0.147625	0.505584	12.0378	2.75999
GO:0046636	negative regulation of alpha-beta T cell activation	1	1163	1	14000	0.147625	0.505584	12.0378	2.75999
GO:0046635	positive regulation of alpha-beta T cell activation	1	1163	1	14000	0.147625	0.505584	12.0378	2.75999
GO:0046633	alpha-beta T cell proliferation	1	1163	1	14000	0.147625	0.505584	12.0378	2.75999
GO:0002752	cell surface pattern recognition receptor signaling pathway	1	1163	1	14000	0.147625	0.505584	12.0378	2.75999
GO:0046649	lymphocyte activation	1	1163	1	14000	0.147625	0.505584	12.0378	2.75999
GO:0003402	planar cell polarity pathway involved in axis elongation	1	1163	1	14000	0.147625	0.505584	12.0378	2.75999
GO:0045113	regulation of integrin biosynthetic process	1	1163	1	14000	0.147625	0.505584	12.0378	2.75999
GO:0002764	immune response-regulating signaling pathway	1	1163	1	14000	0.147625	0.505584	12.0378	2.75999
GO:2000272	negative regulation of receptor activity	1	1163	1	14000	0.147625	0.505584	12.0378	2.75999
GO:0002731	negative regulation of dendritic cell cytokine production	1	1163	1	14000	0.147625	0.505584	12.0378	2.75999
GO:0007354	zygotic determination of anterior/posterior axis, embryo	1	1163	1	14000	0.147625	0.505584	12.0378	2.75999
GO:2000256	positive regulation of male germ cell proliferation	1	1163	1	14000	0.147625	0.505584	12.0378	2.75999
GO:0043310	negative regulation of eosinophil degranulation	1	1163	1	14000	0.147625	0.505584	12.0378	2.75999
GO:0051875	pigment granule localization	1	1163	1	14000	0.147625	0.505584	12.0378	2.75999
GO:0002729	positive regulation of natural killer cell cytokine production	1	1163	1	14000	0.147625	0.505584	12.0378	2.75999
GO:0002721	regulation of B cell cytokine production	1	1163	1	14000	0.147625	0.505584	12.0378	2.75999
GO:0002316	follicular B cell differentiation	1	1163	1	14000	0.147625	0.505584	12.0378	2.75999
GO:0002313	mature B cell differentiation involved in immune response	1	1163	1	14000	0.147625	0.505584	12.0378	2.75999
GO:0002314	germinal center B cell differentiation	1	1163	1	14000	0.147625	0.505584	12.0378	2.75999
GO:0019883	antigen processing and presentation of endogenous antigen	1	1163	1	14000	0.147625	0.505584	12.0378	2.75999
GO:0046674	induction of retinal programmed cell death	1	1163	1	14000	0.147625	0.505584	12.0378	2.75999
GO:0046671	negative regulation of retinal cell programmed cell death	1	1163	1	14000	0.147625	0.505584	12.0378	2.75999
GO:0003059	positive regulation of the force of heart contraction by epinephrine	1	1163	1	14000	0.147625	0.505584	12.0378	2.75999
GO:0061048	negative regulation of branching involved in lung morphogenesis	1	1163	1	14000	0.147625	0.505584	12.0378	2.75999
GO:0006682	galactosylceramide biosynthetic process	1	1163	1	14000	0.147625	0.505584	12.0378	2.75999
GO:0000972	transcription-dependent tethering of RNA polymerase II gene DNA at nuclear periphery	1	1163	1	14000	0.147625	0.505584	12.0378	2.75999
GO:0006679	glucosylceramide biosynthetic process	1	1163	1	14000	0.147625	0.505584	12.0378	2.75999
GO:0006678	glucosylceramide metabolic process	1	1163	1	14000	0.147625	0.505584	12.0378	2.75999
GO:0043375	CD8-positive, alpha-beta T cell lineage commitment	1	1163	1	14000	0.147625	0.505584	12.0378	2.75999
GO:0043378	positive regulation of CD8-positive, alpha-beta T cell differentiation	1	1163	1	14000	0.147625	0.505584	12.0378	2.75999
GO:0043383	negative T cell selection	1	1163	1	14000	0.147625	0.505584	12.0378	2.75999
GO:0060620	regulation of cholesterol import	1	1163	1	14000	0.147625	0.505584	12.0378	2.75999
GO:0006668	sphinganine-1-phosphate metabolic process	1	1163	1	14000	0.147625	0.505584	12.0378	2.75999
GO:0006667	sphinganine metabolic process	1	1163	1	14000	0.147625	0.505584	12.0378	2.75999
GO:0009159	deoxyribonucleoside monophosphate catabolic process	1	1163	1	14000	0.147625	0.505584	12.0378	2.75999
GO:0043366	beta selection	1	1163	1	14000	0.147625	0.505584	12.0378	2.75999
GO:0014042	positive regulation of neuron maturation	1	1163	1	14000	0.147625	0.505584	12.0378	2.75999
GO:0003096	renal sodium ion transport	1	1163	1	14000	0.147625	0.505584	12.0378	2.75999
GO:0072358	cardiovascular system development	1	1163	1	14000	0.147625	0.505584	12.0378	2.75999
GO:0035705	T-helper 17 cell chemotaxis	1	1163	1	14000	0.147625	0.505584	12.0378	2.75999
GO:0033037	polysaccharide localization	1	1163	1	14000	0.147625	0.505584	12.0378	2.75999
GO:0042253	granulocyte macrophage colony-stimulating factor biosynthetic process	1	1163	1	14000	0.147625	0.505584	12.0378	2.75999
GO:0043017	positive regulation of lymphotoxin A biosynthetic process	1	1163	1	14000	0.147625	0.505584	12.0378	2.75999
GO:2000703	negative regulation of fibroblast growth factor receptor signaling pathway involved in ureteric bud formation	1	1163	1	14000	0.147625	0.505584	12.0378	2.75999
GO:0033059	cellular pigmentation	1	1163	1	14000	0.147625	0.505584	12.0378	2.75999
GO:0002885	positive regulation of hypersensitivity	1	1163	1	14000	0.147625	0.505584	12.0378	2.75999
GO:0021599	abducens nerve formation	1	1163	1	14000	0.147625	0.505584	12.0378	2.75999
GO:0071638	negative regulation of monocyte chemotactic protein-1 production	1	1163	1	14000	0.147625	0.505584	12.0378	2.75999
GO:0071219	cellular response to molecule of bacterial origin	1	1163	1	14000	0.147625	0.505584	12.0378	2.75999
GO:0032353	negative regulation of hormone biosynthetic process	1	1163	1	14000	0.147625	0.505584	12.0378	2.75999
GO:0002875	negative regulation of chronic inflammatory response to antigenic stimulus	1	1163	1	14000	0.147625	0.505584	12.0378	2.75999
GO:2001202	negative regulation of transforming growth factor-beta secretion	1	1163	1	14000	0.147625	0.505584	12.0378	2.75999
GO:2001205	negative regulation of osteoclast development	1	1163	1	14000	0.147625	0.505584	12.0378	2.75999
GO:0071622	regulation of granulocyte chemotaxis	1	1163	1	14000	0.147625	0.505584	12.0378	2.75999
GO:0021590	cerebellum maturation	1	1163	1	14000	0.147625	0.505584	12.0378	2.75999
GO:0035752	lysosomal lumen pH elevation	1	1163	1	14000	0.147625	0.505584	12.0378	2.75999
GO:0002372	myeloid dendritic cell cytokine production	1	1163	1	14000	0.147625	0.505584	12.0378	2.75999
GO:0035759	mesangial cell-matrix adhesion	1	1163	1	14000	0.147625	0.505584	12.0378	2.75999
GO:0061326	renal tubule development	1	1163	1	14000	0.147625	0.505584	12.0378	2.75999
GO:0002866	positive regulation of acute inflammatory response to antigenic stimulus	1	1163	1	14000	0.147625	0.505584	12.0378	2.75999
GO:0060693	regulation of branching involved in salivary gland morphogenesis	1	1163	1	14000	0.147625	0.505584	12.0378	2.75999
GO:0002863	positive regulation of inflammatory response to antigenic stimulus	1	1163	1	14000	0.147625	0.505584	12.0378	2.75999
GO:2001234	negative regulation of apoptotic signaling pathway	1	1163	1	14000	0.147625	0.505584	12.0378	2.75999
GO:2000734	negative regulation of glial cell-derived neurotrophic factor receptor signaling pathway involved in ureteric bud formation	1	1163	1	14000	0.147625	0.505584	12.0378	2.75999
GO:0002344	B cell affinity maturation	1	1163	1	14000	0.147625	0.505584	12.0378	2.75999
GO:0035726	common myeloid progenitor cell proliferation	1	1163	1	14000	0.147625	0.505584	12.0378	2.75999
GO:0043400	cortisol secretion	1	1163	1	14000	0.147625	0.505584	12.0378	2.75999
GO:0042231	interleukin-13 biosynthetic process	1	1163	1	14000	0.147625	0.505584	12.0378	2.75999
GO:0070560	protein secretion by platelet	1	1163	1	14000	0.147625	0.505584	12.0378	2.75999
GO:0002352	B cell negative selection	1	1163	1	14000	0.147625	0.505584	12.0378	2.75999
GO:0002355	detection of tumor cell	1	1163	1	14000	0.147625	0.505584	12.0378	2.75999
GO:0035732	nitric oxide storage	1	1163	1	14000	0.147625	0.505584	12.0378	2.75999
GO:0070564	positive regulation of vitamin D receptor signaling pathway	1	1163	1	14000	0.147625	0.505584	12.0378	2.75999
GO:0071226	cellular response to molecule of fungal origin	1	1163	1	14000	0.147625	0.505584	12.0378	2.75999
GO:0035787	cell migration involved in kidney development	1	1163	1	14000	0.147625	0.505584	12.0378	2.75999
GO:0031269	pseudopodium assembly	1	1163	1	14000	0.147625	0.505584	12.0378	2.75999
GO:0051355	proprioception involved in equilibrioception	1	1163	1	14000	0.147625	0.505584	12.0378	2.75999
GO:2000755	positive regulation of sphingomyelin catabolic process	1	1163	1	14000	0.147625	0.505584	12.0378	2.75999
GO:2000753	positive regulation of glucosylceramide catabolic process	1	1163	1	14000	0.147625	0.505584	12.0378	2.75999
GO:0002820	negative regulation of adaptive immune response	1	1163	1	14000	0.147625	0.505584	12.0378	2.75999
GO:2000346	negative regulation of hepatocyte proliferation	1	1163	1	14000	0.147625	0.505584	12.0378	2.75999
GO:0012502	induction of programmed cell death	1	1163	1	14000	0.147625	0.505584	12.0378	2.75999
GO:0044140	negative regulation of growth of symbiont on or near host surface	1	1163	1	14000	0.147625	0.505584	12.0378	2.75999
GO:0050706	regulation of interleukin-1 beta secretion	1	1163	1	14000	0.147625	0.505584	12.0378	2.75999
GO:0070232	regulation of T cell apoptosis	1	1163	1	14000	0.147625	0.505584	12.0378	2.75999
GO:0070234	positive regulation of T cell apoptosis	1	1163	1	14000	0.147625	0.505584	12.0378	2.75999
GO:0045660	positive regulation of neutrophil differentiation	1	1163	1	14000	0.147625	0.505584	12.0378	2.75999
GO:0045659	negative regulation of neutrophil differentiation	1	1163	1	14000	0.147625	0.505584	12.0378	2.75999
GO:0034440	lipid oxidation	1	1163	1	14000	0.147625	0.505584	12.0378	2.75999
GO:0010847	regulation of chromatin assembly	1	1163	1	14000	0.147625	0.505584	12.0378	2.75999
GO:0034441	plasma lipoprotein particle oxidation	1	1163	1	14000	0.147625	0.505584	12.0378	2.75999
GO:0035417	negative regulation of mitotic prometaphase	1	1163	1	14000	0.147625	0.505584	12.0378	2.75999
GO:0002676	regulation of chronic inflammatory response	1	1163	1	14000	0.147625	0.505584	12.0378	2.75999
GO:0002691	regulation of cellular extravasation	1	1163	1	14000	0.147625	0.505584	12.0378	2.75999
GO:0046731	passive induction of host immune response by virus	1	1163	1	14000	0.147625	0.505584	12.0378	2.75999
GO:0006711	estrogen catabolic process	1	1163	1	14000	0.147625	0.505584	12.0378	2.75999
GO:0045212	neurotransmitter receptor biosynthetic process	1	1163	1	14000	0.147625	0.505584	12.0378	2.75999
GO:0045221	negative regulation of FasL biosynthetic process	1	1163	1	14000	0.147625	0.505584	12.0378	2.75999
GO:0010813	neuropeptide catabolic process	1	1163	1	14000	0.147625	0.505584	12.0378	2.75999
GO:0070293	renal absorption	1	1163	1	14000	0.147625	0.505584	12.0378	2.75999
GO:0045623	negative regulation of T-helper cell differentiation	1	1163	1	14000	0.147625	0.505584	12.0378	2.75999
GO:0045621	positive regulation of lymphocyte differentiation	1	1163	1	14000	0.147625	0.505584	12.0378	2.75999
GO:0002642	positive regulation of immunoglobulin biosynthetic process	1	1163	1	14000	0.147625	0.505584	12.0378	2.75999
GO:0071307	cellular response to vitamin K	1	1163	1	14000	0.147625	0.505584	12.0378	2.75999
GO:0006157	deoxyadenosine catabolic process	1	1163	1	14000	0.147625	0.505584	12.0378	2.75999
GO:0043461	proton-transporting ATP synthase complex assembly	1	1163	1	14000	0.147625	0.505584	12.0378	2.75999
GO:0072080	nephron tubule development	1	1163	1	14000	0.147625	0.505584	12.0378	2.75999
GO:0032782	bile acid secretion	1	1163	1	14000	0.147625	0.505584	12.0378	2.75999
GO:0021747	cochlear nucleus development	1	1163	1	14000	0.147625	0.505584	12.0378	2.75999
GO:0021750	vestibular nucleus development	1	1163	1	14000	0.147625	0.505584	12.0378	2.75999
GO:0048597	post-embryonic camera-type eye morphogenesis	1	1163	1	14000	0.147625	0.505584	12.0378	2.75999
GO:0021679	cerebellar molecular layer development	1	1163	1	14000	0.147625	0.505584	12.0378	2.75999
GO:0051904	pigment granule transport	1	1163	1	14000	0.147625	0.505584	12.0378	2.75999
GO:0019413	acetate biosynthetic process	1	1163	1	14000	0.147625	0.505584	12.0378	2.75999
GO:0002283	neutrophil activation involved in immune response	1	1163	1	14000	0.147625	0.505584	12.0378	2.75999
GO:0070664	negative regulation of leukocyte proliferation	1	1163	1	14000	0.147625	0.505584	12.0378	2.75999
GO:0070667	negative regulation of mast cell proliferation	1	1163	1	14000	0.147625	0.505584	12.0378	2.75999
GO:0042368	vitamin D biosynthetic process	1	1163	1	14000	0.147625	0.505584	12.0378	2.75999
GO:0032817	regulation of natural killer cell proliferation	1	1163	1	14000	0.147625	0.505584	12.0378	2.75999
GO:0071351	cellular response to interleukin-18	1	1163	1	14000	0.147625	0.505584	12.0378	2.75999
GO:0032223	negative regulation of synaptic transmission, cholinergic	1	1163	1	14000	0.147625	0.505584	12.0378	2.75999
GO:0090025	regulation of monocyte chemotaxis	1	1163	1	14000	0.147625	0.505584	12.0378	2.75999
GO:0060550	positive regulation of fructose 1,6-bisphosphate 1-phosphatase activity	1	1163	1	14000	0.147625	0.505584	12.0378	2.75999
GO:0060552	positive regulation of fructose 1,6-bisphosphate metabolic process	1	1163	1	14000	0.147625	0.505584	12.0378	2.75999
GO:0001879	detection of yeast	1	1163	1	14000	0.147625	0.505584	12.0378	2.75999
GO:0060169	negative regulation of adenosine receptor signaling pathway	1	1163	1	14000	0.147625	0.505584	12.0378	2.75999
GO:0002246	wound healing involved in inflammatory response	1	1163	1	14000	0.147625	0.505584	12.0378	2.75999
GO:0032848	negative regulation of cellular pH reduction	1	1163	1	14000	0.147625	0.505584	12.0378	2.75999
GO:0032261	purine nucleotide salvage	1	1163	1	14000	0.147625	0.505584	12.0378	2.75999
GO:0043973	histone H3-K4 acetylation	1	1163	1	14000	0.147625	0.505584	12.0378	2.75999
GO:0060928	atrioventricular node cell development	1	1163	1	14000	0.147625	0.505584	12.0378	2.75999
GO:0060929	atrioventricular node cell fate commitment	1	1163	1	14000	0.147625	0.505584	12.0378	2.75999
GO:0030037	actin filament reorganization involved in cell cycle	1	1163	1	14000	0.147625	0.505584	12.0378	2.75999
GO:0050857	positive regulation of antigen receptor-mediated signaling pathway	1	1163	1	14000	0.147625	0.505584	12.0378	2.75999
GO:0050859	negative regulation of B cell receptor signaling pathway	1	1163	1	14000	0.147625	0.505584	12.0378	2.75999
GO:0038044	transforming growth factor-beta secretion	1	1163	1	14000	0.147625	0.505584	12.0378	2.75999
GO:0003342	proepicardium development	1	1163	1	14000	0.147625	0.505584	12.0378	2.75999
GO:0032805	positive regulation of low-density lipoprotein particle receptor catabolic process	1	1163	1	14000	0.147625	0.505584	12.0378	2.75999
GO:0045994	positive regulation of translational initiation by iron	1	1163	1	14000	0.147625	0.505584	12.0378	2.75999
GO:0051251	positive regulation of lymphocyte activation	1	1163	1	14000	0.147625	0.505584	12.0378	2.75999
GO:0002904	positive regulation of B cell apoptosis	1	1163	1	14000	0.147625	0.505584	12.0378	2.75999
GO:0010767	regulation of transcription from RNA polymerase II promoter in response to UV-induced DNA damage	1	1163	1	14000	0.147625	0.505584	12.0378	2.75999
GO:2001193	positive regulation of gamma-delta T cell activation involved in immune response	1	1163	1	14000	0.147625	0.505584	12.0378	2.75999
GO:0051249	regulation of lymphocyte activation	1	1163	1	14000	0.147625	0.505584	12.0378	2.75999
GO:0051651	maintenance of location in cell	1	1163	1	14000	0.147625	0.505584	12.0378	2.75999
GO:2001189	negative regulation of T cell activation via T cell receptor contact with antigen bound to MHC molecule on antigen presenting cell	1	1163	1	14000	0.147625	0.505584	12.0378	2.75999
GO:2001183	negative regulation of interleukin-12 secretion	1	1163	1	14000	0.147625	0.505584	12.0378	2.75999
GO:2001180	negative regulation of interleukin-10 secretion	1	1163	1	14000	0.147625	0.505584	12.0378	2.75999
GO:2001186	negative regulation of CD8-positive, alpha-beta T cell activation	1	1163	1	14000	0.147625	0.505584	12.0378	2.75999
GO:0051282	regulation of sequestering of calcium ion	1	1163	1	14000	0.147625	0.505584	12.0378	2.75999
GO:2000409	positive regulation of T cell extravasation	1	1163	1	14000	0.147625	0.505584	12.0378	2.75999
GO:0050823	peptide antigen stabilization	1	1163	1	14000	0.147625	0.505584	12.0378	2.75999
GO:0009446	putrescine biosynthetic process	1	1163	1	14000	0.147625	0.505584	12.0378	2.75999
GO:0009448	gamma-aminobutyric acid metabolic process	1	1163	1	14000	0.147625	0.505584	12.0378	2.75999
GO:0045359	positive regulation of interferon-beta biosynthetic process	2	1163	7	14000	0.148038	0.505584	3.43938	2.75596
GO:0048148	behavioral response to cocaine	2	1163	7	14000	0.148038	0.505584	3.43938	2.75596
GO:0007191	activation of adenylate cyclase activity by dopamine receptor signaling pathway	2	1163	7	14000	0.148038	0.505584	3.43938	2.75596
GO:0002544	chronic inflammatory response	2	1163	7	14000	0.148038	0.505584	3.43938	2.75596
GO:0033261	regulation of S phase	2	1163	7	14000	0.148038	0.505584	3.43938	2.75596
GO:0021879	forebrain neuron differentiation	2	1163	7	14000	0.148038	0.505584	3.43938	2.75596
GO:0046470	phosphatidylcholine metabolic process	2	1163	7	14000	0.148038	0.505584	3.43938	2.75596
GO:0071480	cellular response to gamma radiation	2	1163	7	14000	0.148038	0.505584	3.43938	2.75596
GO:0010873	positive regulation of cholesterol esterification	2	1163	7	14000	0.148038	0.505584	3.43938	2.75596
GO:0046903	secretion	2	1163	7	14000	0.148038	0.505584	3.43938	2.75596
GO:0042035	regulation of cytokine biosynthetic process	2	1163	7	14000	0.148038	0.505584	3.43938	2.75596
GO:0045823	positive regulation of heart contraction	2	1163	7	14000	0.148038	0.505584	3.43938	2.75596
GO:0000185	activation of MAPKKK activity	2	1163	7	14000	0.148038	0.505584	3.43938	2.75596
GO:0006584	catecholamine metabolic process	2	1163	7	14000	0.148038	0.505584	3.43938	2.75596
GO:0006004	fucose metabolic process	2	1163	7	14000	0.148038	0.505584	3.43938	2.75596
GO:0006903	vesicle targeting	2	1163	7	14000	0.148038	0.505584	3.43938	2.75596
GO:0070098	chemokine-mediated signaling pathway	2	1163	7	14000	0.148038	0.505584	3.43938	2.75596
GO:0060384	innervation	2	1163	7	14000	0.148038	0.505584	3.43938	2.75596
GO:0042135	neurotransmitter catabolic process	2	1163	7	14000	0.148038	0.505584	3.43938	2.75596
GO:0051001	negative regulation of nitric-oxide synthase activity	2	1163	7	14000	0.148038	0.505584	3.43938	2.75596
GO:0002480	antigen processing and presentation of exogenous peptide antigen via MHC class I, TAP-independent	2	1163	7	14000	0.148038	0.505584	3.43938	2.75596
GO:0045019	negative regulation of nitric oxide biosynthetic process	2	1163	7	14000	0.148038	0.505584	3.43938	2.75596
GO:0045948	positive regulation of translational initiation	2	1163	7	14000	0.148038	0.505584	3.43938	2.75596
GO:0045581	negative regulation of T cell differentiation	2	1163	7	14000	0.148038	0.505584	3.43938	2.75596
GO:0043068	positive regulation of programmed cell death	2	1163	7	14000	0.148038	0.505584	3.43938	2.75596
GO:0060231	mesenchymal to epithelial transition	2	1163	7	14000	0.148038	0.505584	3.43938	2.75596
GO:0055091	phospholipid homeostasis	2	1163	7	14000	0.148038	0.505584	3.43938	2.75596
GO:0010832	negative regulation of myotube differentiation	2	1163	7	14000	0.148038	0.505584	3.43938	2.75596
GO:0010820	positive regulation of T cell chemotaxis	2	1163	7	14000	0.148038	0.505584	3.43938	2.75596
GO:0032786	positive regulation of transcription elongation, DNA-dependent	2	1163	7	14000	0.148038	0.505584	3.43938	2.75596
GO:0090037	positive regulation of protein kinase C signaling cascade	2	1163	7	14000	0.148038	0.505584	3.43938	2.75596
GO:0008366	axon ensheathment	2	1163	7	14000	0.148038	0.505584	3.43938	2.75596
GO:0002221	pattern recognition receptor signaling pathway	2	1163	7	14000	0.148038	0.505584	3.43938	2.75596
GO:0010765	positive regulation of sodium ion transport	2	1163	7	14000	0.148038	0.505584	3.43938	2.75596
GO:0045840	positive regulation of mitosis	4	1163	23	14000	0.149203	0.505584	2.09354	2.74465
GO:0051496	positive regulation of stress fiber assembly	4	1163	23	14000	0.149203	0.505584	2.09354	2.74465
GO:0031572	G2/M transition DNA damage checkpoint	4	1163	23	14000	0.149203	0.505584	2.09354	2.74465
GO:0040018	positive regulation of multicellular organism growth	4	1163	23	14000	0.149203	0.505584	2.09354	2.74465
GO:0071347	cellular response to interleukin-1	4	1163	23	14000	0.149203	0.505584	2.09354	2.74465
GO:0045786	negative regulation of cell cycle	6	1163	41	14000	0.149396	0.505584	1.76163	2.74279
GO:0006865	amino acid transport	6	1163	41	14000	0.149396	0.505584	1.76163	2.74279
GO:0051259	protein oligomerization	5	1163	32	14000	0.151318	0.505584	1.88091	2.72434
GO:0002755	MyD88-dependent toll-like receptor signaling pathway	9	1163	70	14000	0.1517	0.505584	1.54772	2.7207
GO:0006950	response to stress	18	1163	162	14000	0.152523	0.505584	1.33754	2.7129
GO:0043065	positive regulation of apoptotic process	19	1163	173	14000	0.155122	0.505584	1.32207	2.68853
GO:0000165	MAPK cascade	7	1163	51	14000	0.155287	0.505584	1.65225	2.687
GO:0043154	negative regulation of cysteine-type endopeptidase activity involved in apoptotic process	7	1163	51	14000	0.155287	0.505584	1.65225	2.687
GO:0007186	G-protein coupled receptor signaling pathway	38	1163	378	14000	0.155745	0.505584	1.21015	2.68274
GO:0008625	induction of apoptosis via death domain receptors	3	1163	15	14000	0.155986	0.505584	2.40757	2.68051
GO:0002026	regulation of the force of heart contraction	3	1163	15	14000	0.155986	0.505584	2.40757	2.68051
GO:0055088	lipid homeostasis	3	1163	15	14000	0.155986	0.505584	2.40757	2.68051
GO:0048546	digestive tract morphogenesis	3	1163	15	14000	0.155986	0.505584	2.40757	2.68051
GO:0009967	positive regulation of signal transduction	3	1163	15	14000	0.155986	0.505584	2.40757	2.68051
GO:0071222	cellular response to lipopolysaccharide	6	1163	42	14000	0.160357	0.505584	1.71969	2.64064
GO:0030155	regulation of cell adhesion	6	1163	42	14000	0.160357	0.505584	1.71969	2.64064
GO:0045860	positive regulation of protein kinase activity	5	1163	33	14000	0.163933	0.505584	1.82391	2.60882
GO:0071230	cellular response to amino acid stimulus	5	1163	33	14000	0.163933	0.505584	1.82391	2.60882
GO:0042327	positive regulation of phosphorylation	4	1163	24	14000	0.164137	0.505584	2.00631	2.60702
GO:0040014	regulation of multicellular organism growth	4	1163	24	14000	0.164137	0.505584	2.00631	2.60702
GO:0030308	negative regulation of cell growth	13	1163	112	14000	0.164139	0.505584	1.39725	2.60701
GO:0048015	phosphatidylinositol-mediated signaling	10	1163	82	14000	0.168335	0.505584	1.46803	2.5706
GO:0007584	response to nutrient	10	1163	82	14000	0.168335	0.505584	1.46803	2.5706
GO:0032355	response to estradiol stimulus	10	1163	82	14000	0.168335	0.505584	1.46803	2.5706
GO:0001666	response to hypoxia	18	1163	166	14000	0.174536	0.505584	1.30531	2.51841
GO:0000070	mitotic sister chromatid segregation	3	1163	16	14000	0.175265	0.505584	2.25709	2.51239
GO:0033280	response to vitamin D	3	1163	16	14000	0.175265	0.505584	2.25709	2.51239
GO:0034605	cellular response to heat	3	1163	16	14000	0.175265	0.505584	2.25709	2.51239
GO:0019216	regulation of lipid metabolic process	3	1163	16	14000	0.175265	0.505584	2.25709	2.51239
GO:0006672	ceramide metabolic process	3	1163	16	14000	0.175265	0.505584	2.25709	2.51239
GO:0071285	cellular response to lithium ion	3	1163	16	14000	0.175265	0.505584	2.25709	2.51239
GO:0045744	negative regulation of G-protein coupled receptor protein signaling pathway	2	1163	8	14000	0.176027	0.505584	3.00946	2.50613
GO:0042511	positive regulation of tyrosine phosphorylation of Stat1 protein	2	1163	8	14000	0.176027	0.505584	3.00946	2.50613
GO:0000302	response to reactive oxygen species	2	1163	8	14000	0.176027	0.505584	3.00946	2.50613
GO:0045779	negative regulation of bone resorption	2	1163	8	14000	0.176027	0.505584	3.00946	2.50613
GO:0007167	enzyme linked receptor protein signaling pathway	2	1163	8	14000	0.176027	0.505584	3.00946	2.50613
GO:0048245	eosinophil chemotaxis	2	1163	8	14000	0.176027	0.505584	3.00946	2.50613
GO:0050921	positive regulation of chemotaxis	2	1163	8	14000	0.176027	0.505584	3.00946	2.50613
GO:0034383	low-density lipoprotein particle clearance	2	1163	8	14000	0.176027	0.505584	3.00946	2.50613
GO:0042987	amyloid precursor protein catabolic process	2	1163	8	14000	0.176027	0.505584	3.00946	2.50613
GO:0070723	response to cholesterol	2	1163	8	14000	0.176027	0.505584	3.00946	2.50613
GO:0033591	response to L-ascorbic acid	2	1163	8	14000	0.176027	0.505584	3.00946	2.50613
GO:0045088	regulation of innate immune response	2	1163	8	14000	0.176027	0.505584	3.00946	2.50613
GO:0045416	positive regulation of interleukin-8 biosynthetic process	2	1163	8	14000	0.176027	0.505584	3.00946	2.50613
GO:0034616	response to laminar fluid shear stress	2	1163	8	14000	0.176027	0.505584	3.00946	2.50613
GO:0043116	negative regulation of vascular permeability	2	1163	8	14000	0.176027	0.505584	3.00946	2.50613
GO:0015884	folic acid transport	2	1163	8	14000	0.176027	0.505584	3.00946	2.50613
GO:2000678	negative regulation of transcription regulatory region DNA binding	2	1163	8	14000	0.176027	0.505584	3.00946	2.50613
GO:0008053	mitochondrial fusion	2	1163	8	14000	0.176027	0.505584	3.00946	2.50613
GO:0010224	response to UV-B	2	1163	8	14000	0.176027	0.505584	3.00946	2.50613
GO:0046638	positive regulation of alpha-beta T cell differentiation	2	1163	8	14000	0.176027	0.505584	3.00946	2.50613
GO:0006691	leukotriene metabolic process	2	1163	8	14000	0.176027	0.505584	3.00946	2.50613
GO:0006688	glycosphingolipid biosynthetic process	2	1163	8	14000	0.176027	0.505584	3.00946	2.50613
GO:0043088	regulation of Cdc42 GTPase activity	2	1163	8	14000	0.176027	0.505584	3.00946	2.50613
GO:0045663	positive regulation of myoblast differentiation	2	1163	8	14000	0.176027	0.505584	3.00946	2.50613
GO:0002687	positive regulation of leukocyte migration	2	1163	8	14000	0.176027	0.505584	3.00946	2.50613
GO:0045618	positive regulation of keratinocyte differentiation	2	1163	8	14000	0.176027	0.505584	3.00946	2.50613
GO:0042403	thyroid hormone metabolic process	2	1163	8	14000	0.176027	0.505584	3.00946	2.50613
GO:0071392	cellular response to estradiol stimulus	2	1163	8	14000	0.176027	0.505584	3.00946	2.50613
GO:0035025	positive regulation of Rho protein signal transduction	2	1163	8	14000	0.176027	0.505584	3.00946	2.50613
GO:0021670	lateral ventricle development	2	1163	8	14000	0.176027	0.505584	3.00946	2.50613
GO:0032836	glomerular basement membrane development	2	1163	8	14000	0.176027	0.505584	3.00946	2.50613
GO:0032835	glomerulus development	2	1163	8	14000	0.176027	0.505584	3.00946	2.50613
GO:0010759	positive regulation of macrophage chemotaxis	2	1163	8	14000	0.176027	0.505584	3.00946	2.50613
GO:0030148	sphingolipid biosynthetic process	5	1163	34	14000	0.176948	0.505584	1.77027	2.4986
GO:0009725	response to hormone stimulus	7	1163	54	14000	0.186064	0.505584	1.56046	2.42613
GO:0007010	cytoskeleton organization	12	1163	105	14000	0.187991	0.505584	1.37575	2.41126
GO:0034341	response to interferon-gamma	3	1163	17	14000	0.195156	0.505584	2.12432	2.3573
GO:0045909	positive regulation of vasodilation	3	1163	17	14000	0.195156	0.505584	2.12432	2.3573
GO:0050766	positive regulation of phagocytosis	3	1163	17	14000	0.195156	0.505584	2.12432	2.3573
GO:0051898	negative regulation of protein kinase B signaling cascade	3	1163	17	14000	0.195156	0.505584	2.12432	2.3573
GO:0009168	purine ribonucleoside monophosphate biosynthetic process	3	1163	17	14000	0.195156	0.505584	2.12432	2.3573
GO:0032320	positive regulation of Ras GTPase activity	3	1163	17	14000	0.195156	0.505584	2.12432	2.3573
GO:0045671	negative regulation of osteoclast differentiation	3	1163	17	14000	0.195156	0.505584	2.12432	2.3573
GO:0007250	activation of NF-kappaB-inducing kinase activity	3	1163	17	14000	0.195156	0.505584	2.12432	2.3573
GO:0030048	actin filament-based movement	3	1163	17	14000	0.195156	0.505584	2.12432	2.3573
GO:0030010	establishment of cell polarity	3	1163	17	14000	0.195156	0.505584	2.12432	2.3573
GO:0035023	regulation of Rho protein signal transduction	9	1163	75	14000	0.195355	0.505584	1.44454	2.35583
GO:0016311	dephosphorylation	4	1163	26	14000	0.195477	0.505584	1.85197	2.35493
GO:0050770	regulation of axonogenesis	4	1163	26	14000	0.195477	0.505584	1.85197	2.35493
GO:0046677	response to antibiotic	4	1163	26	14000	0.195477	0.505584	1.85197	2.35493
GO:0007259	JAK-STAT cascade	4	1163	26	14000	0.195477	0.505584	1.85197	2.35493
GO:0008406	gonad development	4	1163	26	14000	0.195477	0.505584	1.85197	2.35493
GO:0009409	response to cold	4	1163	26	14000	0.195477	0.505584	1.85197	2.35493
GO:0006874	cellular calcium ion homeostasis	8	1163	65	14000	0.196667	0.505584	1.48158	2.34617
GO:0006977	DNA damage response, signal transduction by p53 class mediator resulting in cell cycle arrest	8	1163	65	14000	0.196667	0.505584	1.48158	2.34617
GO:0006302	double-strand break repair	7	1163	55	14000	0.196841	0.505584	1.53209	2.3449
GO:0016049	cell growth	7	1163	55	14000	0.196841	0.505584	1.53209	2.3449
GO:0000084	S phase of mitotic cell cycle	12	1163	107	14000	0.2034	0.505584	1.35004	2.29761
GO:0030216	keratinocyte differentiation	5	1163	36	14000	0.204066	0.505584	1.67192	2.29289
GO:0048665	neuron fate specification	2	1163	9	14000	0.204736	0.505584	2.67507	2.28816
GO:0042535	positive regulation of tumor necrosis factor biosynthetic process	2	1163	9	14000	0.204736	0.505584	2.67507	2.28816
GO:0010508	positive regulation of autophagy	2	1163	9	14000	0.204736	0.505584	2.67507	2.28816
GO:0010944	negative regulation of transcription by competitive promoter binding	2	1163	9	14000	0.204736	0.505584	2.67507	2.28816
GO:0022407	regulation of cell-cell adhesion	2	1163	9	14000	0.204736	0.505584	2.67507	2.28816
GO:0022408	negative regulation of cell-cell adhesion	2	1163	9	14000	0.204736	0.505584	2.67507	2.28816
GO:0033993	response to lipid	2	1163	9	14000	0.204736	0.505584	2.67507	2.28816
GO:0090102	cochlea development	2	1163	9	14000	0.204736	0.505584	2.67507	2.28816
GO:0042994	cytoplasmic sequestering of transcription factor	2	1163	9	14000	0.204736	0.505584	2.67507	2.28816
GO:0001960	negative regulation of cytokine-mediated signaling pathway	2	1163	9	14000	0.204736	0.505584	2.67507	2.28816
GO:0097067	cellular response to thyroid hormone stimulus	2	1163	9	14000	0.204736	0.505584	2.67507	2.28816
GO:0043129	surfactant homeostasis	2	1163	9	14000	0.204736	0.505584	2.67507	2.28816
GO:0043122	regulation of I-kappaB kinase/NF-kappaB cascade	2	1163	9	14000	0.204736	0.505584	2.67507	2.28816
GO:0002063	chondrocyte development	2	1163	9	14000	0.204736	0.505584	2.67507	2.28816
GO:0070059	apoptosis in response to endoplasmic reticulum stress	2	1163	9	14000	0.204736	0.505584	2.67507	2.28816
GO:0015804	neutral amino acid transport	2	1163	9	14000	0.204736	0.505584	2.67507	2.28816
GO:0050778	positive regulation of immune response	2	1163	9	14000	0.204736	0.505584	2.67507	2.28816
GO:0043306	positive regulation of mast cell degranulation	2	1163	9	14000	0.204736	0.505584	2.67507	2.28816
GO:0014059	regulation of dopamine secretion	2	1163	9	14000	0.204736	0.505584	2.67507	2.28816
GO:0001736	establishment of planar polarity	2	1163	9	14000	0.204736	0.505584	2.67507	2.28816
GO:0031274	positive regulation of pseudopodium assembly	2	1163	9	14000	0.204736	0.505584	2.67507	2.28816
GO:0090399	replicative senescence	2	1163	9	14000	0.204736	0.505584	2.67507	2.28816
GO:0001775	cell activation	2	1163	9	14000	0.204736	0.505584	2.67507	2.28816
GO:0050709	negative regulation of protein secretion	2	1163	9	14000	0.204736	0.505584	2.67507	2.28816
GO:0070935	3'-UTR-mediated mRNA stabilization	2	1163	9	14000	0.204736	0.505584	2.67507	2.28816
GO:0021702	cerebellar Purkinje cell differentiation	2	1163	9	14000	0.204736	0.505584	2.67507	2.28816
GO:0006198	cAMP catabolic process	2	1163	9	14000	0.204736	0.505584	2.67507	2.28816
GO:0048935	peripheral nervous system neuron development	2	1163	9	14000	0.204736	0.505584	2.67507	2.28816
GO:0001916	positive regulation of T cell mediated cytotoxicity	2	1163	9	14000	0.204736	0.505584	2.67507	2.28816
GO:0016045	detection of bacterium	2	1163	9	14000	0.204736	0.505584	2.67507	2.28816
GO:0008340	determination of adult lifespan	2	1163	9	14000	0.204736	0.505584	2.67507	2.28816
GO:0007565	female pregnancy	8	1163	66	14000	0.206748	0.505584	1.45913	2.27406
GO:0009636	response to toxin	8	1163	66	14000	0.206748	0.505584	1.45913	2.27406
GO:0034130	toll-like receptor 1 signaling pathway	8	1163	66	14000	0.206748	0.505584	1.45913	2.27406
GO:0034134	toll-like receptor 2 signaling pathway	8	1163	66	14000	0.206748	0.505584	1.45913	2.27406
GO:0032088	negative regulation of NF-kappaB transcription factor activity	6	1163	46	14000	0.207357	0.505584	1.57015	2.26981
GO:0007162	negative regulation of cell adhesion	4	1163	27	14000	0.211784	0.505584	1.78338	2.23933
GO:0006958	complement activation, classical pathway	4	1163	27	14000	0.211784	0.505584	1.78338	2.23933
GO:0031623	receptor internalization	4	1163	27	14000	0.211784	0.505584	1.78338	2.23933
GO:0002520	immune system development	1	1163	2	14000	0.213045	0.505584	6.01892	2.23077
GO:0048633	positive regulation of skeletal muscle tissue growth	1	1163	2	14000	0.213045	0.505584	6.01892	2.23077
GO:0048671	negative regulation of collateral sprouting	1	1163	2	14000	0.213045	0.505584	6.01892	2.23077
GO:0000046	autophagic vacuole fusion	1	1163	2	14000	0.213045	0.505584	6.01892	2.23077
GO:0002554	serotonin secretion by platelet	1	1163	2	14000	0.213045	0.505584	6.01892	2.23077
GO:0030832	regulation of actin filament length	1	1163	2	14000	0.213045	0.505584	6.01892	2.23077
GO:0006403	RNA localization	1	1163	2	14000	0.213045	0.505584	6.01892	2.23077
GO:0070358	actin polymerization-dependent cell motility	1	1163	2	14000	0.213045	0.505584	6.01892	2.23077
GO:0003221	right ventricular cardiac muscle tissue morphogenesis	1	1163	2	14000	0.213045	0.505584	6.01892	2.23077
GO:0070368	positive regulation of hepatocyte differentiation	1	1163	2	14000	0.213045	0.505584	6.01892	2.23077
GO:0002553	histamine secretion by mast cell	1	1163	2	14000	0.213045	0.505584	6.01892	2.23077
GO:0048105	establishment of body hair planar orientation	1	1163	2	14000	0.213045	0.505584	6.01892	2.23077
GO:0031328	positive regulation of cellular biosynthetic process	1	1163	2	14000	0.213045	0.505584	6.01892	2.23077
GO:0072182	regulation of nephron tubule epithelial cell differentiation	1	1163	2	14000	0.213045	0.505584	6.01892	2.23077
GO:0072179	nephric duct formation	1	1163	2	14000	0.213045	0.505584	6.01892	2.23077
GO:0072178	nephric duct morphogenesis	1	1163	2	14000	0.213045	0.505584	6.01892	2.23077
GO:0006438	valyl-tRNA aminoacylation	1	1163	2	14000	0.213045	0.505584	6.01892	2.23077
GO:0030888	regulation of B cell proliferation	1	1163	2	14000	0.213045	0.505584	6.01892	2.23077
GO:0021873	forebrain neuroblast division	1	1163	2	14000	0.213045	0.505584	6.01892	2.23077
GO:0032633	interleukin-4 production	1	1163	2	14000	0.213045	0.505584	6.01892	2.23077
GO:0000738	DNA catabolic process, exonucleolytic	1	1163	2	14000	0.213045	0.505584	6.01892	2.23077
GO:0021849	neuroblast division in subventricular zone	1	1163	2	14000	0.213045	0.505584	6.01892	2.23077
GO:0000320	re-entry into mitotic cell cycle	1	1163	2	14000	0.213045	0.505584	6.01892	2.23077
GO:0007127	meiosis I	1	1163	2	14000	0.213045	0.505584	6.01892	2.23077
GO:0043555	regulation of translation in response to stress	1	1163	2	14000	0.213045	0.505584	6.01892	2.23077
GO:0003278	apoptosis involved in heart morphogenesis	1	1163	2	14000	0.213045	0.505584	6.01892	2.23077
GO:0010045	response to nickel cation	1	1163	2	14000	0.213045	0.505584	6.01892	2.23077
GO:0010046	response to mycotoxin	1	1163	2	14000	0.213045	0.505584	6.01892	2.23077
GO:0072160	nephron tubule epithelial cell differentiation	1	1163	2	14000	0.213045	0.505584	6.01892	2.23077
GO:0033278	cell proliferation in midbrain	1	1163	2	14000	0.213045	0.505584	6.01892	2.23077
GO:0046037	GMP metabolic process	1	1163	2	14000	0.213045	0.505584	6.01892	2.23077
GO:0006478	peptidyl-tyrosine sulfation	1	1163	2	14000	0.213045	0.505584	6.01892	2.23077
GO:0010070	zygote asymmetric cell division	1	1163	2	14000	0.213045	0.505584	6.01892	2.23077
GO:0071498	cellular response to fluid shear stress	1	1163	2	14000	0.213045	0.505584	6.01892	2.23077
GO:0010954	positive regulation of protein processing	1	1163	2	14000	0.213045	0.505584	6.01892	2.23077
GO:0006123	mitochondrial electron transport, cytochrome c to oxygen	1	1163	2	14000	0.213045	0.505584	6.01892	2.23077
GO:0001507	acetylcholine catabolic process in synaptic cleft	1	1163	2	14000	0.213045	0.505584	6.01892	2.23077
GO:0046013	regulation of T cell homeostatic proliferation	1	1163	2	14000	0.213045	0.505584	6.01892	2.23077
GO:0060061	Spemann organizer formation	1	1163	2	14000	0.213045	0.505584	6.01892	2.23077
GO:2001013	epithelial cell proliferation involve in renal tubule morphogenesis	1	1163	2	14000	0.213045	0.505584	6.01892	2.23077
GO:0060490	lateral sprouting involved in lung morphogenesis	1	1163	2	14000	0.213045	0.505584	6.01892	2.23077
GO:0060075	regulation of resting membrane potential	1	1163	2	14000	0.213045	0.505584	6.01892	2.23077
GO:0060489	planar dichotomous subdivision of terminal units involved in lung branching morphogenesis	1	1163	2	14000	0.213045	0.505584	6.01892	2.23077
GO:0060488	orthogonal dichotomous subdivision of terminal units involved in lung branching morphogenesis	1	1163	2	14000	0.213045	0.505584	6.01892	2.23077
GO:0007620	copulation	1	1163	2	14000	0.213045	0.505584	6.01892	2.23077
GO:0021773	striatal medium spiny neuron differentiation	1	1163	2	14000	0.213045	0.505584	6.01892	2.23077
GO:0050966	detection of mechanical stimulus involved in sensory perception of pain	1	1163	2	14000	0.213045	0.505584	6.01892	2.23077
GO:0042942	D-serine transport	1	1163	2	14000	0.213045	0.505584	6.01892	2.23077
GO:0015755	fructose transport	1	1163	2	14000	0.213045	0.505584	6.01892	2.23077
GO:0070734	histone H3-K27 methylation	1	1163	2	14000	0.213045	0.505584	6.01892	2.23077
GO:0097055	agmatine biosynthetic process	1	1163	2	14000	0.213045	0.505584	6.01892	2.23077
GO:0001970	positive regulation of activation of membrane attack complex	1	1163	2	14000	0.213045	0.505584	6.01892	2.23077
GO:0042094	interleukin-2 biosynthetic process	1	1163	2	14000	0.213045	0.505584	6.01892	2.23077
GO:0042095	interferon-gamma biosynthetic process	1	1163	2	14000	0.213045	0.505584	6.01892	2.23077
GO:0070314	G1 to G0 transition	1	1163	2	14000	0.213045	0.505584	6.01892	2.23077
GO:2001076	positive regulation of metanephric ureteric bud development	1	1163	2	14000	0.213045	0.505584	6.01892	2.23077
GO:0050904	diapedesis	1	1163	2	14000	0.213045	0.505584	6.01892	2.23077
GO:0042495	detection of triacyl bacterial lipopeptide	1	1163	2	14000	0.213045	0.505584	6.01892	2.23077
GO:0042496	detection of diacyl bacterial lipopeptide	1	1163	2	14000	0.213045	0.505584	6.01892	2.23077
GO:0032929	negative regulation of superoxide anion generation	1	1163	2	14000	0.213045	0.505584	6.01892	2.23077
GO:0001920	negative regulation of receptor recycling	1	1163	2	14000	0.213045	0.505584	6.01892	2.23077
GO:0022898	regulation of transmembrane transporter activity	1	1163	2	14000	0.213045	0.505584	6.01892	2.23077
GO:0032902	nerve growth factor production	1	1163	2	14000	0.213045	0.505584	6.01892	2.23077
GO:0090177	establishment of planar polarity involved in neural tube closure	1	1163	2	14000	0.213045	0.505584	6.01892	2.23077
GO:0071899	negative regulation of estrogen receptor binding	1	1163	2	14000	0.213045	0.505584	6.01892	2.23077
GO:0071896	protein localization to adherens junction	1	1163	2	14000	0.213045	0.505584	6.01892	2.23077
GO:2000146	negative regulation of cell motility	1	1163	2	14000	0.213045	0.505584	6.01892	2.23077
GO:0048002	antigen processing and presentation of peptide antigen	1	1163	2	14000	0.213045	0.505584	6.01892	2.23077
GO:0045875	negative regulation of sister chromatid cohesion	1	1163	2	14000	0.213045	0.505584	6.01892	2.23077
GO:2000110	negative regulation of macrophage apoptosis	1	1163	2	14000	0.213045	0.505584	6.01892	2.23077
GO:0003105	negative regulation of glomerular filtration	1	1163	2	14000	0.213045	0.505584	6.01892	2.23077
GO:0045066	regulatory T cell differentiation	1	1163	2	14000	0.213045	0.505584	6.01892	2.23077
GO:0045061	thymic T cell selection	1	1163	2	14000	0.213045	0.505584	6.01892	2.23077
GO:0002418	immune response to tumor cell	1	1163	2	14000	0.213045	0.505584	6.01892	2.23077
GO:0048742	regulation of skeletal muscle fiber development	1	1163	2	14000	0.213045	0.505584	6.01892	2.23077
GO:0014894	response to denervation involved in regulation of muscle adaptation	1	1163	2	14000	0.213045	0.505584	6.01892	2.23077
GO:0010608	posttranscriptional regulation of gene expression	1	1163	2	14000	0.213045	0.505584	6.01892	2.23077
GO:0031444	slow-twitch skeletal muscle fiber contraction	1	1163	2	14000	0.213045	0.505584	6.01892	2.23077
GO:0002431	Fc receptor mediated stimulatory signaling pathway	1	1163	2	14000	0.213045	0.505584	6.01892	2.23077
GO:0002439	chronic inflammatory response to antigenic stimulus	1	1163	2	14000	0.213045	0.505584	6.01892	2.23077
GO:0009756	carbohydrate mediated signaling	1	1163	2	14000	0.213045	0.505584	6.01892	2.23077
GO:0006517	protein deglycosylation	1	1163	2	14000	0.213045	0.505584	6.01892	2.23077
GO:0033120	positive regulation of RNA splicing	1	1163	2	14000	0.213045	0.505584	6.01892	2.23077
GO:0046985	positive regulation of hemoglobin biosynthetic process	1	1163	2	14000	0.213045	0.505584	6.01892	2.23077
GO:0035640	exploration behavior	1	1163	2	14000	0.213045	0.505584	6.01892	2.23077
GO:0034635	glutathione transport	1	1163	2	14000	0.213045	0.505584	6.01892	2.23077
GO:0021985	neurohypophysis development	1	1163	2	14000	0.213045	0.505584	6.01892	2.23077
GO:0021986	habenula development	1	1163	2	14000	0.213045	0.505584	6.01892	2.23077
GO:0033141	positive regulation of peptidyl-serine phosphorylation of STAT protein	1	1163	2	14000	0.213045	0.505584	6.01892	2.23077
GO:0021999	neural plate anterior/posterior regionalization	1	1163	2	14000	0.213045	0.505584	6.01892	2.23077
GO:0033126	positive regulation of GTP catabolic process	1	1163	2	14000	0.213045	0.505584	6.01892	2.23077
GO:0045404	positive regulation of interleukin-4 biosynthetic process	1	1163	2	14000	0.213045	0.505584	6.01892	2.23077
GO:0048069	eye pigmentation	1	1163	2	14000	0.213045	0.505584	6.01892	2.23077
GO:0072672	neutrophil extravasation	1	1163	2	14000	0.213045	0.505584	6.01892	2.23077
GO:0014806	smooth muscle hyperplasia	1	1163	2	14000	0.213045	0.505584	6.01892	2.23077
GO:0006582	melanin metabolic process	1	1163	2	14000	0.213045	0.505584	6.01892	2.23077
GO:0021943	formation of radial glial scaffolds	1	1163	2	14000	0.213045	0.505584	6.01892	2.23077
GO:0003157	endocardium development	1	1163	2	14000	0.213045	0.505584	6.01892	2.23077
GO:0000272	polysaccharide catabolic process	1	1163	2	14000	0.213045	0.505584	6.01892	2.23077
GO:0033194	response to hydroperoxide	1	1163	2	14000	0.213045	0.505584	6.01892	2.23077
GO:0071104	response to interleukin-9	1	1163	2	14000	0.213045	0.505584	6.01892	2.23077
GO:0072643	interferon-gamma secretion	1	1163	2	14000	0.213045	0.505584	6.01892	2.23077
GO:0032098	regulation of appetite	1	1163	2	14000	0.213045	0.505584	6.01892	2.23077
GO:0060312	regulation of blood vessel remodeling	1	1163	2	14000	0.213045	0.505584	6.01892	2.23077
GO:0060374	mast cell differentiation	1	1163	2	14000	0.213045	0.505584	6.01892	2.23077
GO:0031999	negative regulation of fatty acid beta-oxidation	1	1163	2	14000	0.213045	0.505584	6.01892	2.23077
GO:0051464	positive regulation of cortisol secretion	1	1163	2	14000	0.213045	0.505584	6.01892	2.23077
GO:0060369	positive regulation of Fc receptor mediated stimulatory signaling pathway	1	1163	2	14000	0.213045	0.505584	6.01892	2.23077
GO:0090260	negative regulation of retinal ganglion cell axon guidance	1	1163	2	14000	0.213045	0.505584	6.01892	2.23077
GO:0070447	positive regulation of oligodendrocyte progenitor proliferation	1	1163	2	14000	0.213045	0.505584	6.01892	2.23077
GO:0016242	negative regulation of macroautophagy	1	1163	2	14000	0.213045	0.505584	6.01892	2.23077
GO:0090265	positive regulation of immune complex clearance by monocytes and macrophages	1	1163	2	14000	0.213045	0.505584	6.01892	2.23077
GO:0031936	negative regulation of chromatin silencing	1	1163	2	14000	0.213045	0.505584	6.01892	2.23077
GO:0007521	muscle cell fate determination	1	1163	2	14000	0.213045	0.505584	6.01892	2.23077
GO:0030264	nuclear fragmentation involved in apoptotic nuclear change	1	1163	2	14000	0.213045	0.505584	6.01892	2.23077
GO:0090241	negative regulation of histone H4 acetylation	1	1163	2	14000	0.213045	0.505584	6.01892	2.23077
GO:0060399	positive regulation of growth hormone receptor signaling pathway	1	1163	2	14000	0.213045	0.505584	6.01892	2.23077
GO:0002086	diaphragm contraction	1	1163	2	14000	0.213045	0.505584	6.01892	2.23077
GO:0090237	regulation of arachidonic acid secretion	1	1163	2	14000	0.213045	0.505584	6.01892	2.23077
GO:0070863	positive regulation of protein exit from endoplasmic reticulum	1	1163	2	14000	0.213045	0.505584	6.01892	2.23077
GO:2000664	positive regulation of interleukin-5 secretion	1	1163	2	14000	0.213045	0.505584	6.01892	2.23077
GO:2000667	positive regulation of interleukin-13 secretion	1	1163	2	14000	0.213045	0.505584	6.01892	2.23077
GO:0010559	regulation of glycoprotein biosynthetic process	1	1163	2	14000	0.213045	0.505584	6.01892	2.23077
GO:0034224	cellular response to zinc ion starvation	1	1163	2	14000	0.213045	0.505584	6.01892	2.23077
GO:0031508	centromeric heterochromatin assembly	1	1163	2	14000	0.213045	0.505584	6.01892	2.23077
GO:0031914	negative regulation of synaptic plasticity	1	1163	2	14000	0.213045	0.505584	6.01892	2.23077
GO:0008593	regulation of Notch signaling pathway	1	1163	2	14000	0.213045	0.505584	6.01892	2.23077
GO:0034205	beta-amyloid formation	1	1163	2	14000	0.213045	0.505584	6.01892	2.23077
GO:0045950	negative regulation of mitotic recombination	1	1163	2	14000	0.213045	0.505584	6.01892	2.23077
GO:0045953	negative regulation of natural killer cell mediated cytotoxicity	1	1163	2	14000	0.213045	0.505584	6.01892	2.23077
GO:0060700	regulation of ribonuclease activity	1	1163	2	14000	0.213045	0.505584	6.01892	2.23077
GO:0010735	positive regulation of transcription via serum response element binding	1	1163	2	14000	0.213045	0.505584	6.01892	2.23077
GO:0046602	regulation of mitotic centrosome separation	1	1163	2	14000	0.213045	0.505584	6.01892	2.23077
GO:0046605	regulation of centrosome cycle	1	1163	2	14000	0.213045	0.505584	6.01892	2.23077
GO:0031577	spindle checkpoint	1	1163	2	14000	0.213045	0.505584	6.01892	2.23077
GO:0030223	neutrophil differentiation	1	1163	2	14000	0.213045	0.505584	6.01892	2.23077
GO:0035336	long-chain fatty-acyl-CoA metabolic process	1	1163	2	14000	0.213045	0.505584	6.01892	2.23077
GO:0002758	innate immune response-activating signal transduction	1	1163	2	14000	0.213045	0.505584	6.01892	2.23077
GO:0046642	negative regulation of alpha-beta T cell proliferation	1	1163	2	14000	0.213045	0.505584	6.01892	2.23077
GO:0007356	thorax and anterior abdomen determination	1	1163	2	14000	0.213045	0.505584	6.01892	2.23077
GO:0046629	gamma-delta T cell activation	1	1163	2	14000	0.213045	0.505584	6.01892	2.23077
GO:0043313	regulation of neutrophil degranulation	1	1163	2	14000	0.213045	0.505584	6.01892	2.23077
GO:0009186	deoxyribonucleoside diphosphate metabolic process	1	1163	2	14000	0.213045	0.505584	6.01892	2.23077
GO:0051873	killing by host of symbiont cells	1	1163	2	14000	0.213045	0.505584	6.01892	2.23077
GO:0019264	glycine biosynthetic process from serine	1	1163	2	14000	0.213045	0.505584	6.01892	2.23077
GO:0043305	negative regulation of mast cell degranulation	1	1163	2	14000	0.213045	0.505584	6.01892	2.23077
GO:0043320	natural killer cell degranulation	1	1163	2	14000	0.213045	0.505584	6.01892	2.23077
GO:0042323	negative regulation of circadian sleep/wake cycle, non-REM sleep	1	1163	2	14000	0.213045	0.505584	6.01892	2.23077
GO:0042322	negative regulation of circadian sleep/wake cycle, REM sleep	1	1163	2	14000	0.213045	0.505584	6.01892	2.23077
GO:0014066	regulation of phosphatidylinositol 3-kinase cascade	1	1163	2	14000	0.213045	0.505584	6.01892	2.23077
GO:0014063	negative regulation of serotonin secretion	1	1163	2	14000	0.213045	0.505584	6.01892	2.23077
GO:0030641	regulation of cellular pH	1	1163	2	14000	0.213045	0.505584	6.01892	2.23077
GO:0045590	negative regulation of regulatory T cell differentiation	1	1163	2	14000	0.213045	0.505584	6.01892	2.23077
GO:0014051	gamma-aminobutyric acid secretion	1	1163	2	14000	0.213045	0.505584	6.01892	2.23077
GO:0014043	negative regulation of neuron maturation	1	1163	2	14000	0.213045	0.505584	6.01892	2.23077
GO:0043374	CD8-positive, alpha-beta T cell differentiation	1	1163	2	14000	0.213045	0.505584	6.01892	2.23077
GO:0003093	regulation of glomerular filtration	1	1163	2	14000	0.213045	0.505584	6.01892	2.23077
GO:0032764	negative regulation of mast cell cytokine production	1	1163	2	14000	0.213045	0.505584	6.01892	2.23077
GO:0006335	DNA replication-dependent nucleosome assembly	1	1163	2	14000	0.213045	0.505584	6.01892	2.23077
GO:0040001	establishment of mitotic spindle localization	1	1163	2	14000	0.213045	0.505584	6.01892	2.23077
GO:0021535	cell migration in hindbrain	1	1163	2	14000	0.213045	0.505584	6.01892	2.23077
GO:0002378	immunoglobulin biosynthetic process	1	1163	2	14000	0.213045	0.505584	6.01892	2.23077
GO:0040013	negative regulation of locomotion	1	1163	2	14000	0.213045	0.505584	6.01892	2.23077
GO:0061312	BMP signaling pathway involved in heart development	1	1163	2	14000	0.213045	0.505584	6.01892	2.23077
GO:0032741	positive regulation of interleukin-18 production	1	1163	2	14000	0.213045	0.505584	6.01892	2.23077
GO:0002357	defense response to tumor cell	1	1163	2	14000	0.213045	0.505584	6.01892	2.23077
GO:0002361	CD4-positive, CD25-positive, alpha-beta regulatory T cell differentiation	1	1163	2	14000	0.213045	0.505584	6.01892	2.23077
GO:0002366	leukocyte activation involved in immune response	1	1163	2	14000	0.213045	0.505584	6.01892	2.23077
GO:0035747	natural killer cell chemotaxis	1	1163	2	14000	0.213045	0.505584	6.01892	2.23077
GO:2000727	positive regulation of cardiac muscle cell differentiation	1	1163	2	14000	0.213045	0.505584	6.01892	2.23077
GO:0051303	establishment of chromosome localization	1	1163	2	14000	0.213045	0.505584	6.01892	2.23077
GO:0035754	B cell chemotaxis	1	1163	2	14000	0.213045	0.505584	6.01892	2.23077
GO:0032368	regulation of lipid transport	1	1163	2	14000	0.213045	0.505584	6.01892	2.23077
GO:0002377	immunoglobulin production	1	1163	2	14000	0.213045	0.505584	6.01892	2.23077
GO:0031296	B cell costimulation	1	1163	2	14000	0.213045	0.505584	6.01892	2.23077
GO:0001798	positive regulation of type IIa hypersensitivity	1	1163	2	14000	0.213045	0.505584	6.01892	2.23077
GO:0010694	positive regulation of alkaline phosphatase activity	1	1163	2	14000	0.213045	0.505584	6.01892	2.23077
GO:0001781	neutrophil apoptosis	1	1163	2	14000	0.213045	0.505584	6.01892	2.23077
GO:0010693	negative regulation of alkaline phosphatase activity	1	1163	2	14000	0.213045	0.505584	6.01892	2.23077
GO:0051725	protein de-ADP-ribosylation	1	1163	2	14000	0.213045	0.505584	6.01892	2.23077
GO:0035771	interleukin-4-mediated signaling pathway	1	1163	2	14000	0.213045	0.505584	6.01892	2.23077
GO:0034112	positive regulation of homotypic cell-cell adhesion	1	1163	2	14000	0.213045	0.505584	6.01892	2.23077
GO:0009583	detection of light stimulus	1	1163	2	14000	0.213045	0.505584	6.01892	2.23077
GO:0034122	negative regulation of toll-like receptor signaling pathway	1	1163	2	14000	0.213045	0.505584	6.01892	2.23077
GO:0034116	positive regulation of heterotypic cell-cell adhesion	1	1163	2	14000	0.213045	0.505584	6.01892	2.23077
GO:0034113	heterotypic cell-cell adhesion	1	1163	2	14000	0.213045	0.505584	6.01892	2.23077
GO:0045191	regulation of isotype switching	1	1163	2	14000	0.213045	0.505584	6.01892	2.23077
GO:0055099	response to high density lipoprotein particle stimulus	1	1163	2	14000	0.213045	0.505584	6.01892	2.23077
GO:0051795	positive regulation of catagen	1	1163	2	14000	0.213045	0.505584	6.01892	2.23077
GO:0034136	negative regulation of toll-like receptor 2 signaling pathway	1	1163	2	14000	0.213045	0.505584	6.01892	2.23077
GO:2000304	positive regulation of ceramide biosynthetic process	1	1163	2	14000	0.213045	0.505584	6.01892	2.23077
GO:0045652	regulation of megakaryocyte differentiation	1	1163	2	14000	0.213045	0.505584	6.01892	2.23077
GO:0051180	vitamin transport	1	1163	2	14000	0.213045	0.505584	6.01892	2.23077
GO:0034436	glycoprotein transport	1	1163	2	14000	0.213045	0.505584	6.01892	2.23077
GO:0035419	activation of MAPK activity involved in innate immune response	1	1163	2	14000	0.213045	0.505584	6.01892	2.23077
GO:0034048	negative regulation of protein phosphatase type 2A activity	1	1163	2	14000	0.213045	0.505584	6.01892	2.23077
GO:0070256	negative regulation of mucus secretion	1	1163	2	14000	0.213045	0.505584	6.01892	2.23077
GO:0034465	response to carbon monoxide	1	1163	2	14000	0.213045	0.505584	6.01892	2.23077
GO:0010868	negative regulation of triglyceride biosynthetic process	1	1163	2	14000	0.213045	0.505584	6.01892	2.23077
GO:0035408	histone H3-T6 phosphorylation	1	1163	2	14000	0.213045	0.505584	6.01892	2.23077
GO:0035407	histone H3-T11 phosphorylation	1	1163	2	14000	0.213045	0.505584	6.01892	2.23077
GO:0002693	positive regulation of cellular extravasation	1	1163	2	14000	0.213045	0.505584	6.01892	2.23077
GO:0034454	microtubule anchoring at centrosome	1	1163	2	14000	0.213045	0.505584	6.01892	2.23077
GO:0002635	negative regulation of germinal center formation	1	1163	2	14000	0.213045	0.505584	6.01892	2.23077
GO:0070947	neutrophil mediated killing of fungus	1	1163	2	14000	0.213045	0.505584	6.01892	2.23077
GO:0070946	neutrophil mediated killing of gram-positive bacterium	1	1163	2	14000	0.213045	0.505584	6.01892	2.23077
GO:0023052	signaling	1	1163	2	14000	0.213045	0.505584	6.01892	2.23077
GO:0005996	monosaccharide metabolic process	1	1163	2	14000	0.213045	0.505584	6.01892	2.23077
GO:0019377	glycolipid catabolic process	1	1163	2	14000	0.213045	0.505584	6.01892	2.23077
GO:0072079	nephron tubule formation	1	1163	2	14000	0.213045	0.505584	6.01892	2.23077
GO:0006196	AMP catabolic process	1	1163	2	14000	0.213045	0.505584	6.01892	2.23077
GO:0006788	heme oxidation	1	1163	2	14000	0.213045	0.505584	6.01892	2.23077
GO:0006784	heme a biosynthetic process	1	1163	2	14000	0.213045	0.505584	6.01892	2.23077
GO:0001909	leukocyte mediated cytotoxicity	1	1163	2	14000	0.213045	0.505584	6.01892	2.23077
GO:0032796	uropod organization	1	1163	2	14000	0.213045	0.505584	6.01892	2.23077
GO:0001812	positive regulation of type I hypersensitivity	1	1163	2	14000	0.213045	0.505584	6.01892	2.23077
GO:0070633	transepithelial transport	1	1163	2	14000	0.213045	0.505584	6.01892	2.23077
GO:0090068	positive regulation of cell cycle process	1	1163	2	14000	0.213045	0.505584	6.01892	2.23077
GO:0021678	third ventricle development	1	1163	2	14000	0.213045	0.505584	6.01892	2.23077
GO:0051902	negative regulation of mitochondrial depolarization	1	1163	2	14000	0.213045	0.505584	6.01892	2.23077
GO:0002291	T cell activation via T cell receptor contact with antigen bound to MHC molecule on antigen presenting cell	1	1163	2	14000	0.213045	0.505584	6.01892	2.23077
GO:0071726	cellular response to diacyl bacterial lipopeptide	1	1163	2	14000	0.213045	0.505584	6.01892	2.23077
GO:0009890	negative regulation of biosynthetic process	1	1163	2	14000	0.213045	0.505584	6.01892	2.23077
GO:0030997	regulation of centriole-centriole cohesion	1	1163	2	14000	0.213045	0.505584	6.01892	2.23077
GO:0071727	cellular response to triacyl bacterial lipopeptide	1	1163	2	14000	0.213045	0.505584	6.01892	2.23077
GO:0090402	oncogene-induced senescence	1	1163	2	14000	0.213045	0.505584	6.01892	2.23077
GO:0032232	negative regulation of actin filament bundle assembly	1	1163	2	14000	0.213045	0.505584	6.01892	2.23077
GO:0060971	embryonic heart tube left/right pattern formation	1	1163	2	14000	0.213045	0.505584	6.01892	2.23077
GO:0001865	NK T cell differentiation	1	1163	2	14000	0.213045	0.505584	6.01892	2.23077
GO:0035880	embryonic nail plate morphogenesis	1	1163	2	14000	0.213045	0.505584	6.01892	2.23077
GO:0051606	detection of stimulus	1	1163	2	14000	0.213045	0.505584	6.01892	2.23077
GO:0050856	regulation of T cell receptor signaling pathway	1	1163	2	14000	0.213045	0.505584	6.01892	2.23077
GO:0051222	positive regulation of protein transport	1	1163	2	14000	0.213045	0.505584	6.01892	2.23077
GO:0003350	pulmonary myocardium development	1	1163	2	14000	0.213045	0.505584	6.01892	2.23077
GO:0002902	regulation of B cell apoptosis	1	1163	2	14000	0.213045	0.505584	6.01892	2.23077
GO:2001199	negative regulation of dendritic cell differentiation	1	1163	2	14000	0.213045	0.505584	6.01892	2.23077
GO:0002920	regulation of humoral immune response	1	1163	2	14000	0.213045	0.505584	6.01892	2.23077
GO:0003382	epithelial cell morphogenesis	1	1163	2	14000	0.213045	0.505584	6.01892	2.23077
GO:2000401	regulation of lymphocyte migration	1	1163	2	14000	0.213045	0.505584	6.01892	2.23077
GO:0061290	canonical Wnt receptor signaling pathway involved in metanephric kidney development	1	1163	2	14000	0.213045	0.505584	6.01892	2.23077
GO:0051270	regulation of cellular component movement	1	1163	2	14000	0.213045	0.505584	6.01892	2.23077
GO:0045777	positive regulation of blood pressure	3	1163	18	14000	0.215558	0.509015	2.00631	2.21385
GO:0010035	response to inorganic substance	3	1163	18	14000	0.215558	0.509015	2.00631	2.21385
GO:0035690	cellular response to drug	3	1163	18	14000	0.215558	0.509015	2.00631	2.21385
GO:0007032	endosome organization	3	1163	18	14000	0.215558	0.509015	2.00631	2.21385
GO:0030099	myeloid cell differentiation	3	1163	18	14000	0.215558	0.509015	2.00631	2.21385
GO:0051930	regulation of sensory perception of pain	3	1163	18	14000	0.215558	0.509015	2.00631	2.21385
GO:0000080	G1 phase of mitotic cell cycle	5	1163	37	14000	0.218111	0.51462	1.62673	2.19686
GO:0051437	positive regulation of ubiquitin-protein ligase activity involved in mitotic cell cycle	8	1163	68	14000	0.22749	0.532734	1.41622	2.13613
GO:0034613	cellular protein localization	4	1163	28	14000	0.228451	0.532734	1.71969	2.13005
GO:0031532	actin cytoskeleton reorganization	4	1163	28	14000	0.228451	0.532734	1.71969	2.13005
GO:0050731	positive regulation of peptidyl-tyrosine phosphorylation	7	1163	58	14000	0.230538	0.532734	1.45284	2.11692
GO:0043525	positive regulation of neuron apoptosis	5	1163	38	14000	0.232442	0.532734	1.58393	2.10506
GO:0010628	positive regulation of gene expression	11	1163	100	14000	0.23282	0.532734	1.32416	2.10271
GO:0045746	negative regulation of Notch signaling pathway	2	1163	10	14000	0.23389	0.532734	2.40757	2.0961
GO:0045780	positive regulation of bone resorption	2	1163	10	14000	0.23389	0.532734	2.40757	2.0961
GO:0000090	mitotic anaphase	2	1163	10	14000	0.23389	0.532734	2.40757	2.0961
GO:0007140	male meiosis	2	1163	10	14000	0.23389	0.532734	2.40757	2.0961
GO:0060416	response to growth hormone stimulus	2	1163	10	14000	0.23389	0.532734	2.40757	2.0961
GO:0060068	vagina development	2	1163	10	14000	0.23389	0.532734	2.40757	2.0961
GO:0045070	positive regulation of viral genome replication	2	1163	10	14000	0.23389	0.532734	2.40757	2.0961
GO:0003148	outflow tract septum morphogenesis	2	1163	10	14000	0.23389	0.532734	2.40757	2.0961
GO:0009650	UV protection	2	1163	10	14000	0.23389	0.532734	2.40757	2.0961
GO:0009100	glycoprotein metabolic process	2	1163	10	14000	0.23389	0.532734	2.40757	2.0961
GO:0055003	cardiac myofibril assembly	2	1163	10	14000	0.23389	0.532734	2.40757	2.0961
GO:0046622	positive regulation of organ growth	2	1163	10	14000	0.23389	0.532734	2.40757	2.0961
GO:0030195	negative regulation of blood coagulation	2	1163	10	14000	0.23389	0.532734	2.40757	2.0961
GO:0045176	apical protein localization	2	1163	10	14000	0.23389	0.532734	2.40757	2.0961
GO:0006707	cholesterol catabolic process	2	1163	10	14000	0.23389	0.532734	2.40757	2.0961
GO:0007252	I-kappaB phosphorylation	2	1163	10	14000	0.23389	0.532734	2.40757	2.0961
GO:0019725	cellular homeostasis	2	1163	10	14000	0.23389	0.532734	2.40757	2.0961
GO:0071375	cellular response to peptide hormone stimulus	2	1163	10	14000	0.23389	0.532734	2.40757	2.0961
GO:0060134	prepulse inhibition	2	1163	10	14000	0.23389	0.532734	2.40757	2.0961
GO:0050918	positive chemotaxis	3	1163	19	14000	0.236375	0.532734	1.90071	2.08085
GO:0007616	long-term memory	3	1163	19	14000	0.236375	0.532734	1.90071	2.08085
GO:0034644	cellular response to UV	3	1163	19	14000	0.236375	0.532734	1.90071	2.08085
GO:0007265	Ras protein signal transduction	8	1163	69	14000	0.238129	0.532734	1.39569	2.07019
GO:0006921	cellular component disassembly involved in apoptosis	6	1163	49	14000	0.245398	0.532734	1.47402	2.02681
GO:0007611	learning or memory	4	1163	29	14000	0.245428	0.532734	1.66039	2.02663
GO:0014823	response to activity	4	1163	29	14000	0.245428	0.532734	1.66039	2.02663
GO:0043086	negative regulation of catalytic activity	4	1163	29	14000	0.245428	0.532734	1.66039	2.02663
GO:0048661	positive regulation of smooth muscle cell proliferation	5	1163	39	14000	0.247027	0.532734	1.54331	2.01726
GO:0007266	Rho protein signal transduction	5	1163	39	14000	0.247027	0.532734	1.54331	2.01726
GO:0006508	proteolysis	50	1163	538	14000	0.249397	0.532734	1.11876	2.00348
GO:0051384	response to glucocorticoid stimulus	9	1163	81	14000	0.253727	0.532734	1.33754	1.97865
GO:0006879	cellular iron ion homeostasis	7	1163	60	14000	0.253998	0.532734	1.40441	1.97711
GO:0007202	activation of phospholipase C activity	7	1163	60	14000	0.253998	0.532734	1.40441	1.97711
GO:0060079	regulation of excitatory postsynaptic membrane potential	3	1163	20	14000	0.257514	0.532734	1.80567	1.95728
GO:0043278	response to morphine	3	1163	20	14000	0.257514	0.532734	1.80567	1.95728
GO:0048008	platelet-derived growth factor receptor signaling pathway	3	1163	20	14000	0.257514	0.532734	1.80567	1.95728
GO:0008630	DNA damage response, signal transduction resulting in induction of apoptosis	3	1163	20	14000	0.257514	0.532734	1.80567	1.95728
GO:0021983	pituitary gland development	3	1163	20	14000	0.257514	0.532734	1.80567	1.95728
GO:0051017	actin filament bundle assembly	3	1163	20	14000	0.257514	0.532734	1.80567	1.95728
GO:0001816	cytokine production	3	1163	20	14000	0.257514	0.532734	1.80567	1.95728
GO:0051928	positive regulation of calcium ion transport	3	1163	20	14000	0.257514	0.532734	1.80567	1.95728
GO:0006521	regulation of cellular amino acid metabolic process	6	1163	50	14000	0.258504	0.532734	1.44454	1.95174
GO:0022900	electron transport chain	5	1163	40	14000	0.261838	0.532734	1.50473	1.93325
GO:0000724	double-strand break repair via homologous recombination	5	1163	40	14000	0.261838	0.532734	1.50473	1.93325
GO:0001947	heart looping	5	1163	40	14000	0.261838	0.532734	1.50473	1.93325
GO:0007094	mitotic cell cycle spindle assembly checkpoint	4	1163	30	14000	0.262667	0.532734	1.60504	1.92869
GO:0006687	glycosphingolipid metabolic process	4	1163	30	14000	0.262667	0.532734	1.60504	1.92869
GO:0043406	positive regulation of MAP kinase activity	4	1163	30	14000	0.262667	0.532734	1.60504	1.92869
GO:0080111	DNA demethylation	2	1163	11	14000	0.26325	0.532734	2.1887	1.92549
GO:0043583	ear development	2	1163	11	14000	0.26325	0.532734	2.1887	1.92549
GO:0060441	epithelial tube branching involved in lung morphogenesis	2	1163	11	14000	0.26325	0.532734	2.1887	1.92549
GO:0010875	positive regulation of cholesterol efflux	2	1163	11	14000	0.26325	0.532734	2.1887	1.92549
GO:0045807	positive regulation of endocytosis	2	1163	11	14000	0.26325	0.532734	2.1887	1.92549
GO:0008635	activation of cysteine-type endopeptidase activity involved in apoptotic process by cytochrome c	2	1163	11	14000	0.26325	0.532734	2.1887	1.92549
GO:0006937	regulation of muscle contraction	2	1163	11	14000	0.26325	0.532734	2.1887	1.92549
GO:0006569	tryptophan catabolic process	2	1163	11	14000	0.26325	0.532734	2.1887	1.92549
GO:0007029	endoplasmic reticulum organization	2	1163	11	14000	0.26325	0.532734	2.1887	1.92549
GO:0043666	regulation of phosphoprotein phosphatase activity	2	1163	11	14000	0.26325	0.532734	2.1887	1.92549
GO:0060347	heart trabecula formation	2	1163	11	14000	0.26325	0.532734	2.1887	1.92549
GO:0010524	positive regulation of calcium ion transport into cytosol	2	1163	11	14000	0.26325	0.532734	2.1887	1.92549
GO:0015074	DNA integration	2	1163	11	14000	0.26325	0.532734	2.1887	1.92549
GO:0042572	retinol metabolic process	2	1163	11	14000	0.26325	0.532734	2.1887	1.92549
GO:0010226	response to lithium ion	2	1163	11	14000	0.26325	0.532734	2.1887	1.92549
GO:0006693	prostaglandin metabolic process	2	1163	11	14000	0.26325	0.532734	2.1887	1.92549
GO:0010812	negative regulation of cell-substrate adhesion	2	1163	11	14000	0.26325	0.532734	2.1887	1.92549
GO:0032793	positive regulation of CREB transcription factor activity	2	1163	11	14000	0.26325	0.532734	2.1887	1.92549
GO:0051439	regulation of ubiquitin-protein ligase activity involved in mitotic cell cycle	8	1163	72	14000	0.270984	0.532734	1.33754	1.88372
GO:0042506	tyrosine phosphorylation of Stat5 protein	1	1163	3	14000	0.27344	0.532734	4.01261	1.8707
GO:0002513	tolerance induction to self antigen	1	1163	3	14000	0.27344	0.532734	4.01261	1.8707
GO:0072102	glomerulus morphogenesis	1	1163	3	14000	0.27344	0.532734	4.01261	1.8707
GO:0002523	leukocyte migration involved in inflammatory response	1	1163	3	14000	0.27344	0.532734	4.01261	1.8707
GO:0022007	convergent extension involved in neural plate elongation	1	1163	3	14000	0.27344	0.532734	4.01261	1.8707
GO:0009313	oligosaccharide catabolic process	1	1163	3	14000	0.27344	0.532734	4.01261	1.8707
GO:0048660	regulation of smooth muscle cell proliferation	1	1163	3	14000	0.27344	0.532734	4.01261	1.8707
GO:0022028	tangential migration from the subventricular zone to the olfactory bulb	1	1163	3	14000	0.27344	0.532734	4.01261	1.8707
GO:0031344	regulation of cell projection organization	1	1163	3	14000	0.27344	0.532734	4.01261	1.8707
GO:0031324	negative regulation of cellular metabolic process	1	1163	3	14000	0.27344	0.532734	4.01261	1.8707
GO:0032648	regulation of interferon-beta production	1	1163	3	14000	0.27344	0.532734	4.01261	1.8707
GO:0046879	hormone secretion	1	1163	3	14000	0.27344	0.532734	4.01261	1.8707
GO:0034776	response to histamine	1	1163	3	14000	0.27344	0.532734	4.01261	1.8707
GO:0019087	transformation of host cell by virus	1	1163	3	14000	0.27344	0.532734	4.01261	1.8707
GO:0033632	regulation of cell-cell adhesion mediated by integrin	1	1163	3	14000	0.27344	0.532734	4.01261	1.8707
GO:0071459	protein localization to chromosome, centromeric region	1	1163	3	14000	0.27344	0.532734	4.01261	1.8707
GO:0010916	negative regulation of very-low-density lipoprotein particle clearance	1	1163	3	14000	0.27344	0.532734	4.01261	1.8707
GO:0010044	response to aluminum ion	1	1163	3	14000	0.27344	0.532734	4.01261	1.8707
GO:0010980	positive regulation of vitamin D 24-hydroxylase activity	1	1163	3	14000	0.27344	0.532734	4.01261	1.8707
GO:0072136	metanephric mesenchymal cell proliferation involved in metanephros development	1	1163	3	14000	0.27344	0.532734	4.01261	1.8707
GO:0060421	positive regulation of heart growth	1	1163	3	14000	0.27344	0.532734	4.01261	1.8707
GO:0010956	negative regulation of calcidiol 1-monooxygenase activity	1	1163	3	14000	0.27344	0.532734	4.01261	1.8707
GO:0060043	regulation of cardiac muscle cell proliferation	1	1163	3	14000	0.27344	0.532734	4.01261	1.8707
GO:0035986	senescence-associated heterochromatin focus assembly	1	1163	3	14000	0.27344	0.532734	4.01261	1.8707
GO:0046010	positive regulation of circadian sleep/wake cycle, non-REM sleep	1	1163	3	14000	0.27344	0.532734	4.01261	1.8707
GO:0006391	transcription initiation from mitochondrial promoter	1	1163	3	14000	0.27344	0.532734	4.01261	1.8707
GO:0010883	regulation of lipid storage	1	1163	3	14000	0.27344	0.532734	4.01261	1.8707
GO:0035195	gene silencing by miRNA	1	1163	3	14000	0.27344	0.532734	4.01261	1.8707
GO:0060084	synaptic transmission involved in micturition	1	1163	3	14000	0.27344	0.532734	4.01261	1.8707
GO:0002175	protein localization to paranode region of axon	1	1163	3	14000	0.27344	0.532734	4.01261	1.8707
GO:0071803	positive regulation of podosome assembly	1	1163	3	14000	0.27344	0.532734	4.01261	1.8707
GO:0043243	positive regulation of protein complex disassembly	1	1163	3	14000	0.27344	0.532734	4.01261	1.8707
GO:0071400	cellular response to oleic acid	1	1163	3	14000	0.27344	0.532734	4.01261	1.8707
GO:0051142	positive regulation of NK T cell proliferation	1	1163	3	14000	0.27344	0.532734	4.01261	1.8707
GO:0032100	positive regulation of appetite	1	1163	3	14000	0.27344	0.532734	4.01261	1.8707
GO:0051533	positive regulation of NFAT protein import into nucleus	1	1163	3	14000	0.27344	0.532734	4.01261	1.8707
GO:0042982	amyloid precursor protein metabolic process	1	1163	3	14000	0.27344	0.532734	4.01261	1.8707
GO:0034389	lipid particle organization	1	1163	3	14000	0.27344	0.532734	4.01261	1.8707
GO:0001959	regulation of cytokine-mediated signaling pathway	1	1163	3	14000	0.27344	0.532734	4.01261	1.8707
GO:0045833	negative regulation of lipid metabolic process	1	1163	3	14000	0.27344	0.532734	4.01261	1.8707
GO:0010447	response to acidity	1	1163	3	14000	0.27344	0.532734	4.01261	1.8707
GO:0060028	convergent extension involved in axis elongation	1	1163	3	14000	0.27344	0.532734	4.01261	1.8707
GO:0097070	ductus arteriosus closure	1	1163	3	14000	0.27344	0.532734	4.01261	1.8707
GO:0071883	activation of MAPK activity by adrenergic receptor signaling pathway	1	1163	3	14000	0.27344	0.532734	4.01261	1.8707
GO:0060024	rhythmic synaptic transmission	1	1163	3	14000	0.27344	0.532734	4.01261	1.8707
GO:0008295	spermidine biosynthetic process	1	1163	3	14000	0.27344	0.532734	4.01261	1.8707
GO:0048791	calcium ion-dependent exocytosis of neurotransmitter	1	1163	3	14000	0.27344	0.532734	4.01261	1.8707
GO:0045079	negative regulation of chemokine biosynthetic process	1	1163	3	14000	0.27344	0.532734	4.01261	1.8707
GO:2000111	positive regulation of macrophage apoptosis	1	1163	3	14000	0.27344	0.532734	4.01261	1.8707
GO:0019932	second-messenger-mediated signaling	1	1163	3	14000	0.27344	0.532734	4.01261	1.8707
GO:0050687	negative regulation of defense response to virus	1	1163	3	14000	0.27344	0.532734	4.01261	1.8707
GO:0030730	sequestering of triglyceride	1	1163	3	14000	0.27344	0.532734	4.01261	1.8707
GO:0048732	gland development	1	1163	3	14000	0.27344	0.532734	4.01261	1.8707
GO:0030323	respiratory tube development	1	1163	3	14000	0.27344	0.532734	4.01261	1.8707
GO:2000171	negative regulation of dendrite development	1	1163	3	14000	0.27344	0.532734	4.01261	1.8707
GO:0048302	regulation of isotype switching to IgG isotypes	1	1163	3	14000	0.27344	0.532734	4.01261	1.8707
GO:0021979	hypothalamus cell differentiation	1	1163	3	14000	0.27344	0.532734	4.01261	1.8707
GO:0021978	telencephalon regionalization	1	1163	3	14000	0.27344	0.532734	4.01261	1.8707
GO:0033144	negative regulation of intracellular steroid hormone receptor signaling pathway	1	1163	3	14000	0.27344	0.532734	4.01261	1.8707
GO:0000212	meiotic spindle organization	1	1163	3	14000	0.27344	0.532734	4.01261	1.8707
GO:0009263	deoxyribonucleotide biosynthetic process	1	1163	3	14000	0.27344	0.532734	4.01261	1.8707
GO:0046541	saliva secretion	1	1163	3	14000	0.27344	0.532734	4.01261	1.8707
GO:0006991	response to sterol depletion	1	1163	3	14000	0.27344	0.532734	4.01261	1.8707
GO:0003166	bundle of His development	1	1163	3	14000	0.27344	0.532734	4.01261	1.8707
GO:0003150	muscular septum morphogenesis	1	1163	3	14000	0.27344	0.532734	4.01261	1.8707
GO:0009296	flagellum assembly	1	1163	3	14000	0.27344	0.532734	4.01261	1.8707
GO:2000611	positive regulation of thyroid hormone generation	1	1163	3	14000	0.27344	0.532734	4.01261	1.8707
GO:0032463	negative regulation of protein homooligomerization	1	1163	3	14000	0.27344	0.532734	4.01261	1.8707
GO:0002025	vasodilation by norepinephrine-epinephrine involved in regulation of systemic arterial blood pressure	1	1163	3	14000	0.27344	0.532734	4.01261	1.8707
GO:0071922	regulation of cohesin localization to chromatin	1	1163	3	14000	0.27344	0.532734	4.01261	1.8707
GO:0002016	regulation of blood volume by renin-angiotensin	1	1163	3	14000	0.27344	0.532734	4.01261	1.8707
GO:0002032	desensitization of G-protein coupled receptor protein signaling pathway by arrestin	1	1163	3	14000	0.27344	0.532734	4.01261	1.8707
GO:0006925	inflammatory cell apoptosis	1	1163	3	14000	0.27344	0.532734	4.01261	1.8707
GO:0032446	protein modification by small protein conjugation	1	1163	3	14000	0.27344	0.532734	4.01261	1.8707
GO:0033602	negative regulation of dopamine secretion	1	1163	3	14000	0.27344	0.532734	4.01261	1.8707
GO:0010523	negative regulation of calcium ion transport into cytosol	1	1163	3	14000	0.27344	0.532734	4.01261	1.8707
GO:0034259	negative regulation of Rho GTPase activity	1	1163	3	14000	0.27344	0.532734	4.01261	1.8707
GO:0001696	gastric acid secretion	1	1163	3	14000	0.27344	0.532734	4.01261	1.8707
GO:0007525	somatic muscle development	1	1163	3	14000	0.27344	0.532734	4.01261	1.8707
GO:0002456	T cell mediated immunity	1	1163	3	14000	0.27344	0.532734	4.01261	1.8707
GO:0010543	regulation of platelet activation	1	1163	3	14000	0.27344	0.532734	4.01261	1.8707
GO:0071174	mitotic cell cycle spindle checkpoint	1	1163	3	14000	0.27344	0.532734	4.01261	1.8707
GO:0090231	regulation of spindle checkpoint	1	1163	3	14000	0.27344	0.532734	4.01261	1.8707
GO:0045919	positive regulation of cytolysis	1	1163	3	14000	0.27344	0.532734	4.01261	1.8707
GO:0032497	detection of lipopolysaccharide	1	1163	3	14000	0.27344	0.532734	4.01261	1.8707
GO:0045007	depurination	1	1163	3	14000	0.27344	0.532734	4.01261	1.8707
GO:0006650	glycerophospholipid metabolic process	1	1163	3	14000	0.27344	0.532734	4.01261	1.8707
GO:0031584	activation of phospholipase D activity	1	1163	3	14000	0.27344	0.532734	4.01261	1.8707
GO:0045541	negative regulation of cholesterol biosynthetic process	1	1163	3	14000	0.27344	0.532734	4.01261	1.8707
GO:0010715	regulation of extracellular matrix disassembly	1	1163	3	14000	0.27344	0.532734	4.01261	1.8707
GO:0010216	maintenance of DNA methylation	1	1163	3	14000	0.27344	0.532734	4.01261	1.8707
GO:0045143	homologous chromosome segregation	1	1163	3	14000	0.27344	0.532734	4.01261	1.8707
GO:0003416	endochondral bone growth	1	1163	3	14000	0.27344	0.532734	4.01261	1.8707
GO:0051712	positive regulation of killing of cells of other organism	1	1163	3	14000	0.27344	0.532734	4.01261	1.8707
GO:0070172	positive regulation of tooth mineralization	1	1163	3	14000	0.27344	0.532734	4.01261	1.8707
GO:0055005	ventricular cardiac myofibril development	1	1163	3	14000	0.27344	0.532734	4.01261	1.8707
GO:0002767	immune response-inhibiting cell surface receptor signaling pathway	1	1163	3	14000	0.27344	0.532734	4.01261	1.8707
GO:0048880	sensory system development	1	1163	3	14000	0.27344	0.532734	4.01261	1.8707
GO:0055013	cardiac muscle cell development	1	1163	3	14000	0.27344	0.532734	4.01261	1.8707
GO:0055014	atrial cardiac muscle cell development	1	1163	3	14000	0.27344	0.532734	4.01261	1.8707
GO:0035356	cellular triglyceride homeostasis	1	1163	3	14000	0.27344	0.532734	4.01261	1.8707
GO:0018193	peptidyl-amino acid modification	1	1163	3	14000	0.27344	0.532734	4.01261	1.8707
GO:0070166	enamel mineralization	1	1163	3	14000	0.27344	0.532734	4.01261	1.8707
GO:0003014	renal system process	1	1163	3	14000	0.27344	0.532734	4.01261	1.8707
GO:0002331	pre-B cell allelic exclusion	1	1163	3	14000	0.27344	0.532734	4.01261	1.8707
GO:0061002	negative regulation of dendritic spine morphogenesis	1	1163	3	14000	0.27344	0.532734	4.01261	1.8707
GO:0002318	myeloid progenitor cell differentiation	1	1163	3	14000	0.27344	0.532734	4.01261	1.8707
GO:0032696	negative regulation of interleukin-13 production	1	1163	3	14000	0.27344	0.532734	4.01261	1.8707
GO:0030644	cellular chloride ion homeostasis	1	1163	3	14000	0.27344	0.532734	4.01261	1.8707
GO:0060613	fat pad development	1	1163	3	14000	0.27344	0.532734	4.01261	1.8707
GO:0021555	midbrain-hindbrain boundary morphogenesis	1	1163	3	14000	0.27344	0.532734	4.01261	1.8707
GO:0021559	trigeminal nerve development	1	1163	3	14000	0.27344	0.532734	4.01261	1.8707
GO:0001714	endodermal cell fate specification	1	1163	3	14000	0.27344	0.532734	4.01261	1.8707
GO:0033033	negative regulation of myeloid cell apoptosis	1	1163	3	14000	0.27344	0.532734	4.01261	1.8707
GO:0090310	negative regulation of methylation-dependent chromatin silencing	1	1163	3	14000	0.27344	0.532734	4.01261	1.8707
GO:0048478	replication fork protection	1	1163	3	14000	0.27344	0.532734	4.01261	1.8707
GO:0042278	purine nucleoside metabolic process	1	1163	3	14000	0.27344	0.532734	4.01261	1.8707
GO:0090331	negative regulation of platelet aggregation	1	1163	3	14000	0.27344	0.532734	4.01261	1.8707
GO:0061333	renal tubule morphogenesis	1	1163	3	14000	0.27344	0.532734	4.01261	1.8707
GO:0060684	epithelial-mesenchymal cell signaling	1	1163	3	14000	0.27344	0.532734	4.01261	1.8707
GO:0021592	fourth ventricle development	1	1163	3	14000	0.27344	0.532734	4.01261	1.8707
GO:0035722	interleukin-12-mediated signaling pathway	1	1163	3	14000	0.27344	0.532734	4.01261	1.8707
GO:0021569	rhombomere 3 development	1	1163	3	14000	0.27344	0.532734	4.01261	1.8707
GO:0021571	rhombomere 5 development	1	1163	3	14000	0.27344	0.532734	4.01261	1.8707
GO:0021570	rhombomere 4 development	1	1163	3	14000	0.27344	0.532734	4.01261	1.8707
GO:0060242	contact inhibition	1	1163	3	14000	0.27344	0.532734	4.01261	1.8707
GO:0032375	negative regulation of cholesterol transport	1	1163	3	14000	0.27344	0.532734	4.01261	1.8707
GO:0060267	positive regulation of respiratory burst	1	1163	3	14000	0.27344	0.532734	4.01261	1.8707
GO:0002821	positive regulation of adaptive immune response	1	1163	3	14000	0.27344	0.532734	4.01261	1.8707
GO:0001776	leukocyte homeostasis	1	1163	3	14000	0.27344	0.532734	4.01261	1.8707
GO:0051322	anaphase	1	1163	3	14000	0.27344	0.532734	4.01261	1.8707
GO:0051329	interphase of mitotic cell cycle	1	1163	3	14000	0.27344	0.532734	4.01261	1.8707
GO:0061383	trabecula morphogenesis	1	1163	3	14000	0.27344	0.532734	4.01261	1.8707
GO:0051782	negative regulation of cell division	1	1163	3	14000	0.27344	0.532734	4.01261	1.8707
GO:0034144	negative regulation of toll-like receptor 4 signaling pathway	1	1163	3	14000	0.27344	0.532734	4.01261	1.8707
GO:0031649	heat generation	1	1163	3	14000	0.27344	0.532734	4.01261	1.8707
GO:0031642	negative regulation of myelination	1	1163	3	14000	0.27344	0.532734	4.01261	1.8707
GO:0060215	primitive hemopoiesis	1	1163	3	14000	0.27344	0.532734	4.01261	1.8707
GO:0051771	negative regulation of nitric-oxide synthase biosynthetic process	1	1163	3	14000	0.27344	0.532734	4.01261	1.8707
GO:0045656	negative regulation of monocyte differentiation	1	1163	3	14000	0.27344	0.532734	4.01261	1.8707
GO:0034445	negative regulation of plasma lipoprotein particle oxidation	1	1163	3	14000	0.27344	0.532734	4.01261	1.8707
GO:0030505	inorganic diphosphate transport	1	1163	3	14000	0.27344	0.532734	4.01261	1.8707
GO:0002669	positive regulation of T cell anergy	1	1163	3	14000	0.27344	0.532734	4.01261	1.8707
GO:0046717	acid secretion	1	1163	3	14000	0.27344	0.532734	4.01261	1.8707
GO:0045619	regulation of lymphocyte differentiation	1	1163	3	14000	0.27344	0.532734	4.01261	1.8707
GO:0070914	UV-damage excision repair	1	1163	3	14000	0.27344	0.532734	4.01261	1.8707
GO:0010818	T cell chemotaxis	1	1163	3	14000	0.27344	0.532734	4.01261	1.8707
GO:0010826	negative regulation of centrosome duplication	1	1163	3	14000	0.27344	0.532734	4.01261	1.8707
GO:0010829	negative regulation of glucose transport	1	1163	3	14000	0.27344	0.532734	4.01261	1.8707
GO:0045626	negative regulation of T-helper 1 cell differentiation	1	1163	3	14000	0.27344	0.532734	4.01261	1.8707
GO:2000353	positive regulation of endothelial cell apoptosis	1	1163	3	14000	0.27344	0.532734	4.01261	1.8707
GO:0030578	PML body organization	1	1163	3	14000	0.27344	0.532734	4.01261	1.8707
GO:0071315	cellular response to morphine	1	1163	3	14000	0.27344	0.532734	4.01261	1.8707
GO:0061153	trachea gland development	1	1163	3	14000	0.27344	0.532734	4.01261	1.8707
GO:0006168	adenine salvage	1	1163	3	14000	0.27344	0.532734	4.01261	1.8707
GO:0032792	negative regulation of CREB transcription factor activity	1	1163	3	14000	0.27344	0.532734	4.01261	1.8707
GO:0006188	IMP biosynthetic process	1	1163	3	14000	0.27344	0.532734	4.01261	1.8707
GO:0016445	somatic diversification of immunoglobulins	1	1163	3	14000	0.27344	0.532734	4.01261	1.8707
GO:0032854	positive regulation of Rap GTPase activity	1	1163	3	14000	0.27344	0.532734	4.01261	1.8707
GO:2001141	regulation of RNA biosynthetic process	1	1163	3	14000	0.27344	0.532734	4.01261	1.8707
GO:0006213	pyrimidine nucleoside metabolic process	1	1163	3	14000	0.27344	0.532734	4.01261	1.8707
GO:0070669	response to interleukin-2	1	1163	3	14000	0.27344	0.532734	4.01261	1.8707
GO:0070668	positive regulation of mast cell proliferation	1	1163	3	14000	0.27344	0.532734	4.01261	1.8707
GO:0042369	vitamin D catabolic process	1	1163	3	14000	0.27344	0.532734	4.01261	1.8707
GO:0070672	response to interleukin-15	1	1163	3	14000	0.27344	0.532734	4.01261	1.8707
GO:0001842	neural fold formation	1	1163	3	14000	0.27344	0.532734	4.01261	1.8707
GO:0070681	glutaminyl-tRNAGln biosynthesis via transamidation	1	1163	3	14000	0.27344	0.532734	4.01261	1.8707
GO:0051935	glutamate uptake involved in synaptic transmission	1	1163	3	14000	0.27344	0.532734	4.01261	1.8707
GO:0023021	termination of signal transduction	1	1163	3	14000	0.27344	0.532734	4.01261	1.8707
GO:0042345	regulation of NF-kappaB import into nucleus	1	1163	3	14000	0.27344	0.532734	4.01261	1.8707
GO:0060555	induction of necroptosis by extracellular signals	1	1163	3	14000	0.27344	0.532734	4.01261	1.8707
GO:0060160	negative regulation of dopamine receptor signaling pathway	1	1163	3	14000	0.27344	0.532734	4.01261	1.8707
GO:0060564	negative regulation of mitotic anaphase-promoting complex activity	1	1163	3	14000	0.27344	0.532734	4.01261	1.8707
GO:0044027	hypermethylation of CpG island	1	1163	3	14000	0.27344	0.532734	4.01261	1.8707
GO:0030951	establishment or maintenance of microtubule cytoskeleton polarity	1	1163	3	14000	0.27344	0.532734	4.01261	1.8707
GO:0030953	astral microtubule organization	1	1163	3	14000	0.27344	0.532734	4.01261	1.8707
GO:0003334	keratinocyte development	1	1163	3	14000	0.27344	0.532734	4.01261	1.8707
GO:0050851	antigen receptor-mediated signaling pathway	1	1163	3	14000	0.27344	0.532734	4.01261	1.8707
GO:0050861	positive regulation of B cell receptor signaling pathway	1	1163	3	14000	0.27344	0.532734	4.01261	1.8707
GO:0030011	maintenance of cell polarity	1	1163	3	14000	0.27344	0.532734	4.01261	1.8707
GO:0060100	positive regulation of phagocytosis, engulfment	1	1163	3	14000	0.27344	0.532734	4.01261	1.8707
GO:0002922	positive regulation of humoral immune response	1	1163	3	14000	0.27344	0.532734	4.01261	1.8707
GO:0070212	protein poly-ADP-ribosylation	1	1163	3	14000	0.27344	0.532734	4.01261	1.8707
GO:0010976	positive regulation of neuron projection development	5	1163	41	14000	0.276845	0.538633	1.46803	1.85285
GO:0032526	response to retinoic acid	5	1163	41	14000	0.276845	0.538633	1.46803	1.85285
GO:0048662	negative regulation of smooth muscle cell proliferation	3	1163	21	14000	0.278887	0.540402	1.71969	1.84225
GO:0045776	negative regulation of blood pressure	3	1163	21	14000	0.278887	0.540402	1.71969	1.84225
GO:0042130	negative regulation of T cell proliferation	3	1163	21	14000	0.278887	0.540402	1.71969	1.84225
GO:0060338	regulation of type I interferon-mediated signaling pathway	3	1163	21	14000	0.278887	0.540402	1.71969	1.84225
GO:0009617	response to bacterium	3	1163	21	14000	0.278887	0.540402	1.71969	1.84225
GO:0051276	chromosome organization	3	1163	21	14000	0.278887	0.540402	1.71969	1.84225
GO:0031667	response to nutrient levels	4	1163	31	14000	0.280122	0.542062	1.55327	1.83587
GO:0048538	thymus development	4	1163	31	14000	0.280122	0.542062	1.55327	1.83587
GO:0043524	negative regulation of neuron apoptosis	8	1163	73	14000	0.28221	0.545732	1.31921	1.82516
GO:0000236	mitotic prometaphase	9	1163	84	14000	0.284829	0.550426	1.28977	1.81183
GO:0000082	G1/S transition of mitotic cell cycle	14	1163	139	14000	0.287179	0.554592	1.21244	1.79998
GO:0048646	anatomical structure formation involved in morphogenesis	2	1163	12	14000	0.292614	0.557492	2.00631	1.77293
GO:0031334	positive regulation of protein complex assembly	2	1163	12	14000	0.292614	0.557492	2.00631	1.77293
GO:0006826	iron ion transport	2	1163	12	14000	0.292614	0.557492	2.00631	1.77293
GO:0014911	positive regulation of smooth muscle cell migration	2	1163	12	14000	0.292614	0.557492	2.00631	1.77293
GO:0060444	branching involved in mammary gland duct morphogenesis	2	1163	12	14000	0.292614	0.557492	2.00631	1.77293
GO:0048699	generation of neurons	2	1163	12	14000	0.292614	0.557492	2.00631	1.77293
GO:0046513	ceramide biosynthetic process	2	1163	12	14000	0.292614	0.557492	2.00631	1.77293
GO:0060716	labyrinthine layer blood vessel development	2	1163	12	14000	0.292614	0.557492	2.00631	1.77293
GO:0033198	response to ATP	2	1163	12	14000	0.292614	0.557492	2.00631	1.77293
GO:0002052	positive regulation of neuroblast proliferation	2	1163	12	14000	0.292614	0.557492	2.00631	1.77293
GO:0007512	adult heart development	2	1163	12	14000	0.292614	0.557492	2.00631	1.77293
GO:0032008	positive regulation of TOR signaling cascade	2	1163	12	14000	0.292614	0.557492	2.00631	1.77293
GO:0006692	prostanoid metabolic process	2	1163	12	14000	0.292614	0.557492	2.00631	1.77293
GO:0032689	negative regulation of interferon-gamma production	2	1163	12	14000	0.292614	0.557492	2.00631	1.77293
GO:0015914	phospholipid transport	2	1163	12	14000	0.292614	0.557492	2.00631	1.77293
GO:0033327	Leydig cell differentiation	2	1163	12	14000	0.292614	0.557492	2.00631	1.77293
GO:0006790	sulfur compound metabolic process	2	1163	12	14000	0.292614	0.557492	2.00631	1.77293
GO:0001829	trophectodermal cell differentiation	2	1163	12	14000	0.292614	0.557492	2.00631	1.77293
GO:0051924	regulation of calcium ion transport	2	1163	12	14000	0.292614	0.557492	2.00631	1.77293
GO:0000075	cell cycle checkpoint	13	1163	129	14000	0.296113	0.557492	1.21311	1.75578
GO:0030819	positive regulation of cAMP biosynthetic process	4	1163	32	14000	0.297746	0.557492	1.50473	1.74785
GO:0022008	neurogenesis	4	1163	32	14000	0.297746	0.557492	1.50473	1.74785
GO:0030433	ER-associated protein catabolic process	4	1163	32	14000	0.297746	0.557492	1.50473	1.74785
GO:0000722	telomere maintenance via recombination	3	1163	22	14000	0.300411	0.557492	1.64152	1.73499
GO:0010977	negative regulation of neuron projection development	3	1163	22	14000	0.300411	0.557492	1.64152	1.73499
GO:0007602	phototransduction	3	1163	22	14000	0.300411	0.557492	1.64152	1.73499
GO:0001937	negative regulation of endothelial cell proliferation	3	1163	22	14000	0.300411	0.557492	1.64152	1.73499
GO:0006919	activation of cysteine-type endopeptidase activity involved in apoptotic process	8	1163	75	14000	0.305001	0.557492	1.28404	1.71312
GO:0008283	cell proliferation	28	1163	300	14000	0.308607	0.557492	1.12353	1.69616
GO:0045944	positive regulation of transcription from RNA polymerase II promoter	50	1163	553	14000	0.308711	0.557492	1.08841	1.69567
GO:0008217	regulation of blood pressure	6	1163	54	14000	0.312508	0.557492	1.33754	1.67804
GO:0030307	positive regulation of cell growth	6	1163	54	14000	0.312508	0.557492	1.33754	1.67804
GO:0000226	microtubule cytoskeleton organization	6	1163	54	14000	0.312508	0.557492	1.33754	1.67804
GO:0045666	positive regulation of neuron differentiation	6	1163	54	14000	0.312508	0.557492	1.33754	1.67804
GO:0006284	base-excision repair	4	1163	33	14000	0.315495	0.557492	1.45913	1.66431
GO:0000216	M/G1 transition of mitotic cell cycle	8	1163	76	14000	0.316542	0.557492	1.26714	1.65953
GO:0030833	regulation of actin filament polymerization	2	1163	13	14000	0.321807	0.557492	1.85197	1.63573
GO:0002548	monocyte chemotaxis	2	1163	13	14000	0.321807	0.557492	1.85197	1.63573
GO:0008209	androgen metabolic process	2	1163	13	14000	0.321807	0.557492	1.85197	1.63573
GO:0006957	complement activation, alternative pathway	2	1163	13	14000	0.321807	0.557492	1.85197	1.63573
GO:0051480	cytosolic calcium ion homeostasis	2	1163	13	14000	0.321807	0.557492	1.85197	1.63573
GO:0010745	negative regulation of macrophage derived foam cell differentiation	2	1163	13	14000	0.321807	0.557492	1.85197	1.63573
GO:0035329	hippo signaling cascade	2	1163	13	14000	0.321807	0.557492	1.85197	1.63573
GO:0043087	regulation of GTPase activity	2	1163	13	14000	0.321807	0.557492	1.85197	1.63573
GO:0048514	blood vessel morphogenesis	2	1163	13	14000	0.321807	0.557492	1.85197	1.63573
GO:0061098	positive regulation of protein tyrosine kinase activity	2	1163	13	14000	0.321807	0.557492	1.85197	1.63573
GO:0070301	cellular response to hydrogen peroxide	3	1163	23	14000	0.32201	0.557492	1.57015	1.63482
GO:0001932	regulation of protein phosphorylation	3	1163	23	14000	0.32201	0.557492	1.57015	1.63482
GO:0000188	inactivation of MAPK activity	3	1163	23	14000	0.32201	0.557492	1.57015	1.63482
GO:0045597	positive regulation of cell differentiation	3	1163	23	14000	0.32201	0.557492	1.57015	1.63482
GO:0032312	regulation of ARF GTPase activity	3	1163	23	14000	0.32201	0.557492	1.57015	1.63482
GO:0008333	endosome to lysosome transport	3	1163	23	14000	0.32201	0.557492	1.57015	1.63482
GO:0009612	response to mechanical stimulus	5	1163	44	14000	0.322744	0.557492	1.36794	1.63154
GO:0032869	cellular response to insulin stimulus	6	1163	55	14000	0.326302	0.557492	1.31322	1.61572
GO:0055086	nucleobase-containing small molecule metabolic process	8	1163	77	14000	0.328165	0.557492	1.25068	1.6075
GO:0045351	type I interferon biosynthetic process	1	1163	4	14000	0.329197	0.557492	3.00946	1.60298
GO:0072107	positive regulation of ureteric bud formation	1	1163	4	14000	0.329197	0.557492	3.00946	1.60298
GO:0048643	positive regulation of skeletal muscle tissue development	1	1163	4	14000	0.329197	0.557492	3.00946	1.60298
GO:0007195	inhibition of adenylate cyclase activity by dopamine receptor signaling pathway	1	1163	4	14000	0.329197	0.557492	3.00946	1.60298
GO:0042520	positive regulation of tyrosine phosphorylation of Stat4 protein	1	1163	4	14000	0.329197	0.557492	3.00946	1.60298
GO:0030814	regulation of cAMP metabolic process	1	1163	4	14000	0.329197	0.557492	3.00946	1.60298
GO:0042518	negative regulation of tyrosine phosphorylation of Stat3 protein	1	1163	4	14000	0.329197	0.557492	3.00946	1.60298
GO:0030836	positive regulation of actin filament depolymerization	1	1163	4	14000	0.329197	0.557492	3.00946	1.60298
GO:0010507	negative regulation of autophagy	1	1163	4	14000	0.329197	0.557492	3.00946	1.60298
GO:0051045	negative regulation of membrane protein ectodomain proteolysis	1	1163	4	14000	0.329197	0.557492	3.00946	1.60298
GO:0003222	ventricular trabecular myocardium morphogenesis	1	1163	4	14000	0.329197	0.557492	3.00946	1.60298
GO:0051051	negative regulation of transport	1	1163	4	14000	0.329197	0.557492	3.00946	1.60298
GO:0021861	forebrain radial glial cell differentiation	1	1163	4	14000	0.329197	0.557492	3.00946	1.60298
GO:0010940	positive regulation of necrotic cell death	1	1163	4	14000	0.329197	0.557492	3.00946	1.60298
GO:0006085	acetyl-CoA biosynthetic process	1	1163	4	14000	0.329197	0.557492	3.00946	1.60298
GO:0000733	DNA strand renaturation	1	1163	4	14000	0.329197	0.557492	3.00946	1.60298
GO:0007143	female meiosis	1	1163	4	14000	0.329197	0.557492	3.00946	1.60298
GO:0033629	negative regulation of cell adhesion mediated by integrin	1	1163	4	14000	0.329197	0.557492	3.00946	1.60298
GO:0035519	protein K29-linked ubiquitination	1	1163	4	14000	0.329197	0.557492	3.00946	1.60298
GO:0033625	positive regulation of integrin activation	1	1163	4	14000	0.329197	0.557492	3.00946	1.60298
GO:0033634	positive regulation of cell-cell adhesion mediated by integrin	1	1163	4	14000	0.329197	0.557492	3.00946	1.60298
GO:0046425	regulation of JAK-STAT cascade	1	1163	4	14000	0.329197	0.557492	3.00946	1.60298
GO:0032966	negative regulation of collagen biosynthetic process	1	1163	4	14000	0.329197	0.557492	3.00946	1.60298
GO:0060840	artery development	1	1163	4	14000	0.329197	0.557492	3.00946	1.60298
GO:0042904	9-cis-retinoic acid biosynthetic process	1	1163	4	14000	0.329197	0.557492	3.00946	1.60298
GO:2000505	regulation of energy homeostasis	1	1163	4	14000	0.329197	0.557492	3.00946	1.60298
GO:2000503	positive regulation of natural killer cell chemotaxis	1	1163	4	14000	0.329197	0.557492	3.00946	1.60298
GO:0051584	regulation of dopamine uptake	1	1163	4	14000	0.329197	0.557492	3.00946	1.60298
GO:0050982	detection of mechanical stimulus	1	1163	4	14000	0.329197	0.557492	3.00946	1.60298
GO:0060081	membrane hyperpolarization	1	1163	4	14000	0.329197	0.557492	3.00946	1.60298
GO:0052695	cellular glucuronidation	1	1163	4	14000	0.329197	0.557492	3.00946	1.60298
GO:0043615	astrocyte cell migration	1	1163	4	14000	0.329197	0.557492	3.00946	1.60298
GO:0051549	positive regulation of keratinocyte migration	1	1163	4	14000	0.329197	0.557492	3.00946	1.60298
GO:0044314	protein K27-linked ubiquitination	1	1163	4	14000	0.329197	0.557492	3.00946	1.60298
GO:0042089	cytokine biosynthetic process	1	1163	4	14000	0.329197	0.557492	3.00946	1.60298
GO:0044332	Wnt receptor signaling pathway involved in dorsal/ventral axis specification	1	1163	4	14000	0.329197	0.557492	3.00946	1.60298
GO:0001961	positive regulation of cytokine-mediated signaling pathway	1	1163	4	14000	0.329197	0.557492	3.00946	1.60298
GO:0051138	positive regulation of NK T cell differentiation	1	1163	4	14000	0.329197	0.557492	3.00946	1.60298
GO:0000018	regulation of DNA recombination	1	1163	4	14000	0.329197	0.557492	3.00946	1.60298
GO:0015705	iodide transport	1	1163	4	14000	0.329197	0.557492	3.00946	1.60298
GO:0034351	negative regulation of glial cell apoptosis	1	1163	4	14000	0.329197	0.557492	3.00946	1.60298
GO:0031497	chromatin assembly	1	1163	4	14000	0.329197	0.557492	3.00946	1.60298
GO:0045842	positive regulation of mitotic metaphase/anaphase transition	1	1163	4	14000	0.329197	0.557492	3.00946	1.60298
GO:0045085	negative regulation of interleukin-2 biosynthetic process	1	1163	4	14000	0.329197	0.557492	3.00946	1.60298
GO:0050689	negative regulation of defense response to virus by host	1	1163	4	14000	0.329197	0.557492	3.00946	1.60298
GO:0010107	potassium ion import	1	1163	4	14000	0.329197	0.557492	3.00946	1.60298
GO:0048702	embryonic neurocranium morphogenesis	1	1163	4	14000	0.329197	0.557492	3.00946	1.60298
GO:0048312	intracellular distribution of mitochondria	1	1163	4	14000	0.329197	0.557492	3.00946	1.60298
GO:0035625	epidermal growth factor-activated receptor transactivation by G-protein coupled receptor signaling pathway	1	1163	4	14000	0.329197	0.557492	3.00946	1.60298
GO:0007019	microtubule depolymerization	1	1163	4	14000	0.329197	0.557492	3.00946	1.60298
GO:0006562	proline catabolic process	1	1163	4	14000	0.329197	0.557492	3.00946	1.60298
GO:0006564	L-serine biosynthetic process	1	1163	4	14000	0.329197	0.557492	3.00946	1.60298
GO:0007034	vacuolar transport	1	1163	4	14000	0.329197	0.557492	3.00946	1.60298
GO:0007035	vacuolar acidification	1	1163	4	14000	0.329197	0.557492	3.00946	1.60298
GO:0033158	regulation of protein import into nucleus, translocation	1	1163	4	14000	0.329197	0.557492	3.00946	1.60298
GO:0033152	immunoglobulin V(D)J recombination	1	1163	4	14000	0.329197	0.557492	3.00946	1.60298
GO:0007042	lysosomal lumen acidification	1	1163	4	14000	0.329197	0.557492	3.00946	1.60298
GO:0046952	ketone body catabolic process	1	1163	4	14000	0.329197	0.557492	3.00946	1.60298
GO:0003149	membranous septum morphogenesis	1	1163	4	14000	0.329197	0.557492	3.00946	1.60298
GO:0032455	nerve growth factor processing	1	1163	4	14000	0.329197	0.557492	3.00946	1.60298
GO:0060335	positive regulation of interferon-gamma-mediated signaling pathway	1	1163	4	14000	0.329197	0.557492	3.00946	1.60298
GO:0032469	endoplasmic reticulum calcium ion homeostasis	1	1163	4	14000	0.329197	0.557492	3.00946	1.60298
GO:0060340	positive regulation of type I interferon-mediated signaling pathway	1	1163	4	14000	0.329197	0.557492	3.00946	1.60298
GO:0060744	mammary gland branching involved in thelarche	1	1163	4	14000	0.329197	0.557492	3.00946	1.60298
GO:0032488	Cdc42 protein signal transduction	1	1163	4	14000	0.329197	0.557492	3.00946	1.60298
GO:0032418	lysosome localization	1	1163	4	14000	0.329197	0.557492	3.00946	1.60298
GO:0060754	positive regulation of mast cell chemotaxis	1	1163	4	14000	0.329197	0.557492	3.00946	1.60298
GO:0016202	regulation of striated muscle tissue development	1	1163	4	14000	0.329197	0.557492	3.00946	1.60298
GO:0060763	mammary duct terminal end bud growth	1	1163	4	14000	0.329197	0.557492	3.00946	1.60298
GO:0048341	paraxial mesoderm formation	1	1163	4	14000	0.329197	0.557492	3.00946	1.60298
GO:0006929	substrate-dependent cell migration	1	1163	4	14000	0.329197	0.557492	3.00946	1.60298
GO:0006930	substrate-dependent cell migration, cell extension	1	1163	4	14000	0.329197	0.557492	3.00946	1.60298
GO:0006910	phagocytosis, recognition	1	1163	4	14000	0.329197	0.557492	3.00946	1.60298
GO:0060364	frontal suture morphogenesis	1	1163	4	14000	0.329197	0.557492	3.00946	1.60298
GO:0044245	polysaccharide digestion	1	1163	4	14000	0.329197	0.557492	3.00946	1.60298
GO:0033600	negative regulation of mammary gland epithelial cell proliferation	1	1163	4	14000	0.329197	0.557492	3.00946	1.60298
GO:0031536	positive regulation of exit from mitosis	1	1163	4	14000	0.329197	0.557492	3.00946	1.60298
GO:0070842	aggresome assembly	1	1163	4	14000	0.329197	0.557492	3.00946	1.60298
GO:0015811	L-cystine transport	1	1163	4	14000	0.329197	0.557492	3.00946	1.60298
GO:0031503	protein complex localization	1	1163	4	14000	0.329197	0.557492	3.00946	1.60298
GO:0010574	regulation of vascular endothelial growth factor production	1	1163	4	14000	0.329197	0.557492	3.00946	1.60298
GO:0008588	release of cytoplasmic sequestered NF-kappaB	1	1163	4	14000	0.329197	0.557492	3.00946	1.60298
GO:0034983	peptidyl-lysine deacetylation	1	1163	4	14000	0.329197	0.557492	3.00946	1.60298
GO:0009628	response to abiotic stimulus	1	1163	4	14000	0.329197	0.557492	3.00946	1.60298
GO:0048872	homeostasis of number of cells	1	1163	4	14000	0.329197	0.557492	3.00946	1.60298
GO:0050795	regulation of behavior	1	1163	4	14000	0.329197	0.557492	3.00946	1.60298
GO:0007386	compartment pattern specification	1	1163	4	14000	0.329197	0.557492	3.00946	1.60298
GO:0070189	kynurenine metabolic process	1	1163	4	14000	0.329197	0.557492	3.00946	1.60298
GO:0002320	lymphoid progenitor cell differentiation	1	1163	4	14000	0.329197	0.557492	3.00946	1.60298
GO:0003056	regulation of vascular smooth muscle contraction	1	1163	4	14000	0.329197	0.557492	3.00946	1.60298
GO:0033081	regulation of T cell differentiation in thymus	1	1163	4	14000	0.329197	0.557492	3.00946	1.60298
GO:0006685	sphingomyelin catabolic process	1	1163	4	14000	0.329197	0.557492	3.00946	1.60298
GO:0006684	sphingomyelin metabolic process	1	1163	4	14000	0.329197	0.557492	3.00946	1.60298
GO:0006689	ganglioside catabolic process	1	1163	4	14000	0.329197	0.557492	3.00946	1.60298
GO:0006670	sphingosine metabolic process	1	1163	4	14000	0.329197	0.557492	3.00946	1.60298
GO:0021612	facial nerve structural organization	1	1163	4	14000	0.329197	0.557492	3.00946	1.60298
GO:0071679	commissural neuron axon guidance	1	1163	4	14000	0.329197	0.557492	3.00946	1.60298
GO:0032731	positive regulation of interleukin-1 beta production	1	1163	4	14000	0.329197	0.557492	3.00946	1.60298
GO:0016577	histone demethylation	1	1163	4	14000	0.329197	0.557492	3.00946	1.60298
GO:0016570	histone modification	1	1163	4	14000	0.329197	0.557492	3.00946	1.60298
GO:0032714	negative regulation of interleukin-5 production	1	1163	4	14000	0.329197	0.557492	3.00946	1.60298
GO:0048496	maintenance of organ identity	1	1163	4	14000	0.329197	0.557492	3.00946	1.60298
GO:0060676	ureteric bud formation	1	1163	4	14000	0.329197	0.557492	3.00946	1.60298
GO:0032374	regulation of cholesterol transport	1	1163	4	14000	0.329197	0.557492	3.00946	1.60298
GO:0032367	intracellular cholesterol transport	1	1163	4	14000	0.329197	0.557492	3.00946	1.60298
GO:0051354	negative regulation of oxidoreductase activity	1	1163	4	14000	0.329197	0.557492	3.00946	1.60298
GO:0002830	positive regulation of type 2 immune response	1	1163	4	14000	0.329197	0.557492	3.00946	1.60298
GO:0060263	regulation of respiratory burst	1	1163	4	14000	0.329197	0.557492	3.00946	1.60298
GO:2000330	positive regulation of T-helper 17 cell lineage commitment	1	1163	4	14000	0.329197	0.557492	3.00946	1.60298
GO:2000774	positive regulation of cellular senescence	1	1163	4	14000	0.329197	0.557492	3.00946	1.60298
GO:2000772	regulation of cellular senescence	1	1163	4	14000	0.329197	0.557492	3.00946	1.60298
GO:0031670	cellular response to nutrient	1	1163	4	14000	0.329197	0.557492	3.00946	1.60298
GO:0034123	positive regulation of toll-like receptor signaling pathway	1	1163	4	14000	0.329197	0.557492	3.00946	1.60298
GO:0010669	epithelial structure maintenance	1	1163	4	14000	0.329197	0.557492	3.00946	1.60298
GO:0070100	negative regulation of chemokine-mediated signaling pathway	1	1163	4	14000	0.329197	0.557492	3.00946	1.60298
GO:0031665	negative regulation of lipopolysaccharide-mediated signaling pathway	1	1163	4	14000	0.329197	0.557492	3.00946	1.60298
GO:0071286	cellular response to magnesium ion	1	1163	4	14000	0.329197	0.557492	3.00946	1.60298
GO:0051798	positive regulation of hair follicle development	1	1163	4	14000	0.329197	0.557492	3.00946	1.60298
GO:0060214	endocardium formation	1	1163	4	14000	0.329197	0.557492	3.00946	1.60298
GO:0006771	riboflavin metabolic process	1	1163	4	14000	0.329197	0.557492	3.00946	1.60298
GO:0070265	necrotic cell death	1	1163	4	14000	0.329197	0.557492	3.00946	1.60298
GO:0019724	B cell mediated immunity	1	1163	4	14000	0.329197	0.557492	3.00946	1.60298
GO:0010804	negative regulation of tumor necrosis factor-mediated signaling pathway	1	1163	4	14000	0.329197	0.557492	3.00946	1.60298
GO:0035458	cellular response to interferon-beta	1	1163	4	14000	0.329197	0.557492	3.00946	1.60298
GO:0010815	bradykinin catabolic process	1	1163	4	14000	0.329197	0.557492	3.00946	1.60298
GO:0045636	positive regulation of melanocyte differentiation	1	1163	4	14000	0.329197	0.557492	3.00946	1.60298
GO:0070932	histone H3 deacetylation	1	1163	4	14000	0.329197	0.557492	3.00946	1.60298
GO:0060547	negative regulation of necrotic cell death	1	1163	4	14000	0.329197	0.557492	3.00946	1.60298
GO:0071313	cellular response to caffeine	1	1163	4	14000	0.329197	0.557492	3.00946	1.60298
GO:0071316	cellular response to nicotine	1	1163	4	14000	0.329197	0.557492	3.00946	1.60298
GO:0042421	norepinephrine biosynthetic process	1	1163	4	14000	0.329197	0.557492	3.00946	1.60298
GO:0030516	regulation of axon extension	1	1163	4	14000	0.329197	0.557492	3.00946	1.60298
GO:0030510	regulation of BMP signaling pathway	1	1163	4	14000	0.329197	0.557492	3.00946	1.60298
GO:0035020	regulation of Rac protein signal transduction	1	1163	4	14000	0.329197	0.557492	3.00946	1.60298
GO:0001821	histamine secretion	1	1163	4	14000	0.329197	0.557492	3.00946	1.60298
GO:0051919	positive regulation of fibrinolysis	1	1163	4	14000	0.329197	0.557492	3.00946	1.60298
GO:0048563	post-embryonic organ morphogenesis	1	1163	4	14000	0.329197	0.557492	3.00946	1.60298
GO:0035088	establishment or maintenance of apical/basal cell polarity	1	1163	4	14000	0.329197	0.557492	3.00946	1.60298
GO:0071359	cellular response to dsRNA	1	1163	4	14000	0.329197	0.557492	3.00946	1.60298
GO:0030098	lymphocyte differentiation	1	1163	4	14000	0.329197	0.557492	3.00946	1.60298
GO:0071354	cellular response to interleukin-6	1	1163	4	14000	0.329197	0.557492	3.00946	1.60298
GO:0032224	positive regulation of synaptic transmission, cholinergic	1	1163	4	14000	0.329197	0.557492	3.00946	1.60298
GO:0042347	negative regulation of NF-kappaB import into nucleus	1	1163	4	14000	0.329197	0.557492	3.00946	1.60298
GO:0030488	tRNA methylation	1	1163	4	14000	0.329197	0.557492	3.00946	1.60298
GO:0001878	response to yeast	1	1163	4	14000	0.329197	0.557492	3.00946	1.60298
GO:0032237	activation of store-operated calcium channel activity	1	1163	4	14000	0.329197	0.557492	3.00946	1.60298
GO:0060561	apoptosis involved in morphogenesis	1	1163	4	14000	0.329197	0.557492	3.00946	1.60298
GO:0030072	peptide hormone secretion	1	1163	4	14000	0.329197	0.557492	3.00946	1.60298
GO:0051256	spindle midzone assembly involved in mitosis	1	1163	4	14000	0.329197	0.557492	3.00946	1.60298
GO:0010761	fibroblast migration	1	1163	4	14000	0.329197	0.557492	3.00946	1.60298
GO:0010766	negative regulation of sodium ion transport	1	1163	4	14000	0.329197	0.557492	3.00946	1.60298
GO:0002903	negative regulation of B cell apoptosis	1	1163	4	14000	0.329197	0.557492	3.00946	1.60298
GO:0009410	response to xenobiotic stimulus	1	1163	4	14000	0.329197	0.557492	3.00946	1.60298
GO:0006144	purine base metabolic process	4	1163	34	14000	0.333326	0.56415	1.41622	1.585
GO:0007519	skeletal muscle tissue development	5	1163	45	14000	0.338242	0.572133	1.33754	1.56387
GO:0008203	cholesterol metabolic process	6	1163	56	14000	0.340172	0.574379	1.28977	1.55566
GO:0000910	cytokinesis	6	1163	56	14000	0.340172	0.574379	1.28977	1.55566
GO:0050821	protein stabilization	6	1163	56	14000	0.340172	0.574379	1.28977	1.55566
GO:0000077	DNA damage checkpoint	3	1163	24	14000	0.343611	0.578139	1.50473	1.54115
GO:0046847	filopodium assembly	3	1163	24	14000	0.343611	0.578139	1.50473	1.54115
GO:0032570	response to progesterone stimulus	3	1163	24	14000	0.343611	0.578139	1.50473	1.54115
GO:0018107	peptidyl-threonine phosphorylation	3	1163	24	14000	0.343611	0.578139	1.50473	1.54115
GO:0050873	brown fat cell differentiation	3	1163	24	14000	0.343611	0.578139	1.50473	1.54115
GO:0006206	pyrimidine base metabolic process	3	1163	24	14000	0.343611	0.578139	1.50473	1.54115
GO:0048168	regulation of neuronal synaptic plasticity	2	1163	14	14000	0.350682	0.581988	1.71969	1.51176
GO:0010039	response to iron ion	2	1163	14	14000	0.350682	0.581988	1.71969	1.51176
GO:0060037	pharyngeal system development	2	1163	14	14000	0.350682	0.581988	1.71969	1.51176
GO:0048260	positive regulation of receptor-mediated endocytosis	2	1163	14	14000	0.350682	0.581988	1.71969	1.51176
GO:0071044	histone mRNA catabolic process	2	1163	14	14000	0.350682	0.581988	1.71969	1.51176
GO:0051145	smooth muscle cell differentiation	2	1163	14	14000	0.350682	0.581988	1.71969	1.51176
GO:0045089	positive regulation of innate immune response	2	1163	14	14000	0.350682	0.581988	1.71969	1.51176
GO:0009268	response to pH	2	1163	14	14000	0.350682	0.581988	1.71969	1.51176
GO:0035249	synaptic transmission, glutamatergic	2	1163	14	14000	0.350682	0.581988	1.71969	1.51176
GO:0006607	NLS-bearing substrate import into nucleus	2	1163	14	14000	0.350682	0.581988	1.71969	1.51176
GO:0019229	regulation of vasoconstriction	2	1163	14	14000	0.350682	0.581988	1.71969	1.51176
GO:0042221	response to chemical stimulus	2	1163	14	14000	0.350682	0.581988	1.71969	1.51176
GO:0007276	gamete generation	2	1163	14	14000	0.350682	0.581988	1.71969	1.51176
GO:0001819	positive regulation of cytokine production	2	1163	14	14000	0.350682	0.581988	1.71969	1.51176
GO:0001841	neural tube formation	2	1163	14	14000	0.350682	0.581988	1.71969	1.51176
GO:0043536	positive regulation of blood vessel endothelial cell migration	2	1163	14	14000	0.350682	0.581988	1.71969	1.51176
GO:0050832	defense response to fungus	2	1163	14	14000	0.350682	0.581988	1.71969	1.51176
GO:0050829	defense response to Gram-negative bacterium	2	1163	14	14000	0.350682	0.581988	1.71969	1.51176
GO:0008643	carbohydrate transport	4	1163	35	14000	0.351197	0.581988	1.37575	1.50965
GO:0006816	calcium ion transport	8	1163	80	14000	0.363405	0.581988	1.20378	1.46035
GO:0001944	vasculature development	3	1163	25	14000	0.365148	0.581988	1.44454	1.45345
GO:0043392	negative regulation of DNA binding	3	1163	25	14000	0.365148	0.581988	1.44454	1.45345
GO:0006953	acute-phase response	4	1163	36	14000	0.369071	0.581988	1.33754	1.43803
GO:0014068	positive regulation of phosphatidylinositol 3-kinase cascade	4	1163	36	14000	0.369071	0.581988	1.33754	1.43803
GO:0071377	cellular response to glucagon stimulus	4	1163	36	14000	0.369071	0.581988	1.33754	1.43803
GO:0016525	negative regulation of angiogenesis	5	1163	47	14000	0.369372	0.581988	1.28062	1.43685
GO:0006979	response to oxidative stress	10	1163	104	14000	0.378547	0.581988	1.15748	1.40146
GO:0045333	cellular respiration	2	1163	15	14000	0.379117	0.581988	1.60504	1.39929
GO:0006044	N-acetylglucosamine metabolic process	2	1163	15	14000	0.379117	0.581988	1.60504	1.39929
GO:0001516	prostaglandin biosynthetic process	2	1163	15	14000	0.379117	0.581988	1.60504	1.39929
GO:0046907	intracellular transport	2	1163	15	14000	0.379117	0.581988	1.60504	1.39929
GO:0002076	osteoblast development	2	1163	15	14000	0.379117	0.581988	1.60504	1.39929
GO:0001662	behavioral fear response	2	1163	15	14000	0.379117	0.581988	1.60504	1.39929
GO:0008585	female gonad development	2	1163	15	14000	0.379117	0.581988	1.60504	1.39929
GO:0006612	protein targeting to membrane	2	1163	15	14000	0.379117	0.581988	1.60504	1.39929
GO:0014065	phosphatidylinositol 3-kinase cascade	2	1163	15	14000	0.379117	0.581988	1.60504	1.39929
GO:0009165	nucleotide biosynthetic process	2	1163	15	14000	0.379117	0.581988	1.60504	1.39929
GO:0048468	cell development	2	1163	15	14000	0.379117	0.581988	1.60504	1.39929
GO:0006182	cGMP biosynthetic process	2	1163	15	14000	0.379117	0.581988	1.60504	1.39929
GO:0048566	embryonic digestive tract development	2	1163	15	14000	0.379117	0.581988	1.60504	1.39929
GO:0030949	positive regulation of vascular endothelial growth factor receptor signaling pathway	2	1163	15	14000	0.379117	0.581988	1.60504	1.39929
GO:0045347	negative regulation of MHC class II biosynthetic process	1	1163	5	14000	0.380671	0.581988	2.40757	1.39338
GO:0051098	regulation of binding	1	1163	5	14000	0.380671	0.581988	2.40757	1.39338
GO:0009812	flavonoid metabolic process	1	1163	5	14000	0.380671	0.581988	2.40757	1.39338
GO:0070389	chaperone cofactor-dependent protein refolding	1	1163	5	14000	0.380671	0.581988	2.40757	1.39338
GO:0000303	response to superoxide	1	1163	5	14000	0.380671	0.581988	2.40757	1.39338
GO:0030854	positive regulation of granulocyte differentiation	1	1163	5	14000	0.380671	0.581988	2.40757	1.39338
GO:0000730	DNA recombinase assembly	1	1163	5	14000	0.380671	0.581988	2.40757	1.39338
GO:0007129	synapsis	1	1163	5	14000	0.380671	0.581988	2.40757	1.39338
GO:0033689	negative regulation of osteoblast proliferation	1	1163	5	14000	0.380671	0.581988	2.40757	1.39338
GO:0006477	protein sulfation	1	1163	5	14000	0.380671	0.581988	2.40757	1.39338
GO:0010952	positive regulation of peptidase activity	1	1163	5	14000	0.380671	0.581988	2.40757	1.39338
GO:0072162	metanephric mesenchymal cell differentiation	1	1163	5	14000	0.380671	0.581988	2.40757	1.39338
GO:0001504	neurotransmitter uptake	1	1163	5	14000	0.380671	0.581988	2.40757	1.39338
GO:0050920	regulation of chemotaxis	1	1163	5	14000	0.380671	0.581988	2.40757	1.39338
GO:0060055	angiogenesis involved in wound healing	1	1163	5	14000	0.380671	0.581988	2.40757	1.39338
GO:0043653	mitochondrial fragmentation involved in apoptosis	1	1163	5	14000	0.380671	0.581988	2.40757	1.39338
GO:0010890	positive regulation of sequestering of triglyceride	1	1163	5	14000	0.380671	0.581988	2.40757	1.39338
GO:0048261	negative regulation of receptor-mediated endocytosis	1	1163	5	14000	0.380671	0.581988	2.40757	1.39338
GO:0032543	mitochondrial translation	1	1163	5	14000	0.380671	0.581988	2.40757	1.39338
GO:0043619	regulation of transcription from RNA polymerase II promoter in response to oxidative stress	1	1163	5	14000	0.380671	0.581988	2.40757	1.39338
GO:0090129	positive regulation of synapse maturation	1	1163	5	14000	0.380671	0.581988	2.40757	1.39338
GO:0070741	response to interleukin-6	1	1163	5	14000	0.380671	0.581988	2.40757	1.39338
GO:0051135	positive regulation of NK T cell activation	1	1163	5	14000	0.380671	0.581988	2.40757	1.39338
GO:0070307	lens fiber cell development	1	1163	5	14000	0.380671	0.581988	2.40757	1.39338
GO:0060008	Sertoli cell differentiation	1	1163	5	14000	0.380671	0.581988	2.40757	1.39338
GO:0045820	negative regulation of glycolysis	1	1163	5	14000	0.380671	0.581988	2.40757	1.39338
GO:0010458	exit from mitosis	1	1163	5	14000	0.380671	0.581988	2.40757	1.39338
GO:0045839	negative regulation of mitosis	1	1163	5	14000	0.380671	0.581988	2.40757	1.39338
GO:0045814	negative regulation of gene expression, epigenetic	1	1163	5	14000	0.380671	0.581988	2.40757	1.39338
GO:0003139	secondary heart field specification	1	1163	5	14000	0.380671	0.581988	2.40757	1.39338
GO:0045077	negative regulation of interferon-gamma biosynthetic process	1	1163	5	14000	0.380671	0.581988	2.40757	1.39338
GO:2000134	negative regulation of G1/S transition of mitotic cell cycle	1	1163	5	14000	0.380671	0.581988	2.40757	1.39338
GO:0045843	negative regulation of striated muscle tissue development	1	1163	5	14000	0.380671	0.581988	2.40757	1.39338
GO:0019934	cGMP-mediated signaling	1	1163	5	14000	0.380671	0.581988	2.40757	1.39338
GO:0015893	drug transport	1	1163	5	14000	0.380671	0.581988	2.40757	1.39338
GO:2000178	negative regulation of neural precursor cell proliferation	1	1163	5	14000	0.380671	0.581988	2.40757	1.39338
GO:0018027	peptidyl-lysine dimethylation	1	1163	5	14000	0.380671	0.581988	2.40757	1.39338
GO:0002437	inflammatory response to antigenic stimulus	1	1163	5	14000	0.380671	0.581988	2.40757	1.39338
GO:0050691	regulation of defense response to virus by host	1	1163	5	14000	0.380671	0.581988	2.40757	1.39338
GO:0046578	regulation of Ras protein signal transduction	1	1163	5	14000	0.380671	0.581988	2.40757	1.39338
GO:0035239	tube morphogenesis	1	1163	5	14000	0.380671	0.581988	2.40757	1.39338
GO:0006544	glycine metabolic process	1	1163	5	14000	0.380671	0.581988	2.40757	1.39338
GO:0006572	tyrosine catabolic process	1	1163	5	14000	0.380671	0.581988	2.40757	1.39338
GO:0003198	epithelial to mesenchymal transition involved in endocardial cushion formation	1	1163	5	14000	0.380671	0.581988	2.40757	1.39338
GO:0018894	dibenzo-p-dioxin metabolic process	1	1163	5	14000	0.380671	0.581988	2.40757	1.39338
GO:0006563	L-serine metabolic process	1	1163	5	14000	0.380671	0.581988	2.40757	1.39338
GO:0003180	aortic valve morphogenesis	1	1163	5	14000	0.380671	0.581988	2.40757	1.39338
GO:0014808	release of sequestered calcium ion into cytosol by sarcoplasmic reticulum	1	1163	5	14000	0.380671	0.581988	2.40757	1.39338
GO:0019987	negative regulation of anti-apoptosis	1	1163	5	14000	0.380671	0.581988	2.40757	1.39338
GO:0000266	mitochondrial fission	1	1163	5	14000	0.380671	0.581988	2.40757	1.39338
GO:0046951	ketone body biosynthetic process	1	1163	5	14000	0.380671	0.581988	2.40757	1.39338
GO:0046950	cellular ketone body metabolic process	1	1163	5	14000	0.380671	0.581988	2.40757	1.39338
GO:0051488	activation of anaphase-promoting complex activity	1	1163	5	14000	0.380671	0.581988	2.40757	1.39338
GO:0051489	regulation of filopodium assembly	1	1163	5	14000	0.380671	0.581988	2.40757	1.39338
GO:0051497	negative regulation of stress fiber assembly	1	1163	5	14000	0.380671	0.581988	2.40757	1.39338
GO:0032471	reduction of endoplasmic reticulum calcium ion concentration	1	1163	5	14000	0.380671	0.581988	2.40757	1.39338
GO:0032494	response to peptidoglycan	1	1163	5	14000	0.380671	0.581988	2.40757	1.39338
GO:0002024	diet induced thermogenesis	1	1163	5	14000	0.380671	0.581988	2.40757	1.39338
GO:0032411	positive regulation of transporter activity	1	1163	5	14000	0.380671	0.581988	2.40757	1.39338
GO:0032025	response to cobalt ion	1	1163	5	14000	0.380671	0.581988	2.40757	1.39338
GO:0042167	heme catabolic process	1	1163	5	14000	0.380671	0.581988	2.40757	1.39338
GO:0042158	lipoprotein biosynthetic process	1	1163	5	14000	0.380671	0.581988	2.40757	1.39338
GO:0051461	positive regulation of corticotropin secretion	1	1163	5	14000	0.380671	0.581988	2.40757	1.39338
GO:0060363	cranial suture morphogenesis	1	1163	5	14000	0.380671	0.581988	2.40757	1.39338
GO:0030262	apoptotic nuclear change	1	1163	5	14000	0.380671	0.581988	2.40757	1.39338
GO:0051005	negative regulation of lipoprotein lipase activity	1	1163	5	14000	0.380671	0.581988	2.40757	1.39338
GO:0010535	positive regulation of activation of JAK2 kinase activity	1	1163	5	14000	0.380671	0.581988	2.40757	1.39338
GO:0045910	negative regulation of DNA recombination	1	1163	5	14000	0.380671	0.581988	2.40757	1.39338
GO:0001678	cellular glucose homeostasis	1	1163	5	14000	0.380671	0.581988	2.40757	1.39338
GO:0090280	positive regulation of calcium ion import	1	1163	5	14000	0.380671	0.581988	2.40757	1.39338
GO:0010591	regulation of lamellipodium assembly	1	1163	5	14000	0.380671	0.581988	2.40757	1.39338
GO:0010592	positive regulation of lamellipodium assembly	1	1163	5	14000	0.380671	0.581988	2.40757	1.39338
GO:0030277	maintenance of gastrointestinal epithelium	1	1163	5	14000	0.380671	0.581988	2.40757	1.39338
GO:0010740	positive regulation of intracellular protein kinase cascade	1	1163	5	14000	0.380671	0.581988	2.40757	1.39338
GO:0055075	potassium ion homeostasis	1	1163	5	14000	0.380671	0.581988	2.40757	1.39338
GO:0009620	response to fungus	1	1163	5	14000	0.380671	0.581988	2.40757	1.39338
GO:0014012	peripheral nervous system axon regeneration	1	1163	5	14000	0.380671	0.581988	2.40757	1.39338
GO:2000251	positive regulation of actin cytoskeleton reorganization	1	1163	5	14000	0.380671	0.581988	2.40757	1.39338
GO:0008088	axon cargo transport	1	1163	5	14000	0.380671	0.581988	2.40757	1.39338
GO:0046651	lymphocyte proliferation	1	1163	5	14000	0.380671	0.581988	2.40757	1.39338
GO:0043312	neutrophil degranulation	1	1163	5	14000	0.380671	0.581988	2.40757	1.39338
GO:0002328	pro-B cell differentiation	1	1163	5	14000	0.380671	0.581988	2.40757	1.39338
GO:0002309	T cell proliferation involved in immune response	1	1163	5	14000	0.380671	0.581988	2.40757	1.39338
GO:0055001	muscle cell development	1	1163	5	14000	0.380671	0.581988	2.40757	1.39338
GO:0006266	DNA ligation	1	1163	5	14000	0.380671	0.581988	2.40757	1.39338
GO:0032693	negative regulation of interleukin-10 production	1	1163	5	14000	0.380671	0.581988	2.40757	1.39338
GO:0033085	negative regulation of T cell differentiation in thymus	1	1163	5	14000	0.380671	0.581988	2.40757	1.39338
GO:0014067	negative regulation of phosphatidylinositol 3-kinase cascade	1	1163	5	14000	0.380671	0.581988	2.40757	1.39338
GO:0045578	negative regulation of B cell differentiation	1	1163	5	14000	0.380671	0.581988	2.40757	1.39338
GO:0008038	neuron recognition	1	1163	5	14000	0.380671	0.581988	2.40757	1.39338
GO:0051891	positive regulation of cardioblast differentiation	1	1163	5	14000	0.380671	0.581988	2.40757	1.39338
GO:0071681	cellular response to indole-3-methanol	1	1163	5	14000	0.380671	0.581988	2.40757	1.39338
GO:0043382	positive regulation of memory T cell differentiation	1	1163	5	14000	0.380671	0.581988	2.40757	1.39338
GO:0006308	DNA catabolic process	1	1163	5	14000	0.380671	0.581988	2.40757	1.39338
GO:0032717	negative regulation of interleukin-8 production	1	1163	5	14000	0.380671	0.581988	2.40757	1.39338
GO:0032725	positive regulation of granulocyte macrophage colony-stimulating factor production	1	1163	5	14000	0.380671	0.581988	2.40757	1.39338
GO:0006346	methylation-dependent chromatin silencing	1	1163	5	14000	0.380671	0.581988	2.40757	1.39338
GO:0022617	extracellular matrix disassembly	1	1163	5	14000	0.380671	0.581988	2.40757	1.39338
GO:0022614	membrane to membrane docking	1	1163	5	14000	0.380671	0.581988	2.40757	1.39338
GO:0006354	transcription elongation, DNA-dependent	1	1163	5	14000	0.380671	0.581988	2.40757	1.39338
GO:0006356	regulation of transcription from RNA polymerase I promoter	1	1163	5	14000	0.380671	0.581988	2.40757	1.39338
GO:0060259	regulation of feeding behavior	1	1163	5	14000	0.380671	0.581988	2.40757	1.39338
GO:0034109	homotypic cell-cell adhesion	1	1163	5	14000	0.380671	0.581988	2.40757	1.39338
GO:0060206	estrous cycle phase	1	1163	5	14000	0.380671	0.581988	2.40757	1.39338
GO:0051385	response to mineralocorticoid stimulus	1	1163	5	14000	0.380671	0.581988	2.40757	1.39338
GO:0051382	kinetochore assembly	1	1163	5	14000	0.380671	0.581988	2.40757	1.39338
GO:0034063	stress granule assembly	1	1163	5	14000	0.380671	0.581988	2.40757	1.39338
GO:0006776	vitamin A metabolic process	1	1163	5	14000	0.380671	0.581988	2.40757	1.39338
GO:0070933	histone H4 deacetylation	1	1163	5	14000	0.380671	0.581988	2.40757	1.39338
GO:0070934	CRD-mediated mRNA stabilization	1	1163	5	14000	0.380671	0.581988	2.40757	1.39338
GO:0034498	early endosome to Golgi transport	1	1163	5	14000	0.380671	0.581988	2.40757	1.39338
GO:0042448	progesterone metabolic process	1	1163	5	14000	0.380671	0.581988	2.40757	1.39338
GO:0005981	regulation of glycogen catabolic process	1	1163	5	14000	0.380671	0.581988	2.40757	1.39338
GO:0006166	purine ribonucleoside salvage	1	1163	5	14000	0.380671	0.581988	2.40757	1.39338
GO:0032780	negative regulation of ATPase activity	1	1163	5	14000	0.380671	0.581988	2.40757	1.39338
GO:0070997	neuron death	1	1163	5	14000	0.380671	0.581988	2.40757	1.39338
GO:0030517	negative regulation of axon extension	1	1163	5	14000	0.380671	0.581988	2.40757	1.39338
GO:0071391	cellular response to estrogen stimulus	1	1163	5	14000	0.380671	0.581988	2.40757	1.39338
GO:0035811	negative regulation of urine volume	1	1163	5	14000	0.380671	0.581988	2.40757	1.39338
GO:0032876	negative regulation of DNA endoreduplication	1	1163	5	14000	0.380671	0.581988	2.40757	1.39338
GO:0032872	regulation of stress-activated MAPK cascade	1	1163	5	14000	0.380671	0.581988	2.40757	1.39338
GO:0019695	choline metabolic process	1	1163	5	14000	0.380671	0.581988	2.40757	1.39338
GO:0002281	macrophage activation involved in immune response	1	1163	5	14000	0.380671	0.581988	2.40757	1.39338
GO:0043931	ossification involved in bone maturation	1	1163	5	14000	0.380671	0.581988	2.40757	1.39338
GO:0032811	negative regulation of epinephrine secretion	1	1163	5	14000	0.380671	0.581988	2.40757	1.39338
GO:0030071	regulation of mitotic metaphase/anaphase transition	1	1163	5	14000	0.380671	0.581988	2.40757	1.39338
GO:0060122	inner ear receptor stereocilium organization	1	1163	5	14000	0.380671	0.581988	2.40757	1.39338
GO:0043951	negative regulation of cAMP-mediated signaling	1	1163	5	14000	0.380671	0.581988	2.40757	1.39338
GO:0060119	inner ear receptor cell development	1	1163	5	14000	0.380671	0.581988	2.40757	1.39338
GO:0030913	paranodal junction assembly	1	1163	5	14000	0.380671	0.581988	2.40757	1.39338
GO:0034097	response to cytokine stimulus	6	1163	59	14000	0.382053	0.583788	1.22419	1.38816
GO:0000087	M phase of mitotic cell cycle	9	1163	93	14000	0.382757	0.584553	1.16495	1.3855
GO:0016032	viral reproduction	29	1163	325	14000	0.386336	0.588788	1.07415	1.37207
GO:0006641	triglyceride metabolic process	3	1163	26	14000	0.386559	0.588788	1.38898	1.37124
GO:0006626	protein targeting to mitochondrion	3	1163	26	14000	0.386559	0.588788	1.38898	1.37124
GO:0045599	negative regulation of fat cell differentiation	3	1163	26	14000	0.386559	0.588788	1.38898	1.37124
GO:0048589	developmental growth	3	1163	26	14000	0.386559	0.588788	1.38898	1.37124
GO:0032868	response to insulin stimulus	6	1163	60	14000	0.39604	0.602908	1.20378	1.33628
GO:0007568	aging	10	1163	106	14000	0.399483	0.607825	1.13564	1.3238
GO:0060041	retina development in camera-type eye	5	1163	49	14000	0.400509	0.60905	1.22835	1.32009
GO:0045893	positive regulation of transcription, DNA-dependent	43	1163	492	14000	0.400713	0.60905	1.05209	1.31936
GO:0001649	osteoblast differentiation	4	1163	38	14000	0.404678	0.613971	1.26714	1.30516
GO:0043966	histone H3 acetylation	4	1163	38	14000	0.404678	0.613971	1.26714	1.30516
GO:0010942	positive regulation of cell death	2	1163	16	14000	0.407008	0.613971	1.50473	1.29687
GO:0045859	regulation of protein kinase activity	2	1163	16	14000	0.407008	0.613971	1.50473	1.29687
GO:0019915	lipid storage	2	1163	16	14000	0.407008	0.613971	1.50473	1.29687
GO:0045930	negative regulation of mitotic cell cycle	2	1163	16	14000	0.407008	0.613971	1.50473	1.29687
GO:0042730	fibrinolysis	2	1163	16	14000	0.407008	0.613971	1.50473	1.29687
GO:0050769	positive regulation of neurogenesis	2	1163	16	14000	0.407008	0.613971	1.50473	1.29687
GO:0016571	histone methylation	2	1163	16	14000	0.407008	0.613971	1.50473	1.29687
GO:0016486	peptide hormone processing	2	1163	16	14000	0.407008	0.613971	1.50473	1.29687
GO:0010043	response to zinc ion	3	1163	27	14000	0.407791	0.613971	1.33754	1.2941
GO:0032956	regulation of actin cytoskeleton organization	3	1163	27	14000	0.407791	0.613971	1.33754	1.2941
GO:0009117	nucleotide metabolic process	3	1163	27	14000	0.407791	0.613971	1.33754	1.2941
GO:0006749	glutathione metabolic process	3	1163	27	14000	0.407791	0.613971	1.33754	1.2941
GO:0042391	regulation of membrane potential	3	1163	27	14000	0.407791	0.613971	1.33754	1.2941
GO:0017148	negative regulation of translation	3	1163	27	14000	0.407791	0.613971	1.33754	1.2941
GO:0034138	toll-like receptor 3 signaling pathway	6	1163	61	14000	0.410012	0.613971	1.18405	1.28626
GO:0090090	negative regulation of canonical Wnt receptor signaling pathway	6	1163	61	14000	0.410012	0.613971	1.18405	1.28626
GO:0043085	positive regulation of catalytic activity	5	1163	50	14000	0.416021	0.613971	1.20378	1.26527
GO:0002756	MyD88-independent toll-like receptor signaling pathway	6	1163	62	14000	0.42395	0.613971	1.16495	1.23803
GO:0045743	positive regulation of fibroblast growth factor receptor signaling pathway	1	1163	6	14000	0.428193	0.613971	2.00631	1.22367
GO:0022011	myelination in peripheral nervous system	1	1163	6	14000	0.428193	0.613971	2.00631	1.22367
GO:0009308	amine metabolic process	1	1163	6	14000	0.428193	0.613971	2.00631	1.22367
GO:0045793	positive regulation of cell size	1	1163	6	14000	0.428193	0.613971	2.00631	1.22367
GO:0048102	autophagic cell death	1	1163	6	14000	0.428193	0.613971	2.00631	1.22367
GO:0035518	histone H2A monoubiquitination	1	1163	6	14000	0.428193	0.613971	2.00631	1.22367
GO:0006066	alcohol metabolic process	1	1163	6	14000	0.428193	0.613971	2.00631	1.22367
GO:0048172	regulation of short-term neuronal synaptic plasticity	1	1163	6	14000	0.428193	0.613971	2.00631	1.22367
GO:0043576	regulation of respiratory gaseous exchange	1	1163	6	14000	0.428193	0.613971	2.00631	1.22367
GO:0060413	atrial septum morphogenesis	1	1163	6	14000	0.428193	0.613971	2.00631	1.22367
GO:0006027	glycosaminoglycan catabolic process	1	1163	6	14000	0.428193	0.613971	2.00631	1.22367
GO:0046426	negative regulation of JAK-STAT cascade	1	1163	6	14000	0.428193	0.613971	2.00631	1.22367
GO:0010888	negative regulation of lipid storage	1	1163	6	14000	0.428193	0.613971	2.00631	1.22367
GO:0010887	negative regulation of cholesterol storage	1	1163	6	14000	0.428193	0.613971	2.00631	1.22367
GO:0006111	regulation of gluconeogenesis	1	1163	6	14000	0.428193	0.613971	2.00631	1.22367
GO:0060088	auditory receptor cell stereocilium organization	1	1163	6	14000	0.428193	0.613971	2.00631	1.22367
GO:0051567	histone H3-K9 methylation	1	1163	6	14000	0.428193	0.613971	2.00631	1.22367
GO:0050957	equilibrioception	1	1163	6	14000	0.428193	0.613971	2.00631	1.22367
GO:0043268	positive regulation of potassium ion transport	1	1163	6	14000	0.428193	0.613971	2.00631	1.22367
GO:0043281	regulation of cysteine-type endopeptidase activity involved in apoptotic process	1	1163	6	14000	0.428193	0.613971	2.00631	1.22367
GO:2000573	positive regulation of DNA biosynthetic process	1	1163	6	14000	0.428193	0.613971	2.00631	1.22367
GO:0034379	very-low-density lipoprotein particle assembly	1	1163	6	14000	0.428193	0.613971	2.00631	1.22367
GO:0042473	outer ear morphogenesis	1	1163	6	14000	0.428193	0.613971	2.00631	1.22367
GO:0010466	negative regulation of peptidase activity	1	1163	6	14000	0.428193	0.613971	2.00631	1.22367
GO:0051103	DNA ligation involved in DNA repair	1	1163	6	14000	0.428193	0.613971	2.00631	1.22367
GO:0000002	mitochondrial genome maintenance	1	1163	6	14000	0.428193	0.613971	2.00631	1.22367
GO:0050688	regulation of defense response to virus	1	1163	6	14000	0.428193	0.613971	2.00631	1.22367
GO:0015886	heme transport	1	1163	6	14000	0.428193	0.613971	2.00631	1.22367
GO:0048747	muscle fiber development	1	1163	6	14000	0.428193	0.613971	2.00631	1.22367
GO:0018026	peptidyl-lysine monomethylation	1	1163	6	14000	0.428193	0.613971	2.00631	1.22367
GO:0010614	negative regulation of cardiac muscle hypertrophy	1	1163	6	14000	0.428193	0.613971	2.00631	1.22367
GO:0006972	hyperosmotic response	1	1163	6	14000	0.428193	0.613971	2.00631	1.22367
GO:0055117	regulation of cardiac muscle contraction	1	1163	6	14000	0.428193	0.613971	2.00631	1.22367
GO:0007041	lysosomal transport	1	1163	6	14000	0.428193	0.613971	2.00631	1.22367
GO:0033148	positive regulation of intracellular estrogen receptor signaling pathway	1	1163	6	14000	0.428193	0.613971	2.00631	1.22367
GO:0007064	mitotic sister chromatid cohesion	1	1163	6	14000	0.428193	0.613971	2.00631	1.22367
GO:0042116	macrophage activation	1	1163	6	14000	0.428193	0.613971	2.00631	1.22367
GO:0006000	fructose metabolic process	1	1163	6	14000	0.428193	0.613971	2.00631	1.22367
GO:0051444	negative regulation of ubiquitin-protein ligase activity	1	1163	6	14000	0.428193	0.613971	2.00631	1.22367
GO:0006924	activation-induced cell death of T cells	1	1163	6	14000	0.428193	0.613971	2.00631	1.22367
GO:0043117	positive regulation of vascular permeability	1	1163	6	14000	0.428193	0.613971	2.00631	1.22367
GO:2000679	positive regulation of transcription regulatory region DNA binding	1	1163	6	14000	0.428193	0.613971	2.00631	1.22367
GO:0016236	macroautophagy	1	1163	6	14000	0.428193	0.613971	2.00631	1.22367
GO:0010569	regulation of double-strand break repair via homologous recombination	1	1163	6	14000	0.428193	0.613971	2.00631	1.22367
GO:0014033	neural crest cell differentiation	1	1163	6	14000	0.428193	0.613971	2.00631	1.22367
GO:0006642	triglyceride mobilization	1	1163	6	14000	0.428193	0.613971	2.00631	1.22367
GO:0019800	peptide cross-linking via chondroitin 4-sulfate glycosaminoglycan	1	1163	6	14000	0.428193	0.613971	2.00631	1.22367
GO:0055012	ventricular cardiac muscle cell differentiation	1	1163	6	14000	0.428193	0.613971	2.00631	1.22367
GO:0010700	negative regulation of norepinephrine secretion	1	1163	6	14000	0.428193	0.613971	2.00631	1.22367
GO:0050767	regulation of neurogenesis	1	1163	6	14000	0.428193	0.613971	2.00631	1.22367
GO:0046621	negative regulation of organ growth	1	1163	6	14000	0.428193	0.613971	2.00631	1.22367
GO:0034501	protein localization to kinetochore	1	1163	6	14000	0.428193	0.613971	2.00631	1.22367
GO:0060664	epithelial cell proliferation involved in salivary gland morphogenesis	1	1163	6	14000	0.428193	0.613971	2.00631	1.22367
GO:0043353	enucleate erythrocyte differentiation	1	1163	6	14000	0.428193	0.613971	2.00631	1.22367
GO:0000578	embryonic axis specification	1	1163	6	14000	0.428193	0.613971	2.00631	1.22367
GO:0016075	rRNA catabolic process	1	1163	6	14000	0.428193	0.613971	2.00631	1.22367
GO:0030643	cellular phosphate ion homeostasis	1	1163	6	14000	0.428193	0.613971	2.00631	1.22367
GO:0000956	nuclear-transcribed mRNA catabolic process	1	1163	6	14000	0.428193	0.613971	2.00631	1.22367
GO:0042267	natural killer cell mediated cytotoxicity	1	1163	6	14000	0.428193	0.613971	2.00631	1.22367
GO:0071243	cellular response to arsenic-containing substance	1	1163	6	14000	0.428193	0.613971	2.00631	1.22367
GO:0006312	mitotic recombination	1	1163	6	14000	0.428193	0.613971	2.00631	1.22367
GO:0043405	regulation of MAP kinase activity	1	1163	6	14000	0.428193	0.613971	2.00631	1.22367
GO:0022612	gland morphogenesis	1	1163	6	14000	0.428193	0.613971	2.00631	1.22367
GO:0031297	replication fork processing	1	1163	6	14000	0.428193	0.613971	2.00631	1.22367
GO:0031638	zymogen activation	1	1163	6	14000	0.428193	0.613971	2.00631	1.22367
GO:0060261	positive regulation of transcription initiation from RNA polymerase II promoter	1	1163	6	14000	0.428193	0.613971	2.00631	1.22367
GO:0060252	positive regulation of glial cell proliferation	1	1163	6	14000	0.428193	0.613971	2.00631	1.22367
GO:0043030	regulation of macrophage activation	1	1163	6	14000	0.428193	0.613971	2.00631	1.22367
GO:0045197	establishment or maintenance of epithelial cell apical/basal polarity	1	1163	6	14000	0.428193	0.613971	2.00631	1.22367
GO:0010830	regulation of myotube differentiation	1	1163	6	14000	0.428193	0.613971	2.00631	1.22367
GO:0002674	negative regulation of acute inflammatory response	1	1163	6	14000	0.428193	0.613971	2.00631	1.22367
GO:0010310	regulation of hydrogen peroxide metabolic process	1	1163	6	14000	0.428193	0.613971	2.00631	1.22367
GO:0045670	regulation of osteoclast differentiation	1	1163	6	14000	0.428193	0.613971	2.00631	1.22367
GO:0006729	tetrahydrobiopterin biosynthetic process	1	1163	6	14000	0.428193	0.613971	2.00631	1.22367
GO:0007262	STAT protein import into nucleus	1	1163	6	14000	0.428193	0.613971	2.00631	1.22367
GO:0045630	positive regulation of T-helper 2 cell differentiation	1	1163	6	14000	0.428193	0.613971	2.00631	1.22367
GO:0007253	cytoplasmic sequestering of NF-kappaB	1	1163	6	14000	0.428193	0.613971	2.00631	1.22367
GO:0072075	metanephric mesenchyme development	1	1163	6	14000	0.428193	0.613971	2.00631	1.22367
GO:0090050	positive regulation of cell migration involved in sprouting angiogenesis	1	1163	6	14000	0.428193	0.613971	2.00631	1.22367
GO:0019441	tryptophan catabolic process to kynurenine	1	1163	6	14000	0.428193	0.613971	2.00631	1.22367
GO:0032873	negative regulation of stress-activated MAPK cascade	1	1163	6	14000	0.428193	0.613971	2.00631	1.22367
GO:0071371	cellular response to gonadotropin stimulus	1	1163	6	14000	0.428193	0.613971	2.00631	1.22367
GO:0048562	embryonic organ morphogenesis	1	1163	6	14000	0.428193	0.613971	2.00631	1.22367
GO:0032819	positive regulation of natural killer cell proliferation	1	1163	6	14000	0.428193	0.613971	2.00631	1.22367
GO:0032816	positive regulation of natural killer cell activation	1	1163	6	14000	0.428193	0.613971	2.00631	1.22367
GO:0051923	sulfation	1	1163	6	14000	0.428193	0.613971	2.00631	1.22367
GO:0032825	positive regulation of natural killer cell differentiation	1	1163	6	14000	0.428193	0.613971	2.00631	1.22367
GO:0035058	nonmotile primary cilium assembly	1	1163	6	14000	0.428193	0.613971	2.00631	1.22367
GO:0030033	microvillus assembly	1	1163	6	14000	0.428193	0.613971	2.00631	1.22367
GO:0035095	behavioral response to nicotine	1	1163	6	14000	0.428193	0.613971	2.00631	1.22367
GO:0051642	centrosome localization	1	1163	6	14000	0.428193	0.613971	2.00631	1.22367
GO:0043981	histone H4-K5 acetylation	1	1163	6	14000	0.428193	0.613971	2.00631	1.22367
GO:0043982	histone H4-K8 acetylation	1	1163	6	14000	0.428193	0.613971	2.00631	1.22367
GO:0001569	patterning of blood vessels	3	1163	28	14000	0.428792	0.614215	1.28977	1.22165
GO:0050727	regulation of inflammatory response	3	1163	28	14000	0.428792	0.614215	1.28977	1.22165
GO:0090103	cochlea morphogenesis	2	1163	17	14000	0.434272	0.619893	1.41622	1.20333
[truncated: 863 more rows]

## Sheet: UpGene2GO
GOID	GOTerm	Evidence	QueryID	QuerySymbol	Description	DifGene	AllDifGene	GeneInGOID	AllGene	P-Value	FDR	Enrichment	(-log2P)
GO:0006955	immune response	IEA	MYLPF	MYLPF	myosin light chain, phosphorylatable, fast skeletal muscle	98	1163	325	14000	3.41888e-22	9.78484e-19	3.62987	71.3089
GO:0006955	immune response	IEA	HLA-DRA	HLA-DRA	major histocompatibility complex, class II, DR alpha	98	1163	325	14000	3.41888e-22	9.78484e-19	3.62987	71.3089
GO:0006955	immune response	IEA	CD74	CD74	CD74 molecule, major histocompatibility complex, class II invariant chain	98	1163	325	14000	3.41888e-22	9.78484e-19	3.62987	71.3089
GO:0006955	immune response	IEA	HLA-F	HLA-F	major histocompatibility complex, class I, F	98	1163	325	14000	3.41888e-22	9.78484e-19	3.62987	71.3089
GO:0006955	immune response	NAS	CHIT1	CHIT1	chitinase 1 (chitotriosidase)	98	1163	325	14000	3.41888e-22	9.78484e-19	3.62987	71.3089
GO:0006955	immune response	IEA	OAS2	OAS2	2'-5'-oligoadenylate synthetase 2, 69/71kDa	98	1163	325	14000	3.41888e-22	9.78484e-19	3.62987	71.3089
GO:0006955	immune response	TAS	ETS1	ETS1	v-ets erythroblastosis virus E26 oncogene homolog 1 (avian)	98	1163	325	14000	3.41888e-22	9.78484e-19	3.62987	71.3089
GO:0006955	immune response	IEA	CXCL14	CXCL14	chemokine (C-X-C motif) ligand 14	98	1163	325	14000	3.41888e-22	9.78484e-19	3.62987	71.3089
GO:0006955	immune response		IFNG	IFNG	interferon, gamma	98	1163	325	14000	3.41888e-22	9.78484e-19	3.62987	71.3089
GO:0006955	immune response	IEA	CXCL9	CXCL9	chemokine (C-X-C motif) ligand 9	98	1163	325	14000	3.41888e-22	9.78484e-19	3.62987	71.3089
GO:0006955	immune response	IEA	IL21	IL21	interleukin 21	98	1163	325	14000	3.41888e-22	9.78484e-19	3.62987	71.3089
GO:0006955	immune response	NAS	HLA-DPA1	HLA-DPA1	major histocompatibility complex, class II, DP alpha 1	98	1163	325	14000	3.41888e-22	9.78484e-19	3.62987	71.3089
GO:0006955	immune response	IDA	SERPINB9	SERPINB9	serpin peptidase inhibitor, clade B (ovalbumin), member 9	98	1163	325	14000	3.41888e-22	9.78484e-19	3.62987	71.3089
GO:0006955	immune response	IEA	IL7	IL7	interleukin 7	98	1163	325	14000	3.41888e-22	9.78484e-19	3.62987	71.3089
GO:0006955	immune response	TAS	PTAFR	PTAFR	platelet-activating factor receptor	98	1163	325	14000	3.41888e-22	9.78484e-19	3.62987	71.3089
GO:0006955	immune response	TAS	IL7R	IL7R	interleukin 7 receptor	98	1163	325	14000	3.41888e-22	9.78484e-19	3.62987	71.3089
GO:0006955	immune response	IEA	CTLA4	CTLA4	cytotoxic T-lymphocyte-associated protein 4	98	1163	325	14000	3.41888e-22	9.78484e-19	3.62987	71.3089
GO:0006955	immune response	TAS	CCR2	CCR2	chemokine (C-C motif) receptor 2	98	1163	325	14000	3.41888e-22	9.78484e-19	3.62987	71.3089
GO:0006955	immune response	TAS	TNFRSF14	TNFRSF14	tumor necrosis factor receptor superfamily, member 14	98	1163	325	14000	3.41888e-22	9.78484e-19	3.62987	71.3089
GO:0006955	immune response	IEA	CCL11	CCL11	chemokine (C-C motif) ligand 11	98	1163	325	14000	3.41888e-22	9.78484e-19	3.62987	71.3089
GO:0006955	immune response	IEA	HLA-DQB1	HLA-DQB1	major histocompatibility complex, class II, DQ beta 1	98	1163	325	14000	3.41888e-22	9.78484e-19	3.62987	71.3089
GO:0006955	immune response	TAS	SEMA7A	SEMA7A	semaphorin 7A, GPI membrane anchor (John Milton Hagen blood group)	98	1163	325	14000	3.41888e-22	9.78484e-19	3.62987	71.3089
GO:0006955	immune response	TAS	GPR183	GPR183	G protein-coupled receptor 183	98	1163	325	14000	3.41888e-22	9.78484e-19	3.62987	71.3089
GO:0006955	immune response	TAS	CD86	CD86	CD86 molecule	98	1163	325	14000	3.41888e-22	9.78484e-19	3.62987	71.3089
GO:0006955	immune response	NAS	IGJ	IGJ	immunoglobulin J polypeptide, linker protein for immunoglobulin alpha and mu polypeptides	98	1163	325	14000	3.41888e-22	9.78484e-19	3.62987	71.3089
GO:0006955	immune response	IEA	CD1C	CD1C	CD1c molecule	98	1163	325	14000	3.41888e-22	9.78484e-19	3.62987	71.3089
GO:0006955	immune response		IL10	IL10	interleukin 10	98	1163	325	14000	3.41888e-22	9.78484e-19	3.62987	71.3089
GO:0006955	immune response	TAS	CCR6	CCR6	chemokine (C-C motif) receptor 6	98	1163	325	14000	3.41888e-22	9.78484e-19	3.62987	71.3089
GO:0006955	immune response	NAS	CR2	CR2	complement component (3d/Epstein Barr virus) receptor 2	98	1163	325	14000	3.41888e-22	9.78484e-19	3.62987	71.3089
GO:0006955	immune response	IEA	CCL5	CCL5	chemokine (C-C motif) ligand 5	98	1163	325	14000	3.41888e-22	9.78484e-19	3.62987	71.3089
GO:0006955	immune response	TAS	CTSC	CTSC	cathepsin C	98	1163	325	14000	3.41888e-22	9.78484e-19	3.62987	71.3089
GO:0006955	immune response	TAS	TLR1	TLR1	toll-like receptor 1	98	1163	325	14000	3.41888e-22	9.78484e-19	3.62987	71.3089
GO:0006955	immune response	TAS	LCP2	LCP2	lymphocyte cytosolic protein 2 (SH2 domain containing leukocyte protein of 76kDa)	98	1163	325	14000	3.41888e-22	9.78484e-19	3.62987	71.3089
GO:0006955	immune response	IEA	CCL21	CCL21	chemokine (C-C motif) ligand 21	98	1163	325	14000	3.41888e-22	9.78484e-19	3.62987	71.3089
GO:0006955	immune response	TAS	FYB	FYB	FYN binding protein	98	1163	325	14000	3.41888e-22	9.78484e-19	3.62987	71.3089
GO:0006955	immune response	TAS	IGSF6	IGSF6	immunoglobulin superfamily, member 6	98	1163	325	14000	3.41888e-22	9.78484e-19	3.62987	71.3089
GO:0006955	immune response	TAS	IL12A	IL12A	interleukin 12A (natural killer cell stimulatory factor 1, cytotoxic lymphocyte maturation factor 1, p35)	98	1163	325	14000	3.41888e-22	9.78484e-19	3.62987	71.3089
GO:0006955	immune response	IEA	CCL17	CCL17	chemokine (C-C motif) ligand 17	98	1163	325	14000	3.41888e-22	9.78484e-19	3.62987	71.3089
GO:0006955	immune response	IEA	OAS1	OAS1	2'-5'-oligoadenylate synthetase 1, 40/46kDa	98	1163	325	14000	3.41888e-22	9.78484e-19	3.62987	71.3089
GO:0006955	immune response	TAS	GPR65	GPR65	G protein-coupled receptor 65	98	1163	325	14000	3.41888e-22	9.78484e-19	3.62987	71.3089
GO:0006955	immune response	TAS	CFP	CFP	complement factor properdin	98	1163	325	14000	3.41888e-22	9.78484e-19	3.62987	71.3089
GO:0006955	immune response	TAS	FCGR2B	FCGR2B	Fc fragment of IgG, low affinity IIb, receptor (CD32)	98	1163	325	14000	3.41888e-22	9.78484e-19	3.62987	71.3089
GO:0006955	immune response	IEA	CCL19	CCL19	chemokine (C-C motif) ligand 19	98	1163	325	14000	3.41888e-22	9.78484e-19	3.62987	71.3089
GO:0006955	immune response		CD22	CD22	CD22 molecule	98	1163	325	14000	3.41888e-22	9.78484e-19	3.62987	71.3089
GO:0006955	immune response	IEA	HLA-DPB1	HLA-DPB1	major histocompatibility complex, class II, DP beta 1	98	1163	325	14000	3.41888e-22	9.78484e-19	3.62987	71.3089
GO:0006955	immune response	TAS	CD96	CD96	CD96 molecule	98	1163	325	14000	3.41888e-22	9.78484e-19	3.62987	71.3089
GO:0006955	immune response	NAS	HLA-DQB2	HLA-DQB2	major histocompatibility complex, class II, DQ beta 2	98	1163	325	14000	3.41888e-22	9.78484e-19	3.62987	71.3089
GO:0006955	immune response	IEA	CCL22	CCL22	chemokine (C-C motif) ligand 22	98	1163	325	14000	3.41888e-22	9.78484e-19	3.62987	71.3089
GO:0006955	immune response	TAS	C3	C3	complement component 3	98	1163	325	14000	3.41888e-22	9.78484e-19	3.62987	71.3089
GO:0006955	immune response	NAS	IKBKE	IKBKE	inhibitor of kappa light polypeptide gene enhancer in B-cells, kinase epsilon	98	1163	325	14000	3.41888e-22	9.78484e-19	3.62987	71.3089
GO:0006955	immune response	NAS	CD1A	CD1A	CD1a molecule	98	1163	325	14000	3.41888e-22	9.78484e-19	3.62987	71.3089
GO:0006955	immune response	TAS	CD7	CD7	CD7 molecule	98	1163	325	14000	3.41888e-22	9.78484e-19	3.62987	71.3089
GO:0006955	immune response	ISS	MAP3K14	MAP3K14	mitogen-activated protein kinase kinase kinase 14	98	1163	325	14000	3.41888e-22	9.78484e-19	3.62987	71.3089
GO:0006955	immune response	NAS	CD8A	CD8A	CD8a molecule	98	1163	325	14000	3.41888e-22	9.78484e-19	3.62987	71.3089
GO:0006955	immune response	TAS	CHST4	CHST4	carbohydrate (N-acetylglucosamine 6-O) sulfotransferase 4	98	1163	325	14000	3.41888e-22	9.78484e-19	3.62987	71.3089
GO:0006955	immune response	NAS	CD8B	CD8B	CD8b molecule	98	1163	325	14000	3.41888e-22	9.78484e-19	3.62987	71.3089
GO:0006955	immune response	IEA	HLA-DMB	HLA-DMB	major histocompatibility complex, class II, DM beta	98	1163	325	14000	3.41888e-22	9.78484e-19	3.62987	71.3089
GO:0006955	immune response	TAS	CCR5	CCR5	chemokine (C-C motif) receptor 5	98	1163	325	14000	3.41888e-22	9.78484e-19	3.62987	71.3089
GO:0006955	immune response	NAS	ADAMDEC1	ADAMDEC1	ADAM-like, decysin 1	98	1163	325	14000	3.41888e-22	9.78484e-19	3.62987	71.3089
GO:0006955	immune response	TAS	GZMA	GZMA	granzyme A (granzyme 1, cytotoxic T-lymphocyte-associated serine esterase 3)	98	1163	325	14000	3.41888e-22	9.78484e-19	3.62987	71.3089
GO:0006955	immune response	TAS	IL2RA	IL2RA	interleukin 2 receptor, alpha	98	1163	325	14000	3.41888e-22	9.78484e-19	3.62987	71.3089
GO:0006955	immune response	NAS	ICOS	ICOS	inducible T-cell co-stimulator	98	1163	325	14000	3.41888e-22	9.78484e-19	3.62987	71.3089
GO:0006955	immune response	IEA	HLA-DOA	HLA-DOA	major histocompatibility complex, class II, DO alpha	98	1163	325	14000	3.41888e-22	9.78484e-19	3.62987	71.3089
GO:0006955	immune response	TAS	TLR6	TLR6	toll-like receptor 6	98	1163	325	14000	3.41888e-22	9.78484e-19	3.62987	71.3089
GO:0006955	immune response	NAS	ITGAD	ITGAD	integrin, alpha D	98	1163	325	14000	3.41888e-22	9.78484e-19	3.62987	71.3089
GO:0006955	immune response	TAS	CST7	CST7	cystatin F (leukocystatin)	98	1163	325	14000	3.41888e-22	9.78484e-19	3.62987	71.3089
GO:0006955	immune response	TAS	IL27RA	IL27RA	interleukin 27 receptor, alpha	98	1163	325	14000	3.41888e-22	9.78484e-19	3.62987	71.3089
GO:0006955	immune response	TAS	HAMP	HAMP	hepcidin antimicrobial peptide	98	1163	325	14000	3.41888e-22	9.78484e-19	3.62987	71.3089
GO:0006955	immune response	IEA	CD28	CD28	CD28 molecule	98	1163	325	14000	3.41888e-22	9.78484e-19	3.62987	71.3089
GO:0006955	immune response	TAS	CTSS	CTSS	cathepsin S	98	1163	325	14000	3.41888e-22	9.78484e-19	3.62987	71.3089
GO:0006955	immune response	TAS	TCF7	TCF7	transcription factor 7 (T-cell specific, HMG-box)	98	1163	325	14000	3.41888e-22	9.78484e-19	3.62987	71.3089
GO:0006955	immune response	IEA	IRF8	IRF8	interferon regulatory factor 8	98	1163	325	14000	3.41888e-22	9.78484e-19	3.62987	71.3089
GO:0006955	immune response	TAS	MBP	MBP	myelin basic protein	98	1163	325	14000	3.41888e-22	9.78484e-19	3.62987	71.3089
GO:0006955	immune response	TAS	IL18	IL18	interleukin 18 (interferon-gamma-inducing factor)	98	1163	325	14000	3.41888e-22	9.78484e-19	3.62987	71.3089
GO:0006955	immune response	IDA	LAT	LAT	linker for activation of T cells	98	1163	325	14000	3.41888e-22	9.78484e-19	3.62987	71.3089
GO:0006955	immune response	IEA	LTB	LTB	lymphotoxin beta (TNF superfamily, member 3)	98	1163	325	14000	3.41888e-22	9.78484e-19	3.62987	71.3089
GO:0006955	immune response	TAS	MS4A1	MS4A1	membrane-spanning 4-domains, subfamily A, member 1	98	1163	325	14000	3.41888e-22	9.78484e-19	3.62987	71.3089
GO:0006955	immune response	TAS	CNR2	CNR2	cannabinoid receptor 2 (macrophage)	98	1163	325	14000	3.41888e-22	9.78484e-19	3.62987	71.3089
GO:0006955	immune response	IEA	CCR7	CCR7	chemokine (C-C motif) receptor 7	98	1163	325	14000	3.41888e-22	9.78484e-19	3.62987	71.3089
GO:0006955	immune response	TAS	SEMA4D	SEMA4D	sema domain, immunoglobulin domain (Ig), transmembrane domain (TM) and short cytoplasmic domain, (semaphorin) 4D	98	1163	325	14000	3.41888e-22	9.78484e-19	3.62987	71.3089
GO:0006955	immune response	IDA	LAX1	LAX1	lymphocyte transmembrane adaptor 1	98	1163	325	14000	3.41888e-22	9.78484e-19	3.62987	71.3089
GO:0006955	immune response	IEA	MICB	MICB	MHC class I polypeptide-related sequence B	98	1163	325	14000	3.41888e-22	9.78484e-19	3.62987	71.3089
GO:0006955	immune response		HLA-DMA	HLA-DMA	major histocompatibility complex, class II, DM alpha	98	1163	325	14000	3.41888e-22	9.78484e-19	3.62987	71.3089
GO:0006955	immune response	TAS	S1PR4	S1PR4	sphingosine-1-phosphate receptor 4	98	1163	325	14000	3.41888e-22	9.78484e-19	3.62987	71.3089
GO:0006955	immune response	IEA	HLA-DOB	HLA-DOB	major histocompatibility complex, class II, DO beta	98	1163	325	14000	3.41888e-22	9.78484e-19	3.62987	71.3089
GO:0006955	immune response	NAS	TLR10	TLR10	toll-like receptor 10	98	1163	325	14000	3.41888e-22	9.78484e-19	3.62987	71.3089
GO:0006955	immune response	TAS	TAPBP	TAPBP	TAP binding protein (tapasin)	98	1163	325	14000	3.41888e-22	9.78484e-19	3.62987	71.3089
GO:0006955	immune response		HCP5	HCP5	HLA complex P5 (non-protein coding)	98	1163	325	14000	3.41888e-22	9.78484e-19	3.62987	71.3089
GO:0006955	immune response	TAS	AIM2	AIM2	absent in melanoma 2	98	1163	325	14000	3.41888e-22	9.78484e-19	3.62987	71.3089
GO:0006955	immune response		GPSM3	GPSM3	G-protein signaling modulator 3	98	1163	325	14000	3.41888e-22	9.78484e-19	3.62987	71.3089
GO:0006955	immune response	TAS	MAP4K2	MAP4K2	mitogen-activated protein kinase kinase kinase kinase 2	98	1163	325	14000	3.41888e-22	9.78484e-19	3.62987	71.3089
GO:0006955	immune response	TAS	CD79B	CD79B	CD79b molecule, immunoglobulin-associated beta	98	1163	325	14000	3.41888e-22	9.78484e-19	3.62987	71.3089
GO:0006955	immune response	TAS	CIITA	CIITA	class II, major histocompatibility complex, transactivator	98	1163	325	14000	3.41888e-22	9.78484e-19	3.62987	71.3089
GO:0006955	immune response	TAS	NCF4	NCF4	neutrophil cytosolic factor 4, 40kDa	98	1163	325	14000	3.41888e-22	9.78484e-19	3.62987	71.3089
GO:0006955	immune response	TAS	IL2RG	IL2RG	interleukin 2 receptor, gamma	98	1163	325	14000	3.41888e-22	9.78484e-19	3.62987	71.3089
GO:0006955	immune response	IEA	CD70	CD70	CD70 molecule	98	1163	325	14000	3.41888e-22	9.78484e-19	3.62987	71.3089
GO:0006955	immune response	IEA	LTA	LTA	lymphotoxin alpha (TNF superfamily, member 1)	98	1163	325	14000	3.41888e-22	9.78484e-19	3.62987	71.3089
GO:0006955	immune response	IEA	VAV1	VAV1	vav 1 guanine nucleotide exchange factor	98	1163	325	14000	3.41888e-22	9.78484e-19	3.62987	71.3089
GO:0031295	T cell costimulation	TAS	HLA-DRA	HLA-DRA	major histocompatibility complex, class II, DR alpha	35	1163	65	14000	9.54026e-15	1.36521e-11	6.48191	46.5749
GO:0031295	T cell costimulation	TAS	HLA-DPA1	HLA-DPA1	major histocompatibility complex, class II, DP alpha 1	35	1163	65	14000	9.54026e-15	1.36521e-11	6.48191	46.5749
GO:0031295	T cell costimulation	TAS	CTLA4	CTLA4	cytotoxic T-lymphocyte-associated protein 4	35	1163	65	14000	9.54026e-15	1.36521e-11	6.48191	46.5749
GO:0031295	T cell costimulation	TAS	TNFRSF14	TNFRSF14	tumor necrosis factor receptor superfamily, member 14	35	1163	65	14000	9.54026e-15	1.36521e-11	6.48191	46.5749
GO:0031295	T cell costimulation	TAS	ICOSLG	ICOSLG	inducible T-cell co-stimulator ligand	35	1163	65	14000	9.54026e-15	1.36521e-11	6.48191	46.5749
GO:0031295	T cell costimulation	TAS	HLA-DQB1	HLA-DQB1	major histocompatibility complex, class II, DQ beta 1	35	1163	65	14000	9.54026e-15	1.36521e-11	6.48191	46.5749
GO:0031295	T cell costimulation	TAS	CD86	CD86	CD86 molecule	35	1163	65	14000	9.54026e-15	1.36521e-11	6.48191	46.5749
GO:0031295	T cell costimulation	ISS	CCL21	CCL21	chemokine (C-C motif) ligand 21	35	1163	65	14000	9.54026e-15	1.36521e-11	6.48191	46.5749
GO:0031295	T cell costimulation	ISS	CCL19	CCL19	chemokine (C-C motif) ligand 19	35	1163	65	14000	9.54026e-15	1.36521e-11	6.48191	46.5749
GO:0031295	T cell costimulation	TAS	LYN	LYN	v-yes-1 Yamaguchi sarcoma viral related oncogene homolog	35	1163	65	14000	9.54026e-15	1.36521e-11	6.48191	46.5749
GO:0031295	T cell costimulation	TAS	HLA-DPB1	HLA-DPB1	major histocompatibility complex, class II, DP beta 1	35	1163	65	14000	9.54026e-15	1.36521e-11	6.48191	46.5749
GO:0031295	T cell costimulation	TAS	CD3D	CD3D	CD3d molecule, delta (CD3-TCR complex)	35	1163	65	14000	9.54026e-15	1.36521e-11	6.48191	46.5749
GO:0031295	T cell costimulation	TAS	HLA-DQB2	HLA-DQB2	major histocompatibility complex, class II, DQ beta 2	35	1163	65	14000	9.54026e-15	1.36521e-11	6.48191	46.5749
GO:0031295	T cell costimulation	TAS	MAP3K14	MAP3K14	mitogen-activated protein kinase kinase kinase 14	35	1163	65	14000	9.54026e-15	1.36521e-11	6.48191	46.5749
GO:0031295	T cell costimulation	TAS	HLA-DMB	HLA-DMB	major histocompatibility complex, class II, DM beta	35	1163	65	14000	9.54026e-15	1.36521e-11	6.48191	46.5749
GO:0031295	T cell costimulation	TAS	CD80	CD80	CD80 molecule	35	1163	65	14000	9.54026e-15	1.36521e-11	6.48191	46.5749
GO:0031295	T cell costimulation	TAS	ICOS	ICOS	inducible T-cell co-stimulator	35	1163	65	14000	9.54026e-15	1.36521e-11	6.48191	46.5749
GO:0031295	T cell costimulation	TAS	BTLA	BTLA	B and T lymphocyte associated	35	1163	65	14000	9.54026e-15	1.36521e-11	6.48191	46.5749
GO:0031295	T cell costimulation	TAS	CD247	CD247	CD247 molecule	35	1163	65	14000	9.54026e-15	1.36521e-11	6.48191	46.5749
GO:0031295	T cell costimulation	TAS	CSK	CSK	c-src tyrosine kinase	35	1163	65	14000	9.54026e-15	1.36521e-11	6.48191	46.5749
GO:0031295	T cell costimulation	TAS	PDCD1	PDCD1	programmed cell death 1	35	1163	65	14000	9.54026e-15	1.36521e-11	6.48191	46.5749
GO:0031295	T cell costimulation	TAS	HLA-DOA	HLA-DOA	major histocompatibility complex, class II, DO alpha	35	1163	65	14000	9.54026e-15	1.36521e-11	6.48191	46.5749
GO:0031295	T cell costimulation	IDA	CD24	CD24	CD24 molecule	35	1163	65	14000	9.54026e-15	1.36521e-11	6.48191	46.5749
GO:0031295	T cell costimulation	TAS	CD3E	CD3E	CD3e molecule, epsilon (CD3-TCR complex)	35	1163	65	14000	9.54026e-15	1.36521e-11	6.48191	46.5749
GO:0031295	T cell costimulation	TAS	LCK	LCK	lymphocyte-specific protein tyrosine kinase	35	1163	65	14000	9.54026e-15	1.36521e-11	6.48191	46.5749
GO:0031295	T cell costimulation	IDA	CARD11	CARD11	caspase recruitment domain family, member 11	35	1163	65	14000	9.54026e-15	1.36521e-11	6.48191	46.5749
GO:0031295	T cell costimulation	TAS	CD3G	CD3G	CD3g molecule, gamma (CD3-TCR complex)	35	1163	65	14000	9.54026e-15	1.36521e-11	6.48191	46.5749
GO:0031295	T cell costimulation	TAS	CD28	CD28	CD28 molecule	35	1163	65	14000	9.54026e-15	1.36521e-11	6.48191	46.5749
GO:0031295	T cell costimulation	IEA	CD5	CD5	CD5 molecule	35	1163	65	14000	9.54026e-15	1.36521e-11	6.48191	46.5749
GO:0031295	T cell costimulation	IEA	TNFRSF13C	TNFRSF13C	tumor necrosis factor receptor superfamily, member 13C	35	1163	65	14000	9.54026e-15	1.36521e-11	6.48191	46.5749
GO:0031295	T cell costimulation	ISS	CCR7	CCR7	chemokine (C-C motif) receptor 7	35	1163	65	14000	9.54026e-15	1.36521e-11	6.48191	46.5749
GO:0031295	T cell costimulation	TAS	HLA-DMA	HLA-DMA	major histocompatibility complex, class II, DM alpha	35	1163	65	14000	9.54026e-15	1.36521e-11	6.48191	46.5749
GO:0031295	T cell costimulation	TAS	HLA-DOB	HLA-DOB	major histocompatibility complex, class II, DO beta	35	1163	65	14000	9.54026e-15	1.36521e-11	6.48191	46.5749
GO:0031295	T cell costimulation	TAS	PTPN6	PTPN6	protein tyrosine phosphatase, non-receptor type 6	35	1163	65	14000	9.54026e-15	1.36521e-11	6.48191	46.5749
GO:0031295	T cell costimulation	TAS	VAV1	VAV1	vav 1 guanine nucleotide exchange factor	35	1163	65	14000	9.54026e-15	1.36521e-11	6.48191	46.5749
GO:0050776	regulation of immune response	TAS	HLA-F	HLA-F	major histocompatibility complex, class I, F	31	1163	70	14000	1.52411e-11	1.454e-08	5.33104	35.9332
GO:0050776	regulation of immune response	IEA	IFNG	IFNG	interferon, gamma	31	1163	70	14000	1.52411e-11	1.454e-08	5.33104	35.9332
GO:0050776	regulation of immune response	TAS	AMICA1	AMICA1	adhesion molecule, interacts with CXADR antigen 1	31	1163	70	14000	1.52411e-11	1.454e-08	5.33104	35.9332
GO:0050776	regulation of immune response	TAS	ITGA4	ITGA4	integrin, alpha 4 (antigen CD49D, alpha 4 subunit of VLA-4 receptor)	31	1163	70	14000	1.52411e-11	1.454e-08	5.33104	35.9332
GO:0050776	regulation of immune response	TAS	CDH1	CDH1	cadherin 1, type 1, E-cadherin (epithelial)	31	1163	70	14000	1.52411e-11	1.454e-08	5.33104	35.9332
GO:0050776	regulation of immune response	TAS	CD40	CD40	CD40 molecule, TNF receptor superfamily member 5	31	1163	70	14000	1.52411e-11	1.454e-08	5.33104	35.9332
GO:0050776	regulation of immune response	TAS	FCGR2B	FCGR2B	Fc fragment of IgG, low affinity IIb, receptor (CD32)	31	1163	70	14000	1.52411e-11	1.454e-08	5.33104	35.9332
GO:0050776	regulation of immune response	TAS	CD96	CD96	CD96 molecule	31	1163	70	14000	1.52411e-11	1.454e-08	5.33104	35.9332
GO:0050776	regulation of immune response	IEA	TBX21	TBX21	T-box 21	31	1163	70	14000	1.52411e-11	1.454e-08	5.33104	35.9332
GO:0050776	regulation of immune response	TAS	CD3D	CD3D	CD3d molecule, delta (CD3-TCR complex)	31	1163	70	14000	1.52411e-11	1.454e-08	5.33104	35.9332
GO:0050776	regulation of immune response	TAS	LILRB1	LILRB1	leukocyte immunoglobulin-like receptor, subfamily B (with TM and ITIM domains), member 1	31	1163	70	14000	1.52411e-11	1.454e-08	5.33104	35.9332
GO:0050776	regulation of immune response	TAS	C3	C3	complement component 3	31	1163	70	14000	1.52411e-11	1.454e-08	5.33104	35.9332
GO:0050776	regulation of immune response	TAS	CD8A	CD8A	CD8a molecule	31	1163	70	14000	1.52411e-11	1.454e-08	5.33104	35.9332
GO:0050776	regulation of immune response	TAS	ITGB2	ITGB2	integrin, beta 2 (complement component 3 receptor 3 and 4 subunit)	31	1163	70	14000	1.52411e-11	1.454e-08	5.33104	35.9332
GO:0050776	regulation of immune response	TAS	CD8B	CD8B	CD8b molecule	31	1163	70	14000	1.52411e-11	1.454e-08	5.33104	35.9332
GO:0050776	regulation of immune response	TAS	HCST	HCST	hematopoietic cell signal transducer	31	1163	70	14000	1.52411e-11	1.454e-08	5.33104	35.9332
GO:0050776	regulation of immune response	TAS	CD247	CD247	CD247 molecule	31	1163	70	14000	1.52411e-11	1.454e-08	5.33104	35.9332
GO:0050776	regulation of immune response	TAS	CD3E	CD3E	CD3e molecule, epsilon (CD3-TCR complex)	31	1163	70	14000	1.52411e-11	1.454e-08	5.33104	35.9332
GO:0050776	regulation of immune response	IEA	CARD11	CARD11	caspase recruitment domain family, member 11	31	1163	70	14000	1.52411e-11	1.454e-08	5.33104	35.9332
GO:0050776	regulation of immune response	TAS	CRTAM	CRTAM	cytotoxic and regulatory T cell molecule	31	1163	70	14000	1.52411e-11	1.454e-08	5.33104	35.9332
GO:0050776	regulation of immune response	TAS	CD3G	CD3G	CD3g molecule, gamma (CD3-TCR complex)	31	1163	70	14000	1.52411e-11	1.454e-08	5.33104	35.9332
GO:0050776	regulation of immune response	TAS	SELL	SELL	selectin L	31	1163	70	14000	1.52411e-11	1.454e-08	5.33104	35.9332
GO:0050776	regulation of immune response	NAS	SLA2	SLA2	Src-like-adaptor 2	31	1163	70	14000	1.52411e-11	1.454e-08	5.33104	35.9332
GO:0050776	regulation of immune response	IEA	TNFRSF13C	TNFRSF13C	tumor necrosis factor receptor superfamily, member 13C	31	1163	70	14000	1.52411e-11	1.454e-08	5.33104	35.9332
GO:0050776	regulation of immune response	TAS	ITGAL	ITGAL	integrin, alpha L (antigen CD11A (p180), lymphocyte function-associated antigen 1; alpha polypeptide)	31	1163	70	14000	1.52411e-11	1.454e-08	5.33104	35.9332
GO:0050776	regulation of immune response	TAS	MICB	MICB	MHC class I polypeptide-related sequence B	31	1163	70	14000	1.52411e-11	1.454e-08	5.33104	35.9332
GO:0050776	regulation of immune response		HCP5	HCP5	HLA complex P5 (non-protein coding)	31	1163	70	14000	1.52411e-11	1.454e-08	5.33104	35.9332
GO:0050776	regulation of immune response	TAS	CD19	CD19	CD19 molecule	31	1163	70	14000	1.52411e-11	1.454e-08	5.33104	35.9332
GO:0050776	regulation of immune response	TAS	ITGB7	ITGB7	integrin, beta 7	31	1163	70	14000	1.52411e-11	1.454e-08	5.33104	35.9332
GO:0050776	regulation of immune response	TAS	ICAM3	ICAM3	intercellular adhesion molecule 3	31	1163	70	14000	1.52411e-11	1.454e-08	5.33104	35.9332
GO:0050776	regulation of immune response	TAS	IFITM1	IFITM1	interferon induced transmembrane protein 1 (9-27)	31	1163	70	14000	1.52411e-11	1.454e-08	5.33104	35.9332
GO:0050852	T cell receptor signaling pathway	TAS	HLA-DRA	HLA-DRA	major histocompatibility complex, class II, DR alpha	31	1163	74	14000	4.629e-11	3.31205e-08	5.04288	34.3305
GO:0050852	T cell receptor signaling pathway	TAS	PAG1	PAG1	phosphoprotein associated with glycosphingolipid microdomains 1	31	1163	74	14000	4.629e-11	3.31205e-08	5.04288	34.3305
GO:0050852	T cell receptor signaling pathway	ISS	GATA3	GATA3	GATA binding protein 3	31	1163	74	14000	4.629e-11	3.31205e-08	5.04288	34.3305
GO:0050852	T cell receptor signaling pathway	TAS	HLA-DPA1	HLA-DPA1	major histocompatibility complex, class II, DP alpha 1	31	1163	74	14000	4.629e-11	3.31205e-08	5.04288	34.3305
GO:0050852	T cell receptor signaling pathway	TAS	HLA-DQB1	HLA-DQB1	major histocompatibility complex, class II, DQ beta 1	31	1163	74	14000	4.629e-11	3.31205e-08	5.04288	34.3305
GO:0050852	T cell receptor signaling pathway	ISS	ITK	ITK	IL2-inducible T-cell kinase	31	1163	74	14000	4.629e-11	3.31205e-08	5.04288	34.3305
GO:0050852	T cell receptor signaling pathway	TAS	LCP2	LCP2	lymphocyte cytosolic protein 2 (SH2 domain containing leukocyte protein of 76kDa)	31	1163	74	14000	4.629e-11	3.31205e-08	5.04288	34.3305
GO:0050852	T cell receptor signaling pathway	TAS	FYB	FYB	FYN binding protein	31	1163	74	14000	4.629e-11	3.31205e-08	5.04288	34.3305
GO:0050852	T cell receptor signaling pathway	IDA	PTPRC	PTPRC	protein tyrosine phosphatase, receptor type, C	31	1163	74	14000	4.629e-11	3.31205e-08	5.04288	34.3305
GO:0050852	T cell receptor signaling pathway	TAS	HLA-DPB1	HLA-DPB1	major histocompatibility complex, class II, DP beta 1	31	1163	74	14000	4.629e-11	3.31205e-08	5.04288	34.3305
GO:0050852	T cell receptor signaling pathway	TAS	TRAT1	TRAT1	T cell receptor associated transmembrane adaptor 1	31	1163	74	14000	4.629e-11	3.31205e-08	5.04288	34.3305
GO:0050852	T cell receptor signaling pathway	TAS	CD3D	CD3D	CD3d molecule, delta (CD3-TCR complex)	31	1163	74	14000	4.629e-11	3.31205e-08	5.04288	34.3305
GO:0050852	T cell receptor signaling pathway	TAS	HLA-DQB2	HLA-DQB2	major histocompatibility complex, class II, DQ beta 2	31	1163	74	14000	4.629e-11	3.31205e-08	5.04288	34.3305
GO:0050852	T cell receptor signaling pathway	ISS	PLCG2	PLCG2	phospholipase C, gamma 2 (phosphatidylinositol-specific)	31	1163	74	14000	4.629e-11	3.31205e-08	5.04288	34.3305
GO:0050852	T cell receptor signaling pathway	IDA	PRKD2	PRKD2	protein kinase D2	31	1163	74	14000	4.629e-11	3.31205e-08	5.04288	34.3305
GO:0050852	T cell receptor signaling pathway	TAS	HLA-DMB	HLA-DMB	major histocompatibility complex, class II, DM beta	31	1163	74	14000	4.629e-11	3.31205e-08	5.04288	34.3305
GO:0050852	T cell receptor signaling pathway	TAS	PRKCQ	PRKCQ	protein kinase C, theta	31	1163	74	14000	4.629e-11	3.31205e-08	5.04288	34.3305
GO:0050852	T cell receptor signaling pathway	TAS	CD247	CD247	CD247 molecule	31	1163	74	14000	4.629e-11	3.31205e-08	5.04288	34.3305
GO:0050852	T cell receptor signaling pathway	TAS	CSK	CSK	c-src tyrosine kinase	31	1163	74	14000	4.629e-11	3.31205e-08	5.04288	34.3305
GO:0050852	T cell receptor signaling pathway	TAS	HLA-DOA	HLA-DOA	major histocompatibility complex, class II, DO alpha	31	1163	74	14000	4.629e-11	3.31205e-08	5.04288	34.3305
GO:0050852	T cell receptor signaling pathway	TAS	CD3E	CD3E	CD3e molecule, epsilon (CD3-TCR complex)	31	1163	74	14000	4.629e-11	3.31205e-08	5.04288	34.3305
GO:0050852	T cell receptor signaling pathway	TAS	LCK	LCK	lymphocyte-specific protein tyrosine kinase	31	1163	74	14000	4.629e-11	3.31205e-08	5.04288	34.3305
GO:0050852	T cell receptor signaling pathway	ISS	THEMIS	THEMIS	thymocyte selection associated	31	1163	74	14000	4.629e-11	3.31205e-08	5.04288	34.3305
GO:0050852	T cell receptor signaling pathway	TAS	CARD11	CARD11	caspase recruitment domain family, member 11	31	1163	74	14000	4.629e-11	3.31205e-08	5.04288	34.3305
GO:0050852	T cell receptor signaling pathway	TAS	INPP5D	INPP5D	inositol polyphosphate-5-phosphatase, 145kDa	31	1163	74	14000	4.629e-11	3.31205e-08	5.04288	34.3305
GO:0050852	T cell receptor signaling pathway	TAS	CD3G	CD3G	CD3g molecule, gamma (CD3-TCR complex)	31	1163	74	14000	4.629e-11	3.31205e-08	5.04288	34.3305
GO:0050852	T cell receptor signaling pathway	TAS	LAT	LAT	linker for activation of T cells	31	1163	74	14000	4.629e-11	3.31205e-08	5.04288	34.3305
GO:0050852	T cell receptor signaling pathway	IMP	SKAP1	SKAP1	src kinase associated phosphoprotein 1	31	1163	74	14000	4.629e-11	3.31205e-08	5.04288	34.3305
GO:0050852	T cell receptor signaling pathway	TAS	HLA-DMA	HLA-DMA	major histocompatibility complex, class II, DM alpha	31	1163	74	14000	4.629e-11	3.31205e-08	5.04288	34.3305
GO:0050852	T cell receptor signaling pathway	TAS	HLA-DOB	HLA-DOB	major histocompatibility complex, class II, DO beta	31	1163	74	14000	4.629e-11	3.31205e-08	5.04288	34.3305
GO:0050852	T cell receptor signaling pathway	TAS	PIK3CD	PIK3CD	phosphoinositide-3-kinase, catalytic, delta polypeptide	31	1163	74	14000	4.629e-11	3.31205e-08	5.04288	34.3305
GO:0060333	interferon-gamma-mediated signaling pathway	TAS	HLA-DRA	HLA-DRA	major histocompatibility complex, class II, DR alpha	27	1163	60	14000	2.22907e-10	1.27592e-07	5.41702	32.0628
GO:0060333	interferon-gamma-mediated signaling pathway	TAS	HLA-F	HLA-F	major histocompatibility complex, class I, F	27	1163	60	14000	2.22907e-10	1.27592e-07	5.41702	32.0628
GO:0060333	interferon-gamma-mediated signaling pathway	TAS	OAS2	OAS2	2'-5'-oligoadenylate synthetase 2, 69/71kDa	27	1163	60	14000	2.22907e-10	1.27592e-07	5.41702	32.0628
GO:0060333	interferon-gamma-mediated signaling pathway	TAS	IFNG	IFNG	interferon, gamma	27	1163	60	14000	2.22907e-10	1.27592e-07	5.41702	32.0628
GO:0060333	interferon-gamma-mediated signaling pathway	TAS	IRF1	IRF1	interferon regulatory factor 1	27	1163	60	14000	2.22907e-10	1.27592e-07	5.41702	32.0628
GO:0060333	interferon-gamma-mediated signaling pathway	TAS	HLA-DPA1	HLA-DPA1	major histocompatibility complex, class II, DP alpha 1	27	1163	60	14000	2.22907e-10	1.27592e-07	5.41702	32.0628
GO:0060333	interferon-gamma-mediated signaling pathway	TAS	PTAFR	PTAFR	platelet-activating factor receptor	27	1163	60	14000	2.22907e-10	1.27592e-07	5.41702	32.0628
GO:0060333	interferon-gamma-mediated signaling pathway	TAS	HLA-DQB1	HLA-DQB1	major histocompatibility complex, class II, DQ beta 1	27	1163	60	14000	2.22907e-10	1.27592e-07	5.41702	32.0628
GO:0060333	interferon-gamma-mediated signaling pathway	TAS	NCAM1	NCAM1	neural cell adhesion molecule 1	27	1163	60	14000	2.22907e-10	1.27592e-07	5.41702	32.0628
GO:0060333	interferon-gamma-mediated signaling pathway	TAS	PRKCD	PRKCD	protein kinase C, delta	27	1163	60	14000	2.22907e-10	1.27592e-07	5.41702	32.0628
GO:0060333	interferon-gamma-mediated signaling pathway	TAS	OAS1	OAS1	2'-5'-oligoadenylate synthetase 1, 40/46kDa	27	1163	60	14000	2.22907e-10	1.27592e-07	5.41702	32.0628
GO:0060333	interferon-gamma-mediated signaling pathway	TAS	PIAS1	PIAS1	protein inhibitor of activated STAT, 1	27	1163	60	14000	2.22907e-10	1.27592e-07	5.41702	32.0628
GO:0060333	interferon-gamma-mediated signaling pathway	TAS	HLA-DPB1	HLA-DPB1	major histocompatibility complex, class II, DP beta 1	27	1163	60	14000	2.22907e-10	1.27592e-07	5.41702	32.0628
GO:0060333	interferon-gamma-mediated signaling pathway	TAS	HLA-DQB2	HLA-DQB2	major histocompatibility complex, class II, DQ beta 2	27	1163	60	14000	2.22907e-10	1.27592e-07	5.41702	32.0628
GO:0060333	interferon-gamma-mediated signaling pathway	TAS	HLA-DMB	HLA-DMB	major histocompatibility complex, class II, DM beta	27	1163	60	14000	2.22907e-10	1.27592e-07	5.41702	32.0628
GO:0060333	interferon-gamma-mediated signaling pathway	TAS	HCK	HCK	hemopoietic cell kinase	27	1163	60	14000	2.22907e-10	1.27592e-07	5.41702	32.0628
GO:0060333	interferon-gamma-mediated signaling pathway	TAS	IRF5	IRF5	interferon regulatory factor 5	27	1163	60	14000	2.22907e-10	1.27592e-07	5.41702	32.0628
GO:0060333	interferon-gamma-mediated signaling pathway	TAS	HLA-DOA	HLA-DOA	major histocompatibility complex, class II, DO alpha	27	1163	60	14000	2.22907e-10	1.27592e-07	5.41702	32.0628
GO:0060333	interferon-gamma-mediated signaling pathway	TAS	SOCS1	SOCS1	suppressor of cytokine signaling 1	27	1163	60	14000	2.22907e-10	1.27592e-07	5.41702	32.0628
GO:0060333	interferon-gamma-mediated signaling pathway	TAS	IRF7	IRF7	interferon regulatory factor 7	27	1163	60	14000	2.22907e-10	1.27592e-07	5.41702	32.0628
GO:0060333	interferon-gamma-mediated signaling pathway	TAS	IRF8	IRF8	interferon regulatory factor 8	27	1163	60	14000	2.22907e-10	1.27592e-07	5.41702	32.0628
GO:0060333	interferon-gamma-mediated signaling pathway	IDA	STAT1	STAT1	signal transducer and activator of transcription 1, 91kDa	27	1163	60	14000	2.22907e-10	1.27592e-07	5.41702	32.0628
GO:0060333	interferon-gamma-mediated signaling pathway	TAS	HLA-DMA	HLA-DMA	major histocompatibility complex, class II, DM alpha	27	1163	60	14000	2.22907e-10	1.27592e-07	5.41702	32.0628
GO:0060333	interferon-gamma-mediated signaling pathway	TAS	HLA-DOB	HLA-DOB	major histocompatibility complex, class II, DO beta	27	1163	60	14000	2.22907e-10	1.27592e-07	5.41702	32.0628
GO:0060333	interferon-gamma-mediated signaling pathway	TAS	CIITA	CIITA	class II, major histocompatibility complex, transactivator	27	1163	60	14000	2.22907e-10	1.27592e-07	5.41702	32.0628
GO:0060333	interferon-gamma-mediated signaling pathway	TAS	IFI30	IFI30	interferon, gamma-inducible protein 30	27	1163	60	14000	2.22907e-10	1.27592e-07	5.41702	32.0628
GO:0060333	interferon-gamma-mediated signaling pathway	TAS	PTPN6	PTPN6	protein tyrosine phosphatase, non-receptor type 6	27	1163	60	14000	2.22907e-10	1.27592e-07	5.41702	32.0628
GO:0006954	inflammatory response	TAS	S100A9	S100A9	S100 calcium binding protein A9	58	1163	252	14000	4.636e-10	2.21137e-07	2.77061	31.0064
GO:0006954	inflammatory response	IEA	SELP	SELP	selectin P (granule membrane protein 140kDa, antigen CD62)	58	1163	252	14000	4.636e-10	2.21137e-07	2.77061	31.0064
GO:0006954	inflammatory response	IEA	CLEC7A	CLEC7A	C-type lectin domain family 7, member A	58	1163	252	14000	4.636e-10	2.21137e-07	2.77061	31.0064
GO:0006954	inflammatory response	TAS	LYZ	LYZ	lysozyme	58	1163	252	14000	4.636e-10	2.21137e-07	2.77061	31.0064
GO:0006954	inflammatory response	IEP	CHI3L1	CHI3L1	chitinase 3-like 1 (cartilage glycoprotein-39)	58	1163	252	14000	4.636e-10	2.21137e-07	2.77061	31.0064
GO:0006954	inflammatory response	IEA	LY96	LY96	lymphocyte antigen 96	58	1163	252	14000	4.636e-10	2.21137e-07	2.77061	31.0064
GO:0006954	inflammatory response	IEA	CXCL9	CXCL9	chemokine (C-X-C motif) ligand 9	58	1163	252	14000	4.636e-10	2.21137e-07	2.77061	31.0064
GO:0006954	inflammatory response	TAS	HDAC9	HDAC9	histone deacetylase 9	58	1163	252	14000	4.636e-10	2.21137e-07	2.77061	31.0064
GO:0006954	inflammatory response	IEA	NLRC4	NLRC4	NLR family, CARD domain containing 4	58	1163	252	14000	4.636e-10	2.21137e-07	2.77061	31.0064
GO:0006954	inflammatory response	IEA	PTAFR	PTAFR	platelet-activating factor receptor	58	1163	252	14000	4.636e-10	2.21137e-07	2.77061	31.0064
GO:0006954	inflammatory response	TAS	CCR2	CCR2	chemokine (C-C motif) receptor 2	58	1163	252	14000	4.636e-10	2.21137e-07	2.77061	31.0064
GO:0006954	inflammatory response		TLR7	TLR7	toll-like receptor 7	58	1163	252	14000	4.636e-10	2.21137e-07	2.77061	31.0064
GO:0006954	inflammatory response	TAS	CCL11	CCL11	chemokine (C-C motif) ligand 11	58	1163	252	14000	4.636e-10	2.21137e-07	2.77061	31.0064
GO:0006954	inflammatory response	IMP	PXK	PXK	PX domain containing serine/threonine kinase	58	1163	252	14000	4.636e-10	2.21137e-07	2.77061	31.0064
GO:0006954	inflammatory response		SEMA7A	SEMA7A	semaphorin 7A, GPI membrane anchor (John Milton Hagen blood group)	58	1163	252	14000	4.636e-10	2.21137e-07	2.77061	31.0064
GO:0006954	inflammatory response	IEA	CHST2	CHST2	carbohydrate (N-acetylglucosamine-6-O) sulfotransferase 2	58	1163	252	14000	4.636e-10	2.21137e-07	2.77061	31.0064
GO:0006954	inflammatory response	IDA	IL10	IL10	interleukin 10	58	1163	252	14000	4.636e-10	2.21137e-07	2.77061	31.0064
GO:0006954	inflammatory response	NAS	MMP25	MMP25	matrix metallopeptidase 25	58	1163	252	14000	4.636e-10	2.21137e-07	2.77061	31.0064
GO:0006954	inflammatory response	IDA	CCL5	CCL5	chemokine (C-C motif) ligand 5	58	1163	252	14000	4.636e-10	2.21137e-07	2.77061	31.0064
GO:0006954	inflammatory response	TAS	CD40	CD40	CD40 molecule, TNF receptor superfamily member 5	58	1163	252	14000	4.636e-10	2.21137e-07	2.77061	31.0064
GO:0006954	inflammatory response	IEA	TLR1	TLR1	toll-like receptor 1	58	1163	252	14000	4.636e-10	2.21137e-07	2.77061	31.0064
GO:0006954	inflammatory response	TAS	CYBB	CYBB	cytochrome b-245, beta polypeptide	58	1163	252	14000	4.636e-10	2.21137e-07	2.77061	31.0064
GO:0006954	inflammatory response	NAS	CCL21	CCL21	chemokine (C-C motif) ligand 21	58	1163	252	14000	4.636e-10	2.21137e-07	2.77061	31.0064
GO:0006954	inflammatory response	IEA	CAMK4	CAMK4	calcium/calmodulin-dependent protein kinase IV	58	1163	252	14000	4.636e-10	2.21137e-07	2.77061	31.0064
GO:0006954	inflammatory response	IEA	CCL17	CCL17	chemokine (C-C motif) ligand 17	58	1163	252	14000	4.636e-10	2.21137e-07	2.77061	31.0064
GO:0006954	inflammatory response	IEA	NFKBID	NFKBID	nuclear factor of kappa light polypeptide gene enhancer in B-cells inhibitor, delta	58	1163	252	14000	4.636e-10	2.21137e-07	2.77061	31.0064
GO:0006954	inflammatory response	NAS	CCL19	CCL19	chemokine (C-C motif) ligand 19	58	1163	252	14000	4.636e-10	2.21137e-07	2.77061	31.0064
GO:0006954	inflammatory response	IEA	LYN	LYN	v-yes-1 Yamaguchi sarcoma viral related oncogene homolog	58	1163	252	14000	4.636e-10	2.21137e-07	2.77061	31.0064
GO:0006954	inflammatory response	IEA	KCNJ10	KCNJ10	potassium inwardly-rectifying channel, subfamily J, member 10	58	1163	252	14000	4.636e-10	2.21137e-07	2.77061	31.0064
GO:0006954	inflammatory response	TAS	CCL22	CCL22	chemokine (C-C motif) ligand 22	58	1163	252	14000	4.636e-10	2.21137e-07	2.77061	31.0064
GO:0006954	inflammatory response	IEA	C3	C3	complement component 3	58	1163	252	14000	4.636e-10	2.21137e-07	2.77061	31.0064
GO:0006954	inflammatory response	NAS	ITGB2	ITGB2	integrin, beta 2 (complement component 3 receptor 3 and 4 subunit)	58	1163	252	14000	4.636e-10	2.21137e-07	2.77061	31.0064
GO:0006954	inflammatory response	IEA	CHST4	CHST4	carbohydrate (N-acetylglucosamine 6-O) sulfotransferase 4	58	1163	252	14000	4.636e-10	2.21137e-07	2.77061	31.0064
GO:0006954	inflammatory response	IEA	PRKCQ	PRKCQ	protein kinase C, theta	58	1163	252	14000	4.636e-10	2.21137e-07	2.77061	31.0064
GO:0006954	inflammatory response	TAS	CCR5	CCR5	chemokine (C-C motif) receptor 5	58	1163	252	14000	4.636e-10	2.21137e-07	2.77061	31.0064
GO:0006954	inflammatory response	IEA	PDPN	PDPN	podoplanin	58	1163	252	14000	4.636e-10	2.21137e-07	2.77061	31.0064
GO:0006954	inflammatory response	IEA	C1orf38	C1orf38	chromosome 1 open reading frame 38	58	1163	252	14000	4.636e-10	2.21137e-07	2.77061	31.0064
GO:0006954	inflammatory response	IEA	TLR6	TLR6	toll-like receptor 6	58	1163	252	14000	4.636e-10	2.21137e-07	2.77061	31.0064
GO:0006954	inflammatory response	TAS	NFATC3	NFATC3	nuclear factor of activated T-cells, cytoplasmic, calcineurin-dependent 3	58	1163	252	14000	4.636e-10	2.21137e-07	2.77061	31.0064
GO:0006954	inflammatory response		TLR9	TLR9	toll-like receptor 9	58	1163	252	14000	4.636e-10	2.21137e-07	2.77061	31.0064
GO:0006954	inflammatory response	TAS	PLA2G2D	PLA2G2D	phospholipase A2, group IID	58	1163	252	14000	4.636e-10	2.21137e-07	2.77061	31.0064
GO:0006954	inflammatory response		MYD88	MYD88	myeloid differentiation primary response gene (88)	58	1163	252	14000	4.636e-10	2.21137e-07	2.77061	31.0064
GO:0006954	inflammatory response	TAS	CXCR4	CXCR4	chemokine (C-X-C motif) receptor 4	58	1163	252	14000	4.636e-10	2.21137e-07	2.77061	31.0064
GO:0006954	inflammatory response		IRF7	IRF7	interferon regulatory factor 7	58	1163	252	14000	4.636e-10	2.21137e-07	2.77061	31.0064
GO:0006954	inflammatory response	IDA	ADAM8	ADAM8	ADAM metallopeptidase domain 8	58	1163	252	14000	4.636e-10	2.21137e-07	2.77061	31.0064
GO:0006954	inflammatory response	IDA	IL18	IL18	interleukin 18 (interferon-gamma-inducing factor)	58	1163	252	14000	4.636e-10	2.21137e-07	2.77061	31.0064
GO:0006954	inflammatory response		CNR2	CNR2	cannabinoid receptor 2 (macrophage)	58	1163	252	14000	4.636e-10	2.21137e-07	2.77061	31.0064
GO:0006954	inflammatory response	NAS	CCR7	CCR7	chemokine (C-C motif) receptor 7	58	1163	252	14000	4.636e-10	2.21137e-07	2.77061	31.0064
GO:0006954	inflammatory response	IEA	LY86	LY86	lymphocyte antigen 86	58	1163	252	14000	4.636e-10	2.21137e-07	2.77061	31.0064
GO:0006954	inflammatory response	NAS	ITGAL	ITGAL	integrin, alpha L (antigen CD11A (p180), lymphocyte function-associated antigen 1; alpha polypeptide)	58	1163	252	14000	4.636e-10	2.21137e-07	2.77061	31.0064
GO:0006954	inflammatory response	IDA	TNF	TNF	tumor necrosis factor	58	1163	252	14000	4.636e-10	2.21137e-07	2.77061	31.0064
GO:0006954	inflammatory response	IMP	CYBA	CYBA	cytochrome b-245, alpha polypeptide	58	1163	252	14000	4.636e-10	2.21137e-07	2.77061	31.0064
GO:0006954	inflammatory response	IEA	TLR10	TLR10	toll-like receptor 10	58	1163	252	14000	4.636e-10	2.21137e-07	2.77061	31.0064
GO:0006954	inflammatory response	IEA	CD180	CD180	CD180 molecule	58	1163	252	14000	4.636e-10	2.21137e-07	2.77061	31.0064
GO:0006954	inflammatory response	TAS	BLNK	BLNK	B-cell linker	58	1163	252	14000	4.636e-10	2.21137e-07	2.77061	31.0064
GO:0006954	inflammatory response	IEA	NCF1B	NCF1B	neutrophil cytosolic factor 1B pseudogene	58	1163	252	14000	4.636e-10	2.21137e-07	2.77061	31.0064
GO:0006954	inflammatory response	TAS	PIK3CD	PIK3CD	phosphoinositide-3-kinase, catalytic, delta polypeptide	58	1163	252	14000	4.636e-10	2.21137e-07	2.77061	31.0064
GO:0006954	inflammatory response	IEA	CAMK1D	CAMK1D	calcium/calmodulin-dependent protein kinase ID	58	1163	252	14000	4.636e-10	2.21137e-07	2.77061	31.0064
GO:0006959	humoral immune response	TAS	LTF	LTF	lactotransferrin	21	1163	36	14000	6.07717e-10	2.48469e-07	7.02207	30.6159
GO:0006959	humoral immune response	IEA	IFNG	IFNG	interferon, gamma	21	1163	36	14000	6.07717e-10	2.48469e-07	7.02207	30.6159
GO:0006959	humoral immune response	ISS	MEF2C	MEF2C	myocyte enhancer factor 2C	21	1163	36	14000	6.07717e-10	2.48469e-07	7.02207	30.6159
GO:0006959	humoral immune response	TAS	BCL2	BCL2	B-cell CLL/lymphoma 2	21	1163	36	14000	6.07717e-10	2.48469e-07	7.02207	30.6159
GO:0006959	humoral immune response	TAS	IL7	IL7	interleukin 7	21	1163	36	14000	6.07717e-10	2.48469e-07	7.02207	30.6159
GO:0006959	humoral immune response	ISS	GPR183	GPR183	G protein-coupled receptor 183	21	1163	36	14000	6.07717e-10	2.48469e-07	7.02207	30.6159
GO:0006959	humoral immune response	TAS	CCR6	CCR6	chemokine (C-C motif) receptor 6	21	1163	36	14000	6.07717e-10	2.48469e-07	7.02207	30.6159
GO:0006959	humoral immune response	TAS	CD83	CD83	CD83 molecule	21	1163	36	14000	6.07717e-10	2.48469e-07	7.02207	30.6159
GO:0006959	humoral immune response	TAS	ST6GAL1	ST6GAL1	ST6 beta-galactosamide alpha-2,6-sialyltranferase 1	21	1163	36	14000	6.07717e-10	2.48469e-07	7.02207	30.6159
GO:0006959	humoral immune response	IEA	SH2D1A	SH2D1A	SH2 domain containing 1A	21	1163	36	14000	6.07717e-10	2.48469e-07	7.02207	30.6159
GO:0006959	humoral immune response	TAS	EBI3	EBI3	Epstein-Barr virus induced 3	21	1163	36	14000	6.07717e-10	2.48469e-07	7.02207	30.6159
GO:0006959	humoral immune response	IEA	TFEB	TFEB	transcription factor EB	21	1163	36	14000	6.07717e-10	2.48469e-07	7.02207	30.6159
GO:0006959	humoral immune response	TAS	PDCD1	PDCD1	programmed cell death 1	21	1163	36	14000	6.07717e-10	2.48469e-07	7.02207	30.6159
GO:0006959	humoral immune response	TAS	CD28	CD28	CD28 molecule	21	1163	36	14000	6.07717e-10	2.48469e-07	7.02207	30.6159
GO:0006959	humoral immune response	TAS	LY86	LY86	lymphocyte antigen 86	21	1163	36	14000	6.07717e-10	2.48469e-07	7.02207	30.6159
GO:0006959	humoral immune response	TAS	POU2AF1	POU2AF1	POU class 2 associating factor 1	21	1163	36	14000	6.07717e-10	2.48469e-07	7.02207	30.6159
GO:0006959	humoral immune response	IEA	TNF	TNF	tumor necrosis factor	21	1163	36	14000	6.07717e-10	2.48469e-07	7.02207	30.6159
GO:0006959	humoral immune response	TAS	BLNK	BLNK	B-cell linker	21	1163	36	14000	6.07717e-10	2.48469e-07	7.02207	30.6159
GO:0006959	humoral immune response	TAS	POU2F2	POU2F2	POU class 2 homeobox 2	21	1163	36	14000	6.07717e-10	2.48469e-07	7.02207	30.6159
GO:0006959	humoral immune response	TAS	PSMB10	PSMB10	proteasome (prosome, macropain) subunit, beta type, 10	21	1163	36	14000	6.07717e-10	2.48469e-07	7.02207	30.6159
GO:0006959	humoral immune response	IEA	LTA	LTA	lymphotoxin alpha (TNF superfamily, member 1)	21	1163	36	14000	6.07717e-10	2.48469e-07	7.02207	30.6159
GO:0050853	B cell receptor signaling pathway	IMP	MNDA	MNDA	myeloid cell nuclear differentiation antigen	17	1163	24	14000	3.03584e-09	1.08607e-06	8.5268	28.2953
GO:0050853	B cell receptor signaling pathway	ISS	MEF2C	MEF2C	myocyte enhancer factor 2C	17	1163	24	14000	3.03584e-09	1.08607e-06	8.5268	28.2953
GO:0050853	B cell receptor signaling pathway	IMP	BCL2	BCL2	B-cell CLL/lymphoma 2	17	1163	24	14000	3.03584e-09	1.08607e-06	8.5268	28.2953
GO:0050853	B cell receptor signaling pathway	IMP	CD38	CD38	CD38 molecule	17	1163	24	14000	3.03584e-09	1.08607e-06	8.5268	28.2953
GO:0050853	B cell receptor signaling pathway	IMP	CTLA4	CTLA4	cytotoxic T-lymphocyte-associated protein 4	17	1163	24	14000	3.03584e-09	1.08607e-06	8.5268	28.2953
GO:0050853	B cell receptor signaling pathway	TAS	BTK	BTK	Bruton agammaglobulinemia tyrosine kinase	17	1163	24	14000	3.03584e-09	1.08607e-06	8.5268	28.2953
GO:0050853	B cell receptor signaling pathway	ISS	PTPRC	PTPRC	protein tyrosine phosphatase, receptor type, C	17	1163	24	14000	3.03584e-09	1.08607e-06	8.5268	28.2953
GO:0050853	B cell receptor signaling pathway	ISS	PLCG2	PLCG2	phospholipase C, gamma 2 (phosphatidylinositol-specific)	17	1163	24	14000	3.03584e-09	1.08607e-06	8.5268	28.2953
GO:0050853	B cell receptor signaling pathway	ISS	PRKCB	PRKCB	protein kinase C, beta	17	1163	24	14000	3.03584e-09	1.08607e-06	8.5268	28.2953
GO:0050853	B cell receptor signaling pathway	IEA	LCK	LCK	lymphocyte-specific protein tyrosine kinase	17	1163	24	14000	3.03584e-09	1.08607e-06	8.5268	28.2953
GO:0050853	B cell receptor signaling pathway	ISS	SYK	SYK	spleen tyrosine kinase	17	1163	24	14000	3.03584e-09	1.08607e-06	8.5268	28.2953
GO:0050853	B cell receptor signaling pathway	ISS	CD79A	CD79A	CD79a molecule, immunoglobulin-associated alpha	17	1163	24	14000	3.03584e-09	1.08607e-06	8.5268	28.2953
GO:0050853	B cell receptor signaling pathway	IEA	LIME1	LIME1	Lck interacting transmembrane adaptor 1	17	1163	24	14000	3.03584e-09	1.08607e-06	8.5268	28.2953
GO:0050853	B cell receptor signaling pathway	IMP	NCKAP1L	NCKAP1L	NCK-associated protein 1-like	17	1163	24	14000	3.03584e-09	1.08607e-06	8.5268	28.2953
GO:0050853	B cell receptor signaling pathway	IDA	BLK	BLK	B lymphoid tyrosine kinase	17	1163	24	14000	3.03584e-09	1.08607e-06	8.5268	28.2953
GO:0050853	B cell receptor signaling pathway	TAS	PIK3CD	PIK3CD	phosphoinositide-3-kinase, catalytic, delta polypeptide	17	1163	24	14000	3.03584e-09	1.08607e-06	8.5268	28.2953
GO:0050853	B cell receptor signaling pathway	IEA	KLHL6	KLHL6	kelch-like 6 (Drosophila)	17	1163	24	14000	3.03584e-09	1.08607e-06	8.5268	28.2953
GO:0042110	T cell activation	TAS	CLEC7A	CLEC7A	C-type lectin domain family 7, member A	20	1163	41	14000	1.57117e-08	4.99633e-06	5.87211	25.9236
GO:0042110	T cell activation	IDA	ADA	ADA	adenosine deaminase	20	1163	41	14000	1.57117e-08	4.99633e-06	5.87211	25.9236
GO:0042110	T cell activation	NAS	ICOSLG	ICOSLG	inducible T-cell co-stimulator ligand	20	1163	41	14000	1.57117e-08	4.99633e-06	5.87211	25.9236
GO:0042110	T cell activation	IC	CD86	CD86	CD86 molecule	20	1163	41	14000	1.57117e-08	4.99633e-06	5.87211	25.9236
GO:0042110	T cell activation	TAS	ITK	ITK	IL2-inducible T-cell kinase	20	1163	41	14000	1.57117e-08	4.99633e-06	5.87211	25.9236
GO:0042110	T cell activation	IEP	NLRC3	NLRC3	NLR family, CARD domain containing 3	20	1163	41	14000	1.57117e-08	4.99633e-06	5.87211	25.9236
GO:0042110	T cell activation	TAS	CD7	CD7	CD7 molecule	20	1163	41	14000	1.57117e-08	4.99633e-06	5.87211	25.9236
GO:0042110	T cell activation	NAS	CD8A	CD8A	CD8a molecule	20	1163	41	14000	1.57117e-08	4.99633e-06	5.87211	25.9236
GO:0042110	T cell activation	NAS	CD8B	CD8B	CD8b molecule	20	1163	41	14000	1.57117e-08	4.99633e-06	5.87211	25.9236
GO:0042110	T cell activation	IC	CD80	CD80	CD80 molecule	20	1163	41	14000	1.57117e-08	4.99633e-06	5.87211	25.9236
GO:0042110	T cell activation	NAS	CD3E	CD3E	CD3e molecule, epsilon (CD3-TCR complex)	20	1163	41	14000	1.57117e-08	4.99633e-06	5.87211	25.9236
GO:0042110	T cell activation	NAS	CD3G	CD3G	CD3g molecule, gamma (CD3-TCR complex)	20	1163	41	14000	1.57117e-08	4.99633e-06	5.87211	25.9236
GO:0042110	T cell activation	IEA	CD28	CD28	CD28 molecule	20	1163	41	14000	1.57117e-08	4.99633e-06	5.87211	25.9236
GO:0042110	T cell activation	TAS	LAT	LAT	linker for activation of T cells	20	1163	41	14000	1.57117e-08	4.99633e-06	5.87211	25.9236
GO:0042110	T cell activation	TAS	SLA2	SLA2	Src-like-adaptor 2	20	1163	41	14000	1.57117e-08	4.99633e-06	5.87211	25.9236
GO:0042110	T cell activation	TAS	CD2	CD2	CD2 molecule	20	1163	41	14000	1.57117e-08	4.99633e-06	5.87211	25.9236
GO:0042110	T cell activation	IEA	CD48	CD48	CD48 molecule	20	1163	41	14000	1.57117e-08	4.99633e-06	5.87211	25.9236
GO:0042110	T cell activation	TAS	PIK3CD	PIK3CD	phosphoinositide-3-kinase, catalytic, delta polypeptide	20	1163	41	14000	1.57117e-08	4.99633e-06	5.87211	25.9236
GO:0042110	T cell activation	IEA	HSH2D	HSH2D	hematopoietic SH2 domain containing	20	1163	41	14000	1.57117e-08	4.99633e-06	5.87211	25.9236
GO:0042110	T cell activation	IEA	VAV1	VAV1	vav 1 guanine nucleotide exchange factor	20	1163	41	14000	1.57117e-08	4.99633e-06	5.87211	25.9236
GO:0045087	innate immune response	IEA	CLEC10A	CLEC10A	C-type lectin domain family 10, member A	58	1163	295	14000	5.83926e-08	1.6712e-05	2.36676	24.0296
GO:0045087	innate immune response	IEA	CLEC7A	CLEC7A	C-type lectin domain family 7, member A	58	1163	295	14000	5.83926e-08	1.6712e-05	2.36676	24.0296
GO:0045087	innate immune response		SAA2	SAA2	serum amyloid A2	58	1163	295	14000	5.83926e-08	1.6712e-05	2.36676	24.0296
GO:0045087	innate immune response	TAS	LY96	LY96	lymphocyte antigen 96	58	1163	295	14000	5.83926e-08	1.6712e-05	2.36676	24.0296
GO:0045087	innate immune response	TAS	UBE2L6	UBE2L6	ubiquitin-conjugating enzyme E2L 6	58	1163	295	14000	5.83926e-08	1.6712e-05	2.36676	24.0296
GO:0045087	innate immune response	TAS	MEF2C	MEF2C	myocyte enhancer factor 2C	58	1163	295	14000	5.83926e-08	1.6712e-05	2.36676	24.0296
GO:0045087	innate immune response	TAS	UBA7	UBA7	ubiquitin-like modifier activating enzyme 7	58	1163	295	14000	5.83926e-08	1.6712e-05	2.36676	24.0296
GO:0045087	innate immune response	TAS	SAA1	SAA1	serum amyloid A1	58	1163	295	14000	5.83926e-08	1.6712e-05	2.36676	24.0296
GO:0045087	innate immune response	TAS	NLRC4	NLRC4	NLR family, CARD domain containing 4	58	1163	295	14000	5.83926e-08	1.6712e-05	2.36676	24.0296
GO:0045087	innate immune response	TAS	BCL2	BCL2	B-cell CLL/lymphoma 2	58	1163	295	14000	5.83926e-08	1.6712e-05	2.36676	24.0296
GO:0045087	innate immune response	IDA	APOBEC3F	APOBEC3F	apolipoprotein B mRNA editing enzyme, catalytic polypeptide-like 3F	58	1163	295	14000	5.83926e-08	1.6712e-05	2.36676	24.0296
GO:0045087	innate immune response		CD1D	CD1D	CD1d molecule	58	1163	295	14000	5.83926e-08	1.6712e-05	2.36676	24.0296
GO:0045087	innate immune response	TAS	CCR2	CCR2	chemokine (C-C motif) receptor 2	58	1163	295	14000	5.83926e-08	1.6712e-05	2.36676	24.0296
GO:0045087	innate immune response	TAS	DUSP4	DUSP4	dual specificity phosphatase 4	58	1163	295	14000	5.83926e-08	1.6712e-05	2.36676	24.0296
GO:0045087	innate immune response	TAS	TLR7	TLR7	toll-like receptor 7	58	1163	295	14000	5.83926e-08	1.6712e-05	2.36676	24.0296
GO:0045087	innate immune response	TAS	NCF2	NCF2	neutrophil cytosolic factor 2	58	1163	295	14000	5.83926e-08	1.6712e-05	2.36676	24.0296
GO:0045087	innate immune response	TAS	CCR6	CCR6	chemokine (C-C motif) receptor 6	58	1163	295	14000	5.83926e-08	1.6712e-05	2.36676	24.0296
GO:0045087	innate immune response	IEA	CR2	CR2	complement component (3d/Epstein Barr virus) receptor 2	58	1163	295	14000	5.83926e-08	1.6712e-05	2.36676	24.0296
GO:0045087	innate immune response	TAS	BTK	BTK	Bruton agammaglobulinemia tyrosine kinase	58	1163	295	14000	5.83926e-08	1.6712e-05	2.36676	24.0296
GO:0045087	innate immune response	IEA	TLR1	TLR1	toll-like receptor 1	58	1163	295	14000	5.83926e-08	1.6712e-05	2.36676	24.0296
GO:0045087	innate immune response	IMP	CYBB	CYBB	cytochrome b-245, beta polypeptide	58	1163	295	14000	5.83926e-08	1.6712e-05	2.36676	24.0296
GO:0045087	innate immune response	TAS	C2	C2	complement component 2	58	1163	295	14000	5.83926e-08	1.6712e-05	2.36676	24.0296
GO:0045087	innate immune response	TAS	MAP3K1	MAP3K1	mitogen-activated protein kinase kinase kinase 1	58	1163	295	14000	5.83926e-08	1.6712e-05	2.36676	24.0296
GO:0045087	innate immune response	IEA	SIGIRR	SIGIRR	single immunoglobulin and toll-interleukin 1 receptor (TIR) domain	58	1163	295	14000	5.83926e-08	1.6712e-05	2.36676	24.0296
GO:0045087	innate immune response	TAS	CFP	CFP	complement factor properdin	58	1163	295	14000	5.83926e-08	1.6712e-05	2.36676	24.0296
GO:0045087	innate immune response	TAS	CYLD	CYLD	cylindromatosis (turban tumor syndrome)	58	1163	295	14000	5.83926e-08	1.6712e-05	2.36676	24.0296
GO:0045087	innate immune response	IEA	LYN	LYN	v-yes-1 Yamaguchi sarcoma viral related oncogene homolog	58	1163	295	14000	5.83926e-08	1.6712e-05	2.36676	24.0296
GO:0045087	innate immune response	TAS	C3	C3	complement component 3	58	1163	295	14000	5.83926e-08	1.6712e-05	2.36676	24.0296
GO:0045087	innate immune response	TAS	IKBKE	IKBKE	inhibitor of kappa light polypeptide gene enhancer in B-cells, kinase epsilon	58	1163	295	14000	5.83926e-08	1.6712e-05	2.36676	24.0296
GO:0045087	innate immune response	TAS	PYCARD	PYCARD	PYD and CARD domain containing	58	1163	295	14000	5.83926e-08	1.6712e-05	2.36676	24.0296
GO:0045087	innate immune response	IMP	NLRC5	NLRC5	NLR family, CARD domain containing 5	58	1163	295	14000	5.83926e-08	1.6712e-05	2.36676	24.0296
GO:0045087	innate immune response	IEA	HCK	HCK	hemopoietic cell kinase	58	1163	295	14000	5.83926e-08	1.6712e-05	2.36676	24.0296
GO:0045087	innate immune response	IEA	UNC93B1	UNC93B1	unc-93 homolog B1 (C. elegans)	58	1163	295	14000	5.83926e-08	1.6712e-05	2.36676	24.0296
GO:0045087	innate immune response	TAS	CASP8	CASP8	caspase 8, apoptosis-related cysteine peptidase	58	1163	295	14000	5.83926e-08	1.6712e-05	2.36676	24.0296
GO:0045087	innate immune response	TAS	TLR6	TLR6	toll-like receptor 6	58	1163	295	14000	5.83926e-08	1.6712e-05	2.36676	24.0296
GO:0045087	innate immune response	TAS	TLR9	TLR9	toll-like receptor 9	58	1163	295	14000	5.83926e-08	1.6712e-05	2.36676	24.0296
GO:0045087	innate immune response	IEA	ZBP1	ZBP1	Z-DNA binding protein 1	58	1163	295	14000	5.83926e-08	1.6712e-05	2.36676	24.0296
GO:0045087	innate immune response	TAS	MYD88	MYD88	myeloid differentiation primary response gene (88)	58	1163	295	14000	5.83926e-08	1.6712e-05	2.36676	24.0296
GO:0045087	innate immune response	TAS	IRF7	IRF7	interferon regulatory factor 7	58	1163	295	14000	5.83926e-08	1.6712e-05	2.36676	24.0296
GO:0045087	innate immune response	IEA	CLEC4A	CLEC4A	C-type lectin domain family 4, member A	58	1163	295	14000	5.83926e-08	1.6712e-05	2.36676	24.0296
GO:0045087	innate immune response	TAS	TRAF3	TRAF3	TNF receptor-associated factor 3	58	1163	295	14000	5.83926e-08	1.6712e-05	2.36676	24.0296
GO:0045087	innate immune response	ISS	SYK	SYK	spleen tyrosine kinase	58	1163	295	14000	5.83926e-08	1.6712e-05	2.36676	24.0296
GO:0045087	innate immune response	IEA	LY86	LY86	lymphocyte antigen 86	58	1163	295	14000	5.83926e-08	1.6712e-05	2.36676	24.0296
GO:0045087	innate immune response	IMP	CYBA	CYBA	cytochrome b-245, alpha polypeptide	58	1163	295	14000	5.83926e-08	1.6712e-05	2.36676	24.0296
GO:0045087	innate immune response	TAS	TLR10	TLR10	toll-like receptor 10	58	1163	295	14000	5.83926e-08	1.6712e-05	2.36676	24.0296
GO:0045087	innate immune response	IEA	CD180	CD180	CD180 molecule	58	1163	295	14000	5.83926e-08	1.6712e-05	2.36676	24.0296
GO:0045087	innate immune response	IEA	CR1	CR1	complement component (3b/4b) receptor 1 (Knops blood group)	58	1163	295	14000	5.83926e-08	1.6712e-05	2.36676	24.0296
GO:0045087	innate immune response	NAS	CORO1A	CORO1A	coronin, actin binding protein, 1A	58	1163	295	14000	5.83926e-08	1.6712e-05	2.36676	24.0296
GO:0045087	innate immune response	TAS	PSTPIP1	PSTPIP1	proline-serine-threonine phosphatase interacting protein 1	58	1163	295	14000	5.83926e-08	1.6712e-05	2.36676	24.0296
GO:0045087	innate immune response	TAS	AIM2	AIM2	absent in melanoma 2	58	1163	295	14000	5.83926e-08	1.6712e-05	2.36676	24.0296
GO:0045087	innate immune response	IEA	MAP4K2	MAP4K2	mitogen-activated protein kinase kinase kinase kinase 2	58	1163	295	14000	5.83926e-08	1.6712e-05	2.36676	24.0296
GO:0045087	innate immune response	IDA	APOBEC3G	APOBEC3G	apolipoprotein B mRNA editing enzyme, catalytic polypeptide-like 3G	58	1163	295	14000	5.83926e-08	1.6712e-05	2.36676	24.0296
GO:0045087	innate immune response	IEA	TNFAIP8L2	TNFAIP8L2	tumor necrosis factor, alpha-induced protein 8-like 2	58	1163	295	14000	5.83926e-08	1.6712e-05	2.36676	24.0296
GO:0045087	innate immune response	TAS	RPS6KA1	RPS6KA1	ribosomal protein S6 kinase, 90kDa, polypeptide 1	58	1163	295	14000	5.83926e-08	1.6712e-05	2.36676	24.0296
GO:0045087	innate immune response	TAS	PIK3CD	PIK3CD	phosphoinositide-3-kinase, catalytic, delta polypeptide	58	1163	295	14000	5.83926e-08	1.6712e-05	2.36676	24.0296
GO:0045087	innate immune response	IEA	JAK3	JAK3	Janus kinase 3	58	1163	295	14000	5.83926e-08	1.6712e-05	2.36676	24.0296
GO:0045087	innate immune response	IEA	GZMM	GZMM	granzyme M (lymphocyte met-ase 1)	58	1163	295	14000	5.83926e-08	1.6712e-05	2.36676	24.0296
GO:0045087	innate immune response	IEA	IFITM1	IFITM1	interferon induced transmembrane protein 1 (9-27)	58	1163	295	14000	5.83926e-08	1.6712e-05	2.36676	24.0296
GO:0007166	cell surface receptor signaling pathway	TAS	IFNG	IFNG	interferon, gamma	40	1163	166	14000	6.58806e-08	1.71409e-05	2.90068	23.8556
GO:0007166	cell surface receptor signaling pathway	TAS	LY96	LY96	lymphocyte antigen 96	40	1163	166	14000	6.58806e-08	1.71409e-05	2.90068	23.8556
GO:0007166	cell surface receptor signaling pathway	TAS	IL7R	IL7R	interleukin 7 receptor	40	1163	166	14000	6.58806e-08	1.71409e-05	2.90068	23.8556
GO:0007166	cell surface receptor signaling pathway	TAS	KLRB1	KLRB1	killer cell lectin-like receptor subfamily B, member 1	40	1163	166	14000	6.58806e-08	1.71409e-05	2.90068	23.8556
GO:0007166	cell surface receptor signaling pathway	TAS	TNFRSF14	TNFRSF14	tumor necrosis factor receptor superfamily, member 14	40	1163	166	14000	6.58806e-08	1.71409e-05	2.90068	23.8556
GO:0007166	cell surface receptor signaling pathway	TAS	DTX1	DTX1	deltex homolog 1 (Drosophila)	40	1163	166	14000	6.58806e-08	1.71409e-05	2.90068	23.8556
GO:0007166	cell surface receptor signaling pathway	TAS	IGSF6	IGSF6	immunoglobulin superfamily, member 6	40	1163	166	14000	6.58806e-08	1.71409e-05	2.90068	23.8556
GO:0007166	cell surface receptor signaling pathway	TAS	ADRB2	ADRB2	adrenergic, beta-2-, receptor, surface	40	1163	166	14000	6.58806e-08	1.71409e-05	2.90068	23.8556
GO:0007166	cell surface receptor signaling pathway	IEA	FCER1A	FCER1A	Fc fragment of IgE, high affinity I, receptor for; alpha polypeptide	40	1163	166	14000	6.58806e-08	1.71409e-05	2.90068	23.8556
GO:0007166	cell surface receptor signaling pathway	TAS	PTPRC	PTPRC	protein tyrosine phosphatase, receptor type, C	40	1163	166	14000	6.58806e-08	1.71409e-05	2.90068	23.8556
GO:0007166	cell surface receptor signaling pathway	IEA	LAG3	LAG3	lymphocyte-activation gene 3	40	1163	166	14000	6.58806e-08	1.71409e-05	2.90068	23.8556
GO:0007166	cell surface receptor signaling pathway	IC	CD3D	CD3D	CD3d molecule, delta (CD3-TCR complex)	40	1163	166	14000	6.58806e-08	1.71409e-05	2.90068	23.8556
GO:0007166	cell surface receptor signaling pathway	TAS	CLEC2D	CLEC2D	C-type lectin domain family 2, member D	40	1163	166	14000	6.58806e-08	1.71409e-05	2.90068	23.8556
GO:0007166	cell surface receptor signaling pathway	IEA	CD8A	CD8A	CD8a molecule	40	1163	166	14000	6.58806e-08	1.71409e-05	2.90068	23.8556
GO:0007166	cell surface receptor signaling pathway	TAS	PRL	PRL	prolactin	40	1163	166	14000	6.58806e-08	1.71409e-05	2.90068	23.8556
GO:0007166	cell surface receptor signaling pathway	TAS	GP1BA	GP1BA	glycoprotein Ib (platelet), alpha polypeptide	40	1163	166	14000	6.58806e-08	1.71409e-05	2.90068	23.8556
GO:0007166	cell surface receptor signaling pathway		STK4	STK4	serine/threonine kinase 4	40	1163	166	14000	6.58806e-08	1.71409e-05	2.90068	23.8556
GO:0007166	cell surface receptor signaling pathway	TAS	CCR5	CCR5	chemokine (C-C motif) receptor 5	40	1163	166	14000	6.58806e-08	1.71409e-05	2.90068	23.8556
GO:0007166	cell surface receptor signaling pathway	TAS	IL2RA	IL2RA	interleukin 2 receptor, alpha	40	1163	166	14000	6.58806e-08	1.71409e-05	2.90068	23.8556
GO:0007166	cell surface receptor signaling pathway	IEA	CD247	CD247	CD247 molecule	40	1163	166	14000	6.58806e-08	1.71409e-05	2.90068	23.8556
GO:0007166	cell surface receptor signaling pathway	TAS	BIRC3	BIRC3	baculoviral IAP repeat containing 3	40	1163	166	14000	6.58806e-08	1.71409e-05	2.90068	23.8556
GO:0007166	cell surface receptor signaling pathway	NAS	CD3E	CD3E	CD3e molecule, epsilon (CD3-TCR complex)	40	1163	166	14000	6.58806e-08	1.71409e-05	2.90068	23.8556
GO:0007166	cell surface receptor signaling pathway	IEA	LCK	LCK	lymphocyte-specific protein tyrosine kinase	40	1163	166	14000	6.58806e-08	1.71409e-05	2.90068	23.8556
GO:0007166	cell surface receptor signaling pathway	TAS	IL27RA	IL27RA	interleukin 27 receptor, alpha	40	1163	166	14000	6.58806e-08	1.71409e-05	2.90068	23.8556
GO:0007166	cell surface receptor signaling pathway	NAS	EVL	EVL	Enah/Vasp-like	40	1163	166	14000	6.58806e-08	1.71409e-05	2.90068	23.8556
GO:0007166	cell surface receptor signaling pathway	IMP	CD3G	CD3G	CD3g molecule, gamma (CD3-TCR complex)	40	1163	166	14000	6.58806e-08	1.71409e-05	2.90068	23.8556
GO:0007166	cell surface receptor signaling pathway	TAS	MYD88	MYD88	myeloid differentiation primary response gene (88)	40	1163	166	14000	6.58806e-08	1.71409e-05	2.90068	23.8556
GO:0007166	cell surface receptor signaling pathway	NAS	COL4A3	COL4A3	collagen, type IV, alpha 3 (Goodpasture antigen)	40	1163	166	14000	6.58806e-08	1.71409e-05	2.90068	23.8556
GO:0007166	cell surface receptor signaling pathway	TAS	CD28	CD28	CD28 molecule	40	1163	166	14000	6.58806e-08	1.71409e-05	2.90068	23.8556
GO:0007166	cell surface receptor signaling pathway	TAS	TNFRSF13B	TNFRSF13B	tumor necrosis factor receptor superfamily, member 13B	40	1163	166	14000	6.58806e-08	1.71409e-05	2.90068	23.8556
GO:0007166	cell surface receptor signaling pathway	TAS	CLEC4A	CLEC4A	C-type lectin domain family 4, member A	40	1163	166	14000	6.58806e-08	1.71409e-05	2.90068	23.8556
GO:0007166	cell surface receptor signaling pathway	IDA	EPHA1	EPHA1	EPH receptor A1	40	1163	166	14000	6.58806e-08	1.71409e-05	2.90068	23.8556
GO:0007166	cell surface receptor signaling pathway	TAS	CD2	CD2	CD2 molecule	40	1163	166	14000	6.58806e-08	1.71409e-05	2.90068	23.8556
GO:0007166	cell surface receptor signaling pathway	TAS	MKNK2	MKNK2	MAP kinase interacting serine/threonine kinase 2	40	1163	166	14000	6.58806e-08	1.71409e-05	2.90068	23.8556
GO:0007166	cell surface receptor signaling pathway	IEA	CD79A	CD79A	CD79a molecule, immunoglobulin-associated alpha	40	1163	166	14000	6.58806e-08	1.71409e-05	2.90068	23.8556
GO:0007166	cell surface receptor signaling pathway	TAS	CD19	CD19	CD19 molecule	40	1163	166	14000	6.58806e-08	1.71409e-05	2.90068	23.8556
GO:0007166	cell surface receptor signaling pathway	IEA	CD79B	CD79B	CD79b molecule, immunoglobulin-associated beta	40	1163	166	14000	6.58806e-08	1.71409e-05	2.90068	23.8556
GO:0007166	cell surface receptor signaling pathway	NAS	CD27	CD27	CD27 molecule	40	1163	166	14000	6.58806e-08	1.71409e-05	2.90068	23.8556
GO:0007166	cell surface receptor signaling pathway	IEA	PIK3CD	PIK3CD	phosphoinositide-3-kinase, catalytic, delta polypeptide	40	1163	166	14000	6.58806e-08	1.71409e-05	2.90068	23.8556
GO:0007166	cell surface receptor signaling pathway	TAS	IFITM1	IFITM1	interferon induced transmembrane protein 1 (9-27)	40	1163	166	14000	6.58806e-08	1.71409e-05	2.90068	23.8556
GO:0019221	cytokine-mediated signaling pathway	TAS	MX2	MX2	myxovirus (influenza virus) resistance 2 (mouse)	45	1163	206	14000	1.24952e-07	2.98009e-05	2.62962	22.9321
GO:0019221	cytokine-mediated signaling pathway	TAS	HLA-DRA	HLA-DRA	major histocompatibility complex, class II, DR alpha	45	1163	206	14000	1.24952e-07	2.98009e-05	2.62962	22.9321
GO:0019221	cytokine-mediated signaling pathway	IDA	CD74	CD74	CD74 molecule, major histocompatibility complex, class II invariant chain	45	1163	206	14000	1.24952e-07	2.98009e-05	2.62962	22.9321
GO:0019221	cytokine-mediated signaling pathway	TAS	HLA-F	HLA-F	major histocompatibility complex, class I, F	45	1163	206	14000	1.24952e-07	2.98009e-05	2.62962	22.9321
GO:0019221	cytokine-mediated signaling pathway	TAS	OAS2	OAS2	2'-5'-oligoadenylate synthetase 2, 69/71kDa	45	1163	206	14000	1.24952e-07	2.98009e-05	2.62962	22.9321
GO:0019221	cytokine-mediated signaling pathway	TAS	IFNG	IFNG	interferon, gamma	45	1163	206	14000	1.24952e-07	2.98009e-05	2.62962	22.9321
GO:0019221	cytokine-mediated signaling pathway	TAS	UBE2L6	UBE2L6	ubiquitin-conjugating enzyme E2L 6	45	1163	206	14000	1.24952e-07	2.98009e-05	2.62962	22.9321
GO:0019221	cytokine-mediated signaling pathway	TAS	UBA7	UBA7	ubiquitin-like modifier activating enzyme 7	45	1163	206	14000	1.24952e-07	2.98009e-05	2.62962	22.9321
GO:0019221	cytokine-mediated signaling pathway	TAS	IRF1	IRF1	interferon regulatory factor 1	45	1163	206	14000	1.24952e-07	2.98009e-05	2.62962	22.9321
GO:0019221	cytokine-mediated signaling pathway	TAS	HLA-DPA1	HLA-DPA1	major histocompatibility complex, class II, DP alpha 1	45	1163	206	14000	1.24952e-07	2.98009e-05	2.62962	22.9321
GO:0019221	cytokine-mediated signaling pathway	TAS	PTAFR	PTAFR	platelet-activating factor receptor	45	1163	206	14000	1.24952e-07	2.98009e-05	2.62962	22.9321
GO:0019221	cytokine-mediated signaling pathway	IDA	CCR2	CCR2	chemokine (C-C motif) receptor 2	45	1163	206	14000	1.24952e-07	2.98009e-05	2.62962	22.9321
GO:0019221	cytokine-mediated signaling pathway	TAS	HLA-DQB1	HLA-DQB1	major histocompatibility complex, class II, DQ beta 1	45	1163	206	14000	1.24952e-07	2.98009e-05	2.62962	22.9321
GO:0019221	cytokine-mediated signaling pathway	TAS	NCAM1	NCAM1	neural cell adhesion molecule 1	45	1163	206	14000	1.24952e-07	2.98009e-05	2.62962	22.9321
GO:0019221	cytokine-mediated signaling pathway	NAS	IL28RA	IL28RA	interleukin 28 receptor, alpha (interferon, lambda receptor)	45	1163	206	14000	1.24952e-07	2.98009e-05	2.62962	22.9321
GO:0019221	cytokine-mediated signaling pathway	TAS	PRKCD	PRKCD	protein kinase C, delta	45	1163	206	14000	1.24952e-07	2.98009e-05	2.62962	22.9321
GO:0019221	cytokine-mediated signaling pathway	NAS	CEBPA	CEBPA	CCAAT/enhancer binding protein (C/EBP), alpha	45	1163	206	14000	1.24952e-07	2.98009e-05	2.62962	22.9321
GO:0019221	cytokine-mediated signaling pathway	TAS	FLT3	FLT3	fms-related tyrosine kinase 3	45	1163	206	14000	1.24952e-07	2.98009e-05	2.62962	22.9321
GO:0019221	cytokine-mediated signaling pathway	TAS	OAS1	OAS1	2'-5'-oligoadenylate synthetase 1, 40/46kDa	45	1163	206	14000	1.24952e-07	2.98009e-05	2.62962	22.9321
GO:0019221	cytokine-mediated signaling pathway	TAS	PIAS1	PIAS1	protein inhibitor of activated STAT, 1	45	1163	206	14000	1.24952e-07	2.98009e-05	2.62962	22.9321
GO:0019221	cytokine-mediated signaling pathway	TAS	HLA-DPB1	HLA-DPB1	major histocompatibility complex, class II, DP beta 1	45	1163	206	14000	1.24952e-07	2.98009e-05	2.62962	22.9321
GO:0019221	cytokine-mediated signaling pathway	TAS	NUP210	NUP210	nucleoporin 210kDa	45	1163	206	14000	1.24952e-07	2.98009e-05	2.62962	22.9321
GO:0019221	cytokine-mediated signaling pathway	TAS	HLA-DQB2	HLA-DQB2	major histocompatibility complex, class II, DQ beta 2	45	1163	206	14000	1.24952e-07	2.98009e-05	2.62962	22.9321
GO:0019221	cytokine-mediated signaling pathway	IPI	EBI3	EBI3	Epstein-Barr virus induced 3	45	1163	206	14000	1.24952e-07	2.98009e-05	2.62962	22.9321
GO:0019221	cytokine-mediated signaling pathway	TAS	HLA-DMB	HLA-DMB	major histocompatibility complex, class II, DM beta	45	1163	206	14000	1.24952e-07	2.98009e-05	2.62962	22.9321
GO:0019221	cytokine-mediated signaling pathway	TAS	HCK	HCK	hemopoietic cell kinase	45	1163	206	14000	1.24952e-07	2.98009e-05	2.62962	22.9321
GO:0019221	cytokine-mediated signaling pathway	IEA	IL2RA	IL2RA	interleukin 2 receptor, alpha	45	1163	206	14000	1.24952e-07	2.98009e-05	2.62962	22.9321
GO:0019221	cytokine-mediated signaling pathway	TAS	IRF5	IRF5	interferon regulatory factor 5	45	1163	206	14000	1.24952e-07	2.98009e-05	2.62962	22.9321
GO:0019221	cytokine-mediated signaling pathway	TAS	HLA-DOA	HLA-DOA	major histocompatibility complex, class II, DO alpha	45	1163	206	14000	1.24952e-07	2.98009e-05	2.62962	22.9321
GO:0019221	cytokine-mediated signaling pathway	ISS	SOCS1	SOCS1	suppressor of cytokine signaling 1	45	1163	206	14000	1.24952e-07	2.98009e-05	2.62962	22.9321
GO:0019221	cytokine-mediated signaling pathway	TAS	PSMB8	PSMB8	proteasome (prosome, macropain) subunit, beta type, 8 (large multifunctional peptidase 7)	45	1163	206	14000	1.24952e-07	2.98009e-05	2.62962	22.9321
GO:0019221	cytokine-mediated signaling pathway	IEA	MYD88	MYD88	myeloid differentiation primary response gene (88)	45	1163	206	14000	1.24952e-07	2.98009e-05	2.62962	22.9321
GO:0019221	cytokine-mediated signaling pathway	TAS	IRF7	IRF7	interferon regulatory factor 7	45	1163	206	14000	1.24952e-07	2.98009e-05	2.62962	22.9321
GO:0019221	cytokine-mediated signaling pathway	TAS	IRF8	IRF8	interferon regulatory factor 8	45	1163	206	14000	1.24952e-07	2.98009e-05	2.62962	22.9321
GO:0019221	cytokine-mediated signaling pathway	TAS	STAT1	STAT1	signal transducer and activator of transcription 1, 91kDa	45	1163	206	14000	1.24952e-07	2.98009e-05	2.62962	22.9321
GO:0019221	cytokine-mediated signaling pathway	IDA	IL2RB	IL2RB	interleukin 2 receptor, beta	45	1163	206	14000	1.24952e-07	2.98009e-05	2.62962	22.9321
GO:0019221	cytokine-mediated signaling pathway	TAS	HLA-DMA	HLA-DMA	major histocompatibility complex, class II, DM alpha	45	1163	206	14000	1.24952e-07	2.98009e-05	2.62962	22.9321
GO:0019221	cytokine-mediated signaling pathway	TAS	HLA-DOB	HLA-DOB	major histocompatibility complex, class II, DO beta	45	1163	206	14000	1.24952e-07	2.98009e-05	2.62962	22.9321
GO:0019221	cytokine-mediated signaling pathway	TAS	ISG20	ISG20	interferon stimulated exonuclease gene 20kDa	45	1163	206	14000	1.24952e-07	2.98009e-05	2.62962	22.9321
GO:0019221	cytokine-mediated signaling pathway	TAS	CIITA	CIITA	class II, major histocompatibility complex, transactivator	45	1163	206	14000	1.24952e-07	2.98009e-05	2.62962	22.9321
GO:0019221	cytokine-mediated signaling pathway	TAS	IFI30	IFI30	interferon, gamma-inducible protein 30	45	1163	206	14000	1.24952e-07	2.98009e-05	2.62962	22.9321
GO:0019221	cytokine-mediated signaling pathway	IDA	JAK3	JAK3	Janus kinase 3	45	1163	206	14000	1.24952e-07	2.98009e-05	2.62962	22.9321
GO:0019221	cytokine-mediated signaling pathway	TAS	PTPN6	PTPN6	protein tyrosine phosphatase, non-receptor type 6	45	1163	206	14000	1.24952e-07	2.98009e-05	2.62962	22.9321
GO:0019221	cytokine-mediated signaling pathway	TAS	IFITM1	IFITM1	interferon induced transmembrane protein 1 (9-27)	45	1163	206	14000	1.24952e-07	2.98009e-05	2.62962	22.9321
GO:0019221	cytokine-mediated signaling pathway	TAS	IL12RB1	IL12RB1	interleukin 12 receptor, beta 1	45	1163	206	14000	1.24952e-07	2.98009e-05	2.62962	22.9321
GO:0042113	B cell activation	TAS	HDAC9	HDAC9	histone deacetylase 9	14	1163	24	14000	4.25445e-07	9.36633e-05	7.02207	21.1645
GO:0042113	B cell activation	IEA	ICOSLG	ICOSLG	inducible T-cell co-stimulator ligand	14	1163	24	14000	4.25445e-07	9.36633e-05	7.02207	21.1645
GO:0042113	B cell activation	IEA	CD86	CD86	CD86 molecule	14	1163	24	14000	4.25445e-07	9.36633e-05	7.02207	21.1645
GO:0042113	B cell activation	TAS	BTK	BTK	Bruton agammaglobulinemia tyrosine kinase	14	1163	24	14000	4.25445e-07	9.36633e-05	7.02207	21.1645
GO:0042113	B cell activation	IEA	GAPT	GAPT	GRB2-binding adaptor protein, transmembrane	14	1163	24	14000	4.25445e-07	9.36633e-05	7.02207	21.1645
GO:0042113	B cell activation	IEA	SKAP2	SKAP2	src kinase associated phosphoprotein 2	14	1163	24	14000	4.25445e-07	9.36633e-05	7.02207	21.1645
GO:0042113	B cell activation	ISS	PRKCB	PRKCB	protein kinase C, beta	14	1163	24	14000	4.25445e-07	9.36633e-05	7.02207	21.1645
GO:0042113	B cell activation	IEA	BANK1	BANK1	B-cell scaffold protein with ankyrin repeats 1	14	1163	24	14000	4.25445e-07	9.36633e-05	7.02207	21.1645
GO:0042113	B cell activation	IEA	MS4A1	MS4A1	membrane-spanning 4-domains, subfamily A, member 1	14	1163	24	14000	4.25445e-07	9.36633e-05	7.02207	21.1645
GO:0042113	B cell activation	IDA	LAX1	LAX1	lymphocyte transmembrane adaptor 1	14	1163	24	14000	4.25445e-07	9.36633e-05	7.02207	21.1645
GO:0042113	B cell activation	IEA	IKZF3	IKZF3	IKAROS family zinc finger 3 (Aiolos)	14	1163	24	14000	4.25445e-07	9.36633e-05	7.02207	21.1645
GO:0042113	B cell activation	ISS	CD79A	CD79A	CD79a molecule, immunoglobulin-associated alpha	14	1163	24	14000	4.25445e-07	9.36633e-05	7.02207	21.1645
GO:0042113	B cell activation	IEA	CXCR5	CXCR5	chemokine (C-X-C motif) receptor 5	14	1163	24	14000	4.25445e-07	9.36633e-05	7.02207	21.1645
GO:0042113	B cell activation	TAS	PIK3CD	PIK3CD	phosphoinositide-3-kinase, catalytic, delta polypeptide	14	1163	24	14000	4.25445e-07	9.36633e-05	7.02207	21.1645
GO:0019882	antigen processing and presentation		HLA-DRA	HLA-DRA	major histocompatibility complex, class II, DR alpha	18	1163	43	14000	4.80452e-07	9.82181e-05	5.03909	20.9891
GO:0019882	antigen processing and presentation		CD74	CD74	CD74 molecule, major histocompatibility complex, class II invariant chain	18	1163	43	14000	4.80452e-07	9.82181e-05	5.03909	20.9891
GO:0019882	antigen processing and presentation	IEA	HLA-F	HLA-F	major histocompatibility complex, class I, F	18	1163	43	14000	4.80452e-07	9.82181e-05	5.03909	20.9891
GO:0019882	antigen processing and presentation	IEA	IFNG	IFNG	interferon, gamma	18	1163	43	14000	4.80452e-07	9.82181e-05	5.03909	20.9891
GO:0019882	antigen processing and presentation		HLA-DPA1	HLA-DPA1	major histocompatibility complex, class II, DP alpha 1	18	1163	43	14000	4.80452e-07	9.82181e-05	5.03909	20.9891
GO:0019882	antigen processing and presentation	IEA	CD1D	CD1D	CD1d molecule	18	1163	43	14000	4.80452e-07	9.82181e-05	5.03909	20.9891
GO:0019882	antigen processing and presentation		HLA-DQB1	HLA-DQB1	major histocompatibility complex, class II, DQ beta 1	18	1163	43	14000	4.80452e-07	9.82181e-05	5.03909	20.9891
GO:0019882	antigen processing and presentation	IEA	CD1C	CD1C	CD1c molecule	18	1163	43	14000	4.80452e-07	9.82181e-05	5.03909	20.9891
GO:0019882	antigen processing and presentation		HLA-DPB1	HLA-DPB1	major histocompatibility complex, class II, DP beta 1	18	1163	43	14000	4.80452e-07	9.82181e-05	5.03909	20.9891
GO:0019882	antigen processing and presentation		HLA-DQB2	HLA-DQB2	major histocompatibility complex, class II, DQ beta 2	18	1163	43	14000	4.80452e-07	9.82181e-05	5.03909	20.9891
GO:0019882	antigen processing and presentation	IEA	CD1A	CD1A	CD1a molecule	18	1163	43	14000	4.80452e-07	9.82181e-05	5.03909	20.9891
GO:0019882	antigen processing and presentation	NAS	CD8A	CD8A	CD8a molecule	18	1163	43	14000	4.80452e-07	9.82181e-05	5.03909	20.9891
GO:0019882	antigen processing and presentation	TAS	CTSS	CTSS	cathepsin S	18	1163	43	14000	4.80452e-07	9.82181e-05	5.03909	20.9891
GO:0019882	antigen processing and presentation	IEA	MICB	MICB	MHC class I polypeptide-related sequence B	18	1163	43	14000	4.80452e-07	9.82181e-05	5.03909	20.9891
GO:0019882	antigen processing and presentation		HLA-DMA	HLA-DMA	major histocompatibility complex, class II, DM alpha	18	1163	43	14000	4.80452e-07	9.82181e-05	5.03909	20.9891
GO:0019882	antigen processing and presentation	IEA	RELB	RELB	v-rel reticuloendotheliosis viral oncogene homolog B	18	1163	43	14000	4.80452e-07	9.82181e-05	5.03909	20.9891
GO:0019882	antigen processing and presentation		HCP5	HCP5	HLA complex P5 (non-protein coding)	18	1163	43	14000	4.80452e-07	9.82181e-05	5.03909	20.9891
GO:0019882	antigen processing and presentation	TAS	CTSH	CTSH	cathepsin H	18	1163	43	14000	4.80452e-07	9.82181e-05	5.03909	20.9891
GO:0042102	positive regulation of T cell proliferation	IEA	IFNG	IFNG	interferon, gamma	16	1163	39	14000	2.50743e-06	0.000478418	4.9386	18.6054
GO:0042102	positive regulation of T cell proliferation	IDA	IL21	IL21	interleukin 21	16	1163	39	14000	2.50743e-06	0.000478418	4.9386	18.6054
GO:0042102	positive regulation of T cell proliferation	IEA	SASH3	SASH3	SAM and SH3 domain containing 3	16	1163	39	14000	2.50743e-06	0.000478418	4.9386	18.6054
GO:0042102	positive regulation of T cell proliferation	IDA	CD1D	CD1D	CD1d molecule	16	1163	39	14000	2.50743e-06	0.000478418	4.9386	18.6054
GO:0042102	positive regulation of T cell proliferation	IDA	CCL5	CCL5	chemokine (C-C motif) ligand 5	16	1163	39	14000	2.50743e-06	0.000478418	4.9386	18.6054
GO:0042102	positive regulation of T cell proliferation	IEA	IL12A	IL12A	interleukin 12A (natural killer cell stimulatory factor 1, cytotoxic lymphocyte maturation factor 1, p35)	16	1163	39	14000	2.50743e-06	0.000478418	4.9386	18.6054
GO:0042102	positive regulation of T cell proliferation	ISS	CCL19	CCL19	chemokine (C-C motif) ligand 19	16	1163	39	14000	2.50743e-06	0.000478418	4.9386	18.6054
GO:0042102	positive regulation of T cell proliferation	ISS	PTPRC	PTPRC	protein tyrosine phosphatase, receptor type, C	16	1163	39	14000	2.50743e-06	0.000478418	4.9386	18.6054
GO:0042102	positive regulation of T cell proliferation	IEA	PRKCQ	PRKCQ	protein kinase C, theta	16	1163	39	14000	2.50743e-06	0.000478418	4.9386	18.6054
GO:0042102	positive regulation of T cell proliferation	IMP	CD3E	CD3E	CD3e molecule, epsilon (CD3-TCR complex)	16	1163	39	14000	2.50743e-06	0.000478418	4.9386	18.6054
GO:0042102	positive regulation of T cell proliferation	IEA	CARD11	CARD11	caspase recruitment domain family, member 11	16	1163	39	14000	2.50743e-06	0.000478418	4.9386	18.6054
GO:0042102	positive regulation of T cell proliferation	IDA	CD28	CD28	CD28 molecule	16	1163	39	14000	2.50743e-06	0.000478418	4.9386	18.6054
GO:0042102	positive regulation of T cell proliferation	IEA	TNFRSF13C	TNFRSF13C	tumor necrosis factor receptor superfamily, member 13C	16	1163	39	14000	2.50743e-06	0.000478418	4.9386	18.6054
GO:0042102	positive regulation of T cell proliferation	IEA	ITGAL	ITGAL	integrin, alpha L (antigen CD11A (p180), lymphocyte function-associated antigen 1; alpha polypeptide)	16	1163	39	14000	2.50743e-06	0.000478418	4.9386	18.6054
GO:0042102	positive regulation of T cell proliferation	IEA	CORO1A	CORO1A	coronin, actin binding protein, 1A	16	1163	39	14000	2.50743e-06	0.000478418	4.9386	18.6054
GO:0042102	positive regulation of T cell proliferation	ISS	NCKAP1L	NCKAP1L	NCK-associated protein 1-like	16	1163	39	14000	2.50743e-06	0.000478418	4.9386	18.6054
GO:0002504	antigen processing and presentation of peptide or polysaccharide antigen via MHC class II	IEA	HLA-DRA	HLA-DRA	major histocompatibility complex, class II, DR alpha	9	1163	12	14000	1.18258e-05	0.00211535	9.02837	16.3677
GO:0002504	antigen processing and presentation of peptide or polysaccharide antigen via MHC class II	IEA	HLA-DPA1	HLA-DPA1	major histocompatibility complex, class II, DP alpha 1	9	1163	12	14000	1.18258e-05	0.00211535	9.02837	16.3677
GO:0002504	antigen processing and presentation of peptide or polysaccharide antigen via MHC class II	IEA	HLA-DQB1	HLA-DQB1	major histocompatibility complex, class II, DQ beta 1	9	1163	12	14000	1.18258e-05	0.00211535	9.02837	16.3677
GO:0002504	antigen processing and presentation of peptide or polysaccharide antigen via MHC class II	IEA	HLA-DPB1	HLA-DPB1	major histocompatibility complex, class II, DP beta 1	9	1163	12	14000	1.18258e-05	0.00211535	9.02837	16.3677
GO:0002504	antigen processing and presentation of peptide or polysaccharide antigen via MHC class II	IEA	HLA-DQB2	HLA-DQB2	major histocompatibility complex, class II, DQ beta 2	9	1163	12	14000	1.18258e-05	0.00211535	9.02837	16.3677
GO:0002504	antigen processing and presentation of peptide or polysaccharide antigen via MHC class II	IEA	HLA-DMB	HLA-DMB	major histocompatibility complex, class II, DM beta	9	1163	12	14000	1.18258e-05	0.00211535	9.02837	16.3677
GO:0002504	antigen processing and presentation of peptide or polysaccharide antigen via MHC class II	IEA	HLA-DOA	HLA-DOA	major histocompatibility complex, class II, DO alpha	9	1163	12	14000	1.18258e-05	0.00211535	9.02837	16.3677
GO:0002504	antigen processing and presentation of peptide or polysaccharide antigen via MHC class II	IEA	HLA-DMA	HLA-DMA	major histocompatibility complex, class II, DM alpha	9	1163	12	14000	1.18258e-05	0.00211535	9.02837	16.3677
GO:0002504	antigen processing and presentation of peptide or polysaccharide antigen via MHC class II	IEA	HLA-DOB	HLA-DOB	major histocompatibility complex, class II, DO beta	9	1163	12	14000	1.18258e-05	0.00211535	9.02837	16.3677
GO:0045785	positive regulation of cell adhesion	IEA	SELP	SELP	selectin P (granule membrane protein 140kDa, antigen CD62)	13	1163	30	14000	1.34982e-05	0.00227247	5.21639	16.1769
GO:0045785	positive regulation of cell adhesion		SAA2	SAA2	serum amyloid A2	13	1163	30	14000	1.34982e-05	0.00227247	5.21639	16.1769
GO:0045785	positive regulation of cell adhesion	IEA	IFNG	IFNG	interferon, gamma	13	1163	30	14000	1.34982e-05	0.00227247	5.21639	16.1769
GO:0045785	positive regulation of cell adhesion	IEA	LDB1	LDB1	LIM domain binding 1	13	1163	30	14000	1.34982e-05	0.00227247	5.21639	16.1769
GO:0045785	positive regulation of cell adhesion	IDA	SAA1	SAA1	serum amyloid A1	13	1163	30	14000	1.34982e-05	0.00227247	5.21639	16.1769
GO:0045785	positive regulation of cell adhesion	IDA	CCL5	CCL5	chemokine (C-C motif) ligand 5	13	1163	30	14000	1.34982e-05	0.00227247	5.21639	16.1769
GO:0045785	positive regulation of cell adhesion	IDA	IL12A	IL12A	interleukin 12A (natural killer cell stimulatory factor 1, cytotoxic lymphocyte maturation factor 1, p35)	13	1163	30	14000	1.34982e-05	0.00227247	5.21639	16.1769
GO:0045785	positive regulation of cell adhesion	IMP	PTPRJ	PTPRJ	protein tyrosine phosphatase, receptor type, J	13	1163	30	14000	1.34982e-05	0.00227247	5.21639	16.1769
GO:0045785	positive regulation of cell adhesion	IMP	PRKD2	PRKD2	protein kinase D2	13	1163	30	14000	1.34982e-05	0.00227247	5.21639	16.1769
GO:0045785	positive regulation of cell adhesion	ISS	ADAM8	ADAM8	ADAM metallopeptidase domain 8	13	1163	30	14000	1.34982e-05	0.00227247	5.21639	16.1769
GO:0045785	positive regulation of cell adhesion	IEA	FGF1	FGF1	fibroblast growth factor 1 (acidic)	13	1163	30	14000	1.34982e-05	0.00227247	5.21639	16.1769
GO:0045785	positive regulation of cell adhesion	IC	CCR7	CCR7	chemokine (C-C motif) receptor 7	13	1163	30	14000	1.34982e-05	0.00227247	5.21639	16.1769
GO:0045785	positive regulation of cell adhesion	IEA	VAV1	VAV1	vav 1 guanine nucleotide exchange factor	13	1163	30	14000	1.34982e-05	0.00227247	5.21639	16.1769
GO:0042100	B cell proliferation	ISS	MEF2C	MEF2C	myocyte enhancer factor 2C	9	1163	14	14000	2.85084e-05	0.00453283	7.73861	15.0983
GO:0042100	B cell proliferation	IDA	BCL2	BCL2	B-cell CLL/lymphoma 2	9	1163	14	14000	2.85084e-05	0.00453283	7.73861	15.0983
GO:0042100	B cell proliferation	IEA	IL7R	IL7R	interleukin 7 receptor	9	1163	14	14000	2.85084e-05	0.00453283	7.73861	15.0983
GO:0042100	B cell proliferation	IBA	LEF1	LEF1	lymphoid enhancer-binding factor 1	9	1163	14	14000	2.85084e-05	0.00453283	7.73861	15.0983
GO:0042100	B cell proliferation	NAS	IL10	IL10	interleukin 10	9	1163	14	14000	2.85084e-05	0.00453283	7.73861	15.0983
GO:0042100	B cell proliferation	NAS	CD40	CD40	CD40 molecule, TNF receptor superfamily member 5	9	1163	14	14000	2.85084e-05	0.00453283	7.73861	15.0983
GO:0042100	B cell proliferation	IEA	PRKCD	PRKCD	protein kinase C, delta	9	1163	14	14000	2.85084e-05	0.00453283	7.73861	15.0983
GO:0042100	B cell proliferation	ISS	PTPRC	PTPRC	protein tyrosine phosphatase, receptor type, C	9	1163	14	14000	2.85084e-05	0.00453283	7.73861	15.0983
GO:0042100	B cell proliferation	ISS	CD79A	CD79A	CD79a molecule, immunoglobulin-associated alpha	9	1163	14	14000	2.85084e-05	0.00453283	7.73861	15.0983
GO:0030890	positive regulation of B cell proliferation	IMP	CD74	CD74	CD74 molecule, major histocompatibility complex, class II invariant chain	13	1163	33	14000	3.01243e-05	0.00453767	4.74218	15.0187
GO:0030890	positive regulation of B cell proliferation	ISS	MEF2C	MEF2C	myocyte enhancer factor 2C	13	1163	33	14000	3.01243e-05	0.00453767	4.74218	15.0187
GO:0030890	positive regulation of B cell proliferation	IEA	ADA	ADA	adenosine deaminase	13	1163	33	14000	3.01243e-05	0.00453767	4.74218	15.0187
GO:0030890	positive regulation of B cell proliferation	IEA	SASH3	SASH3	SAM and SH3 domain containing 3	13	1163	33	14000	3.01243e-05	0.00453767	4.74218	15.0187
GO:0030890	positive regulation of B cell proliferation	IMP	BCL2	BCL2	B-cell CLL/lymphoma 2	13	1163	33	14000	3.01243e-05	0.00453767	4.74218	15.0187
GO:0030890	positive regulation of B cell proliferation	ISS	IL7	IL7	interleukin 7	13	1163	33	14000	3.01243e-05	0.00453767	4.74218	15.0187
GO:0030890	positive regulation of B cell proliferation	IMP	CD38	CD38	CD38 molecule	13	1163	33	14000	3.01243e-05	0.00453767	4.74218	15.0187
GO:0030890	positive regulation of B cell proliferation	IEA	CD40	CD40	CD40 molecule, TNF receptor superfamily member 5	13	1163	33	14000	3.01243e-05	0.00453767	4.74218	15.0187
GO:0030890	positive regulation of B cell proliferation	IMP	PTPRC	PTPRC	protein tyrosine phosphatase, receptor type, C	13	1163	33	14000	3.01243e-05	0.00453767	4.74218	15.0187
GO:0030890	positive regulation of B cell proliferation	IMP	TCF3	TCF3	transcription factor 3 (E2A immunoglobulin enhancer binding factors E12/E47)	13	1163	33	14000	3.01243e-05	0.00453767	4.74218	15.0187
GO:0030890	positive regulation of B cell proliferation	IEA	CARD11	CARD11	caspase recruitment domain family, member 11	13	1163	33	14000	3.01243e-05	0.00453767	4.74218	15.0187
GO:0030890	positive regulation of B cell proliferation	IEA	TNFRSF13C	TNFRSF13C	tumor necrosis factor receptor superfamily, member 13C	13	1163	33	14000	3.01243e-05	0.00453767	4.74218	15.0187
GO:0030890	positive regulation of B cell proliferation	IMP	NCKAP1L	NCKAP1L	NCK-associated protein 1-like	13	1163	33	14000	3.01243e-05	0.00453767	4.74218	15.0187
GO:0030183	B cell differentiation	NAS	AICDA	AICDA	activation-induced cytidine deaminase	14	1163	40	14000	4.36549e-05	0.00598579	4.21324	14.4835
GO:0030183	B cell differentiation	TAS	HDAC9	HDAC9	histone deacetylase 9	14	1163	40	14000	4.36549e-05	0.00598579	4.21324	14.4835
GO:0030183	B cell differentiation	IC	ITGA4	ITGA4	integrin, alpha 4 (antigen CD49D, alpha 4 subunit of VLA-4 receptor)	14	1163	40	14000	4.36549e-05	0.00598579	4.21324	14.4835
GO:0030183	B cell differentiation	NAS	IL10	IL10	interleukin 10	14	1163	40	14000	4.36549e-05	0.00598579	4.21324	14.4835
GO:0030183	B cell differentiation	IEA	DCLRE1C	DCLRE1C	DNA cross-link repair 1C	14	1163	40	14000	4.36549e-05	0.00598579	4.21324	14.4835
GO:0030183	B cell differentiation	ISS	PLCG2	PLCG2	phospholipase C, gamma 2 (phosphatidylinositol-specific)	14	1163	40	14000	4.36549e-05	0.00598579	4.21324	14.4835
GO:0030183	B cell differentiation	IEP	TPD52	TPD52	tumor protein D52	14	1163	40	14000	4.36549e-05	0.00598579	4.21324	14.4835
GO:0030183	B cell differentiation	NAS	TCF3	TCF3	transcription factor 3 (E2A immunoglobulin enhancer binding factors E12/E47)	14	1163	40	14000	4.36549e-05	0.00598579	4.21324	14.4835
GO:0030183	B cell differentiation	IEA	TSHR	TSHR	thyroid stimulating hormone receptor	14	1163	40	14000	4.36549e-05	0.00598579	4.21324	14.4835
GO:0030183	B cell differentiation	IEA	IKZF1	IKZF1	IKAROS family zinc finger 1 (Ikaros)	14	1163	40	14000	4.36549e-05	0.00598579	4.21324	14.4835
GO:0030183	B cell differentiation	ISS	CD79A	CD79A	CD79a molecule, immunoglobulin-associated alpha	14	1163	40	14000	4.36549e-05	0.00598579	4.21324	14.4835
GO:0030183	B cell differentiation	NAS	BLNK	BLNK	B-cell linker	14	1163	40	14000	4.36549e-05	0.00598579	4.21324	14.4835
GO:0030183	B cell differentiation	IEA	BCL11A	BCL11A	B-cell CLL/lymphoma 11A (zinc finger protein)	14	1163	40	14000	4.36549e-05	0.00598579	4.21324	14.4835
GO:0030183	B cell differentiation	ISS	JAK3	JAK3	Janus kinase 3	14	1163	40	14000	4.36549e-05	0.00598579	4.21324	14.4835
GO:0042981	regulation of apoptotic process	TAS	PSMA8	PSMA8	proteasome (prosome, macropain) subunit, alpha type, 8	37	1163	202	14000	4.39209e-05	0.00598579	2.20495	14.4747
GO:0042981	regulation of apoptotic process	IMP	BTG1	BTG1	B-cell translocation gene 1, anti-proliferative	37	1163	202	14000	4.39209e-05	0.00598579	2.20495	14.4747
GO:0042981	regulation of apoptotic process		NLRC4	NLRC4	NLR family, CARD domain containing 4	37	1163	202	14000	4.39209e-05	0.00598579	2.20495	14.4747
GO:0042981	regulation of apoptotic process		BCL2	BCL2	B-cell CLL/lymphoma 2	37	1163	202	14000	4.39209e-05	0.00598579	2.20495	14.4747
GO:0042981	regulation of apoptotic process	TAS	PSMA2	PSMA2	proteasome (prosome, macropain) subunit, alpha type, 2	37	1163	202	14000	4.39209e-05	0.00598579	2.20495	14.4747
GO:0042981	regulation of apoptotic process	IBA	DUSP2	DUSP2	dual specificity phosphatase 2	37	1163	202	14000	4.39209e-05	0.00598579	2.20495	14.4747
GO:0042981	regulation of apoptotic process	IDA	BEX2	BEX2	brain expressed X-linked 2	37	1163	202	14000	4.39209e-05	0.00598579	2.20495	14.4747
GO:0042981	regulation of apoptotic process	IEA	PPIF	PPIF	peptidylprolyl isomerase F	37	1163	202	14000	4.39209e-05	0.00598579	2.20495	14.4747
GO:0042981	regulation of apoptotic process	IEA	BIK	BIK	BCL2-interacting killer (apoptosis-inducing)	37	1163	202	14000	4.39209e-05	0.00598579	2.20495	14.4747
GO:0042981	regulation of apoptotic process	IEA	CARD14	CARD14	caspase recruitment domain family, member 14	37	1163	202	14000	4.39209e-05	0.00598579	2.20495	14.4747
GO:0042981	regulation of apoptotic process	IEA	TRAF5	TRAF5	TNF receptor-associated factor 5	37	1163	202	14000	4.39209e-05	0.00598579	2.20495	14.4747
GO:0042981	regulation of apoptotic process	TAS	PSME2	PSME2	proteasome (prosome, macropain) activator subunit 2 (PA28 beta)	37	1163	202	14000	4.39209e-05	0.00598579	2.20495	14.4747
GO:0042981	regulation of apoptotic process	IDA	TRAF1	TRAF1	TNF receptor-associated factor 1	37	1163	202	14000	4.39209e-05	0.00598579	2.20495	14.4747
GO:0042981	regulation of apoptotic process	TAS	FLT3	FLT3	fms-related tyrosine kinase 3	37	1163	202	14000	4.39209e-05	0.00598579	2.20495	14.4747
GO:0042981	regulation of apoptotic process		BAK1	BAK1	BCL2-antagonist/killer 1	37	1163	202	14000	4.39209e-05	0.00598579	2.20495	14.4747
GO:0042981	regulation of apoptotic process	IDA	LYN	LYN	v-yes-1 Yamaguchi sarcoma viral related oncogene homolog	37	1163	202	14000	4.39209e-05	0.00598579	2.20495	14.4747
GO:0042981	regulation of apoptotic process	TAS	PSMB9	PSMB9	proteasome (prosome, macropain) subunit, beta type, 9 (large multifunctional peptidase 2)	37	1163	202	14000	4.39209e-05	0.00598579	2.20495	14.4747
GO:0042981	regulation of apoptotic process	IDA	TMEM102	TMEM102	transmembrane protein 102	37	1163	202	14000	4.39209e-05	0.00598579	2.20495	14.4747
GO:0042981	regulation of apoptotic process	IDA	MST4	MST4	serine/threonine protein kinase MST4	37	1163	202	14000	4.39209e-05	0.00598579	2.20495	14.4747
GO:0042981	regulation of apoptotic process	IEA	TRAF4	TRAF4	TNF receptor-associated factor 4	37	1163	202	14000	4.39209e-05	0.00598579	2.20495	14.4747
GO:0042981	regulation of apoptotic process	IEA	PYCARD	PYCARD	PYD and CARD domain containing	37	1163	202	14000	4.39209e-05	0.00598579	2.20495	14.4747
GO:0042981	regulation of apoptotic process	IEA	BAX	BAX	BCL2-associated X protein	37	1163	202	14000	4.39209e-05	0.00598579	2.20495	14.4747
GO:0042981	regulation of apoptotic process	IEA	DEDD2	DEDD2	death effector domain containing 2	37	1163	202	14000	4.39209e-05	0.00598579	2.20495	14.4747
GO:0042981	regulation of apoptotic process	IEA	CASP8	CASP8	caspase 8, apoptosis-related cysteine peptidase	37	1163	202	14000	4.39209e-05	0.00598579	2.20495	14.4747
GO:0042981	regulation of apoptotic process	IEA	BIRC3	BIRC3	baculoviral IAP repeat containing 3	37	1163	202	14000	4.39209e-05	0.00598579	2.20495	14.4747
GO:0042981	regulation of apoptotic process	NAS	CD3E	CD3E	CD3e molecule, epsilon (CD3-TCR complex)	37	1163	202	14000	4.39209e-05	0.00598579	2.20495	14.4747
GO:0042981	regulation of apoptotic process	IEA	CARD11	CARD11	caspase recruitment domain family, member 11	37	1163	202	14000	4.39209e-05	0.00598579	2.20495	14.4747
GO:0042981	regulation of apoptotic process	TAS	PSMB8	PSMB8	proteasome (prosome, macropain) subunit, beta type, 8 (large multifunctional peptidase 7)	37	1163	202	14000	4.39209e-05	0.00598579	2.20495	14.4747
GO:0042981	regulation of apoptotic process	IMP	CD3G	CD3G	CD3g molecule, gamma (CD3-TCR complex)	37	1163	202	14000	4.39209e-05	0.00598579	2.20495	14.4747
GO:0042981	regulation of apoptotic process	TAS	STAT1	STAT1	signal transducer and activator of transcription 1, 91kDa	37	1163	202	14000	4.39209e-05	0.00598579	2.20495	14.4747
GO:0042981	regulation of apoptotic process	IEA	TRAF3	TRAF3	TNF receptor-associated factor 3	37	1163	202	14000	4.39209e-05	0.00598579	2.20495	14.4747
GO:0042981	regulation of apoptotic process	IEA	BCL2A1	BCL2A1	BCL2-related protein A1	37	1163	202	14000	4.39209e-05	0.00598579	2.20495	14.4747
GO:0042981	regulation of apoptotic process	IMP	IKZF3	IKZF3	IKAROS family zinc finger 3 (Aiolos)	37	1163	202	14000	4.39209e-05	0.00598579	2.20495	14.4747
GO:0042981	regulation of apoptotic process	IEA	BMF	BMF	Bcl2 modifying factor	37	1163	202	14000	4.39209e-05	0.00598579	2.20495	14.4747
GO:0042981	regulation of apoptotic process	TAS	PSMB10	PSMB10	proteasome (prosome, macropain) subunit, beta type, 10	37	1163	202	14000	4.39209e-05	0.00598579	2.20495	14.4747
GO:0042981	regulation of apoptotic process	ISS	JAK3	JAK3	Janus kinase 3	37	1163	202	14000	4.39209e-05	0.00598579	2.20495	14.4747
GO:0042981	regulation of apoptotic process	IEA	CAMK1D	CAMK1D	calcium/calmodulin-dependent protein kinase ID	37	1163	202	14000	4.39209e-05	0.00598579	2.20495	14.4747
GO:0006968	cellular defense response	TAS	MNDA	MNDA	myeloid cell nuclear differentiation antigen	16	1163	53	14000	5.67617e-05	0.00738419	3.63406	14.1047
GO:0006968	cellular defense response	TAS	LY96	LY96	lymphocyte antigen 96	16	1163	53	14000	5.67617e-05	0.00738419	3.63406	14.1047
GO:0006968	cellular defense response	TAS	CXCL9	CXCL9	chemokine (C-X-C motif) ligand 9	16	1163	53	14000	5.67617e-05	0.00738419	3.63406	14.1047
GO:0006968	cellular defense response	TAS	CCR2	CCR2	chemokine (C-C motif) receptor 2	16	1163	53	14000	5.67617e-05	0.00738419	3.63406	14.1047
GO:0006968	cellular defense response	TAS	ITK	ITK	IL2-inducible T-cell kinase	16	1163	53	14000	5.67617e-05	0.00738419	3.63406	14.1047
GO:0006968	cellular defense response	TAS	NCF2	NCF2	neutrophil cytosolic factor 2	16	1163	53	14000	5.67617e-05	0.00738419	3.63406	14.1047
GO:0006968	cellular defense response	TAS	CCR6	CCR6	chemokine (C-C motif) receptor 6	16	1163	53	14000	5.67617e-05	0.00738419	3.63406	14.1047
GO:0006968	cellular defense response	TAS	TRAT1	TRAT1	T cell receptor associated transmembrane adaptor 1	16	1163	53	14000	5.67617e-05	0.00738419	3.63406	14.1047
GO:0006968	cellular defense response	NAS	SH2D1A	SH2D1A	SH2 domain containing 1A	16	1163	53	14000	5.67617e-05	0.00738419	3.63406	14.1047
GO:0006968	cellular defense response	TAS	TCIRG1	TCIRG1	T-cell, immune regulator 1, ATPase, H+ transporting, lysosomal V0 subunit A3	16	1163	53	14000	5.67617e-05	0.00738419	3.63406	14.1047
GO:0006968	cellular defense response	TAS	CCR5	CCR5	chemokine (C-C motif) receptor 5	16	1163	53	14000	5.67617e-05	0.00738419	3.63406	14.1047
GO:0006968	cellular defense response	TAS	LSP1	LSP1	lymphocyte-specific protein 1	16	1163	53	14000	5.67617e-05	0.00738419	3.63406	14.1047
GO:0006968	cellular defense response	TAS	PRF1	PRF1	perforin 1 (pore forming protein)	16	1163	53	14000	5.67617e-05	0.00738419	3.63406	14.1047
GO:0006968	cellular defense response	TAS	FAIM3	FAIM3	Fas apoptotic inhibitory molecule 3	16	1163	53	14000	5.67617e-05	0.00738419	3.63406	14.1047
GO:0006968	cellular defense response	TAS	CD19	CD19	CD19 molecule	16	1163	53	14000	5.67617e-05	0.00738419	3.63406	14.1047
GO:0006968	cellular defense response	IEA	NCF1B	NCF1B	neutrophil cytosolic factor 1B pseudogene	16	1163	53	14000	5.67617e-05	0.00738419	3.63406	14.1047
GO:0051607	defense response to virus	IDA	CD207	CD207	CD207 molecule, langerin	15	1163	48	14000	6.91235e-05	0.00860137	3.76182	13.8205
GO:0051607	defense response to virus	IEA	CXCL9	CXCL9	chemokine (C-X-C motif) ligand 9	15	1163	48	14000	6.91235e-05	0.00860137	3.76182	13.8205
GO:0051607	defense response to virus	IDA	BCL2	BCL2	B-cell CLL/lymphoma 2	15	1163	48	14000	6.91235e-05	0.00860137	3.76182	13.8205
GO:0051607	defense response to virus	IMP	TLR7	TLR7	toll-like receptor 7	15	1163	48	14000	6.91235e-05	0.00860137	3.76182	13.8205
GO:0051607	defense response to virus	IEA	CD86	CD86	CD86 molecule	15	1163	48	14000	6.91235e-05	0.00860137	3.76182	13.8205
GO:0051607	defense response to virus	IEA	CD40	CD40	CD40 molecule, TNF receptor superfamily member 5	15	1163	48	14000	6.91235e-05	0.00860137	3.76182	13.8205
GO:0051607	defense response to virus	IEA	IL28RA	IL28RA	interleukin 28 receptor, alpha (interferon, lambda receptor)	15	1163	48	14000	6.91235e-05	0.00860137	3.76182	13.8205
GO:0051607	defense response to virus	IDA	OAS1	OAS1	2'-5'-oligoadenylate synthetase 1, 40/46kDa	15	1163	48	14000	6.91235e-05	0.00860137	3.76182	13.8205
GO:0051607	defense response to virus	ISS	PTPRC	PTPRC	protein tyrosine phosphatase, receptor type, C	15	1163	48	14000	6.91235e-05	0.00860137	3.76182	13.8205
GO:0051607	defense response to virus	IDA	LILRB1	LILRB1	leukocyte immunoglobulin-like receptor, subfamily B (with TM and ITIM domains), member 1	15	1163	48	14000	6.91235e-05	0.00860137	3.76182	13.8205
GO:0051607	defense response to virus	IEA	CD8A	CD8A	CD8a molecule	15	1163	48	14000	6.91235e-05	0.00860137	3.76182	13.8205
GO:0051607	defense response to virus	IEP	NLRC5	NLRC5	NLR family, CARD domain containing 5	15	1163	48	14000	6.91235e-05	0.00860137	3.76182	13.8205
GO:0051607	defense response to virus	IEA	ITGAX	ITGAX	integrin, alpha X (complement component 3 receptor 4 subunit)	15	1163	48	14000	6.91235e-05	0.00860137	3.76182	13.8205
GO:0051607	defense response to virus	IEA	UNC13D	UNC13D	unc-13 homolog D (C. elegans)	15	1163	48	14000	6.91235e-05	0.00860137	3.76182	13.8205
GO:0051607	defense response to virus	ISS	PRF1	PRF1	perforin 1 (pore forming protein)	15	1163	48	14000	6.91235e-05	0.00860137	3.76182	13.8205
GO:0046641	positive regulation of alpha-beta T cell proliferation	ISS	CCR2	CCR2	chemokine (C-C motif) receptor 2	7	1163	9	14000	9.76568e-05	0.0114534	9.36276	13.3219
GO:0046641	positive regulation of alpha-beta T cell proliferation	IEA	BLM	BLM	Bloom syndrome, RecQ helicase-like	7	1163	9	14000	9.76568e-05	0.0114534	9.36276	13.3219
GO:0046641	positive regulation of alpha-beta T cell proliferation	TAS	EBI3	EBI3	Epstein-Barr virus induced 3	7	1163	9	14000	9.76568e-05	0.0114534	9.36276	13.3219
GO:0046641	positive regulation of alpha-beta T cell proliferation	IEA	CD80	CD80	CD80 molecule	7	1163	9	14000	9.76568e-05	0.0114534	9.36276	13.3219
GO:0046641	positive regulation of alpha-beta T cell proliferation	IEA	CD3E	CD3E	CD3e molecule, epsilon (CD3-TCR complex)	7	1163	9	14000	9.76568e-05	0.0114534	9.36276	13.3219
GO:0046641	positive regulation of alpha-beta T cell proliferation	IEA	CD28	CD28	CD28 molecule	7	1163	9	14000	9.76568e-05	0.0114534	9.36276	13.3219
GO:0046641	positive regulation of alpha-beta T cell proliferation	IEA	SYK	SYK	spleen tyrosine kinase	7	1163	9	14000	9.76568e-05	0.0114534	9.36276	13.3219
GO:0001782	B cell homeostasis	ISS	MEF2C	MEF2C	myocyte enhancer factor 2C	8	1163	13	14000	0.000100047	0.0114534	7.4079	13.287
GO:0001782	B cell homeostasis	IEA	BCL2	BCL2	B-cell CLL/lymphoma 2	8	1163	13	14000	0.000100047	0.0114534	7.4079	13.287
GO:0001782	B cell homeostasis	IEA	BAK1	BAK1	BCL2-antagonist/killer 1	8	1163	13	14000	0.000100047	0.0114534	7.4079	13.287
GO:0001782	B cell homeostasis	ISS	LYN	LYN	v-yes-1 Yamaguchi sarcoma viral related oncogene homolog	8	1163	13	14000	0.000100047	0.0114534	7.4079	13.287
GO:0001782	B cell homeostasis	IEA	TNFRSF13B	TNFRSF13B	tumor necrosis factor receptor superfamily, member 13B	8	1163	13	14000	0.000100047	0.0114534	7.4079	13.287
GO:0001782	B cell homeostasis	IEA	TNFRSF13C	TNFRSF13C	tumor necrosis factor receptor superfamily, member 13C	8	1163	13	14000	0.000100047	0.0114534	7.4079	13.287
GO:0001782	B cell homeostasis	ISS	NCKAP1L	NCKAP1L	NCK-associated protein 1-like	8	1163	13	14000	0.000100047	0.0114534	7.4079	13.287
GO:0001782	B cell homeostasis	IEA	PIK3CD	PIK3CD	phosphoinositide-3-kinase, catalytic, delta polypeptide	8	1163	13	14000	0.000100047	0.0114534	7.4079	13.287
GO:0032729	positive regulation of interferon-gamma production	IEA	SASH3	SASH3	SAM and SH3 domain containing 3	11	1163	28	14000	0.000123733	0.012992	4.72915	12.9805
GO:0032729	positive regulation of interferon-gamma production	ISS	CCR2	CCR2	chemokine (C-C motif) receptor 2	11	1163	28	14000	0.000123733	0.012992	4.72915	12.9805
GO:0032729	positive regulation of interferon-gamma production	IDA	IL12A	IL12A	interleukin 12A (natural killer cell stimulatory factor 1, cytotoxic lymphocyte maturation factor 1, p35)	11	1163	28	14000	0.000123733	0.012992	4.72915	12.9805
GO:0032729	positive regulation of interferon-gamma production	IEA	CD3E	CD3E	CD3e molecule, epsilon (CD3-TCR complex)	11	1163	28	14000	0.000123733	0.012992	4.72915	12.9805
GO:0032729	positive regulation of interferon-gamma production	IEA	IL27RA	IL27RA	interleukin 27 receptor, alpha	11	1163	28	14000	0.000123733	0.012992	4.72915	12.9805
GO:0032729	positive regulation of interferon-gamma production	IEA	IRF8	IRF8	interferon regulatory factor 8	11	1163	28	14000	0.000123733	0.012992	4.72915	12.9805
GO:0032729	positive regulation of interferon-gamma production	IDA	IL18	IL18	interleukin 18 (interferon-gamma-inducing factor)	11	1163	28	14000	0.000123733	0.012992	4.72915	12.9805
GO:0032729	positive regulation of interferon-gamma production	IMP	FZD5	FZD5	frizzled family receptor 5	11	1163	28	14000	0.000123733	0.012992	4.72915	12.9805
GO:0032729	positive regulation of interferon-gamma production	IEA	TNF	TNF	tumor necrosis factor	11	1163	28	14000	0.000123733	0.012992	4.72915	12.9805
GO:0032729	positive regulation of interferon-gamma production	IEA	LTA	LTA	lymphotoxin alpha (TNF superfamily, member 1)	11	1163	28	14000	0.000123733	0.012992	4.72915	12.9805
GO:0032729	positive regulation of interferon-gamma production	IDA	IL12RB1	IL12RB1	interleukin 12 receptor, beta 1	11	1163	28	14000	0.000123733	0.012992	4.72915	12.9805
GO:0007165	signal transduction	TAS	S100A9	S100A9	S100 calcium binding protein A9	140	1163	1172	14000	0.000124755	0.012992	1.43797	12.9686
GO:0007165	signal transduction	IDA	CD74	CD74	CD74 molecule, major histocompatibility complex, class II invariant chain	140	1163	1172	14000	0.000124755	0.012992	1.43797	12.9686
GO:0007165	signal transduction	TAS	CLIC3	CLIC3	chloride intracellular channel 3	140	1163	1172	14000	0.000124755	0.012992	1.43797	12.9686
GO:0007165	signal transduction	TAS	SMAD5-AS1	SMAD5-AS1	SMAD5 antisense RNA 1 (non-protein coding)	140	1163	1172	14000	0.000124755	0.012992	1.43797	12.9686
GO:0007165	signal transduction	TAS	CXCL14	CXCL14	chemokine (C-X-C motif) ligand 14	140	1163	1172	14000	0.000124755	0.012992	1.43797	12.9686
GO:0007165	signal transduction	IEA	RTKN2	RTKN2	rhotekin 2	140	1163	1172	14000	0.000124755	0.012992	1.43797	12.9686
GO:0007165	signal transduction	TAS	PPP1R12B	PPP1R12B	protein phosphatase 1, regulatory subunit 12B	140	1163	1172	14000	0.000124755	0.012992	1.43797	12.9686
GO:0007165	signal transduction	IEA	GRIN3A	GRIN3A	glutamate receptor, ionotropic, N-methyl-D-aspartate 3A	140	1163	1172	14000	0.000124755	0.012992	1.43797	12.9686
GO:0007165	signal transduction	TAS	CXCL9	CXCL9	chemokine (C-X-C motif) ligand 9	140	1163	1172	14000	0.000124755	0.012992	1.43797	12.9686
GO:0007165	signal transduction	IEA	RASSF4	RASSF4	Ras association (RalGDS/AF-6) domain family member 4	140	1163	1172	14000	0.000124755	0.012992	1.43797	12.9686
GO:0007165	signal transduction	NAS	IL21	IL21	interleukin 21	140	1163	1172	14000	0.000124755	0.012992	1.43797	12.9686
GO:0007165	signal transduction	IEA	RAMP3	RAMP3	receptor (G protein-coupled) activity modifying protein 3	140	1163	1172	14000	0.000124755	0.012992	1.43797	12.9686
GO:0007165	signal transduction	TAS	PAG1	PAG1	phosphoprotein associated with glycosphingolipid microdomains 1	140	1163	1172	14000	0.000124755	0.012992	1.43797	12.9686
GO:0007165	signal transduction	ISS	GATA3	GATA3	GATA binding protein 3	140	1163	1172	14000	0.000124755	0.012992	1.43797	12.9686
GO:0007165	signal transduction	IEA	PDE4B	PDE4B	phosphodiesterase 4B, cAMP-specific	140	1163	1172	14000	0.000124755	0.012992	1.43797	12.9686
GO:0007165	signal transduction	TAS	TLE3	TLE3	transducin-like enhancer of split 3 (E(sp1) homolog, Drosophila)	140	1163	1172	14000	0.000124755	0.012992	1.43797	12.9686
GO:0007165	signal transduction	TAS	CD244	CD244	CD244 molecule, natural killer cell receptor 2B4	140	1163	1172	14000	0.000124755	0.012992	1.43797	12.9686
GO:0007165	signal transduction	TAS	PKD2L1	PKD2L1	polycystic kidney disease 2-like 1	140	1163	1172	14000	0.000124755	0.012992	1.43797	12.9686
GO:0007165	signal transduction	NAS	CD38	CD38	CD38 molecule	140	1163	1172	14000	0.000124755	0.012992	1.43797	12.9686
GO:0007165	signal transduction	TAS	IL7R	IL7R	interleukin 7 receptor	140	1163	1172	14000	0.000124755	0.012992	1.43797	12.9686
GO:0007165	signal transduction	TAS	RASGRP2	RASGRP2	RAS guanyl releasing protein 2 (calcium and DAG-regulated)	140	1163	1172	14000	0.000124755	0.012992	1.43797	12.9686
GO:0007165	signal transduction	IEA	TLR7	TLR7	toll-like receptor 7	140	1163	1172	14000	0.000124755	0.012992	1.43797	12.9686
GO:0007165	signal transduction	IMP	CXXC5	CXXC5	CXXC finger protein 5	140	1163	1172	14000	0.000124755	0.012992	1.43797	12.9686
GO:0007165	signal transduction	TAS	CCL11	CCL11	chemokine (C-C motif) ligand 11	140	1163	1172	14000	0.000124755	0.012992	1.43797	12.9686
GO:0007165	signal transduction	NAS	ICOSLG	ICOSLG	inducible T-cell co-stimulator ligand	140	1163	1172	14000	0.000124755	0.012992	1.43797	12.9686
GO:0007165	signal transduction	IMP	POMC	POMC	proopiomelanocortin	140	1163	1172	14000	0.000124755	0.012992	1.43797	12.9686
GO:0007165	signal transduction	IDA	CHRNA3	CHRNA3	cholinergic receptor, nicotinic, alpha 3	140	1163	1172	14000	0.000124755	0.012992	1.43797	12.9686
GO:0007165	signal transduction	IEA	EFCAB10	EFCAB10	EF-hand calcium binding domain 10	140	1163	1172	14000	0.000124755	0.012992	1.43797	12.9686
GO:0007165	signal transduction	TAS	ITK	ITK	IL2-inducible T-cell kinase	140	1163	1172	14000	0.000124755	0.012992	1.43797	12.9686
GO:0007165	signal transduction	NAS	COL15A1	COL15A1	collagen, type XV, alpha 1	140	1163	1172	14000	0.000124755	0.012992	1.43797	12.9686
GO:0007165	signal transduction	TAS	TRAF5	TRAF5	TNF receptor-associated factor 5	140	1163	1172	14000	0.000124755	0.012992	1.43797	12.9686
GO:0007165	signal transduction	TAS	CCR6	CCR6	chemokine (C-C motif) receptor 6	140	1163	1172	14000	0.000124755	0.012992	1.43797	12.9686
GO:0007165	signal transduction	TAS	CHRNA6	CHRNA6	cholinergic receptor, nicotinic, alpha 6	140	1163	1172	14000	0.000124755	0.012992	1.43797	12.9686
GO:0007165	signal transduction	IDA	IGSF1	IGSF1	immunoglobulin superfamily, member 1	140	1163	1172	14000	0.000124755	0.012992	1.43797	12.9686
GO:0007165	signal transduction	IMP	HMOX1	HMOX1	heme oxygenase (decycling) 1	140	1163	1172	14000	0.000124755	0.012992	1.43797	12.9686
GO:0007165	signal transduction	TAS	VAV2	VAV2	vav 2 guanine nucleotide exchange factor	140	1163	1172	14000	0.000124755	0.012992	1.43797	12.9686
GO:0007165	signal transduction	NAS	PPP2R2C	PPP2R2C	protein phosphatase 2, regulatory subunit B, gamma	140	1163	1172	14000	0.000124755	0.012992	1.43797	12.9686
GO:0007165	signal transduction	TAS	CD40	CD40	CD40 molecule, TNF receptor superfamily member 5	140	1163	1172	14000	0.000124755	0.012992	1.43797	12.9686
GO:0007165	signal transduction	TAS	CD83	CD83	CD83 molecule	140	1163	1172	14000	0.000124755	0.012992	1.43797	12.9686
GO:0007165	signal transduction	IEA	TLR1	TLR1	toll-like receptor 1	140	1163	1172	14000	0.000124755	0.012992	1.43797	12.9686
GO:0007165	signal transduction	TAS	IL9R	IL9R	interleukin 9 receptor	140	1163	1172	14000	0.000124755	0.012992	1.43797	12.9686
GO:0007165	signal transduction	NAS	FAM126A	FAM126A	family with sequence similarity 126, member A	140	1163	1172	14000	0.000124755	0.012992	1.43797	12.9686
GO:0007165	signal transduction	NAS	PPP1R16B	PPP1R16B	protein phosphatase 1, regulatory subunit 16B	140	1163	1172	14000	0.000124755	0.012992	1.43797	12.9686
GO:0007165	signal transduction	TAS	NCKIPSD	NCKIPSD	NCK interacting protein with SH3 domain	140	1163	1172	14000	0.000124755	0.012992	1.43797	12.9686
GO:0007165	signal transduction	TAS	PRKCD	PRKCD	protein kinase C, delta	140	1163	1172	14000	0.000124755	0.012992	1.43797	12.9686
GO:0007165	signal transduction	TAS	CAMK4	CAMK4	calcium/calmodulin-dependent protein kinase IV	140	1163	1172	14000	0.000124755	0.012992	1.43797	12.9686
GO:0007165	signal transduction	TAS	FYB	FYB	FYN binding protein	140	1163	1172	14000	0.000124755	0.012992	1.43797	12.9686
GO:0007165	signal transduction	TAS	RASGRF1	RASGRF1	Ras protein-specific guanine nucleotide-releasing factor 1	140	1163	1172	14000	0.000124755	0.012992	1.43797	12.9686
GO:0007165	signal transduction	IEA	TRAF1	TRAF1	TNF receptor-associated factor 1	140	1163	1172	14000	0.000124755	0.012992	1.43797	12.9686
GO:0007165	signal transduction	IEA	REM2	REM2	RAS (RAD and GEM)-like GTP binding 2	140	1163	1172	14000	0.000124755	0.012992	1.43797	12.9686
GO:0007165	signal transduction	IEA	SIGIRR	SIGIRR	single immunoglobulin and toll-interleukin 1 receptor (TIR) domain	140	1163	1172	14000	0.000124755	0.012992	1.43797	12.9686
GO:0007165	signal transduction	TAS	SP110	SP110	SP110 nuclear body protein	140	1163	1172	14000	0.000124755	0.012992	1.43797	12.9686
GO:0007165	signal transduction	TAS	FCGR2B	FCGR2B	Fc fragment of IgG, low affinity IIb, receptor (CD32)	140	1163	1172	14000	0.000124755	0.012992	1.43797	12.9686
GO:0007165	signal transduction	TAS	LIMD1	LIMD1	LIM domains containing 1	140	1163	1172	14000	0.000124755	0.012992	1.43797	12.9686
GO:0007165	signal transduction	TAS	ASB2	ASB2	ankyrin repeat and SOCS box containing 2	140	1163	1172	14000	0.000124755	0.012992	1.43797	12.9686
GO:0007165	signal transduction	IMP	NEK6	NEK6	NIMA (never in mitosis gene a)-related kinase 6	140	1163	1172	14000	0.000124755	0.012992	1.43797	12.9686
GO:0007165	signal transduction	TAS	LYN	LYN	v-yes-1 Yamaguchi sarcoma viral related oncogene homolog	140	1163	1172	14000	0.000124755	0.012992	1.43797	12.9686
GO:0007165	signal transduction	TAS	RASGRP1	RASGRP1	RAS guanyl releasing protein 1 (calcium and DAG-regulated)	140	1163	1172	14000	0.000124755	0.012992	1.43797	12.9686
GO:0007165	signal transduction	IEA	ARHGAP19	ARHGAP19	Rho GTPase activating protein 19	140	1163	1172	14000	0.000124755	0.012992	1.43797	12.9686
GO:0007165	signal transduction		SPG7	SPG7	spastic paraplegia 7 (pure and complicated autosomal recessive)	140	1163	1172	14000	0.000124755	0.012992	1.43797	12.9686
GO:0007165	signal transduction	IEA	ANGPTL6	ANGPTL6	angiopoietin-like 6	140	1163	1172	14000	0.000124755	0.012992	1.43797	12.9686
GO:0007165	signal transduction	TAS	SKAP2	SKAP2	src kinase associated phosphoprotein 2	140	1163	1172	14000	0.000124755	0.012992	1.43797	12.9686
GO:0007165	signal transduction	TAS	LILRB4	LILRB4	leukocyte immunoglobulin-like receptor, subfamily B (with TM and ITIM domains), member 4	140	1163	1172	14000	0.000124755	0.012992	1.43797	12.9686
GO:0007165	signal transduction	TAS	TRAT1	TRAT1	T cell receptor associated transmembrane adaptor 1	140	1163	1172	14000	0.000124755	0.012992	1.43797	12.9686
GO:0007165	signal transduction	IEA	PDE3B	PDE3B	phosphodiesterase 3B, cGMP-inhibited	140	1163	1172	14000	0.000124755	0.012992	1.43797	12.9686
GO:0007165	signal transduction	TAS	CCL22	CCL22	chemokine (C-C motif) ligand 22	140	1163	1172	14000	0.000124755	0.012992	1.43797	12.9686
GO:0007165	signal transduction	IDA	TMEM102	TMEM102	transmembrane protein 102	140	1163	1172	14000	0.000124755	0.012992	1.43797	12.9686
GO:0007165	signal transduction	IDA	LILRB1	LILRB1	leukocyte immunoglobulin-like receptor, subfamily B (with TM and ITIM domains), member 1	140	1163	1172	14000	0.000124755	0.012992	1.43797	12.9686
GO:0007165	signal transduction	NAS	GNB5	GNB5	guanine nucleotide binding protein (G protein), beta 5	140	1163	1172	14000	0.000124755	0.012992	1.43797	12.9686
GO:0007165	signal transduction	IEA	ARAP2	ARAP2	ArfGAP with RhoGAP domain, ankyrin repeat and PH domain 2	140	1163	1172	14000	0.000124755	0.012992	1.43797	12.9686
GO:0007165	signal transduction	TAS	C3	C3	complement component 3	140	1163	1172	14000	0.000124755	0.012992	1.43797	12.9686
GO:0007165	signal transduction	IEA	ARHGAP9	ARHGAP9	Rho GTPase activating protein 9	140	1163	1172	14000	0.000124755	0.012992	1.43797	12.9686
GO:0007165	signal transduction	TAS	IL10RA	IL10RA	interleukin 10 receptor, alpha	140	1163	1172	14000	0.000124755	0.012992	1.43797	12.9686
GO:0007165	signal transduction	IEA	TRAF4	TRAF4	TNF receptor-associated factor 4	140	1163	1172	14000	0.000124755	0.012992	1.43797	12.9686
GO:0007165	signal transduction	NAS	PYCARD	PYCARD	PYD and CARD domain containing	140	1163	1172	14000	0.000124755	0.012992	1.43797	12.9686
GO:0007165	signal transduction	IEA	AKAP5	AKAP5	A kinase (PRKA) anchor protein 5	140	1163	1172	14000	0.000124755	0.012992	1.43797	12.9686
GO:0007165	signal transduction	NAS	PRKCB	PRKCB	protein kinase C, beta	140	1163	1172	14000	0.000124755	0.012992	1.43797	12.9686
GO:0007165	signal transduction	IEA	ADRBK2	ADRBK2	adrenergic, beta, receptor kinase 2	140	1163	1172	14000	0.000124755	0.012992	1.43797	12.9686
GO:0007165	signal transduction	IEA	STK4	STK4	serine/threonine kinase 4	140	1163	1172	14000	0.000124755	0.012992	1.43797	12.9686
GO:0007165	signal transduction	TAS	TNFRSF18	TNFRSF18	tumor necrosis factor receptor superfamily, member 18	140	1163	1172	14000	0.000124755	0.012992	1.43797	12.9686
GO:0007165	signal transduction	IEA	RASSF2	RASSF2	Ras association (RalGDS/AF-6) domain family member 2	140	1163	1172	14000	0.000124755	0.012992	1.43797	12.9686
GO:0007165	signal transduction	TAS	ATM	ATM	ataxia telangiectasia mutated	140	1163	1172	14000	0.000124755	0.012992	1.43797	12.9686
GO:0007165	signal transduction	IEA	ARHGAP27	ARHGAP27	Rho GTPase activating protein 27	140	1163	1172	14000	0.000124755	0.012992	1.43797	12.9686
GO:0007165	signal transduction	IEA	PDPN	PDPN	podoplanin	140	1163	1172	14000	0.000124755	0.012992	1.43797	12.9686
GO:0007165	signal transduction	TAS	PDCD1	PDCD1	programmed cell death 1	140	1163	1172	14000	0.000124755	0.012992	1.43797	12.9686
GO:0007165	signal transduction	IEA	TLR6	TLR6	toll-like receptor 6	140	1163	1172	14000	0.000124755	0.012992	1.43797	12.9686
GO:0007165	signal transduction	IEA	APBB1IP	APBB1IP	amyloid beta (A4) precursor protein-binding, family B, member 1 interacting protein	140	1163	1172	14000	0.000124755	0.012992	1.43797	12.9686
GO:0007165	signal transduction	IEA	RASSF7	RASSF7	Ras association (RalGDS/AF-6) domain family (N-terminal) member 7	140	1163	1172	14000	0.000124755	0.012992	1.43797	12.9686
GO:0007165	signal transduction	IEA	ARHGAP30	ARHGAP30	Rho GTPase activating protein 30	140	1163	1172	14000	0.000124755	0.012992	1.43797	12.9686
GO:0007165	signal transduction	TAS	GABRB3	GABRB3	gamma-aminobutyric acid (GABA) A receptor, beta 3	140	1163	1172	14000	0.000124755	0.012992	1.43797	12.9686
GO:0007165	signal transduction	TAS	SIPA1	SIPA1	signal-induced proliferation-associated 1	140	1163	1172	14000	0.000124755	0.012992	1.43797	12.9686
GO:0007165	signal transduction	TAS	DAPP1	DAPP1	dual adaptor of phosphotyrosine and 3-phosphoinositides	140	1163	1172	14000	0.000124755	0.012992	1.43797	12.9686
GO:0007165	signal transduction	TAS	TNFRSF17	TNFRSF17	tumor necrosis factor receptor superfamily, member 17	140	1163	1172	14000	0.000124755	0.012992	1.43797	12.9686
GO:0007165	signal transduction	IEA	ARAP1	ARAP1	ArfGAP with RhoGAP domain, ankyrin repeat and PH domain 1	140	1163	1172	14000	0.000124755	0.012992	1.43797	12.9686
GO:0007165	signal transduction	IEA	TLR9	TLR9	toll-like receptor 9	140	1163	1172	14000	0.000124755	0.012992	1.43797	12.9686
GO:0007165	signal transduction	IEA	CARD11	CARD11	caspase recruitment domain family, member 11	140	1163	1172	14000	0.000124755	0.012992	1.43797	12.9686
GO:0007165	signal transduction	TAS	INPP5D	INPP5D	inositol polyphosphate-5-phosphatase, 145kDa	140	1163	1172	14000	0.000124755	0.012992	1.43797	12.9686
GO:0007165	signal transduction	NAS	MYD88	MYD88	myeloid differentiation primary response gene (88)	140	1163	1172	14000	0.000124755	0.012992	1.43797	12.9686
GO:0007165	signal transduction		LAT	LAT	linker for activation of T cells	140	1163	1172	14000	0.000124755	0.012992	1.43797	12.9686
GO:0007165	signal transduction	TAS	LTB	LTB	lymphotoxin beta (TNF superfamily, member 3)	140	1163	1172	14000	0.000124755	0.012992	1.43797	12.9686
GO:0007165	signal transduction	NAS	FGF1	FGF1	fibroblast growth factor 1 (acidic)	140	1163	1172	14000	0.000124755	0.012992	1.43797	12.9686
GO:0007165	signal transduction	TAS	TRAF3	TRAF3	TNF receptor-associated factor 3	140	1163	1172	14000	0.000124755	0.012992	1.43797	12.9686
GO:0007165	signal transduction	IEA	TAGAP	TAGAP	T-cell activation RhoGTPase activating protein	140	1163	1172	14000	0.000124755	0.012992	1.43797	12.9686
GO:0007165	signal transduction	TAS	CSNK1G2	CSNK1G2	casein kinase 1, gamma 2	140	1163	1172	14000	0.000124755	0.012992	1.43797	12.9686
GO:0007165	signal transduction	IEA	RAPGEF6	RAPGEF6	Rap guanine nucleotide exchange factor (GEF) 6	140	1163	1172	14000	0.000124755	0.012992	1.43797	12.9686
GO:0007165	signal transduction	IEA	ARHGAP4	ARHGAP4	Rho GTPase activating protein 4	140	1163	1172	14000	0.000124755	0.012992	1.43797	12.9686
GO:0007165	signal transduction	TAS	STAP1	STAP1	signal transducing adaptor family member 1	140	1163	1172	14000	0.000124755	0.012992	1.43797	12.9686
GO:0007165	signal transduction	TAS	SH2B2	SH2B2	SH2B adaptor protein 2	140	1163	1172	14000	0.000124755	0.012992	1.43797	12.9686
GO:0007165	signal transduction	TAS	IL2RB	IL2RB	interleukin 2 receptor, beta	140	1163	1172	14000	0.000124755	0.012992	1.43797	12.9686
GO:0007165	signal transduction	NAS	ITGAL	ITGAL	integrin, alpha L (antigen CD11A (p180), lymphocyte function-associated antigen 1; alpha polypeptide)	140	1163	1172	14000	0.000124755	0.012992	1.43797	12.9686
GO:0007165	signal transduction	IEA	CD48	CD48	CD48 molecule	140	1163	1172	14000	0.000124755	0.012992	1.43797	12.9686
GO:0007165	signal transduction	IEA	TNF	TNF	tumor necrosis factor	140	1163	1172	14000	0.000124755	0.012992	1.43797	12.9686
GO:0007165	signal transduction	IEA	TLR10	TLR10	toll-like receptor 10	140	1163	1172	14000	0.000124755	0.012992	1.43797	12.9686
GO:0007165	signal transduction	NAS	CD53	CD53	CD53 molecule	140	1163	1172	14000	0.000124755	0.012992	1.43797	12.9686
GO:0007165	signal transduction	IEA	GRK6	GRK6	G protein-coupled receptor kinase 6	140	1163	1172	14000	0.000124755	0.012992	1.43797	12.9686
GO:0007165	signal transduction	IEA	SPOCK2	SPOCK2	sparc/osteonectin, cwcv and kazal-like domains proteoglycan (testican) 2	140	1163	1172	14000	0.000124755	0.012992	1.43797	12.9686
GO:0007165	signal transduction	TAS	DGKD	DGKD	diacylglycerol kinase, delta 130kDa	140	1163	1172	14000	0.000124755	0.012992	1.43797	12.9686
GO:0007165	signal transduction	TAS	LPXN	LPXN	leupaxin	140	1163	1172	14000	0.000124755	0.012992	1.43797	12.9686
GO:0007165	signal transduction	TAS	CDKL2	CDKL2	cyclin-dependent kinase-like 2 (CDC2-related kinase)	140	1163	1172	14000	0.000124755	0.012992	1.43797	12.9686
GO:0007165	signal transduction	TAS	PNOC	PNOC	prepronociceptin	140	1163	1172	14000	0.000124755	0.012992	1.43797	12.9686
GO:0007165	signal transduction	TAS	ADCY7	ADCY7	adenylate cyclase 7	140	1163	1172	14000	0.000124755	0.012992	1.43797	12.9686
GO:0007165	signal transduction	TAS	SIT1	SIT1	signaling threshold regulating transmembrane adaptor 1	140	1163	1172	14000	0.000124755	0.012992	1.43797	12.9686
GO:0007165	signal transduction	TAS	PSTPIP1	PSTPIP1	proline-serine-threonine phosphatase interacting protein 1	140	1163	1172	14000	0.000124755	0.012992	1.43797	12.9686
GO:0007165	signal transduction	IEA	GPSM3	GPSM3	G-protein signaling modulator 3	140	1163	1172	14000	0.000124755	0.012992	1.43797	12.9686
GO:0007165	signal transduction	IEA	ARHGAP25	ARHGAP25	Rho GTPase activating protein 25	140	1163	1172	14000	0.000124755	0.012992	1.43797	12.9686
GO:0007165	signal transduction	TAS	CD79B	CD79B	CD79b molecule, immunoglobulin-associated beta	140	1163	1172	14000	0.000124755	0.012992	1.43797	12.9686
GO:0007165	signal transduction	TAS	RPS6KA1	RPS6KA1	ribosomal protein S6 kinase, 90kDa, polypeptide 1	140	1163	1172	14000	0.000124755	0.012992	1.43797	12.9686
GO:0007165	signal transduction	IEA	RASAL3	RASAL3	RAS protein activator like 3	140	1163	1172	14000	0.000124755	0.012992	1.43797	12.9686
GO:0007165	signal transduction		RASSF5	RASSF5	Ras association (RalGDS/AF-6) domain family member 5	140	1163	1172	14000	0.000124755	0.012992	1.43797	12.9686
GO:0007165	signal transduction	IEA	PIK3CD	PIK3CD	phosphoinositide-3-kinase, catalytic, delta polypeptide	140	1163	1172	14000	0.000124755	0.012992	1.43797	12.9686
GO:0007165	signal transduction	IEA	PDE6B	PDE6B	phosphodiesterase 6B, cGMP-specific, rod, beta	140	1163	1172	14000	0.000124755	0.012992	1.43797	12.9686
GO:0007165	signal transduction	NAS	IL2RG	IL2RG	interleukin 2 receptor, gamma	140	1163	1172	14000	0.000124755	0.012992	1.43797	12.9686
GO:0007165	signal transduction	TAS	RAC2	RAC2	ras-related C3 botulinum toxin substrate 2 (rho family, small GTP binding protein Rac2)	140	1163	1172	14000	0.000124755	0.012992	1.43797	12.9686
GO:0007165	signal transduction	TAS	CD70	CD70	CD70 molecule	140	1163	1172	14000	0.000124755	0.012992	1.43797	12.9686
GO:0007165	signal transduction	TAS	P2RX5	P2RX5	purinergic receptor P2X, ligand-gated ion channel, 5	140	1163	1172	14000	0.000124755	0.012992	1.43797	12.9686
GO:0007165	signal transduction	TAS	LTA	LTA	lymphotoxin alpha (TNF superfamily, member 1)	140	1163	1172	14000	0.000124755	0.012992	1.43797	12.9686
GO:0007165	signal transduction	TAS	LIMK1	LIMK1	LIM domain kinase 1	140	1163	1172	14000	0.000124755	0.012992	1.43797	12.9686
GO:0007165	signal transduction	NAS	PDE7A	PDE7A	phosphodiesterase 7A	140	1163	1172	14000	0.000124755	0.012992	1.43797	12.9686
GO:0007165	signal transduction	TAS	PDIA3	PDIA3	protein disulfide isomerase family A, member 3	140	1163	1172	14000	0.000124755	0.012992	1.43797	12.9686
GO:0007165	signal transduction	IC	IL12RB1	IL12RB1	interleukin 12 receptor, beta 1	140	1163	1172	14000	0.000124755	0.012992	1.43797	12.9686
GO:0050862	positive regulation of T cell receptor signaling pathway	IEA	ADA	ADA	adenosine deaminase	6	1163	6	14000	0.000127105	0.012992	12.0378	12.9417
GO:0050862	positive regulation of T cell receptor signaling pathway	IDA	TRAT1	TRAT1	T cell receptor associated transmembrane adaptor 1	6	1163	6	14000	0.000127105	0.012992	12.0378	12.9417
GO:0050862	positive regulation of T cell receptor signaling pathway	ISS	PRKD2	PRKD2	protein kinase D2	6	1163	6	14000	0.000127105	0.012992	12.0378	12.9417
GO:0050862	positive regulation of T cell receptor signaling pathway	NAS	LCK	LCK	lymphocyte-specific protein tyrosine kinase	6	1163	6	14000	0.000127105	0.012992	12.0378	12.9417
GO:0050862	positive regulation of T cell receptor signaling pathway	IDA	KCNN4	KCNN4	potassium intermediate/small conductance calcium-activated channel, subfamily N, member 4	6	1163	6	14000	0.000127105	0.012992	12.0378	12.9417
GO:0050862	positive regulation of T cell receptor signaling pathway	IEA	CCR7	CCR7	chemokine (C-C motif) receptor 7	6	1163	6	14000	0.000127105	0.012992	12.0378	12.9417
GO:0002407	dendritic cell chemotaxis	TAS	CCR2	CCR2	chemokine (C-C motif) receptor 2	8	1163	14	14000	0.000146569	0.0144648	6.87876	12.7361
GO:0002407	dendritic cell chemotaxis	TAS	CCR6	CCR6	chemokine (C-C motif) receptor 6	8	1163	14	14000	0.000146569	0.0144648	6.87876	12.7361
GO:0002407	dendritic cell chemotaxis	TAS	CCL5	CCL5	chemokine (C-C motif) ligand 5	8	1163	14	14000	0.000146569	0.0144648	6.87876	12.7361
GO:0002407	dendritic cell chemotaxis	IDA	CCL21	CCL21	chemokine (C-C motif) ligand 21	8	1163	14	14000	0.000146569	0.0144648	6.87876	12.7361
GO:0002407	dendritic cell chemotaxis	IDA	CCL19	CCL19	chemokine (C-C motif) ligand 19	8	1163	14	14000	0.000146569	0.0144648	6.87876	12.7361
GO:0002407	dendritic cell chemotaxis	TAS	CCR5	CCR5	chemokine (C-C motif) receptor 5	8	1163	14	14000	0.000146569	0.0144648	6.87876	12.7361
GO:0002407	dendritic cell chemotaxis	TAS	CXCR4	CXCR4	chemokine (C-X-C motif) receptor 4	8	1163	14	14000	0.000146569	0.0144648	6.87876	12.7361
GO:0002407	dendritic cell chemotaxis	IC	CCR7	CCR7	chemokine (C-C motif) receptor 7	8	1163	14	14000	0.000146569	0.0144648	6.87876	12.7361
GO:0050900	leukocyte migration	TAS	SELP	SELP	selectin P (granule membrane protein 140kDa, antigen CD62)	23	1163	107	14000	0.000152664	0.0145641	2.58757	12.6774
GO:0050900	leukocyte migration	TAS	AMICA1	AMICA1	adhesion molecule, interacts with CXADR antigen 1	23	1163	107	14000	0.000152664	0.0145641	2.58757	12.6774
GO:0050900	leukocyte migration	TAS	CD244	CD244	CD244 molecule, natural killer cell receptor 2B4	23	1163	107	14000	0.000152664	0.0145641	2.58757	12.6774
GO:0050900	leukocyte migration	TAS	ITGA4	ITGA4	integrin, alpha 4 (antigen CD49D, alpha 4 subunit of VLA-4 receptor)	23	1163	107	14000	0.000152664	0.0145641	2.58757	12.6774
GO:0050900	leukocyte migration	TAS	SIRPA	SIRPA	signal-regulatory protein alpha	23	1163	107	14000	0.000152664	0.0145641	2.58757	12.6774
GO:0050900	leukocyte migration	TAS	PROC	PROC	protein C (inactivator of coagulation factors Va and VIIIa)	23	1163	107	14000	0.000152664	0.0145641	2.58757	12.6774
GO:0050900	leukocyte migration	TAS	LYN	LYN	v-yes-1 Yamaguchi sarcoma viral related oncogene homolog	23	1163	107	14000	0.000152664	0.0145641	2.58757	12.6774
GO:0050900	leukocyte migration	TAS	ITGAM	ITGAM	integrin, alpha M (complement component 3 receptor 3 subunit)	23	1163	107	14000	0.000152664	0.0145641	2.58757	12.6774
GO:0050900	leukocyte migration	TAS	ITGB2	ITGB2	integrin, beta 2 (complement component 3 receptor 3 and 4 subunit)	23	1163	107	14000	0.000152664	0.0145641	2.58757	12.6774
GO:0050900	leukocyte migration	TAS	SIRPG	SIRPG	signal-regulatory protein gamma	23	1163	107	14000	0.000152664	0.0145641	2.58757	12.6774
GO:0050900	leukocyte migration	TAS	SLC7A9	SLC7A9	solute carrier family 7 (glycoprotein-associated amino acid transporter light chain, bo,+ system), member 9	23	1163	107	14000	0.000152664	0.0145641	2.58757	12.6774
GO:0050900	leukocyte migration	TAS	SELPLG	SELPLG	selectin P ligand	23	1163	107	14000	0.000152664	0.0145641	2.58757	12.6774
GO:0050900	leukocyte migration	TAS	LCK	LCK	lymphocyte-specific protein tyrosine kinase	23	1163	107	14000	0.000152664	0.0145641	2.58757	12.6774
GO:0050900	leukocyte migration	TAS	SLC7A7	SLC7A7	solute carrier family 7 (amino acid transporter light chain, y+L system), member 7	23	1163	107	14000	0.000152664	0.0145641	2.58757	12.6774
GO:0050900	leukocyte migration	TAS	INPP5D	INPP5D	inositol polyphosphate-5-phosphatase, 145kDa	23	1163	107	14000	0.000152664	0.0145641	2.58757	12.6774
GO:0050900	leukocyte migration	TAS	PPIL2	PPIL2	peptidylprolyl isomerase (cyclophilin)-like 2	23	1163	107	14000	0.000152664	0.0145641	2.58757	12.6774
GO:0050900	leukocyte migration	TAS	ITGAX	ITGAX	integrin, alpha X (complement component 3 receptor 4 subunit)	23	1163	107	14000	0.000152664	0.0145641	2.58757	12.6774
GO:0050900	leukocyte migration	TAS	SELL	SELL	selectin L	23	1163	107	14000	0.000152664	0.0145641	2.58757	12.6774
GO:0050900	leukocyte migration	TAS	CD2	CD2	CD2 molecule	23	1163	107	14000	0.000152664	0.0145641	2.58757	12.6774
GO:0050900	leukocyte migration	TAS	ITGAL	ITGAL	integrin, alpha L (antigen CD11A (p180), lymphocyte function-associated antigen 1; alpha polypeptide)	23	1163	107	14000	0.000152664	0.0145641	2.58757	12.6774
GO:0050900	leukocyte migration	TAS	CD48	CD48	CD48 molecule	23	1163	107	14000	0.000152664	0.0145641	2.58757	12.6774
GO:0050900	leukocyte migration	TAS	CD84	CD84	CD84 molecule	23	1163	107	14000	0.000152664	0.0145641	2.58757	12.6774
GO:0050900	leukocyte migration	TAS	PTPN6	PTPN6	protein tyrosine phosphatase, non-receptor type 6	23	1163	107	14000	0.000152664	0.0145641	2.58757	12.6774
GO:0050850	positive regulation of calcium-mediated signaling	IEA	ADA	ADA	adenosine deaminase	9	1163	19	14000	0.000168895	0.0155928	5.70213	12.5316
GO:0050850	positive regulation of calcium-mediated signaling	IEA	NCAM1	NCAM1	neural cell adhesion molecule 1	9	1163	19	14000	0.000168895	0.0155928	5.70213	12.5316
GO:0050850	positive regulation of calcium-mediated signaling	IEA	FCER1A	FCER1A	Fc fragment of IgE, high affinity I, receptor for; alpha polypeptide	9	1163	19	14000	0.000168895	0.0155928	5.70213	12.5316
GO:0050850	positive regulation of calcium-mediated signaling	IDA	TRAT1	TRAT1	T cell receptor associated transmembrane adaptor 1	9	1163	19	14000	0.000168895	0.0155928	5.70213	12.5316
GO:0050850	positive regulation of calcium-mediated signaling	IEA	CD8A	CD8A	CD8a molecule	9	1163	19	14000	0.000168895	0.0155928	5.70213	12.5316
GO:0050850	positive regulation of calcium-mediated signaling	IEA	CD3E	CD3E	CD3e molecule, epsilon (CD3-TCR complex)	9	1163	19	14000	0.000168895	0.0155928	5.70213	12.5316
GO:0050850	positive regulation of calcium-mediated signaling	IEA	SYK	SYK	spleen tyrosine kinase	9	1163	19	14000	0.000168895	0.0155928	5.70213	12.5316
GO:0050850	positive regulation of calcium-mediated signaling	IEA	ITGAL	ITGAL	integrin, alpha L (antigen CD11A (p180), lymphocyte function-associated antigen 1; alpha polypeptide)	9	1163	19	14000	0.000168895	0.0155928	5.70213	12.5316
GO:0050850	positive regulation of calcium-mediated signaling	NAS	P2RX5	P2RX5	purinergic receptor P2X, ligand-gated ion channel, 5	9	1163	19	14000	0.000168895	0.0155928	5.70213	12.5316
GO:0016064	immunoglobulin mediated immune response	ISS	CD74	CD74	CD74 molecule, major histocompatibility complex, class II invariant chain	7	1163	11	14000	0.00023662	0.0205214	7.66044	12.0451
GO:0030889	negative regulation of B cell proliferation	IMP	MNDA	MNDA	myeloid cell nuclear differentiation antigen	7	1163	11	14000	0.00023662	0.0205214	7.66044	12.0451
GO:0030889	negative regulation of B cell proliferation	IMP	CTLA4	CTLA4	cytotoxic T-lymphocyte-associated protein 4	7	1163	11	14000	0.00023662	0.0205214	7.66044	12.0451
GO:0030889	negative regulation of B cell proliferation	IDA	IL10	IL10	interleukin 10	7	1163	11	14000	0.00023662	0.0205214	7.66044	12.0451
GO:0016064	immunoglobulin mediated immune response	IEA	PRKCD	PRKCD	protein kinase C, delta	7	1163	11	14000	0.00023662	0.0205214	7.66044	12.0451
GO:0030889	negative regulation of B cell proliferation	IMP	ATM	ATM	ataxia telangiectasia mutated	7	1163	11	14000	0.00023662	0.0205214	7.66044	12.0451
GO:0016064	immunoglobulin mediated immune response	IEA	INPP5D	INPP5D	inositol polyphosphate-5-phosphatase, 145kDa	7	1163	11	14000	0.00023662	0.0205214	7.66044	12.0451
GO:0030889	negative regulation of B cell proliferation	IEA	INPP5D	INPP5D	inositol polyphosphate-5-phosphatase, 145kDa	7	1163	11	14000	0.00023662	0.0205214	7.66044	12.0451
GO:0016064	immunoglobulin mediated immune response	IEA	MYD88	MYD88	myeloid differentiation primary response gene (88)	7	1163	11	14000	0.00023662	0.0205214	7.66044	12.0451
GO:0016064	immunoglobulin mediated immune response	NAS	LY9	LY9	lymphocyte antigen 9	7	1163	11	14000	0.00023662	0.0205214	7.66044	12.0451
GO:0030889	negative regulation of B cell proliferation	IEA	TNFRSF13B	TNFRSF13B	tumor necrosis factor receptor superfamily, member 13B	7	1163	11	14000	0.00023662	0.0205214	7.66044	12.0451
GO:0016064	immunoglobulin mediated immune response	IEA	HLA-DMA	HLA-DMA	major histocompatibility complex, class II, DM alpha	7	1163	11	14000	0.00023662	0.0205214	7.66044	12.0451
GO:0016064	immunoglobulin mediated immune response	NAS	CD27	CD27	CD27 molecule	7	1163	11	14000	0.00023662	0.0205214	7.66044	12.0451
GO:0030889	negative regulation of B cell proliferation	ISS	RC3H1	RC3H1	ring finger and CCCH-type domains 1	7	1163	11	14000	0.00023662	0.0205214	7.66044	12.0451
GO:0030097	hemopoiesis	IEA	RTKN2	RTKN2	rhotekin 2	16	1163	62	14000	0.000261778	0.0220356	3.10654	11.8994
GO:0030097	hemopoiesis	IEA	ADD2	ADD2	adducin 2 (beta)	16	1163	62	14000	0.000261778	0.0220356	3.10654	11.8994
GO:0030097	hemopoiesis	IEA	TACC3	TACC3	transforming, acidic coiled-coil containing protein 3	16	1163	62	14000	0.000261778	0.0220356	3.10654	11.8994
GO:0030097	hemopoiesis	IEA	BCL2	BCL2	B-cell CLL/lymphoma 2	16	1163	62	14000	0.000261778	0.0220356	3.10654	11.8994
GO:0030097	hemopoiesis	TAS	IL10	IL10	interleukin 10	16	1163	62	14000	0.000261778	0.0220356	3.10654	11.8994
GO:0030097	hemopoiesis	IDA	FLT3	FLT3	fms-related tyrosine kinase 3	16	1163	62	14000	0.000261778	0.0220356	3.10654	11.8994
GO:0030097	hemopoiesis	IEA	SPTA1	SPTA1	spectrin, alpha, erythrocytic 1 (elliptocytosis 2)	16	1163	62	14000	0.000261778	0.0220356	3.10654	11.8994
GO:0030097	hemopoiesis	IEA	SGPL1	SGPL1	sphingosine-1-phosphate lyase 1	16	1163	62	14000	0.000261778	0.0220356	3.10654	11.8994
GO:0030097	hemopoiesis	ISS	KIRREL3	KIRREL3	kin of IRRE like 3 (Drosophila)	16	1163	62	14000	0.000261778	0.0220356	3.10654	11.8994
GO:0030097	hemopoiesis	NAS	LCK	LCK	lymphocyte-specific protein tyrosine kinase	16	1163	62	14000	0.000261778	0.0220356	3.10654	11.8994
GO:0030097	hemopoiesis	IEA	TTC7A	TTC7A	tetratricopeptide repeat domain 7A	16	1163	62	14000	0.000261778	0.0220356	3.10654	11.8994
GO:0030097	hemopoiesis	IEA	IKZF1	IKZF1	IKAROS family zinc finger 1 (Ikaros)	16	1163	62	14000	0.000261778	0.0220356	3.10654	11.8994
GO:0030097	hemopoiesis	IEA	ZBTB32	ZBTB32	zinc finger and BTB domain containing 32	16	1163	62	14000	0.000261778	0.0220356	3.10654	11.8994
GO:0030097	hemopoiesis	IDA	MKNK2	MKNK2	MAP kinase interacting serine/threonine kinase 2	16	1163	62	14000	0.000261778	0.0220356	3.10654	11.8994
GO:0030097	hemopoiesis	NAS	BCL11A	BCL11A	B-cell CLL/lymphoma 11A (zinc finger protein)	16	1163	62	14000	0.000261778	0.0220356	3.10654	11.8994
GO:0030097	hemopoiesis	ISS	NKX2-5	NKX2-5	NK2 homeobox 5	16	1163	62	14000	0.000261778	0.0220356	3.10654	11.8994
GO:0051056	regulation of small GTPase mediated signal transduction	TAS	DEPDC1B	DEPDC1B	DEP domain containing 1B	30	1163	168	14000	0.000310097	0.0253571	2.14961	11.655
GO:0051056	regulation of small GTPase mediated signal transduction	IEA	RASGEF1A	RASGEF1A	RasGEF domain family, member 1A	30	1163	168	14000	0.000310097	0.0253571	2.14961	11.655
GO:0051056	regulation of small GTPase mediated signal transduction	IEA	RASGRP2	RASGRP2	RAS guanyl releasing protein 2 (calcium and DAG-regulated)	30	1163	168	14000	0.000310097	0.0253571	2.14961	11.655
GO:0051056	regulation of small GTPase mediated signal transduction	TAS	VAV2	VAV2	vav 2 guanine nucleotide exchange factor	30	1163	168	14000	0.000310097	0.0253571	2.14961	11.655
GO:0051056	regulation of small GTPase mediated signal transduction	TAS	RASGRF1	RASGRF1	Ras protein-specific guanine nucleotide-releasing factor 1	30	1163	168	14000	0.000310097	0.0253571	2.14961	11.655
GO:0051056	regulation of small GTPase mediated signal transduction	IEA	RASGRP1	RASGRP1	RAS guanyl releasing protein 1 (calcium and DAG-regulated)	30	1163	168	14000	0.000310097	0.0253571	2.14961	11.655
GO:0051056	regulation of small GTPase mediated signal transduction	TAS	ARHGAP19	ARHGAP19	Rho GTPase activating protein 19	30	1163	168	14000	0.000310097	0.0253571	2.14961	11.655
GO:0051056	regulation of small GTPase mediated signal transduction	TAS	RHOF	RHOF	ras homolog gene family, member F (in filopodia)	30	1163	168	14000	0.000310097	0.0253571	2.14961	11.655
GO:0051056	regulation of small GTPase mediated signal transduction	TAS	ARAP2	ARAP2	ArfGAP with RhoGAP domain, ankyrin repeat and PH domain 2	30	1163	168	14000	0.000310097	0.0253571	2.14961	11.655
GO:0051056	regulation of small GTPase mediated signal transduction	TAS	ARHGAP9	ARHGAP9	Rho GTPase activating protein 9	30	1163	168	14000	0.000310097	0.0253571	2.14961	11.655
GO:0051056	regulation of small GTPase mediated signal transduction	TAS	MYO9B	MYO9B	myosin IXB	30	1163	168	14000	0.000310097	0.0253571	2.14961	11.655
GO:0051056	regulation of small GTPase mediated signal transduction	TAS	ARHGAP30	ARHGAP30	Rho GTPase activating protein 30	30	1163	168	14000	0.000310097	0.0253571	2.14961	11.655
GO:0051056	regulation of small GTPase mediated signal transduction	IEA	SIPA1	SIPA1	signal-induced proliferation-associated 1	30	1163	168	14000	0.000310097	0.0253571	2.14961	11.655
GO:0051056	regulation of small GTPase mediated signal transduction	TAS	ARAP1	ARAP1	ArfGAP with RhoGAP domain, ankyrin repeat and PH domain 1	30	1163	168	14000	0.000310097	0.0253571	2.14961	11.655
GO:0051056	regulation of small GTPase mediated signal transduction	TAS	TAGAP	TAGAP	T-cell activation RhoGTPase activating protein	30	1163	168	14000	0.000310097	0.0253571	2.14961	11.655
GO:0051056	regulation of small GTPase mediated signal transduction	IEA	RAPGEF6	RAPGEF6	Rap guanine nucleotide exchange factor (GEF) 6	30	1163	168	14000	0.000310097	0.0253571	2.14961	11.655
GO:0051056	regulation of small GTPase mediated signal transduction	TAS	ARHGAP4	ARHGAP4	Rho GTPase activating protein 4	30	1163	168	14000	0.000310097	0.0253571	2.14961	11.655
GO:0051056	regulation of small GTPase mediated signal transduction	TAS	ARHGEF18	ARHGEF18	Rho/Rac guanine nucleotide exchange factor (GEF) 18	30	1163	168	14000	0.000310097	0.0253571	2.14961	11.655
GO:0051056	regulation of small GTPase mediated signal transduction	TAS	FGD2	FGD2	FYVE, RhoGEF and PH domain containing 2	30	1163	168	14000	0.000310097	0.0253571	2.14961	11.655
GO:0051056	regulation of small GTPase mediated signal transduction	TAS	ARHGAP25	ARHGAP25	Rho GTPase activating protein 25	30	1163	168	14000	0.000310097	0.0253571	2.14961	11.655
GO:0051056	regulation of small GTPase mediated signal transduction	TAS	FGD3	FGD3	FYVE, RhoGEF and PH domain containing 3	30	1163	168	14000	0.000310097	0.0253571	2.14961	11.655
GO:0051056	regulation of small GTPase mediated signal transduction	IEA	RASAL3	RASAL3	RAS protein activator like 3	30	1163	168	14000	0.000310097	0.0253571	2.14961	11.655
GO:0051056	regulation of small GTPase mediated signal transduction	TAS	PREX1	PREX1	phosphatidylinositol-3,4,5-trisphosphate-dependent Rac exchange factor 1	30	1163	168	14000	0.000310097	0.0253571	2.14961	11.655
GO:0051056	regulation of small GTPase mediated signal transduction	TAS	RAC2	RAC2	ras-related C3 botulinum toxin substrate 2 (rho family, small GTP binding protein Rac2)	30	1163	168	14000	0.000310097	0.0253571	2.14961	11.655
GO:0051056	regulation of small GTPase mediated signal transduction	TAS	HMHA1	HMHA1	histocompatibility (minor) HA-1	30	1163	168	14000	0.000310097	0.0253571	2.14961	11.655
GO:0051056	regulation of small GTPase mediated signal transduction	TAS	GMIP	GMIP	GEM interacting protein	30	1163	168	14000	0.000310097	0.0253571	2.14961	11.655
GO:0051056	regulation of small GTPase mediated signal transduction	TAS	RHOH	RHOH	ras homolog gene family, member H	30	1163	168	14000	0.000310097	0.0253571	2.14961	11.655
GO:0051056	regulation of small GTPase mediated signal transduction	TAS	ARHGEF11	ARHGEF11	Rho guanine nucleotide exchange factor (GEF) 11	30	1163	168	14000	0.000310097	0.0253571	2.14961	11.655
GO:0051056	regulation of small GTPase mediated signal transduction	TAS	VAV1	VAV1	vav 1 guanine nucleotide exchange factor	30	1163	168	14000	0.000310097	0.0253571	2.14961	11.655
GO:0051056	regulation of small GTPase mediated signal transduction	TAS	RHOBTB2	RHOBTB2	Rho-related BTB domain containing 2	30	1163	168	14000	0.000310097	0.0253571	2.14961	11.655
GO:0009615	response to virus	IEA	MX2	MX2	myxovirus (influenza virus) resistance 2 (mouse)	25	1163	133	14000	0.000482978	0.0383968	2.26275	11.0158
GO:0009615	response to virus	IDA	IFNG	IFNG	interferon, gamma	25	1163	133	14000	0.000482978	0.0383968	2.26275	11.0158
GO:0009615	response to virus	IEP	MEF2C	MEF2C	myocyte enhancer factor 2C	25	1163	133	14000	0.000482978	0.0383968	2.26275	11.0158
GO:0009615	response to virus	IEP	GATA3	GATA3	GATA binding protein 3	25	1163	133	14000	0.000482978	0.0383968	2.26275	11.0158
GO:0009615	response to virus	IEA	APOBEC3H	APOBEC3H	apolipoprotein B mRNA editing enzyme, catalytic polypeptide-like 3H	25	1163	133	14000	0.000482978	0.0383968	2.26275	11.0158
GO:0009615	response to virus	IEA	APOBEC3F	APOBEC3F	apolipoprotein B mRNA editing enzyme, catalytic polypeptide-like 3F	25	1163	133	14000	0.000482978	0.0383968	2.26275	11.0158
GO:0009615	response to virus	IEP	PSMA2	PSMA2	proteasome (prosome, macropain) subunit, alpha type, 2	25	1163	133	14000	0.000482978	0.0383968	2.26275	11.0158
GO:0009615	response to virus	TAS	CCL11	CCL11	chemokine (C-C motif) ligand 11	25	1163	133	14000	0.000482978	0.0383968	2.26275	11.0158
GO:0009615	response to virus	IEP	HMGA1	HMGA1	high mobility group AT-hook 1	25	1163	133	14000	0.000482978	0.0383968	2.26275	11.0158
GO:0009615	response to virus	TAS	CCL5	CCL5	chemokine (C-C motif) ligand 5	25	1163	133	14000	0.000482978	0.0383968	2.26275	11.0158
GO:0009615	response to virus	IEP	IL12A	IL12A	interleukin 12A (natural killer cell stimulatory factor 1, cytotoxic lymphocyte maturation factor 1, p35)	25	1163	133	14000	0.000482978	0.0383968	2.26275	11.0158
GO:0009615	response to virus	TAS	CCL19	CCL19	chemokine (C-C motif) ligand 19	25	1163	133	14000	0.000482978	0.0383968	2.26275	11.0158
GO:0009615	response to virus	IEP	TBX21	TBX21	T-box 21	25	1163	133	14000	0.000482978	0.0383968	2.26275	11.0158
GO:0009615	response to virus	TAS	CCL22	CCL22	chemokine (C-C motif) ligand 22	25	1163	133	14000	0.000482978	0.0383968	2.26275	11.0158
GO:0009615	response to virus	IDA	LILRB1	LILRB1	leukocyte immunoglobulin-like receptor, subfamily B (with TM and ITIM domains), member 1	25	1163	133	14000	0.000482978	0.0383968	2.26275	11.0158
GO:0009615	response to virus	IEA	UNC93B1	UNC93B1	unc-93 homolog B1 (C. elegans)	25	1163	133	14000	0.000482978	0.0383968	2.26275	11.0158
GO:0009615	response to virus	IEA	MYD88	MYD88	myeloid differentiation primary response gene (88)	25	1163	133	14000	0.000482978	0.0383968	2.26275	11.0158
GO:0009615	response to virus	TAS	CXCR4	CXCR4	chemokine (C-X-C motif) receptor 4	25	1163	133	14000	0.000482978	0.0383968	2.26275	11.0158
GO:0009615	response to virus	IEA	IRF7	IRF7	interferon regulatory factor 7	25	1163	133	14000	0.000482978	0.0383968	2.26275	11.0158
GO:0009615	response to virus	IEA	STAT1	STAT1	signal transducer and activator of transcription 1, 91kDa	25	1163	133	14000	0.000482978	0.0383968	2.26275	11.0158
GO:0009615	response to virus	IDA	TNF	TNF	tumor necrosis factor	25	1163	133	14000	0.000482978	0.0383968	2.26275	11.0158
GO:0009615	response to virus	IDA	ISG20	ISG20	interferon stimulated exonuclease gene 20kDa	25	1163	133	14000	0.000482978	0.0383968	2.26275	11.0158
GO:0009615	response to virus	IEA	APOBEC3G	APOBEC3G	apolipoprotein B mRNA editing enzyme, catalytic polypeptide-like 3G	25	1163	133	14000	0.000482978	0.0383968	2.26275	11.0158
GO:0009615	response to virus	IEP	PIM2	PIM2	pim-2 oncogene	25	1163	133	14000	0.000482978	0.0383968	2.26275	11.0158
GO:0009615	response to virus	IEA	IFITM1	IFITM1	interferon induced transmembrane protein 1 (9-27)	25	1163	133	14000	0.000482978	0.0383968	2.26275	11.0158
GO:0030217	T cell differentiation	IEA	IL7R	IL7R	interleukin 7 receptor	9	1163	23	14000	0.000516846	0.0399788	4.71046	10.918
GO:0030217	T cell differentiation	ISS	PTPRC	PTPRC	protein tyrosine phosphatase, receptor type, C	9	1163	23	14000	0.000516846	0.0399788	4.71046	10.918
GO:0030217	T cell differentiation	IDA	CD3D	CD3D	CD3d molecule, delta (CD3-TCR complex)	9	1163	23	14000	0.000516846	0.0399788	4.71046	10.918
GO:0030217	T cell differentiation	ISS	PTPN22	PTPN22	protein tyrosine phosphatase, non-receptor type 22 (lymphoid)	9	1163	23	14000	0.000516846	0.0399788	4.71046	10.918
GO:0030217	T cell differentiation	IMP	LCK	LCK	lymphocyte-specific protein tyrosine kinase	9	1163	23	14000	0.000516846	0.0399788	4.71046	10.918
GO:0030217	T cell differentiation	IEA	IKZF1	IKZF1	IKAROS family zinc finger 1 (Ikaros)	9	1163	23	14000	0.000516846	0.0399788	4.71046	10.918
GO:0030217	T cell differentiation	IEA	BCL11A	BCL11A	B-cell CLL/lymphoma 11A (zinc finger protein)	9	1163	23	14000	0.000516846	0.0399788	4.71046	10.918
GO:0030217	T cell differentiation	TAS	PIK3CD	PIK3CD	phosphoinositide-3-kinase, catalytic, delta polypeptide	9	1163	23	14000	0.000516846	0.0399788	4.71046	10.918
GO:0030217	T cell differentiation	NAS	RHOH	RHOH	ras homolog gene family, member H	9	1163	23	14000	0.000516846	0.0399788	4.71046	10.918
GO:0050868	negative regulation of T cell activation	IEA	PAG1	PAG1	phosphoprotein associated with glycosphingolipid microdomains 1	6	1163	9	14000	0.000562097	0.0412493	8.02522	10.7969
GO:0045730	respiratory burst	TAS	NCF2	NCF2	neutrophil cytosolic factor 2	6	1163	9	14000	0.000562097	0.0412493	8.02522	10.7969
GO:0045730	respiratory burst	IMP	CYBB	CYBB	cytochrome b-245, beta polypeptide	6	1163	9	14000	0.000562097	0.0412493	8.02522	10.7969
GO:0050868	negative regulation of T cell activation	IEA	LAG3	LAG3	lymphocyte-activation gene 3	6	1163	9	14000	0.000562097	0.0412493	8.02522	10.7969
GO:0045730	respiratory burst	IEA	PRKCQ	PRKCQ	protein kinase C, theta	6	1163	9	14000	0.000562097	0.0412493	8.02522	10.7969
GO:0050868	negative regulation of T cell activation	IMP	PTPN22	PTPN22	protein tyrosine phosphatase, non-receptor type 22 (lymphoid)	6	1163	9	14000	0.000562097	0.0412493	8.02522	10.7969
GO:0045730	respiratory burst	IDA	CD24	CD24	CD24 molecule	6	1163	9	14000	0.000562097	0.0412493	8.02522	10.7969
GO:0045730	respiratory burst	NAS	CD52	CD52	CD52 molecule	6	1163	9	14000	0.000562097	0.0412493	8.02522	10.7969
GO:0050868	negative regulation of T cell activation	IDA	LAX1	LAX1	lymphocyte transmembrane adaptor 1	6	1163	9	14000	0.000562097	0.0412493	8.02522	10.7969
GO:0045730	respiratory burst	IMP	CYBA	CYBA	cytochrome b-245, alpha polypeptide	6	1163	9	14000	0.000562097	0.0412493	8.02522	10.7969
GO:0050868	negative regulation of T cell activation	IMP	TIGIT	TIGIT	T cell immunoreceptor with Ig and ITIM domains	6	1163	9	14000	0.000562097	0.0412493	8.02522	10.7969
GO:0050868	negative regulation of T cell activation	ISS	JAK3	JAK3	Janus kinase 3	6	1163	9	14000	0.000562097	0.0412493	8.02522	10.7969
GO:0050728	negative regulation of inflammatory response		SAA2	SAA2	serum amyloid A2	12	1163	41	14000	0.000581898	0.0415163	3.52327	10.7469
GO:0050728	negative regulation of inflammatory response	NAS	SAA1	SAA1	serum amyloid A1	12	1163	41	14000	0.000581898	0.0415163	3.52327	10.7469
GO:0050728	negative regulation of inflammatory response	IMP	GATA3	GATA3	GATA binding protein 3	12	1163	41	14000	0.000581898	0.0415163	3.52327	10.7469
GO:0050728	negative regulation of inflammatory response	IEA	ADA	ADA	adenosine deaminase	12	1163	41	14000	0.000581898	0.0415163	3.52327	10.7469
GO:0050728	negative regulation of inflammatory response	IEA	IL10	IL10	interleukin 10	12	1163	41	14000	0.000581898	0.0415163	3.52327	10.7469
GO:0050728	negative regulation of inflammatory response	IC	PRKCD	PRKCD	protein kinase C, delta	12	1163	41	14000	0.000581898	0.0415163	3.52327	10.7469
GO:0050728	negative regulation of inflammatory response	IEA	ADRB2	ADRB2	adrenergic, beta-2-, receptor, surface	12	1163	41	14000	0.000581898	0.0415163	3.52327	10.7469
GO:0050728	negative regulation of inflammatory response	IEA	IL2RA	IL2RA	interleukin 2 receptor, alpha	12	1163	41	14000	0.000581898	0.0415163	3.52327	10.7469
GO:0050728	negative regulation of inflammatory response	IC	APOE	APOE	apolipoprotein E	12	1163	41	14000	0.000581898	0.0415163	3.52327	10.7469
GO:0050728	negative regulation of inflammatory response	IEA	CNR2	CNR2	cannabinoid receptor 2 (macrophage)	12	1163	41	14000	0.000581898	0.0415163	3.52327	10.7469
GO:0050728	negative regulation of inflammatory response	IDA	GHRL	GHRL	ghrelin/obestatin prepropeptide	12	1163	41	14000	0.000581898	0.0415163	3.52327	10.7469
GO:0050728	negative regulation of inflammatory response	IEA	ACP5	ACP5	acid phosphatase 5, tartrate resistant	12	1163	41	14000	0.000581898	0.0415163	3.52327	10.7469
GO:0042742	defense response to bacterium	IEA	LTF	LTF	lactotransferrin	18	1163	82	14000	0.000604027	0.0415163	2.64245	10.6931
GO:0042742	defense response to bacterium	IEA	LYZ	LYZ	lysozyme	18	1163	82	14000	0.000604027	0.0415163	2.64245	10.6931
GO:0042742	defense response to bacterium	IEA	IFNG	IFNG	interferon, gamma	18	1163	82	14000	0.000604027	0.0415163	2.64245	10.6931
GO:0042742	defense response to bacterium	IEA	HIST1H2BK	HIST1H2BK	histone cluster 1, H2bk	18	1163	82	14000	0.000604027	0.0415163	2.64245	10.6931
GO:0042742	defense response to bacterium	IDA	NLRC4	NLRC4	NLR family, CARD domain containing 4	18	1163	82	14000	0.000604027	0.0415163	2.64245	10.6931
GO:0042742	defense response to bacterium		HIST1H2BI	HIST1H2BI	histone cluster 1, H2bi	18	1163	82	14000	0.000604027	0.0415163	2.64245	10.6931
GO:0042742	defense response to bacterium		HIST1H2BG	HIST1H2BG	histone cluster 1, H2bg	18	1163	82	14000	0.000604027	0.0415163	2.64245	10.6931
GO:0042742	defense response to bacterium	IEA	HIST1H2BJ	HIST1H2BJ	histone cluster 1, H2bj	18	1163	82	14000	0.000604027	0.0415163	2.64245	10.6931
GO:0042742	defense response to bacterium	IEA	IL10	IL10	interleukin 10	18	1163	82	14000	0.000604027	0.0415163	2.64245	10.6931
GO:0042742	defense response to bacterium	IEA	TLR1	TLR1	toll-like receptor 1	18	1163	82	14000	0.000604027	0.0415163	2.64245	10.6931
GO:0042742	defense response to bacterium	TAS	CAMP	CAMP	cathelicidin antimicrobial peptide	18	1163	82	14000	0.000604027	0.0415163	2.64245	10.6931
GO:0042742	defense response to bacterium	TAS	CFP	CFP	complement factor properdin	18	1163	82	14000	0.000604027	0.0415163	2.64245	10.6931
GO:0042742	defense response to bacterium		HIST1H2BD	HIST1H2BD	histone cluster 1, H2bd	18	1163	82	14000	0.000604027	0.0415163	2.64245	10.6931
GO:0042742	defense response to bacterium	TAS	TLR6	TLR6	toll-like receptor 6	18	1163	82	14000	0.000604027	0.0415163	2.64245	10.6931
GO:0042742	defense response to bacterium	NAS	TLR9	TLR9	toll-like receptor 9	18	1163	82	14000	0.000604027	0.0415163	2.64245	10.6931
GO:0042742	defense response to bacterium	IEA	HAMP	HAMP	hepcidin antimicrobial peptide	18	1163	82	14000	0.000604027	0.0415163	2.64245	10.6931
GO:0042742	defense response to bacterium	IEA	IRF8	IRF8	interferon regulatory factor 8	18	1163	82	14000	0.000604027	0.0415163	2.64245	10.6931
GO:0042742	defense response to bacterium	ISS	SYK	SYK	spleen tyrosine kinase	18	1163	82	14000	0.000604027	0.0415163	2.64245	10.6931
GO:0006461	protein complex assembly	TAS	TCAP	TCAP	titin-cap (telethonin)	22	1163	112	14000	0.000609254	0.0415163	2.36457	10.6807
GO:0006461	protein complex assembly	ISS	CD74	CD74	CD74 molecule, major histocompatibility complex, class II invariant chain	22	1163	112	14000	0.000609254	0.0415163	2.36457	10.6807
GO:0006461	protein complex assembly	TAS	CHAF1A	CHAF1A	chromatin assembly factor 1, subunit A (p150)	22	1163	112	14000	0.000609254	0.0415163	2.36457	10.6807
GO:0006461	protein complex assembly	TAS	FANCA	FANCA	Fanconi anemia, complementation group A	22	1163	112	14000	0.000609254	0.0415163	2.36457	10.6807
GO:0006461	protein complex assembly	TAS	HMGA1	HMGA1	high mobility group AT-hook 1	22	1163	112	14000	0.000609254	0.0415163	2.36457	10.6807
GO:0006461	protein complex assembly	TAS	CD40	CD40	CD40 molecule, TNF receptor superfamily member 5	22	1163	112	14000	0.000609254	0.0415163	2.36457	10.6807
GO:0006461	protein complex assembly	TAS	SLC9A3R1	SLC9A3R1	solute carrier family 9 (sodium/hydrogen exchanger), member 3 regulator 1	22	1163	112	14000	0.000609254	0.0415163	2.36457	10.6807
GO:0006461	protein complex assembly	TAS	TRAF1	TRAF1	TNF receptor-associated factor 1	22	1163	112	14000	0.000609254	0.0415163	2.36457	10.6807
GO:0006461	protein complex assembly	TAS	SKAP2	SKAP2	src kinase associated phosphoprotein 2	22	1163	112	14000	0.000609254	0.0415163	2.36457	10.6807
GO:0006461	protein complex assembly	TAS	SLC7A9	SLC7A9	solute carrier family 7 (glycoprotein-associated amino acid transporter light chain, bo,+ system), member 9	22	1163	112	14000	0.000609254	0.0415163	2.36457	10.6807
GO:0006461	protein complex assembly	NAS	CD3E	CD3E	CD3e molecule, epsilon (CD3-TCR complex)	22	1163	112	14000	0.000609254	0.0415163	2.36457	10.6807
GO:0006461	protein complex assembly	TAS	SLC7A7	SLC7A7	solute carrier family 7 (amino acid transporter light chain, y+L system), member 7	22	1163	112	14000	0.000609254	0.0415163	2.36457	10.6807
GO:0006461	protein complex assembly	NAS	CAPG	CAPG	capping protein (actin filament), gelsolin-like	22	1163	112	14000	0.000609254	0.0415163	2.36457	10.6807
GO:0006461	protein complex assembly	NAS	CD3G	CD3G	CD3g molecule, gamma (CD3-TCR complex)	22	1163	112	14000	0.000609254	0.0415163	2.36457	10.6807
GO:0006461	protein complex assembly		SYK	SYK	spleen tyrosine kinase	22	1163	112	14000	0.000609254	0.0415163	2.36457	10.6807
GO:0006461	protein complex assembly	TAS	IL2RB	IL2RB	interleukin 2 receptor, beta	22	1163	112	14000	0.000609254	0.0415163	2.36457	10.6807
GO:0006461	protein complex assembly	IEA	HLA-DMA	HLA-DMA	major histocompatibility complex, class II, DM alpha	22	1163	112	14000	0.000609254	0.0415163	2.36457	10.6807
GO:0006461	protein complex assembly	TAS	LPXN	LPXN	leupaxin	22	1163	112	14000	0.000609254	0.0415163	2.36457	10.6807
GO:0006461	protein complex assembly	TAS	TAPBP	TAPBP	TAP binding protein (tapasin)	22	1163	112	14000	0.000609254	0.0415163	2.36457	10.6807
GO:0006461	protein complex assembly	IEA	VAMP8	VAMP8	vesicle-associated membrane protein 8 (endobrevin)	22	1163	112	14000	0.000609254	0.0415163	2.36457	10.6807
GO:0006461	protein complex assembly	ISS	NCKAP1L	NCKAP1L	NCK-associated protein 1-like	22	1163	112	14000	0.000609254	0.0415163	2.36457	10.6807
GO:0006461	protein complex assembly	TAS	WIPF1	WIPF1	WAS/WASL interacting protein family, member 1	22	1163	112	14000	0.000609254	0.0415163	2.36457	10.6807
GO:0019835	cytolysis	IEA	LYZ	LYZ	lysozyme	8	1163	19	14000	0.000717504	0.0477557	5.06856	10.4447
GO:0019835	cytolysis	IEA	GZMH	GZMH	granzyme H (cathepsin G-like 2, protein h-CCPX)	8	1163	19	14000	0.000717504	0.0477557	5.06856	10.4447
GO:0019835	cytolysis	IEA	GZMB	GZMB	granzyme B (granzyme 2, cytotoxic T-lymphocyte-associated serine esterase 1)	8	1163	19	14000	0.000717504	0.0477557	5.06856	10.4447
GO:0019835	cytolysis	IEA	GZMA	GZMA	granzyme A (granzyme 1, cytotoxic T-lymphocyte-associated serine esterase 3)	8	1163	19	14000	0.000717504	0.0477557	5.06856	10.4447
GO:0019835	cytolysis	IEA	MMD	MMD	monocyte to macrophage differentiation-associated	8	1163	19	14000	0.000717504	0.0477557	5.06856	10.4447
GO:0019835	cytolysis	IEA	MICB	MICB	MHC class I polypeptide-related sequence B	8	1163	19	14000	0.000717504	0.0477557	5.06856	10.4447
GO:0019835	cytolysis	ISS	PRF1	PRF1	perforin 1 (pore forming protein)	8	1163	19	14000	0.000717504	0.0477557	5.06856	10.4447
GO:0019835	cytolysis	IEA	GZMM	GZMM	granzyme M (lymphocyte met-ase 1)	8	1163	19	14000	0.000717504	0.0477557	5.06856	10.4447
GO:0002250	adaptive immune response	IEA	IFNG	IFNG	interferon, gamma	7	1163	15	14000	0.00096313	0.0612551	5.61766	10.02
GO:0044130	negative regulation of growth of symbiont in host	IEA	IFNG	IFNG	interferon, gamma	7	1163	15	14000	0.00096313	0.0612551	5.61766	10.02
GO:0002250	adaptive immune response	ISS	ITK	ITK	IL2-inducible T-cell kinase	7	1163	15	14000	0.00096313	0.0612551	5.61766	10.02
GO:0044130	negative regulation of growth of symbiont in host	IEA	IL10	IL10	interleukin 10	7	1163	15	14000	0.00096313	0.0612551	5.61766	10.02
GO:0002250	adaptive immune response	TAS	BTK	BTK	Bruton agammaglobulinemia tyrosine kinase	7	1163	15	14000	0.00096313	0.0612551	5.61766	10.02
GO:0044130	negative regulation of growth of symbiont in host	IEA	CAMP	CAMP	cathelicidin antimicrobial peptide	7	1163	15	14000	0.00096313	0.0612551	5.61766	10.02
GO:0044130	negative regulation of growth of symbiont in host	IEA	MYD88	MYD88	myeloid differentiation primary response gene (88)	7	1163	15	14000	0.00096313	0.0612551	5.61766	10.02
GO:0002250	adaptive immune response	IEP	CTSS	CTSS	cathepsin S	7	1163	15	14000	0.00096313	0.0612551	5.61766	10.02
GO:0044130	negative regulation of growth of symbiont in host	IEA	IRF8	IRF8	interferon regulatory factor 8	7	1163	15	14000	0.00096313	0.0612551	5.61766	10.02
GO:0002250	adaptive immune response	ISS	SYK	SYK	spleen tyrosine kinase	7	1163	15	14000	0.00096313	0.0612551	5.61766	10.02
GO:0044130	negative regulation of growth of symbiont in host	IEA	TNF	TNF	tumor necrosis factor	7	1163	15	14000	0.00096313	0.0612551	5.61766	10.02
GO:0002250	adaptive immune response	TAS	PIK3CD	PIK3CD	phosphoinositide-3-kinase, catalytic, delta polypeptide	7	1163	15	14000	0.00096313	0.0612551	5.61766	10.02
GO:0002250	adaptive immune response	IEP	CTSH	CTSH	cathepsin H	7	1163	15	14000	0.00096313	0.0612551	5.61766	10.02
GO:0044130	negative regulation of growth of symbiont in host	IEA	LTA	LTA	lymphotoxin alpha (TNF superfamily, member 1)	7	1163	15	14000	0.00096313	0.0612551	5.61766	10.02
GO:0060337	type I interferon-mediated signaling pathway	TAS	MX2	MX2	myxovirus (influenza virus) resistance 2 (mouse)	14	1163	58	14000	0.00107369	0.0668022	2.90568	9.86321
GO:0060337	type I interferon-mediated signaling pathway	TAS	HLA-F	HLA-F	major histocompatibility complex, class I, F	14	1163	58	14000	0.00107369	0.0668022	2.90568	9.86321
GO:0060337	type I interferon-mediated signaling pathway	TAS	OAS2	OAS2	2'-5'-oligoadenylate synthetase 2, 69/71kDa	14	1163	58	14000	0.00107369	0.0668022	2.90568	9.86321
GO:0060337	type I interferon-mediated signaling pathway	TAS	IRF1	IRF1	interferon regulatory factor 1	14	1163	58	14000	0.00107369	0.0668022	2.90568	9.86321
GO:0060337	type I interferon-mediated signaling pathway	TAS	OAS1	OAS1	2'-5'-oligoadenylate synthetase 1, 40/46kDa	14	1163	58	14000	0.00107369	0.0668022	2.90568	9.86321
GO:0060337	type I interferon-mediated signaling pathway	TAS	IRF5	IRF5	interferon regulatory factor 5	14	1163	58	14000	0.00107369	0.0668022	2.90568	9.86321
GO:0060337	type I interferon-mediated signaling pathway	TAS	SOCS1	SOCS1	suppressor of cytokine signaling 1	14	1163	58	14000	0.00107369	0.0668022	2.90568	9.86321
GO:0060337	type I interferon-mediated signaling pathway	TAS	PSMB8	PSMB8	proteasome (prosome, macropain) subunit, beta type, 8 (large multifunctional peptidase 7)	14	1163	58	14000	0.00107369	0.0668022	2.90568	9.86321
GO:0060337	type I interferon-mediated signaling pathway	TAS	IRF7	IRF7	interferon regulatory factor 7	14	1163	58	14000	0.00107369	0.0668022	2.90568	9.86321
GO:0060337	type I interferon-mediated signaling pathway	TAS	IRF8	IRF8	interferon regulatory factor 8	14	1163	58	14000	0.00107369	0.0668022	2.90568	9.86321
GO:0060337	type I interferon-mediated signaling pathway	TAS	STAT1	STAT1	signal transducer and activator of transcription 1, 91kDa	14	1163	58	14000	0.00107369	0.0668022	2.90568	9.86321
GO:0060337	type I interferon-mediated signaling pathway	TAS	ISG20	ISG20	interferon stimulated exonuclease gene 20kDa	14	1163	58	14000	0.00107369	0.0668022	2.90568	9.86321
GO:0060337	type I interferon-mediated signaling pathway	TAS	PTPN6	PTPN6	protein tyrosine phosphatase, non-receptor type 6	14	1163	58	14000	0.00107369	0.0668022	2.90568	9.86321
GO:0060337	type I interferon-mediated signaling pathway	TAS	IFITM1	IFITM1	interferon induced transmembrane protein 1 (9-27)	14	1163	58	14000	0.00107369	0.0668022	2.90568	9.86321
GO:0006952	defense response	TAS	MX2	MX2	myxovirus (influenza virus) resistance 2 (mouse)	14	1163	59	14000	0.00123508	0.0752082	2.85643	9.66119
GO:0006952	defense response	IEA	CD74	CD74	CD74 molecule, major histocompatibility complex, class II invariant chain	14	1163	59	14000	0.00123508	0.0752082	2.85643	9.66119
GO:0006952	defense response		NLRP7	NLRP7	NLR family, pyrin domain containing 7	14	1163	59	14000	0.00123508	0.0752082	2.85643	9.66119
GO:0006952	defense response	TAS	CXCL9	CXCL9	chemokine (C-X-C motif) ligand 9	14	1163	59	14000	0.00123508	0.0752082	2.85643	9.66119
GO:0006952	defense response	TAS	GATA3	GATA3	GATA binding protein 3	14	1163	59	14000	0.00123508	0.0752082	2.85643	9.66119
GO:0006952	defense response	NAS	ICOSLG	ICOSLG	inducible T-cell co-stimulator ligand	14	1163	59	14000	0.00123508	0.0752082	2.85643	9.66119
GO:0006952	defense response	TAS	CD83	CD83	CD83 molecule	14	1163	59	14000	0.00123508	0.0752082	2.85643	9.66119
GO:0006952	defense response	TAS	RNASE6	RNASE6	ribonuclease, RNase A family, k6	14	1163	59	14000	0.00123508	0.0752082	2.85643	9.66119
GO:0006952	defense response	TAS	KCNN4	KCNN4	potassium intermediate/small conductance calcium-activated channel, subfamily N, member 4	14	1163	59	14000	0.00123508	0.0752082	2.85643	9.66119
GO:0006952	defense response	TAS	CD48	CD48	CD48 molecule	14	1163	59	14000	0.00123508	0.0752082	2.85643	9.66119
GO:0006952	defense response	TAS	PTPRCAP	PTPRCAP	protein tyrosine phosphatase, receptor type, C-associated protein	14	1163	59	14000	0.00123508	0.0752082	2.85643	9.66119
GO:0006952	defense response	TAS	HCP5	HCP5	HLA complex P5 (non-protein coding)	14	1163	59	14000	0.00123508	0.0752082	2.85643	9.66119
GO:0006952	defense response	TAS	CD84	CD84	CD84 molecule	14	1163	59	14000	0.00123508	0.0752082	2.85643	9.66119
GO:0006952	defense response	TAS	SP140	SP140	SP140 nuclear body protein	14	1163	59	14000	0.00123508	0.0752082	2.85643	9.66119
GO:0019886	antigen processing and presentation of exogenous peptide antigen via MHC class II	IEA	CD74	CD74	CD74 molecule, major histocompatibility complex, class II invariant chain	5	1163	7	14000	0.0013408	0.0799451	8.59845	9.54269
GO:0019886	antigen processing and presentation of exogenous peptide antigen via MHC class II	IEA	HLA-DQB1	HLA-DQB1	major histocompatibility complex, class II, DQ beta 1	5	1163	7	14000	0.0013408	0.0799451	8.59845	9.54269
GO:0019886	antigen processing and presentation of exogenous peptide antigen via MHC class II	IEA	HLA-DOA	HLA-DOA	major histocompatibility complex, class II, DO alpha	5	1163	7	14000	0.0013408	0.0799451	8.59845	9.54269
GO:0019886	antigen processing and presentation of exogenous peptide antigen via MHC class II	IEA	HLA-DMA	HLA-DMA	major histocompatibility complex, class II, DM alpha	5	1163	7	14000	0.0013408	0.0799451	8.59845	9.54269
GO:0019886	antigen processing and presentation of exogenous peptide antigen via MHC class II	IEA	IFI30	IFI30	interferon, gamma-inducible protein 30	5	1163	7	14000	0.0013408	0.0799451	8.59845	9.54269
GO:0045471	response to ethanol	IEA	GSTP1	GSTP1	glutathione S-transferase pi 1	17	1163	84	14000	0.00180638	0.105508	2.43623	9.11268
GO:0045471	response to ethanol	IEA	S100A9	S100A9	S100 calcium binding protein A9	17	1163	84	14000	0.00180638	0.105508	2.43623	9.11268
GO:0045471	response to ethanol	IDA	GRIN3A	GRIN3A	glutamate receptor, ionotropic, N-methyl-D-aspartate 3A	17	1163	84	14000	0.00180638	0.105508	2.43623	9.11268
GO:0045471	response to ethanol	IEA	NPPC	NPPC	natriuretic peptide C	17	1163	84	14000	0.00180638	0.105508	2.43623	9.11268
GO:0045471	response to ethanol	IEA	ABAT	ABAT	4-aminobutyrate aminotransferase	17	1163	84	14000	0.00180638	0.105508	2.43623	9.11268
GO:0045471	response to ethanol	ISS	DRD3	DRD3	dopamine receptor D3	17	1163	84	14000	0.00180638	0.105508	2.43623	9.11268
GO:0045471	response to ethanol	IEA	LCT	LCT	lactase	17	1163	84	14000	0.00180638	0.105508	2.43623	9.11268
GO:0045471	response to ethanol	IEA	BCL2	BCL2	B-cell CLL/lymphoma 2	17	1163	84	14000	0.00180638	0.105508	2.43623	9.11268
GO:0045471	response to ethanol	IEA	VHL	VHL	von Hippel-Lindau tumor suppressor	17	1163	84	14000	0.00180638	0.105508	2.43623	9.11268
GO:0045471	response to ethanol	IEA	BDH1	BDH1	3-hydroxybutyrate dehydrogenase, type 1	17	1163	84	14000	0.00180638	0.105508	2.43623	9.11268
GO:0045471	response to ethanol	IEA	BAK1	BAK1	BCL2-antagonist/killer 1	17	1163	84	14000	0.00180638	0.105508	2.43623	9.11268
GO:0045471	response to ethanol	IEA	CNR1	CNR1	cannabinoid receptor 1 (brain)	17	1163	84	14000	0.00180638	0.105508	2.43623	9.11268
GO:0045471	response to ethanol	IEA	APOE	APOE	apolipoprotein E	17	1163	84	14000	0.00180638	0.105508	2.43623	9.11268
GO:0045471	response to ethanol	IEA	CASP8	CASP8	caspase 8, apoptosis-related cysteine peptidase	17	1163	84	14000	0.00180638	0.105508	2.43623	9.11268
GO:0045471	response to ethanol	IEA	MMP9	MMP9	matrix metallopeptidase 9 (gelatinase B, 92kDa gelatinase, 92kDa type IV collagenase)	17	1163	84	14000	0.00180638	0.105508	2.43623	9.11268
GO:0045471	response to ethanol	IEA	PRF1	PRF1	perforin 1 (pore forming protein)	17	1163	84	14000	0.00180638	0.105508	2.43623	9.11268
GO:0045471	response to ethanol	IEA	CD27	CD27	CD27 molecule	17	1163	84	14000	0.00180638	0.105508	2.43623	9.11268
GO:0001771	immunological synapse formation	ISS	CCL21	CCL21	chemokine (C-C motif) ligand 21	4	1163	4	14000	0.0018956	0.108504	12.0378	9.04313
GO:0001771	immunological synapse formation	ISS	CCL19	CCL19	chemokine (C-C motif) ligand 19	4	1163	4	14000	0.0018956	0.108504	12.0378	9.04313
GO:0001771	immunological synapse formation	ISS	CCR7	CCR7	chemokine (C-C motif) receptor 7	4	1163	4	14000	0.0018956	0.108504	12.0378	9.04313
GO:0001771	immunological synapse formation	IEA	DOCK2	DOCK2	dedicator of cytokinesis 2	4	1163	4	14000	0.0018956	0.108504	12.0378	9.04313
GO:0050830	defense response to Gram-positive bacterium	IEA	CAMP	CAMP	cathelicidin antimicrobial peptide	9	1163	29	14000	0.00196939	0.110518	3.73588	8.98803
GO:0050830	defense response to Gram-positive bacterium	IEP	IL12A	IL12A	interleukin 12A (natural killer cell stimulatory factor 1, cytotoxic lymphocyte maturation factor 1, p35)	9	1163	29	14000	0.00196939	0.110518	3.73588	8.98803
GO:0050830	defense response to Gram-positive bacterium	IEA	HCK	HCK	hemopoietic cell kinase	9	1163	29	14000	0.00196939	0.110518	3.73588	8.98803
GO:0050830	defense response to Gram-positive bacterium	IEA	MYO1F	MYO1F	myosin IF	9	1163	29	14000	0.00196939	0.110518	3.73588	8.98803
GO:0050830	defense response to Gram-positive bacterium	IEA	IL27RA	IL27RA	interleukin 27 receptor, alpha	9	1163	29	14000	0.00196939	0.110518	3.73588	8.98803
GO:0050830	defense response to Gram-positive bacterium	IEA	MYD88	MYD88	myeloid differentiation primary response gene (88)	9	1163	29	14000	0.00196939	0.110518	3.73588	8.98803
GO:0050830	defense response to Gram-positive bacterium	IEA	TNF	TNF	tumor necrosis factor	9	1163	29	14000	0.00196939	0.110518	3.73588	8.98803
GO:0050830	defense response to Gram-positive bacterium	IEA	LTA	LTA	lymphotoxin alpha (TNF superfamily, member 1)	9	1163	29	14000	0.00196939	0.110518	3.73588	8.98803
GO:0050830	defense response to Gram-positive bacterium	IEA	ACP5	ACP5	acid phosphatase 5, tartrate resistant	9	1163	29	14000	0.00196939	0.110518	3.73588	8.98803
GO:0045582	positive regulation of T cell differentiation	IEA	CD74	CD74	CD74 molecule, major histocompatibility complex, class II invariant chain	5	1163	8	14000	0.00204093	0.112329	7.52365	8.93656
GO:0045582	positive regulation of T cell differentiation	ISS	GATA3	GATA3	GATA binding protein 3	5	1163	8	14000	0.00204093	0.112329	7.52365	8.93656
GO:0045582	positive regulation of T cell differentiation	ISS	IL7	IL7	interleukin 7	5	1163	8	14000	0.00204093	0.112329	7.52365	8.93656
GO:0045582	positive regulation of T cell differentiation	IEA	IL2RA	IL2RA	interleukin 2 receptor, alpha	5	1163	8	14000	0.00204093	0.112329	7.52365	8.93656
GO:0045582	positive regulation of T cell differentiation	IEA	HLA-DMA	HLA-DMA	major histocompatibility complex, class II, DM alpha	5	1163	8	14000	0.00204093	0.112329	7.52365	8.93656
GO:0007229	integrin-mediated signaling pathway		ADAM28	ADAM28	ADAM metallopeptidase domain 28	17	1163	86	14000	0.00224074	0.121	2.37957	8.80181
GO:0007229	integrin-mediated signaling pathway	IEA	ITGA4	ITGA4	integrin, alpha 4 (antigen CD49D, alpha 4 subunit of VLA-4 receptor)	17	1163	86	14000	0.00224074	0.121	2.37957	8.80181
GO:0007229	integrin-mediated signaling pathway	IDA	SEMA7A	SEMA7A	semaphorin 7A, GPI membrane anchor (John Milton Hagen blood group)	17	1163	86	14000	0.00224074	0.121	2.37957	8.80181
GO:0007229	integrin-mediated signaling pathway	IEA	ITGAM	ITGAM	integrin, alpha M (complement component 3 receptor 3 subunit)	17	1163	86	14000	0.00224074	0.121	2.37957	8.80181
GO:0007229	integrin-mediated signaling pathway	NAS	ITGB2	ITGB2	integrin, beta 2 (complement component 3 receptor 3 and 4 subunit)	17	1163	86	14000	0.00224074	0.121	2.37957	8.80181
GO:0007229	integrin-mediated signaling pathway		ADAMDEC1	ADAMDEC1	ADAM-like, decysin 1	17	1163	86	14000	0.00224074	0.121	2.37957	8.80181
GO:0007229	integrin-mediated signaling pathway	TAS	HCK	HCK	hemopoietic cell kinase	17	1163	86	14000	0.00224074	0.121	2.37957	8.80181
GO:0007229	integrin-mediated signaling pathway	IEA	ITGAD	ITGAD	integrin, alpha D	17	1163	86	14000	0.00224074	0.121	2.37957	8.80181
GO:0007229	integrin-mediated signaling pathway	IEA	ITGAX	ITGAX	integrin, alpha X (complement component 3 receptor 4 subunit)	17	1163	86	14000	0.00224074	0.121	2.37957	8.80181
GO:0007229	integrin-mediated signaling pathway		ADAM8	ADAM8	ADAM metallopeptidase domain 8	17	1163	86	14000	0.00224074	0.121	2.37957	8.80181
GO:0007229	integrin-mediated signaling pathway	TAS	CCM2	CCM2	cerebral cavernous malformation 2	17	1163	86	14000	0.00224074	0.121	2.37957	8.80181
GO:0007229	integrin-mediated signaling pathway	IDA	LAT	LAT	linker for activation of T cells	17	1163	86	14000	0.00224074	0.121	2.37957	8.80181
GO:0007229	integrin-mediated signaling pathway	ISS	SYK	SYK	spleen tyrosine kinase	17	1163	86	14000	0.00224074	0.121	2.37957	8.80181
GO:0007229	integrin-mediated signaling pathway	IEA	ITGAL	ITGAL	integrin, alpha L (antigen CD11A (p180), lymphocyte function-associated antigen 1; alpha polypeptide)	17	1163	86	14000	0.00224074	0.121	2.37957	8.80181
GO:0007229	integrin-mediated signaling pathway	IDA	PLEK	PLEK	pleckstrin	17	1163	86	14000	0.00224074	0.121	2.37957	8.80181
GO:0007229	integrin-mediated signaling pathway	IEA	ITGB7	ITGB7	integrin, beta 7	17	1163	86	14000	0.00224074	0.121	2.37957	8.80181
GO:0007229	integrin-mediated signaling pathway	IEA	VAV1	VAV1	vav 1 guanine nucleotide exchange factor	17	1163	86	14000	0.00224074	0.121	2.37957	8.80181
GO:0045086	positive regulation of interleukin-2 biosynthetic process	NAS	CD86	CD86	CD86 molecule	6	1163	13	14000	0.00232901	0.123001	5.55592	8.74607
GO:0045086	positive regulation of interleukin-2 biosynthetic process	IEA	PRKCQ	PRKCQ	protein kinase C, theta	6	1163	13	14000	0.00232901	0.123001	5.55592	8.74607
GO:0045086	positive regulation of interleukin-2 biosynthetic process	NAS	CD80	CD80	CD80 molecule	6	1163	13	14000	0.00232901	0.123001	5.55592	8.74607
GO:0045086	positive regulation of interleukin-2 biosynthetic process	IEA	CD3E	CD3E	CD3e molecule, epsilon (CD3-TCR complex)	6	1163	13	14000	0.00232901	0.123001	5.55592	8.74607
GO:0045086	positive regulation of interleukin-2 biosynthetic process	IEA	CARD11	CARD11	caspase recruitment domain family, member 11	6	1163	13	14000	0.00232901	0.123001	5.55592	8.74607
GO:0045086	positive regulation of interleukin-2 biosynthetic process	IDA	CD28	CD28	CD28 molecule	6	1163	13	14000	0.00232901	0.123001	5.55592	8.74607
GO:0007596	blood coagulation	TAS	KIFC1	KIFC1	kinesin family member C1	58	1163	453	14000	0.00236376	0.123001	1.54127	8.7247
GO:0007596	blood coagulation	TAS	SELP	SELP	selectin P (granule membrane protein 140kDa, antigen CD62)	58	1163	453	14000	0.00236376	0.123001	1.54127	8.7247
GO:0007596	blood coagulation	TAS	KIF2C	KIF2C	kinesin family member 2C	58	1163	453	14000	0.00236376	0.123001	1.54127	8.7247
GO:0007596	blood coagulation	TAS	AMICA1	AMICA1	adhesion molecule, interacts with CXADR antigen 1	58	1163	453	14000	0.00236376	0.123001	1.54127	8.7247
GO:0007596	blood coagulation	TAS	IRF1	IRF1	interferon regulatory factor 1	58	1163	453	14000	0.00236376	0.123001	1.54127	8.7247
GO:0007596	blood coagulation	TAS	TTN	TTN	titin	58	1163	453	14000	0.00236376	0.123001	1.54127	8.7247
GO:0007596	blood coagulation	TAS	GATA3	GATA3	GATA binding protein 3	58	1163	453	14000	0.00236376	0.123001	1.54127	8.7247
GO:0007596	blood coagulation	TAS	CD244	CD244	CD244 molecule, natural killer cell receptor 2B4	58	1163	453	14000	0.00236376	0.123001	1.54127	8.7247
GO:0007596	blood coagulation	TAS	RASGRP2	RASGRP2	RAS guanyl releasing protein 2 (calcium and DAG-regulated)	58	1163	453	14000	0.00236376	0.123001	1.54127	8.7247
GO:0007596	blood coagulation	TAS	ITGA4	ITGA4	integrin, alpha 4 (antigen CD49D, alpha 4 subunit of VLA-4 receptor)	58	1163	453	14000	0.00236376	0.123001	1.54127	8.7247
GO:0007596	blood coagulation	IMP	PLG	PLG	plasminogen	58	1163	453	14000	0.00236376	0.123001	1.54127	8.7247
GO:0007596	blood coagulation	TAS	SIRPA	SIRPA	signal-regulatory protein alpha	58	1163	453	14000	0.00236376	0.123001	1.54127	8.7247
GO:0007596	blood coagulation		HIST1H3D	HIST1H3D	histone cluster 1, H3d	58	1163	453	14000	0.00236376	0.123001	1.54127	8.7247
GO:0007596	blood coagulation	TAS	GNG2	GNG2	guanine nucleotide binding protein (G protein), gamma 2	58	1163	453	14000	0.00236376	0.123001	1.54127	8.7247
GO:0007596	blood coagulation	TAS	VAV2	VAV2	vav 2 guanine nucleotide exchange factor	58	1163	453	14000	0.00236376	0.123001	1.54127	8.7247
GO:0007596	blood coagulation	TAS	LCP2	LCP2	lymphocyte cytosolic protein 2 (SH2 domain containing leukocyte protein of 76kDa)	58	1163	453	14000	0.00236376	0.123001	1.54127	8.7247
GO:0007596	blood coagulation	TAS	PROC	PROC	protein C (inactivator of coagulation factors Va and VIIIa)	58	1163	453	14000	0.00236376	0.123001	1.54127	8.7247
GO:0007596	blood coagulation	TAS	PRKCD	PRKCD	protein kinase C, delta	58	1163	453	14000	0.00236376	0.123001	1.54127	8.7247
GO:0007596	blood coagulation	IEA	PTPRJ	PTPRJ	protein tyrosine phosphatase, receptor type, J	58	1163	453	14000	0.00236376	0.123001	1.54127	8.7247
GO:0007596	blood coagulation	TAS	LYN	LYN	v-yes-1 Yamaguchi sarcoma viral related oncogene homolog	58	1163	453	14000	0.00236376	0.123001	1.54127	8.7247
GO:0007596	blood coagulation	TAS	RASGRP1	RASGRP1	RAS guanyl releasing protein 1 (calcium and DAG-regulated)	58	1163	453	14000	0.00236376	0.123001	1.54127	8.7247
GO:0007596	blood coagulation	TAS	PDE3B	PDE3B	phosphodiesterase 3B, cGMP-inhibited	58	1163	453	14000	0.00236376	0.123001	1.54127	8.7247
GO:0007596	blood coagulation	TAS	F5	F5	coagulation factor V (proaccelerin, labile factor)	58	1163	453	14000	0.00236376	0.123001	1.54127	8.7247
GO:0007596	blood coagulation	TAS	PLCG2	PLCG2	phospholipase C, gamma 2 (phosphatidylinositol-specific)	58	1163	453	14000	0.00236376	0.123001	1.54127	8.7247
GO:0007596	blood coagulation	TAS	ITGAM	ITGAM	integrin, alpha M (complement component 3 receptor 3 subunit)	58	1163	453	14000	0.00236376	0.123001	1.54127	8.7247
GO:0007596	blood coagulation	TAS	ITGB2	ITGB2	integrin, beta 2 (complement component 3 receptor 3 and 4 subunit)	58	1163	453	14000	0.00236376	0.123001	1.54127	8.7247
GO:0007596	blood coagulation	TAS	SIRPG	SIRPG	signal-regulatory protein gamma	58	1163	453	14000	0.00236376	0.123001	1.54127	8.7247
GO:0007596	blood coagulation	TAS	PRKCB	PRKCB	protein kinase C, beta	58	1163	453	14000	0.00236376	0.123001	1.54127	8.7247
GO:0007596	blood coagulation	TAS	GP1BA	GP1BA	glycoprotein Ib (platelet), alpha polypeptide	58	1163	453	14000	0.00236376	0.123001	1.54127	8.7247
GO:0007596	blood coagulation	TAS	PRKCQ	PRKCQ	protein kinase C, theta	58	1163	453	14000	0.00236376	0.123001	1.54127	8.7247
GO:0007596	blood coagulation	TAS	ORAI1	ORAI1	ORAI calcium release-activated calcium modulator 1	58	1163	453	14000	0.00236376	0.123001	1.54127	8.7247
GO:0007596	blood coagulation	TAS	CSK	CSK	c-src tyrosine kinase	58	1163	453	14000	0.00236376	0.123001	1.54127	8.7247
GO:0007596	blood coagulation	TAS	APBB1IP	APBB1IP	amyloid beta (A4) precursor protein-binding, family B, member 1 interacting protein	58	1163	453	14000	0.00236376	0.123001	1.54127	8.7247
GO:0007596	blood coagulation	TAS	SLC7A9	SLC7A9	solute carrier family 7 (glycoprotein-associated amino acid transporter light chain, bo,+ system), member 9	58	1163	453	14000	0.00236376	0.123001	1.54127	8.7247
GO:0007596	blood coagulation	TAS	SELPLG	SELPLG	selectin P ligand	58	1163	453	14000	0.00236376	0.123001	1.54127	8.7247
GO:0007596	blood coagulation	TAS	LCK	LCK	lymphocyte-specific protein tyrosine kinase	58	1163	453	14000	0.00236376	0.123001	1.54127	8.7247
GO:0007596	blood coagulation	TAS	TUBA4A	TUBA4A	tubulin, alpha 4a	58	1163	453	14000	0.00236376	0.123001	1.54127	8.7247
GO:0007596	blood coagulation	TAS	SLC7A7	SLC7A7	solute carrier family 7 (amino acid transporter light chain, y+L system), member 7	58	1163	453	14000	0.00236376	0.123001	1.54127	8.7247
GO:0007596	blood coagulation	TAS	PDE6G	PDE6G	phosphodiesterase 6G, cGMP-specific, rod, gamma	58	1163	453	14000	0.00236376	0.123001	1.54127	8.7247
GO:0007596	blood coagulation	TAS	INPP5D	INPP5D	inositol polyphosphate-5-phosphatase, 145kDa	58	1163	453	14000	0.00236376	0.123001	1.54127	8.7247
GO:0007596	blood coagulation	TAS	PPIL2	PPIL2	peptidylprolyl isomerase (cyclophilin)-like 2	58	1163	453	14000	0.00236376	0.123001	1.54127	8.7247
GO:0007596	blood coagulation	TAS	ITGAX	ITGAX	integrin, alpha X (complement component 3 receptor 4 subunit)	58	1163	453	14000	0.00236376	0.123001	1.54127	8.7247
GO:0007596	blood coagulation	TAS	SELL	SELL	selectin L	58	1163	453	14000	0.00236376	0.123001	1.54127	8.7247
GO:0007596	blood coagulation	TAS	LAT	LAT	linker for activation of T cells	58	1163	453	14000	0.00236376	0.123001	1.54127	8.7247
GO:0007596	blood coagulation	TAS	CD2	CD2	CD2 molecule	58	1163	453	14000	0.00236376	0.123001	1.54127	8.7247
GO:0007596	blood coagulation	TAS	DOCK8	DOCK8	dedicator of cytokinesis 8	58	1163	453	14000	0.00236376	0.123001	1.54127	8.7247
GO:0007596	blood coagulation	TAS	SYK	SYK	spleen tyrosine kinase	58	1163	453	14000	0.00236376	0.123001	1.54127	8.7247
GO:0007596	blood coagulation	TAS	SH2B2	SH2B2	SH2B adaptor protein 2	58	1163	453	14000	0.00236376	0.123001	1.54127	8.7247
GO:0007596	blood coagulation	TAS	ITGAL	ITGAL	integrin, alpha L (antigen CD11A (p180), lymphocyte function-associated antigen 1; alpha polypeptide)	58	1163	453	14000	0.00236376	0.123001	1.54127	8.7247
GO:0007596	blood coagulation	TAS	CD48	CD48	CD48 molecule	58	1163	453	14000	0.00236376	0.123001	1.54127	8.7247
GO:0007596	blood coagulation	TAS	DGKD	DGKD	diacylglycerol kinase, delta 130kDa	58	1163	453	14000	0.00236376	0.123001	1.54127	8.7247
GO:0007596	blood coagulation	TAS	CD84	CD84	CD84 molecule	58	1163	453	14000	0.00236376	0.123001	1.54127	8.7247
GO:0007596	blood coagulation	TAS	PDE6B	PDE6B	phosphodiesterase 6B, cGMP-specific, rod, beta	58	1163	453	14000	0.00236376	0.123001	1.54127	8.7247
GO:0007596	blood coagulation	TAS	PLEK	PLEK	pleckstrin	58	1163	453	14000	0.00236376	0.123001	1.54127	8.7247
GO:0007596	blood coagulation	TAS	RAC2	RAC2	ras-related C3 botulinum toxin substrate 2 (rho family, small GTP binding protein Rac2)	58	1163	453	14000	0.00236376	0.123001	1.54127	8.7247
GO:0007596	blood coagulation	TAS	PTPN6	PTPN6	protein tyrosine phosphatase, non-receptor type 6	58	1163	453	14000	0.00236376	0.123001	1.54127	8.7247
GO:0007596	blood coagulation	TAS	ADRA2B	ADRA2B	adrenergic, alpha-2B-, receptor	58	1163	453	14000	0.00236376	0.123001	1.54127	8.7247
GO:0007596	blood coagulation	TAS	VAV1	VAV1	vav 1 guanine nucleotide exchange factor	58	1163	453	14000	0.00236376	0.123001	1.54127	8.7247
GO:0007204	elevation of cytosolic calcium ion concentration		SAA2	SAA2	serum amyloid A2	18	1163	96	14000	0.00280008	0.143104	2.25709	8.48032
GO:0007204	elevation of cytosolic calcium ion concentration	IDA	SAA1	SAA1	serum amyloid A1	18	1163	96	14000	0.00280008	0.143104	2.25709	8.48032
GO:0007204	elevation of cytosolic calcium ion concentration	IEA	CD38	CD38	CD38 molecule	18	1163	96	14000	0.00280008	0.143104	2.25709	8.48032
GO:0007204	elevation of cytosolic calcium ion concentration	TAS	CCR2	CCR2	chemokine (C-C motif) receptor 2	18	1163	96	14000	0.00280008	0.143104	2.25709	8.48032
GO:0007204	elevation of cytosolic calcium ion concentration	TAS	CCR6	CCR6	chemokine (C-C motif) receptor 6	18	1163	96	14000	0.00280008	0.143104	2.25709	8.48032
GO:0007204	elevation of cytosolic calcium ion concentration	ISS	CACNA1A	CACNA1A	calcium channel, voltage-dependent, P/Q type, alpha 1A subunit	18	1163	96	14000	0.00280008	0.143104	2.25709	8.48032
GO:0007204	elevation of cytosolic calcium ion concentration	IEA	PLCG2	PLCG2	phospholipase C, gamma 2 (phosphatidylinositol-specific)	18	1163	96	14000	0.00280008	0.143104	2.25709	8.48032
GO:0007204	elevation of cytosolic calcium ion concentration	TAS	CXCR3	CXCR3	chemokine (C-X-C motif) receptor 3	18	1163	96	14000	0.00280008	0.143104	2.25709	8.48032
GO:0007204	elevation of cytosolic calcium ion concentration	IGI	OPRL1	OPRL1	opiate receptor-like 1	18	1163	96	14000	0.00280008	0.143104	2.25709	8.48032
GO:0007204	elevation of cytosolic calcium ion concentration	TAS	CCR5	CCR5	chemokine (C-C motif) receptor 5	18	1163	96	14000	0.00280008	0.143104	2.25709	8.48032
GO:0007204	elevation of cytosolic calcium ion concentration	IDA	CD24	CD24	CD24 molecule	18	1163	96	14000	0.00280008	0.143104	2.25709	8.48032
GO:0007204	elevation of cytosolic calcium ion concentration	IDA	CD52	CD52	CD52 molecule	18	1163	96	14000	0.00280008	0.143104	2.25709	8.48032
GO:0007204	elevation of cytosolic calcium ion concentration	TAS	CXCR4	CXCR4	chemokine (C-X-C motif) receptor 4	18	1163	96	14000	0.00280008	0.143104	2.25709	8.48032
GO:0007204	elevation of cytosolic calcium ion concentration	TAS	CCR7	CCR7	chemokine (C-C motif) receptor 7	18	1163	96	14000	0.00280008	0.143104	2.25709	8.48032
GO:0007204	elevation of cytosolic calcium ion concentration	ISS	GHRL	GHRL	ghrelin/obestatin prepropeptide	18	1163	96	14000	0.00280008	0.143104	2.25709	8.48032
GO:0007204	elevation of cytosolic calcium ion concentration	TAS	S1PR4	S1PR4	sphingosine-1-phosphate receptor 4	18	1163	96	14000	0.00280008	0.143104	2.25709	8.48032
GO:0007204	elevation of cytosolic calcium ion concentration	TAS	LPAR2	LPAR2	lysophosphatidic acid receptor 2	18	1163	96	14000	0.00280008	0.143104	2.25709	8.48032
GO:0007204	elevation of cytosolic calcium ion concentration	IEA	JAK3	JAK3	Janus kinase 3	18	1163	96	14000	0.00280008	0.143104	2.25709	8.48032
GO:0010572	positive regulation of platelet activation	ISS	SELP	SELP	selectin P (granule membrane protein 140kDa, antigen CD62)	4	1163	5	14000	0.00320427	0.150875	9.63027	8.28579
GO:0010529	negative regulation of transposition	IDA	APOBEC3H	APOBEC3H	apolipoprotein B mRNA editing enzyme, catalytic polypeptide-like 3H	4	1163	5	14000	0.00320427	0.150875	9.63027	8.28579
GO:0010529	negative regulation of transposition	IDA	APOBEC3F	APOBEC3F	apolipoprotein B mRNA editing enzyme, catalytic polypeptide-like 3F	4	1163	5	14000	0.00320427	0.150875	9.63027	8.28579
GO:0042531	positive regulation of tyrosine phosphorylation of STAT protein	IDA	CCL5	CCL5	chemokine (C-C motif) ligand 5	4	1163	5	14000	0.00320427	0.150875	9.63027	8.28579
GO:0042531	positive regulation of tyrosine phosphorylation of STAT protein	ISS	HCLS1	HCLS1	hematopoietic cell-specific Lyn substrate 1	4	1163	5	14000	0.00320427	0.150875	9.63027	8.28579
GO:0001768	establishment of T cell polarity	IDA	CCL21	CCL21	chemokine (C-C motif) ligand 21	4	1163	5	14000	0.00320427	0.150875	9.63027	8.28579
GO:0042531	positive regulation of tyrosine phosphorylation of STAT protein	TAS	FLT3	FLT3	fms-related tyrosine kinase 3	4	1163	5	14000	0.00320427	0.150875	9.63027	8.28579
GO:0010572	positive regulation of platelet activation	IEA	PTPRJ	PTPRJ	protein tyrosine phosphatase, receptor type, J	4	1163	5	14000	0.00320427	0.150875	9.63027	8.28579
GO:0001768	establishment of T cell polarity	IDA	CCL19	CCL19	chemokine (C-C motif) ligand 19	4	1163	5	14000	0.00320427	0.150875	9.63027	8.28579
GO:0042531	positive regulation of tyrosine phosphorylation of STAT protein	ISS	LYN	LYN	v-yes-1 Yamaguchi sarcoma viral related oncogene homolog	4	1163	5	14000	0.00320427	0.150875	9.63027	8.28579
GO:0010572	positive regulation of platelet activation	IEA	PDPN	PDPN	podoplanin	4	1163	5	14000	0.00320427	0.150875	9.63027	8.28579
GO:0010529	negative regulation of transposition	IDA	APOBEC3D	APOBEC3D	apolipoprotein B mRNA editing enzyme, catalytic polypeptide-like 3D	4	1163	5	14000	0.00320427	0.150875	9.63027	8.28579
GO:0001768	establishment of T cell polarity	IC	CCR7	CCR7	chemokine (C-C motif) receptor 7	4	1163	5	14000	0.00320427	0.150875	9.63027	8.28579
GO:0010529	negative regulation of transposition	IDA	APOBEC3G	APOBEC3G	apolipoprotein B mRNA editing enzyme, catalytic polypeptide-like 3G	4	1163	5	14000	0.00320427	0.150875	9.63027	8.28579
GO:0010572	positive regulation of platelet activation	ISS	PLEK	PLEK	pleckstrin	4	1163	5	14000	0.00320427	0.150875	9.63027	8.28579
GO:0001768	establishment of T cell polarity	IEA	DOCK2	DOCK2	dedicator of cytokinesis 2	4	1163	5	14000	0.00320427	0.150875	9.63027	8.28579
GO:0006915	apoptotic process	IEA	BIRC5	BIRC5	baculoviral IAP repeat containing 5	77	1163	647	14000	0.00321571	0.150875	1.43263	8.28065
GO:0006915	apoptotic process	TAS	ESPL1	ESPL1	extra spindle pole bodies homolog 1 (S. cerevisiae)	77	1163	647	14000	0.00321571	0.150875	1.43263	8.28065
GO:0006915	apoptotic process	IEA	CIDEC	CIDEC	cell death-inducing DFFA-like effector c	77	1163	647	14000	0.00321571	0.150875	1.43263	8.28065
GO:0006915	apoptotic process	TAS	PSMA8	PSMA8	proteasome (prosome, macropain) subunit, alpha type, 8	77	1163	647	14000	0.00321571	0.150875	1.43263	8.28065
GO:0006915	apoptotic process	IEA	MEF2C	MEF2C	myocyte enhancer factor 2C	77	1163	647	14000	0.00321571	0.150875	1.43263	8.28065
GO:0006915	apoptotic process	TAS	LMNB1	LMNB1	lamin B1	77	1163	647	14000	0.00321571	0.150875	1.43263	8.28065
GO:0006915	apoptotic process	TAS	BCL2	BCL2	B-cell CLL/lymphoma 2	77	1163	647	14000	0.00321571	0.150875	1.43263	8.28065
GO:0006915	apoptotic process	NAS	GZMH	GZMH	granzyme H (cathepsin G-like 2, protein h-CCPX)	77	1163	647	14000	0.00321571	0.150875	1.43263	8.28065
GO:0006915	apoptotic process	TAS	PSMA2	PSMA2	proteasome (prosome, macropain) subunit, alpha type, 2	77	1163	647	14000	0.00321571	0.150875	1.43263	8.28065
GO:0006915	apoptotic process	IDA	CYFIP2	CYFIP2	cytoplasmic FMR1 interacting protein 2	77	1163	647	14000	0.00321571	0.150875	1.43263	8.28065
GO:0006915	apoptotic process	TAS	GZMB	GZMB	granzyme B (granzyme 2, cytotoxic T-lymphocyte-associated serine esterase 1)	77	1163	647	14000	0.00321571	0.150875	1.43263	8.28065
GO:0006915	apoptotic process		BEX2	BEX2	brain expressed X-linked 2	77	1163	647	14000	0.00321571	0.150875	1.43263	8.28065
GO:0006915	apoptotic process		BIK	BIK	BCL2-interacting killer (apoptosis-inducing)	77	1163	647	14000	0.00321571	0.150875	1.43263	8.28065
GO:0006915	apoptotic process	TAS	CDH1	CDH1	cadherin 1, type 1, E-cadherin (epithelial)	77	1163	647	14000	0.00321571	0.150875	1.43263	8.28065
GO:0006915	apoptotic process		TRAF5	TRAF5	TNF receptor-associated factor 5	77	1163	647	14000	0.00321571	0.150875	1.43263	8.28065
GO:0006915	apoptotic process	IEA	FAM3B	FAM3B	family with sequence similarity 3, member B	77	1163	647	14000	0.00321571	0.150875	1.43263	8.28065
GO:0006915	apoptotic process	TAS	PSME2	PSME2	proteasome (prosome, macropain) activator subunit 2 (PA28 beta)	77	1163	647	14000	0.00321571	0.150875	1.43263	8.28065
GO:0006915	apoptotic process	IEA	E2F2	E2F2	E2F transcription factor 2	77	1163	647	14000	0.00321571	0.150875	1.43263	8.28065
GO:0006915	apoptotic process	IEA	BTK	BTK	Bruton agammaglobulinemia tyrosine kinase	77	1163	647	14000	0.00321571	0.150875	1.43263	8.28065
GO:0006915	apoptotic process	TAS	VAV2	VAV2	vav 2 guanine nucleotide exchange factor	77	1163	647	14000	0.00321571	0.150875	1.43263	8.28065
GO:0006915	apoptotic process	NAS	PNMA5	PNMA5	paraneoplastic antigen like 5	77	1163	647	14000	0.00321571	0.150875	1.43263	8.28065
GO:0006915	apoptotic process	IDA	SLC9A3R1	SLC9A3R1	solute carrier family 9 (sodium/hydrogen exchanger), member 3 regulator 1	77	1163	647	14000	0.00321571	0.150875	1.43263	8.28065
GO:0006915	apoptotic process	IDA	PRKCD	PRKCD	protein kinase C, delta	77	1163	647	14000	0.00321571	0.150875	1.43263	8.28065
GO:0006915	apoptotic process	TAS	RASGRF1	RASGRF1	Ras protein-specific guanine nucleotide-releasing factor 1	77	1163	647	14000	0.00321571	0.150875	1.43263	8.28065
GO:0006915	apoptotic process		TRAF1	TRAF1	TNF receptor-associated factor 1	77	1163	647	14000	0.00321571	0.150875	1.43263	8.28065
GO:0006915	apoptotic process	TAS	BAK1	BAK1	BCL2-antagonist/killer 1	77	1163	647	14000	0.00321571	0.150875	1.43263	8.28065
GO:0006915	apoptotic process	IEA	GPR65	GPR65	G protein-coupled receptor 65	77	1163	647	14000	0.00321571	0.150875	1.43263	8.28065
GO:0006915	apoptotic process	IEA	NEK6	NEK6	NIMA (never in mitosis gene a)-related kinase 6	77	1163	647	14000	0.00321571	0.150875	1.43263	8.28065
GO:0006915	apoptotic process	IEA	MAP3K9	MAP3K9	mitogen-activated protein kinase kinase kinase 9	77	1163	647	14000	0.00321571	0.150875	1.43263	8.28065
GO:0006915	apoptotic process	IEA	SGPP1	SGPP1	sphingosine-1-phosphate phosphatase 1	77	1163	647	14000	0.00321571	0.150875	1.43263	8.28065
GO:0006915	apoptotic process	IEA	STK17B	STK17B	serine/threonine kinase 17b	77	1163	647	14000	0.00321571	0.150875	1.43263	8.28065
GO:0006915	apoptotic process	TAS	PSMB9	PSMB9	proteasome (prosome, macropain) subunit, beta type, 9 (large multifunctional peptidase 2)	77	1163	647	14000	0.00321571	0.150875	1.43263	8.28065
GO:0006915	apoptotic process		TMEM102	TMEM102	transmembrane protein 102	77	1163	647	14000	0.00321571	0.150875	1.43263	8.28065
GO:0006915	apoptotic process	TAS	MST4	MST4	serine/threonine protein kinase MST4	77	1163	647	14000	0.00321571	0.150875	1.43263	8.28065
GO:0006915	apoptotic process	IDA	SGPL1	SGPL1	sphingosine-1-phosphate lyase 1	77	1163	647	14000	0.00321571	0.150875	1.43263	8.28065
GO:0006915	apoptotic process	IEA	EAF2	EAF2	ELL associated factor 2	77	1163	647	14000	0.00321571	0.150875	1.43263	8.28065
GO:0006915	apoptotic process	NAS	ITGB2	ITGB2	integrin, beta 2 (complement component 3 receptor 3 and 4 subunit)	77	1163	647	14000	0.00321571	0.150875	1.43263	8.28065
GO:0006915	apoptotic process		TRAF4	TRAF4	TNF receptor-associated factor 4	77	1163	647	14000	0.00321571	0.150875	1.43263	8.28065
GO:0006915	apoptotic process	IDA	BAX	BAX	BCL2-associated X protein	77	1163	647	14000	0.00321571	0.150875	1.43263	8.28065
GO:0006915	apoptotic process	IEA	PRKCB	PRKCB	protein kinase C, beta	77	1163	647	14000	0.00321571	0.150875	1.43263	8.28065
GO:0006915	apoptotic process	TAS	BID	BID	BH3 interacting domain death agonist	77	1163	647	14000	0.00321571	0.150875	1.43263	8.28065
GO:0006915	apoptotic process	TAS	PRKCQ	PRKCQ	protein kinase C, theta	77	1163	647	14000	0.00321571	0.150875	1.43263	8.28065
GO:0006915	apoptotic process		STK4	STK4	serine/threonine kinase 4	77	1163	647	14000	0.00321571	0.150875	1.43263	8.28065
GO:0006915	apoptotic process	IEA	TNFRSF18	TNFRSF18	tumor necrosis factor receptor superfamily, member 18	77	1163	647	14000	0.00321571	0.150875	1.43263	8.28065
GO:0006915	apoptotic process	IEA	MZB1	MZB1	marginal zone B and B1 cell-specific protein	77	1163	647	14000	0.00321571	0.150875	1.43263	8.28065
GO:0006915	apoptotic process	TAS	GZMA	GZMA	granzyme A (granzyme 1, cytotoxic T-lymphocyte-associated serine esterase 3)	77	1163	647	14000	0.00321571	0.150875	1.43263	8.28065
GO:0006915	apoptotic process	TAS	IL2RA	IL2RA	interleukin 2 receptor, alpha	77	1163	647	14000	0.00321571	0.150875	1.43263	8.28065
GO:0006915	apoptotic process	IEA	DRAM2	DRAM2	DNA-damage regulated autophagy modulator 2	77	1163	647	14000	0.00321571	0.150875	1.43263	8.28065
GO:0006915	apoptotic process	IEA	PDCD1	PDCD1	programmed cell death 1	77	1163	647	14000	0.00321571	0.150875	1.43263	8.28065
GO:0006915	apoptotic process	IGI	CASP8	CASP8	caspase 8, apoptosis-related cysteine peptidase	77	1163	647	14000	0.00321571	0.150875	1.43263	8.28065
GO:0006915	apoptotic process		BIRC3	BIRC3	baculoviral IAP repeat containing 3	77	1163	647	14000	0.00321571	0.150875	1.43263	8.28065
GO:0006915	apoptotic process	TAS	PSMB8	PSMB8	proteasome (prosome, macropain) subunit, beta type, 8 (large multifunctional peptidase 7)	77	1163	647	14000	0.00321571	0.150875	1.43263	8.28065
GO:0006915	apoptotic process		INPP5D	INPP5D	inositol polyphosphate-5-phosphatase, 145kDa	77	1163	647	14000	0.00321571	0.150875	1.43263	8.28065
GO:0006915	apoptotic process	IEA	CSNK2A2	CSNK2A2	casein kinase 2, alpha prime polypeptide	77	1163	647	14000	0.00321571	0.150875	1.43263	8.28065
GO:0006915	apoptotic process	TAS	CXCR4	CXCR4	chemokine (C-X-C motif) receptor 4	77	1163	647	14000	0.00321571	0.150875	1.43263	8.28065
GO:0006915	apoptotic process		TRIM35	TRIM35	tripartite motif containing 35	77	1163	647	14000	0.00321571	0.150875	1.43263	8.28065
GO:0006915	apoptotic process	IBA	FZD5	FZD5	frizzled family receptor 5	77	1163	647	14000	0.00321571	0.150875	1.43263	8.28065
GO:0006915	apoptotic process		TRAF3	TRAF3	TNF receptor-associated factor 3	77	1163	647	14000	0.00321571	0.150875	1.43263	8.28065
GO:0006915	apoptotic process		BCL2A1	BCL2A1	BCL2-related protein A1	77	1163	647	14000	0.00321571	0.150875	1.43263	8.28065
GO:0006915	apoptotic process	TAS	ARHGAP4	ARHGAP4	Rho GTPase activating protein 4	77	1163	647	14000	0.00321571	0.150875	1.43263	8.28065
GO:0006915	apoptotic process	TAS	LY86	LY86	lymphocyte antigen 86	77	1163	647	14000	0.00321571	0.150875	1.43263	8.28065
GO:0006915	apoptotic process	IEA	MKNK2	MKNK2	MAP kinase interacting serine/threonine kinase 2	77	1163	647	14000	0.00321571	0.150875	1.43263	8.28065
GO:0006915	apoptotic process	TAS	TNF	TNF	tumor necrosis factor	77	1163	647	14000	0.00321571	0.150875	1.43263	8.28065
GO:0006915	apoptotic process	ISS	BMF	BMF	Bcl2 modifying factor	77	1163	647	14000	0.00321571	0.150875	1.43263	8.28065
GO:0006915	apoptotic process	TAS	ARHGEF18	ARHGEF18	Rho/Rac guanine nucleotide exchange factor (GEF) 18	77	1163	647	14000	0.00321571	0.150875	1.43263	8.28065
GO:0006915	apoptotic process	TAS	PRF1	PRF1	perforin 1 (pore forming protein)	77	1163	647	14000	0.00321571	0.150875	1.43263	8.28065
GO:0006915	apoptotic process	TAS	FGD2	FGD2	FYVE, RhoGEF and PH domain containing 2	77	1163	647	14000	0.00321571	0.150875	1.43263	8.28065
GO:0006915	apoptotic process	TAS	FGD3	FGD3	FYVE, RhoGEF and PH domain containing 3	77	1163	647	14000	0.00321571	0.150875	1.43263	8.28065
GO:0006915	apoptotic process	IEA	RASSF5	RASSF5	Ras association (RalGDS/AF-6) domain family member 5	77	1163	647	14000	0.00321571	0.150875	1.43263	8.28065
GO:0006915	apoptotic process	TAS	PREX1	PREX1	phosphatidylinositol-3,4,5-trisphosphate-dependent Rac exchange factor 1	77	1163	647	14000	0.00321571	0.150875	1.43263	8.28065
GO:0006915	apoptotic process	TAS	PSMB10	PSMB10	proteasome (prosome, macropain) subunit, beta type, 10	77	1163	647	14000	0.00321571	0.150875	1.43263	8.28065
GO:0006915	apoptotic process	TAS	PTPN6	PTPN6	protein tyrosine phosphatase, non-receptor type 6	77	1163	647	14000	0.00321571	0.150875	1.43263	8.28065
GO:0006915	apoptotic process	IEA	GZMM	GZMM	granzyme M (lymphocyte met-ase 1)	77	1163	647	14000	0.00321571	0.150875	1.43263	8.28065
GO:0006915	apoptotic process		PIM2	PIM2	pim-2 oncogene	77	1163	647	14000	0.00321571	0.150875	1.43263	8.28065
GO:0006915	apoptotic process	TAS	ARHGEF11	ARHGEF11	Rho guanine nucleotide exchange factor (GEF) 11	77	1163	647	14000	0.00321571	0.150875	1.43263	8.28065
GO:0006915	apoptotic process	TAS	VAV1	VAV1	vav 1 guanine nucleotide exchange factor	77	1163	647	14000	0.00321571	0.150875	1.43263	8.28065
GO:0006915	apoptotic process	IEA	CUL1	CUL1	cullin 1	77	1163	647	14000	0.00321571	0.150875	1.43263	8.28065
GO:0035556	intracellular signal transduction		DEPDC1B	DEPDC1B	DEP domain containing 1B	41	1163	300	14000	0.00339435	0.156688	1.64517	8.20265
GO:0035556	intracellular signal transduction	IDA	PAG1	PAG1	phosphoprotein associated with glycosphingolipid microdomains 1	41	1163	300	14000	0.00339435	0.156688	1.64517	8.20265
GO:0035556	intracellular signal transduction	TAS	CORO2A	CORO2A	coronin, actin binding protein, 2A	41	1163	300	14000	0.00339435	0.156688	1.64517	8.20265
[truncated: 7,676 more rows]

## Sheet: DownGO_Result
GOID	GOTerm	DifGene	AllDifGene	GeneInGOID	AllGene	P-Value	FDR	Enrichment	(-log2P)
[truncated: 4,106 more rows]

## Sheet: DownGene2GO
GOID	GOTerm	Evidence	QueryID	QuerySymbol	Description	DifGene	AllDifGene	GeneInGOID	AllGene	P-Value	FDR	Enrichment	(-log2P)
[truncated: 17,877 more rows]

[truncated: 3 more sheets: Up-GO-Fig-P, Down-GO-Fig-P, All-GO-Fig-E]
