# Supplementary material for: Loss of CCL28 and CXCL17 Expression and Increase in CCR1 Expression May Be Related to Malignant Transformation of LGBLEL into Lymphoma
Source: Curr Issues Mol Biol. 2024 Sep 29;46(10):10969–90. doi: 10.3390/cimb46100652 (PMC11505864; doi:10.3390/cimb46100652)
Supplement: Supplementary file 1 [file cimb-46-00652-s001.zip › Supplementary S3.xls]

## Sheet: UpPathway_Result
PathID	PathTerm	DifGene	AllDifGene	GeneInPath	AllGene	P-Value	FDR	Enrichment	(-log2P)
path:hsa05340	Primary immunodeficiency	21	530	34	5353	5.91651e-09	6.28156e-07	6.23824	27.3326
path:hsa04672	Intestinal immune network for IgA production	23	530	42	5353	6.47583e-09	6.28156e-07	5.53095	27.2023
path:hsa05330	Allograft rejection	19	530	30	5353	2.26069e-08	1.46191e-06	6.39667	25.3987
path:hsa04640	Hematopoietic cell lineage	30	530	83	5353	7.58816e-08	3.68026e-06	3.6506	23.6517
path:hsa05140	Leishmaniasis	25	530	62	5353	1.63568e-07	6.34642e-06	4.07258	22.5436
path:hsa05322	Systemic lupus erythematosus	32	530	102	5353	4.01962e-07	1.29968e-05	3.16863	21.2464
path:hsa04940	Type I diabetes mellitus	18	530	36	5353	7.34883e-07	1.72521e-05	5.05	20.376
path:hsa05332	Graft-versus-host disease	16	530	28	5353	7.81251e-07	1.72521e-05	5.77143	20.2877
path:hsa04662	B cell receptor signaling pathway	26	530	74	5353	8.00354e-07	1.72521e-05	3.54865	20.2529
path:hsa05320	Autoimmune thyroid disease	18	530	39	5353	1.79304e-06	3.47849e-05	4.66154	19.0892
path:hsa05150	Staphylococcus aureus infection	19	530	44	5353	2.05303e-06	3.6208e-05	4.36136	18.8938
path:hsa04514	Cell adhesion molecules (CAMs)	34	530	125	5353	2.65365e-06	4.29006e-05	2.7472	18.5236
path:hsa04612	Antigen processing and presentation	20	530	52	5353	4.6041e-06	6.87073e-05	3.88462	17.7287
path:hsa04660	T cell receptor signaling pathway	30	530	107	5353	5.82197e-06	8.06759e-05	2.83178	17.3901
path:hsa05310	Asthma	13	530	25	5353	1.76829e-05	0.000228698	5.252	15.7873
path:hsa05416	Viral myocarditis	20	530	61	5353	3.0614e-05	0.000371195	3.31148	14.9954
path:hsa04062	Chemokine signaling pathway	38	530	179	5353	8.40853e-05	0.000959562	2.14413	13.5378
path:hsa05145	Toxoplasmosis	29	530	124	5353	0.000129418	0.00139484	2.3621	12.9157
path:hsa04060	Cytokine-cytokine receptor interaction	46	530	245	5353	0.000210541	0.00204704	1.89633	12.2136
path:hsa04650	Natural killer cell mediated cytotoxicity	26	530	109	5353	0.000211035	0.00204704	2.40917	12.2102
path:hsa05144	Malaria	14	530	49	5353	0.00134181	0.0123957	2.88571	9.54161
path:hsa04620	Toll-like receptor signaling pathway	21	530	93	5353	0.00142013	0.0125229	2.28065	9.45976
path:hsa04664	Fc epsilon RI signaling pathway	18	530	76	5353	0.00189848	0.0160133	2.39211	9.04094
path:hsa04670	Leukocyte transendothelial migration	23	530	111	5353	0.00229659	0.0185641	2.09279	8.76629
path:hsa04145	Phagosome	26	530	134	5353	0.00277185	0.0215095	1.9597	8.49494
path:hsa04666	Fc gamma R-mediated phagocytosis	19	530	88	5353	0.00352666	0.0263143	2.18068	8.14748
path:hsa04630	Jak-STAT signaling pathway	24	530	144	5353	0.0180678	0.12982	1.68333	5.79044
path:hsa05142	Chagas disease	17	530	102	5353	0.0406681	0.281772	1.68333	4.61996
path:hsa04621	NOD-like receptor signaling pathway	10	530	61	5353	0.105866	0.708209	1.65574	3.23969
path:hsa00600	Sphingolipid metabolism	7	530	39	5353	0.117879	0.762286	1.81282	3.08462
path:hsa04622	RIG-I-like receptor signaling pathway	10	530	65	5353	0.138048	0.863913	1.55385	2.85676
path:hsa04142	Lysosome	16	530	119	5353	0.161386	0.952798	1.35798	2.63141
path:hsa03050	Proteasome	7	530	43	5353	0.162074	0.952798	1.64419	2.62528
path:hsa04623	Cytosolic DNA-sensing pathway	7	530	47	5353	0.21247	0.99999	1.50426	2.23467
path:hsa05200	Pathways in cancer	37	530	320	5353	0.2178	0.99999	1.16781	2.19892
path:hsa05130	Pathogenic Escherichia coli infection	7	530	48	5353	0.225882	0.99999	1.47292	2.14636
path:hsa05222	Small cell lung cancer	11	530	84	5353	0.238378	0.99999	1.32262	2.06868
path:hsa00565	Ether lipid metabolism	5	530	33	5353	0.256367	0.99999	1.5303	1.96372
path:hsa04810	Regulation of actin cytoskeleton	24	530	207	5353	0.267957	0.99999	1.17101	1.89993
path:hsa04120	Ubiquitin mediated proteolysis	16	530	133	5353	0.272021	0.99999	1.21504	1.87821
path:hsa03030	DNA replication	5	530	35	5353	0.291982	0.99999	1.44286	1.77605
path:hsa00920	Sulfur metabolism	2	530	10	5353	0.295941	0.99999	2.02	1.75662
path:hsa04370	VEGF signaling pathway	9	530	72	5353	0.308223	0.99999	1.2625	1.69796
path:hsa04974	Protein digestion and absorption	9	530	73	5353	0.320964	0.99999	1.24521	1.63952
path:hsa04973	Carbohydrate digestion and absorption	5	530	37	5353	0.328356	0.99999	1.36486	1.60667
path:hsa00790	Folate biosynthesis	2	530	11	5353	0.330433	0.99999	1.83636	1.59757
path:hsa00740	Riboflavin metabolism	2	530	11	5353	0.330433	0.99999	1.83636	1.59757
path:hsa05221	Acute myeloid leukemia	7	530	56	5353	0.341115	0.99999	1.2625	1.55167
path:hsa00512	O-Glycan biosynthesis	4	530	29	5353	0.347523	0.99999	1.3931	1.52482
path:hsa04610	Complement and coagulation cascades	8	530	67	5353	0.365349	0.99999	1.20597	1.45265
path:hsa05120	Epithelial cell signaling in Helicobacter pylori infection	8	530	67	5353	0.365349	0.99999	1.20597	1.45265
path:hsa05146	Amoebiasis	12	530	105	5353	0.366223	0.99999	1.15429	1.44921
path:hsa04210	Apoptosis	10	530	87	5353	0.37889	0.99999	1.16092	1.40015
path:hsa04115	p53 signaling pathway	8	530	68	5353	0.379324	0.99999	1.18824	1.3985
path:hsa00250	Alanine, aspartate and glutamate metabolism	4	530	32	5353	0.410733	0.99999	1.2625	1.28373
path:hsa04970	Salivary secretion	9	530	81	5353	0.425165	0.99999	1.12222	1.23391
path:hsa05223	Non-small cell lung cancer	6	530	52	5353	0.426783	0.99999	1.16538	1.22842
path:hsa05210	Colorectal cancer	7	530	62	5353	0.431596	0.99999	1.14032	1.21225
path:hsa00400	Phenylalanine, tyrosine and tryptophan biosynthesis	1	530	5	5353	0.432903	0.99999	2.02	1.20788
path:hsa04110	Cell cycle	13	530	122	5353	0.445758	0.99999	1.07623	1.16567
path:hsa02010	ABC transporters	5	530	44	5353	0.456527	0.99999	1.14773	1.13123
path:hsa00533	Glycosaminoglycan biosynthesis - keratan sulfate	2	530	15	5353	0.461656	0.99999	1.34667	1.11511
path:hsa00460	Cyanoamino acid metabolism	1	530	6	5353	0.484029	0.99999	1.68333	1.04684
path:hsa04144	Endocytosis	20	530	196	5353	0.485612	0.99999	1.03061	1.04212
path:hsa00511	Other glycan degradation	2	530	16	5353	0.492089	0.99999	1.2625	1.02301
path:hsa04330	Notch signaling pathway	5	530	46	5353	0.492128	0.99999	1.09783	1.02289
path:hsa05160	Hepatitis C	13	530	127	5353	0.498799	0.99999	1.03386	1.00347
path:hsa04930	Type II diabetes mellitus	5	530	47	5353	0.509601	0.99999	1.07447	0.972561
path:hsa00592	alpha-Linolenic acid metabolism	2	530	17	5353	0.521402	0.99999	1.18824	0.939531
path:hsa03440	Homologous recombination	3	530	28	5353	0.538521	0.99999	1.08214	0.892924
path:hsa00650	Butanoate metabolism	3	530	28	5353	0.538521	0.99999	1.08214	0.892924
path:hsa05216	Thyroid cancer	3	530	28	5353	0.538521	0.99999	1.08214	0.892924
path:hsa04520	Adherens junction	7	530	70	5353	0.548532	0.99999	1.01	0.866352
path:hsa00100	Steroid biosynthesis	2	530	18	5353	0.54955	0.99999	1.12222	0.863676
path:hsa04744	Phototransduction	3	530	29	5353	0.560466	0.99999	1.04483	0.835302
path:hsa04722	Neurotrophin signaling pathway	12	530	123	5353	0.564058	0.99999	0.985366	0.826084
path:hsa05219	Bladder cancer	4	530	40	5353	0.569192	0.99999	1.01	0.813013
path:hsa00860	Porphyrin and chlorophyll metabolism	3	530	30	5353	0.58176	0.99999	1.01	0.781505
path:hsa00590	Arachidonic acid metabolism	5	530	52	5353	0.592744	0.99999	0.971154	0.754519
path:hsa05014	Amyotrophic lateral sclerosis (ALS)	5	530	53	5353	0.608401	0.99999	0.95283	0.716906
path:hsa00072	Synthesis and degradation of ketone bodies	1	530	9	5353	0.611335	0.99999	1.12222	0.709964
path:hsa03410	Base excision repair	3	530	32	5353	0.622316	0.99999	0.946875	0.68428
path:hsa04360	Axon guidance	12	530	129	5353	0.624866	0.99999	0.939535	0.678381
path:hsa04710	Circadian rhythm - mammal	2	530	21	5353	0.626792	0.99999	0.961905	0.673941
path:hsa00564	Glycerophospholipid metabolism	7	530	76	5353	0.628838	0.99999	0.930263	0.669239
path:hsa00562	Inositol phosphate metabolism	5	530	55	5353	0.638632	0.99999	0.918182	0.646943
path:hsa05217	Basal cell carcinoma	5	530	55	5353	0.638632	0.99999	0.918182	0.646943
path:hsa04070	Phosphatidylinositol signaling system	7	530	77	5353	0.641407	0.99999	0.918182	0.640689
path:hsa04964	Proximal tubule bicarbonate reclamation	2	530	22	5353	0.650132	0.99999	0.918182	0.621195
path:hsa04730	Long-term depression	6	530	67	5353	0.652981	0.99999	0.904478	0.614887
path:hsa00480	Glutathione metabolism	4	530	45	5353	0.655048	0.99999	0.897778	0.610327
path:hsa04916	Melanogenesis	9	530	100	5353	0.656724	0.99999	0.909	0.606641
path:hsa05020	Prion diseases	3	530	34	5353	0.66008	0.99999	0.891176	0.599287
path:hsa04920	Adipocytokine signaling pathway	6	530	68	5353	0.665977	0.99999	0.891176	0.586455
path:hsa04270	Vascular smooth muscle contraction	10	530	112	5353	0.668715	0.99999	0.901786	0.580538
path:hsa03430	Mismatch repair	2	530	23	5353	0.67229	0.99999	0.878261	0.572845
path:hsa00290	Valine, leucine and isoleucine biosynthesis	1	530	11	5353	0.678206	0.99999	0.918182	0.560204
path:hsa00230	Purine metabolism	14	530	157	5353	0.684125	0.99999	0.900637	0.547667
path:hsa03450	Non-homologous end-joining	1	530	12	5353	0.707187	0.99999	0.841667	0.499836
path:hsa04310	Wnt signaling pathway	13	530	149	5353	0.707631	0.99999	0.881208	0.498931
path:hsa00983	Drug metabolism - other enzymes	3	530	37	5353	0.711431	0.99999	0.818919	0.491205
path:hsa04966	Collecting duct acid secretion	2	530	25	5353	0.713158	0.99999	0.808	0.487706
path:hsa05213	Endometrial cancer	4	530	50	5353	0.728529	0.99999	0.808	0.456941
path:hsa04914	Progesterone-mediated oocyte maturation	7	530	85	5353	0.732463	0.99999	0.831765	0.449172
path:hsa00053	Ascorbate and aldarate metabolism	1	530	13	5353	0.733554	0.99999	0.776923	0.447025
path:hsa05110	Vibrio cholerae infection	4	530	51	5353	0.741715	0.99999	0.792157	0.431063
path:hsa04010	MAPK signaling pathway	23	530	263	5353	0.742197	0.99999	0.88327	0.430127
path:hsa00591	Linoleic acid metabolism	2	530	27	5353	0.749644	0.99999	0.748148	0.415722
path:hsa04114	Oocyte meiosis	9	530	110	5353	0.753766	0.99999	0.826364	0.407811
path:hsa00620	Pyruvate metabolism	3	530	40	5353	0.756554	0.99999	0.7575	0.402485
path:hsa04080	Neuroactive ligand-receptor interaction	23	530	267	5353	0.764436	0.99999	0.870037	0.387532
path:hsa04960	Aldosterone-regulated sodium reabsorption	3	530	41	5353	0.770263	0.99999	0.739024	0.376576
path:hsa00982	Drug metabolism - cytochrome P450	4	530	54	5353	0.778325	0.99999	0.748148	0.361555
path:hsa00604	Glycosphingolipid biosynthesis - ganglio series	1	530	15	5353	0.779367	0.99999	0.673333	0.359625
path:hsa00380	Tryptophan metabolism	3	530	42	5353	0.783332	0.99999	0.721429	0.352304
path:hsa05100	Bacterial invasion of epithelial cells	5	530	67	5353	0.787526	0.99999	0.753731	0.344601
path:hsa04141	Protein processing in endoplasmic reticulum	13	530	161	5353	0.795085	0.99999	0.815528	0.330818
path:hsa00770	Pantothenate and CoA biosynthesis	1	530	16	5353	0.799224	0.99999	0.63125	0.323328
path:hsa04530	Tight junction	10	530	128	5353	0.804538	0.99999	0.789062	0.313768
path:hsa05212	Pancreatic cancer	5	530	69	5353	0.806944	0.99999	0.731884	0.30946
path:hsa00280	Valine, leucine and isoleucine degradation	3	530	44	5353	0.807615	0.99999	0.688636	0.30826
path:hsa00670	One carbon pool by folate	1	530	17	5353	0.817291	0.99999	0.594118	0.291079
path:hsa00360	Phenylalanine metabolism	1	530	17	5353	0.817291	0.99999	0.594118	0.291079
path:hsa00260	Glycine, serine and threonine metabolism	2	530	32	5353	0.823714	0.99999	0.63125	0.279785
path:hsa00640	Propanoate metabolism	2	530	32	5353	0.823714	0.99999	0.63125	0.279785
path:hsa00520	Amino sugar and nucleotide sugar metabolism	3	530	46	5353	0.82955	0.99999	0.658696	0.269598
path:hsa05131	Shigellosis	4	530	59	5353	0.830015	0.99999	0.684746	0.26879
path:hsa01040	Biosynthesis of unsaturated fatty acids	1	530	18	5353	0.833729	0.99999	0.561111	0.262349
path:hsa00051	Fructose and mannose metabolism	2	530	33	5353	0.83592	0.99999	0.612121	0.258564
path:hsa00010	Glycolysis / Gluconeogenesis	4	530	60	5353	0.839047	0.99999	0.673333	0.253176
path:hsa04971	Gastric acid secretion	5	530	73	5353	0.841501	0.99999	0.691781	0.248964
path:hsa04912	GnRH signaling pathway	7	530	98	5353	0.843376	0.99999	0.721429	0.245752
path:hsa00040	Pentose and glucuronate interconversions	1	530	19	5353	0.848686	0.99999	0.531579	0.236697
path:hsa00531	Glycosaminoglycan degradation	1	530	19	5353	0.848686	0.99999	0.531579	0.236697
path:hsa00830	Retinol metabolism	3	530	48	5353	0.849294	0.99999	0.63125	0.235663
path:hsa05215	Prostate cancer	6	530	87	5353	0.852533	0.99999	0.696552	0.230173
path:hsa05214	Glioma	4	530	63	5353	0.863743	0.99999	0.64127	0.211325
path:hsa04130	SNARE interactions in vesicular transport	2	530	36	5353	0.868063	0.99999	0.561111	0.204128
path:hsa00532	Glycosaminoglycan biosynthesis - chondroitin sulfate	1	530	22	5353	0.885945	0.99999	0.459091	0.17471
path:hsa00410	beta-Alanine metabolism	1	530	22	5353	0.885945	0.99999	0.459091	0.17471
path:hsa03010	Ribosome	5	530	80	5353	0.889589	0.99999	0.63125	0.168789
path:hsa04972	Pancreatic secretion	6	530	93	5353	0.889633	0.99999	0.651613	0.168718
path:hsa00980	Metabolism of xenobiotics by cytochrome P450	3	530	53	5353	0.890123	0.99999	0.571698	0.167924
path:hsa03320	PPAR signaling pathway	4	530	68	5353	0.897662	0.99999	0.594118	0.155756
path:hsa04510	Focal adhesion	14	530	194	5353	0.899499	0.99999	0.728866	0.152806
path:hsa04512	ECM-receptor interaction	5	530	82	5353	0.900775	0.99999	0.615854	0.150761
path:hsa04720	Long-term potentiation	4	530	69	5353	0.903473	0.99999	0.585507	0.146446
path:hsa05218	Melanoma	4	530	69	5353	0.903473	0.99999	0.585507	0.146446
path:hsa04320	Dorso-ventral axis formation	1	530	24	5353	0.905528	0.99999	0.420833	0.143169
path:hsa00760	Nicotinate and nicotinamide metabolism	1	530	24	5353	0.905528	0.99999	0.420833	0.143169
path:hsa04910	Insulin signaling pathway	9	530	135	5353	0.90789	0.99999	0.673333	0.13941
path:hsa00350	Tyrosine metabolism	2	530	41	5353	0.909004	0.99999	0.492683	0.137642
path:hsa04340	Hedgehog signaling pathway	3	530	56	5353	0.909558	0.99999	0.541071	0.136762
path:hsa00534	Glycosaminoglycan biosynthesis - heparan sulfate	1	530	25	5353	0.914017	0.99999	0.404	0.129707
path:hsa04950	Maturity onset diabetes of the young	1	530	25	5353	0.914017	0.99999	0.404	0.129707
path:hsa00071	Fatty acid metabolism	2	530	42	5353	0.91561	0.99999	0.480952	0.127194
path:hsa03420	Nucleotide excision repair	2	530	42	5353	0.91561	0.99999	0.480952	0.127194
path:hsa05412	Arrhythmogenic right ventricular cardiomyopathy (ARVC)	4	530	72	5353	0.919183	0.99999	0.561111	0.121575
path:hsa00052	Galactose metabolism	1	530	26	5353	0.921743	0.99999	0.388462	0.117564
path:hsa00601	Glycosphingolipid biosynthesis - lacto and neolacto series	1	530	26	5353	0.921743	0.99999	0.388462	0.117564
path:hsa05414	Dilated cardiomyopathy	5	530	88	5353	0.928595	0.99999	0.573864	0.106879
path:hsa00030	Pentose phosphate pathway	1	530	27	5353	0.928773	0.99999	0.374074	0.106603
path:hsa04140	Regulation of autophagy	1	530	28	5353	0.93517	0.99999	0.360714	0.0966993
path:hsa00020	Citrate cycle (TCA cycle)	1	530	29	5353	0.940992	0.99999	0.348276	0.0877457
path:hsa00340	Histidine metabolism	1	530	29	5353	0.940992	0.99999	0.348276	0.0877457
path:hsa00561	Glycerolipid metabolism	2	530	48	5353	0.946656	0.99999	0.420833	0.0790885
path:hsa04742	Taste transduction	2	530	48	5353	0.946656	0.99999	0.420833	0.0790885
path:hsa00240	Pyrimidine metabolism	5	530	95	5353	0.952072	0.99999	0.531579	0.0708574
path:hsa05410	Hypertrophic cardiomyopathy (HCM)	4	530	81	5353	0.953439	0.99999	0.498765	0.0687871
path:hsa04020	Calcium signaling pathway	11	530	177	5353	0.955013	0.99999	0.627684	0.066408
path:hsa04350	TGF-beta signaling pathway	4	530	82	5353	0.956275	0.99999	0.492683	0.0645029
path:hsa05211	Renal cell carcinoma	3	530	67	5353	0.956894	0.99999	0.452239	0.0635695
path:hsa04150	mTOR signaling pathway	2	530	51	5353	0.957743	0.99999	0.396078	0.0622898
path:hsa05012	Parkinson's disease	6	530	114	5353	0.963542	0.99999	0.531579	0.0535801
path:hsa04540	Gap junction	4	530	85	5353	0.963849	0.99999	0.475294	0.0531217
path:hsa00500	Starch and sucrose metabolism	1	530	35	5353	0.966436	0.99999	0.288571	0.0492544
path:hsa00270	Cysteine and methionine metabolism	1	530	36	5353	0.969446	0.99999	0.280556	0.0447672
path:hsa03018	RNA degradation	2	530	57	5353	0.973646	0.99999	0.354386	0.0385313
path:hsa00140	Steroid hormone biosynthesis	1	530	40	5353	0.979016	0.99999	0.2525	0.0305953
path:hsa00970	Aminoacyl-tRNA biosynthesis	1	530	41	5353	0.980897	0.99999	0.246341	0.0278267
path:hsa00310	Lysine degradation	1	530	44	5353	0.985585	0.99999	0.229545	0.0209479
path:hsa00190	Oxidative phosphorylation	5	530	115	5353	0.985738	0.99999	0.43913	0.0207245
path:hsa04012	ErbB signaling pathway	3	530	84	5353	0.98715	0.99999	0.360714	0.0186594
path:hsa00510	N-Glycan biosynthesis	1	530	47	5353	0.989121	0.99999	0.214894	0.0157812
path:hsa05220	Chronic myeloid leukemia	2	530	71	5353	0.99146	0.99999	0.284507	0.012374
path:hsa00330	Arginine and proline metabolism	1	530	51	5353	0.992523	0.99999	0.198039	0.0108276
path:hsa03013	RNA transport	5	530	133	5353	0.995545	0.99999	0.379699	0.00644085
path:hsa04740	Olfactory transduction	17	530	312	5353	0.996047	0.99999	0.550321	0.00571425
path:hsa05010	Alzheimer's disease	6	530	157	5353	0.997276	0.99999	0.385987	0.00393487
path:hsa04260	Cardiac muscle contraction	1	530	70	5353	0.998736	0.99999	0.144286	0.00182447
path:hsa04146	Peroxisome	1	530	78	5353	0.999401	0.99999	0.129487	0.000864363
path:hsa05016	Huntington's disease	5	530	172	5353	0.999696	0.99999	0.293605	0.000438205
path:hsa01100	Metabolic pathways	61	530	1048	5353	0.99998	0.99999	0.587882	2.92031e-05
path:hsa03040	Spliceosome	1	530	122	5353	0.99999	0.99999	0.0827869	1.44893e-05

## Sheet: UpGene2Path
PathID	PathTerm	QueryID	QuerySymbol	Description	DifGene	AllDifGene	GeneInPath	AllGene	P-Value	FDR	Enrichment	(-log2P)
path:hsa05340	Primary immunodeficiency	AICDA	AICDA	activation-induced cytidine deaminase	21	530	34	5353	5.91651e-09	6.28156e-07	6.23824	27.3326
path:hsa05340	Primary immunodeficiency	ADA	ADA	adenosine deaminase	21	530	34	5353	5.91651e-09	6.28156e-07	6.23824	27.3326
path:hsa05340	Primary immunodeficiency	IL7R	IL7R	interleukin 7 receptor	21	530	34	5353	5.91651e-09	6.28156e-07	6.23824	27.3326
path:hsa05340	Primary immunodeficiency	BTK	BTK	Bruton agammaglobulinemia tyrosine kinase	21	530	34	5353	5.91651e-09	6.28156e-07	6.23824	27.3326
path:hsa05340	Primary immunodeficiency	CD40	CD40	CD40 molecule, TNF receptor superfamily member 5	21	530	34	5353	5.91651e-09	6.28156e-07	6.23824	27.3326
path:hsa05340	Primary immunodeficiency	DCLRE1C	DCLRE1C	DNA cross-link repair 1C	21	530	34	5353	5.91651e-09	6.28156e-07	6.23824	27.3326
path:hsa05340	Primary immunodeficiency	PTPRC	PTPRC	protein tyrosine phosphatase, receptor type, C	21	530	34	5353	5.91651e-09	6.28156e-07	6.23824	27.3326
path:hsa05340	Primary immunodeficiency	CD3D	CD3D	CD3d molecule, delta (CD3-TCR complex)	21	530	34	5353	5.91651e-09	6.28156e-07	6.23824	27.3326
path:hsa05340	Primary immunodeficiency	CD8A	CD8A	CD8a molecule	21	530	34	5353	5.91651e-09	6.28156e-07	6.23824	27.3326
path:hsa05340	Primary immunodeficiency	CD8B	CD8B	CD8b molecule	21	530	34	5353	5.91651e-09	6.28156e-07	6.23824	27.3326
path:hsa05340	Primary immunodeficiency	ICOS	ICOS	inducible T-cell co-stimulator	21	530	34	5353	5.91651e-09	6.28156e-07	6.23824	27.3326
path:hsa05340	Primary immunodeficiency	CD3E	CD3E	CD3e molecule, epsilon (CD3-TCR complex)	21	530	34	5353	5.91651e-09	6.28156e-07	6.23824	27.3326
path:hsa05340	Primary immunodeficiency	LCK	LCK	lymphocyte-specific protein tyrosine kinase	21	530	34	5353	5.91651e-09	6.28156e-07	6.23824	27.3326
path:hsa05340	Primary immunodeficiency	TNFRSF13B	TNFRSF13B	tumor necrosis factor receptor superfamily, member 13B	21	530	34	5353	5.91651e-09	6.28156e-07	6.23824	27.3326
path:hsa05340	Primary immunodeficiency	TNFRSF13C	TNFRSF13C	tumor necrosis factor receptor superfamily, member 13C	21	530	34	5353	5.91651e-09	6.28156e-07	6.23824	27.3326
path:hsa05340	Primary immunodeficiency	CD79A	CD79A	CD79a molecule, immunoglobulin-associated alpha	21	530	34	5353	5.91651e-09	6.28156e-07	6.23824	27.3326
path:hsa05340	Primary immunodeficiency	BLNK	BLNK	B-cell linker	21	530	34	5353	5.91651e-09	6.28156e-07	6.23824	27.3326
path:hsa05340	Primary immunodeficiency	CD19	CD19	CD19 molecule	21	530	34	5353	5.91651e-09	6.28156e-07	6.23824	27.3326
path:hsa05340	Primary immunodeficiency	CIITA	CIITA	class II, major histocompatibility complex, transactivator	21	530	34	5353	5.91651e-09	6.28156e-07	6.23824	27.3326
path:hsa05340	Primary immunodeficiency	IL2RG	IL2RG	interleukin 2 receptor, gamma	21	530	34	5353	5.91651e-09	6.28156e-07	6.23824	27.3326
path:hsa05340	Primary immunodeficiency	JAK3	JAK3	Janus kinase 3	21	530	34	5353	5.91651e-09	6.28156e-07	6.23824	27.3326
path:hsa04672	Intestinal immune network for IgA production	HLA-DRA	HLA-DRA	major histocompatibility complex, class II, DR alpha	23	530	42	5353	6.47583e-09	6.28156e-07	5.53095	27.2023
path:hsa04672	Intestinal immune network for IgA production	AICDA	AICDA	activation-induced cytidine deaminase	23	530	42	5353	6.47583e-09	6.28156e-07	5.53095	27.2023
path:hsa04672	Intestinal immune network for IgA production	HLA-DPA1	HLA-DPA1	major histocompatibility complex, class II, DP alpha 1	23	530	42	5353	6.47583e-09	6.28156e-07	5.53095	27.2023
path:hsa04672	Intestinal immune network for IgA production	ITGA4	ITGA4	integrin, alpha 4 (antigen CD49D, alpha 4 subunit of VLA-4 receptor)	23	530	42	5353	6.47583e-09	6.28156e-07	5.53095	27.2023
path:hsa04672	Intestinal immune network for IgA production	ICOSLG	ICOSLG	inducible T-cell co-stimulator ligand	23	530	42	5353	6.47583e-09	6.28156e-07	5.53095	27.2023
path:hsa04672	Intestinal immune network for IgA production	HLA-DQB1	HLA-DQB1	major histocompatibility complex, class II, DQ beta 1	23	530	42	5353	6.47583e-09	6.28156e-07	5.53095	27.2023
path:hsa04672	Intestinal immune network for IgA production	CD86	CD86	CD86 molecule	23	530	42	5353	6.47583e-09	6.28156e-07	5.53095	27.2023
path:hsa04672	Intestinal immune network for IgA production	IL10	IL10	interleukin 10	23	530	42	5353	6.47583e-09	6.28156e-07	5.53095	27.2023
path:hsa04672	Intestinal immune network for IgA production	CD40	CD40	CD40 molecule, TNF receptor superfamily member 5	23	530	42	5353	6.47583e-09	6.28156e-07	5.53095	27.2023
path:hsa04672	Intestinal immune network for IgA production	HLA-DPB1	HLA-DPB1	major histocompatibility complex, class II, DP beta 1	23	530	42	5353	6.47583e-09	6.28156e-07	5.53095	27.2023
path:hsa04672	Intestinal immune network for IgA production	MAP3K14	MAP3K14	mitogen-activated protein kinase kinase kinase 14	23	530	42	5353	6.47583e-09	6.28156e-07	5.53095	27.2023
path:hsa04672	Intestinal immune network for IgA production	HLA-DMB	HLA-DMB	major histocompatibility complex, class II, DM beta	23	530	42	5353	6.47583e-09	6.28156e-07	5.53095	27.2023
path:hsa04672	Intestinal immune network for IgA production	CD80	CD80	CD80 molecule	23	530	42	5353	6.47583e-09	6.28156e-07	5.53095	27.2023
path:hsa04672	Intestinal immune network for IgA production	ICOS	ICOS	inducible T-cell co-stimulator	23	530	42	5353	6.47583e-09	6.28156e-07	5.53095	27.2023
path:hsa04672	Intestinal immune network for IgA production	HLA-DOA	HLA-DOA	major histocompatibility complex, class II, DO alpha	23	530	42	5353	6.47583e-09	6.28156e-07	5.53095	27.2023
path:hsa04672	Intestinal immune network for IgA production	TNFRSF17	TNFRSF17	tumor necrosis factor receptor superfamily, member 17	23	530	42	5353	6.47583e-09	6.28156e-07	5.53095	27.2023
path:hsa04672	Intestinal immune network for IgA production	CXCR4	CXCR4	chemokine (C-X-C motif) receptor 4	23	530	42	5353	6.47583e-09	6.28156e-07	5.53095	27.2023
path:hsa04672	Intestinal immune network for IgA production	CD28	CD28	CD28 molecule	23	530	42	5353	6.47583e-09	6.28156e-07	5.53095	27.2023
path:hsa04672	Intestinal immune network for IgA production	TNFRSF13B	TNFRSF13B	tumor necrosis factor receptor superfamily, member 13B	23	530	42	5353	6.47583e-09	6.28156e-07	5.53095	27.2023
path:hsa04672	Intestinal immune network for IgA production	TNFRSF13C	TNFRSF13C	tumor necrosis factor receptor superfamily, member 13C	23	530	42	5353	6.47583e-09	6.28156e-07	5.53095	27.2023
path:hsa04672	Intestinal immune network for IgA production	HLA-DMA	HLA-DMA	major histocompatibility complex, class II, DM alpha	23	530	42	5353	6.47583e-09	6.28156e-07	5.53095	27.2023
path:hsa04672	Intestinal immune network for IgA production	HLA-DOB	HLA-DOB	major histocompatibility complex, class II, DO beta	23	530	42	5353	6.47583e-09	6.28156e-07	5.53095	27.2023
path:hsa04672	Intestinal immune network for IgA production	ITGB7	ITGB7	integrin, beta 7	23	530	42	5353	6.47583e-09	6.28156e-07	5.53095	27.2023
path:hsa05330	Allograft rejection	HLA-DRA	HLA-DRA	major histocompatibility complex, class II, DR alpha	19	530	30	5353	2.26069e-08	1.46191e-06	6.39667	25.3987
path:hsa05330	Allograft rejection	HLA-F	HLA-F	major histocompatibility complex, class I, F	19	530	30	5353	2.26069e-08	1.46191e-06	6.39667	25.3987
path:hsa05330	Allograft rejection	IFNG	IFNG	interferon, gamma	19	530	30	5353	2.26069e-08	1.46191e-06	6.39667	25.3987
path:hsa05330	Allograft rejection	HLA-DPA1	HLA-DPA1	major histocompatibility complex, class II, DP alpha 1	19	530	30	5353	2.26069e-08	1.46191e-06	6.39667	25.3987
path:hsa05330	Allograft rejection	HLA-DQB1	HLA-DQB1	major histocompatibility complex, class II, DQ beta 1	19	530	30	5353	2.26069e-08	1.46191e-06	6.39667	25.3987
path:hsa05330	Allograft rejection	GZMB	GZMB	granzyme B (granzyme 2, cytotoxic T-lymphocyte-associated serine esterase 1)	19	530	30	5353	2.26069e-08	1.46191e-06	6.39667	25.3987
path:hsa05330	Allograft rejection	CD86	CD86	CD86 molecule	19	530	30	5353	2.26069e-08	1.46191e-06	6.39667	25.3987
path:hsa05330	Allograft rejection	IL10	IL10	interleukin 10	19	530	30	5353	2.26069e-08	1.46191e-06	6.39667	25.3987
path:hsa05330	Allograft rejection	CD40	CD40	CD40 molecule, TNF receptor superfamily member 5	19	530	30	5353	2.26069e-08	1.46191e-06	6.39667	25.3987
path:hsa05330	Allograft rejection	IL12A	IL12A	interleukin 12A (natural killer cell stimulatory factor 1, cytotoxic lymphocyte maturation factor 1, p35)	19	530	30	5353	2.26069e-08	1.46191e-06	6.39667	25.3987
path:hsa05330	Allograft rejection	HLA-DPB1	HLA-DPB1	major histocompatibility complex, class II, DP beta 1	19	530	30	5353	2.26069e-08	1.46191e-06	6.39667	25.3987
path:hsa05330	Allograft rejection	HLA-DMB	HLA-DMB	major histocompatibility complex, class II, DM beta	19	530	30	5353	2.26069e-08	1.46191e-06	6.39667	25.3987
path:hsa05330	Allograft rejection	CD80	CD80	CD80 molecule	19	530	30	5353	2.26069e-08	1.46191e-06	6.39667	25.3987
path:hsa05330	Allograft rejection	HLA-DOA	HLA-DOA	major histocompatibility complex, class II, DO alpha	19	530	30	5353	2.26069e-08	1.46191e-06	6.39667	25.3987
path:hsa05330	Allograft rejection	CD28	CD28	CD28 molecule	19	530	30	5353	2.26069e-08	1.46191e-06	6.39667	25.3987
path:hsa05330	Allograft rejection	HLA-DMA	HLA-DMA	major histocompatibility complex, class II, DM alpha	19	530	30	5353	2.26069e-08	1.46191e-06	6.39667	25.3987
path:hsa05330	Allograft rejection	TNF	TNF	tumor necrosis factor	19	530	30	5353	2.26069e-08	1.46191e-06	6.39667	25.3987
path:hsa05330	Allograft rejection	HLA-DOB	HLA-DOB	major histocompatibility complex, class II, DO beta	19	530	30	5353	2.26069e-08	1.46191e-06	6.39667	25.3987
path:hsa05330	Allograft rejection	PRF1	PRF1	perforin 1 (pore forming protein)	19	530	30	5353	2.26069e-08	1.46191e-06	6.39667	25.3987
path:hsa04640	Hematopoietic cell lineage	HLA-DRA	HLA-DRA	major histocompatibility complex, class II, DR alpha	30	530	83	5353	7.58816e-08	3.68026e-06	3.6506	23.6517
path:hsa04640	Hematopoietic cell lineage	IL7	IL7	interleukin 7	30	530	83	5353	7.58816e-08	3.68026e-06	3.6506	23.6517
path:hsa04640	Hematopoietic cell lineage	CD1D	CD1D	CD1d molecule	30	530	83	5353	7.58816e-08	3.68026e-06	3.6506	23.6517
path:hsa04640	Hematopoietic cell lineage	CD38	CD38	CD38 molecule	30	530	83	5353	7.58816e-08	3.68026e-06	3.6506	23.6517
path:hsa04640	Hematopoietic cell lineage	IL7R	IL7R	interleukin 7 receptor	30	530	83	5353	7.58816e-08	3.68026e-06	3.6506	23.6517
path:hsa04640	Hematopoietic cell lineage	ITGA4	ITGA4	integrin, alpha 4 (antigen CD49D, alpha 4 subunit of VLA-4 receptor)	30	530	83	5353	7.58816e-08	3.68026e-06	3.6506	23.6517
path:hsa04640	Hematopoietic cell lineage	CD1C	CD1C	CD1c molecule	30	530	83	5353	7.58816e-08	3.68026e-06	3.6506	23.6517
path:hsa04640	Hematopoietic cell lineage	CR2	CR2	complement component (3d/Epstein Barr virus) receptor 2	30	530	83	5353	7.58816e-08	3.68026e-06	3.6506	23.6517
path:hsa04640	Hematopoietic cell lineage	IL9R	IL9R	interleukin 9 receptor	30	530	83	5353	7.58816e-08	3.68026e-06	3.6506	23.6517
path:hsa04640	Hematopoietic cell lineage	CSF2RA	CSF2RA	colony stimulating factor 2 receptor, alpha, low-affinity (granulocyte-macrophage)	30	530	83	5353	7.58816e-08	3.68026e-06	3.6506	23.6517
path:hsa04640	Hematopoietic cell lineage	FLT3	FLT3	fms-related tyrosine kinase 3	30	530	83	5353	7.58816e-08	3.68026e-06	3.6506	23.6517
path:hsa04640	Hematopoietic cell lineage	CD22	CD22	CD22 molecule	30	530	83	5353	7.58816e-08	3.68026e-06	3.6506	23.6517
path:hsa04640	Hematopoietic cell lineage	CD3D	CD3D	CD3d molecule, delta (CD3-TCR complex)	30	530	83	5353	7.58816e-08	3.68026e-06	3.6506	23.6517
path:hsa04640	Hematopoietic cell lineage	CD1A	CD1A	CD1a molecule	30	530	83	5353	7.58816e-08	3.68026e-06	3.6506	23.6517
path:hsa04640	Hematopoietic cell lineage	CD7	CD7	CD7 molecule	30	530	83	5353	7.58816e-08	3.68026e-06	3.6506	23.6517
path:hsa04640	Hematopoietic cell lineage	ITGAM	ITGAM	integrin, alpha M (complement component 3 receptor 3 subunit)	30	530	83	5353	7.58816e-08	3.68026e-06	3.6506	23.6517
path:hsa04640	Hematopoietic cell lineage	CD8A	CD8A	CD8a molecule	30	530	83	5353	7.58816e-08	3.68026e-06	3.6506	23.6517
path:hsa04640	Hematopoietic cell lineage	CD8B	CD8B	CD8b molecule	30	530	83	5353	7.58816e-08	3.68026e-06	3.6506	23.6517
path:hsa04640	Hematopoietic cell lineage	GP1BA	GP1BA	glycoprotein Ib (platelet), alpha polypeptide	30	530	83	5353	7.58816e-08	3.68026e-06	3.6506	23.6517
path:hsa04640	Hematopoietic cell lineage	IL2RA	IL2RA	interleukin 2 receptor, alpha	30	530	83	5353	7.58816e-08	3.68026e-06	3.6506	23.6517
path:hsa04640	Hematopoietic cell lineage	CD24	CD24	CD24 molecule	30	530	83	5353	7.58816e-08	3.68026e-06	3.6506	23.6517
path:hsa04640	Hematopoietic cell lineage	CD3E	CD3E	CD3e molecule, epsilon (CD3-TCR complex)	30	530	83	5353	7.58816e-08	3.68026e-06	3.6506	23.6517
path:hsa04640	Hematopoietic cell lineage	CD3G	CD3G	CD3g molecule, gamma (CD3-TCR complex)	30	530	83	5353	7.58816e-08	3.68026e-06	3.6506	23.6517
path:hsa04640	Hematopoietic cell lineage	CD5	CD5	CD5 molecule	30	530	83	5353	7.58816e-08	3.68026e-06	3.6506	23.6517
path:hsa04640	Hematopoietic cell lineage	CD2	CD2	CD2 molecule	30	530	83	5353	7.58816e-08	3.68026e-06	3.6506	23.6517
path:hsa04640	Hematopoietic cell lineage	MS4A1	MS4A1	membrane-spanning 4-domains, subfamily A, member 1	30	530	83	5353	7.58816e-08	3.68026e-06	3.6506	23.6517
path:hsa04640	Hematopoietic cell lineage	TNF	TNF	tumor necrosis factor	30	530	83	5353	7.58816e-08	3.68026e-06	3.6506	23.6517
path:hsa04640	Hematopoietic cell lineage	CD37	CD37	CD37 molecule	30	530	83	5353	7.58816e-08	3.68026e-06	3.6506	23.6517
path:hsa04640	Hematopoietic cell lineage	CR1	CR1	complement component (3b/4b) receptor 1 (Knops blood group)	30	530	83	5353	7.58816e-08	3.68026e-06	3.6506	23.6517
path:hsa04640	Hematopoietic cell lineage	CD19	CD19	CD19 molecule	30	530	83	5353	7.58816e-08	3.68026e-06	3.6506	23.6517
path:hsa05140	Leishmaniasis	HLA-DRA	HLA-DRA	major histocompatibility complex, class II, DR alpha	25	530	62	5353	1.63568e-07	6.34642e-06	4.07258	22.5436
path:hsa05140	Leishmaniasis	IFNG	IFNG	interferon, gamma	25	530	62	5353	1.63568e-07	6.34642e-06	4.07258	22.5436
path:hsa05140	Leishmaniasis	HLA-DPA1	HLA-DPA1	major histocompatibility complex, class II, DP alpha 1	25	530	62	5353	1.63568e-07	6.34642e-06	4.07258	22.5436
path:hsa05140	Leishmaniasis	ITGA4	ITGA4	integrin, alpha 4 (antigen CD49D, alpha 4 subunit of VLA-4 receptor)	25	530	62	5353	1.63568e-07	6.34642e-06	4.07258	22.5436
path:hsa05140	Leishmaniasis	HLA-DQB1	HLA-DQB1	major histocompatibility complex, class II, DQ beta 1	25	530	62	5353	1.63568e-07	6.34642e-06	4.07258	22.5436
path:hsa05140	Leishmaniasis	NCF2	NCF2	neutrophil cytosolic factor 2	25	530	62	5353	1.63568e-07	6.34642e-06	4.07258	22.5436
path:hsa05140	Leishmaniasis	IL10	IL10	interleukin 10	25	530	62	5353	1.63568e-07	6.34642e-06	4.07258	22.5436
path:hsa05140	Leishmaniasis	IL12A	IL12A	interleukin 12A (natural killer cell stimulatory factor 1, cytotoxic lymphocyte maturation factor 1, p35)	25	530	62	5353	1.63568e-07	6.34642e-06	4.07258	22.5436
path:hsa05140	Leishmaniasis	HLA-DPB1	HLA-DPB1	major histocompatibility complex, class II, DP beta 1	25	530	62	5353	1.63568e-07	6.34642e-06	4.07258	22.5436
path:hsa05140	Leishmaniasis	C3	C3	complement component 3	25	530	62	5353	1.63568e-07	6.34642e-06	4.07258	22.5436
path:hsa05140	Leishmaniasis	ITGAM	ITGAM	integrin, alpha M (complement component 3 receptor 3 subunit)	25	530	62	5353	1.63568e-07	6.34642e-06	4.07258	22.5436
path:hsa05140	Leishmaniasis	ITGB2	ITGB2	integrin, beta 2 (complement component 3 receptor 3 and 4 subunit)	25	530	62	5353	1.63568e-07	6.34642e-06	4.07258	22.5436
path:hsa05140	Leishmaniasis	PRKCB	PRKCB	protein kinase C, beta	25	530	62	5353	1.63568e-07	6.34642e-06	4.07258	22.5436
path:hsa05140	Leishmaniasis	HLA-DMB	HLA-DMB	major histocompatibility complex, class II, DM beta	25	530	62	5353	1.63568e-07	6.34642e-06	4.07258	22.5436
path:hsa05140	Leishmaniasis	HLA-DOA	HLA-DOA	major histocompatibility complex, class II, DO alpha	25	530	62	5353	1.63568e-07	6.34642e-06	4.07258	22.5436
path:hsa05140	Leishmaniasis	MAPK13	MAPK13	mitogen-activated protein kinase 13	25	530	62	5353	1.63568e-07	6.34642e-06	4.07258	22.5436
path:hsa05140	Leishmaniasis	MYD88	MYD88	myeloid differentiation primary response gene (88)	25	530	62	5353	1.63568e-07	6.34642e-06	4.07258	22.5436
path:hsa05140	Leishmaniasis	STAT1	STAT1	signal transducer and activator of transcription 1, 91kDa	25	530	62	5353	1.63568e-07	6.34642e-06	4.07258	22.5436
path:hsa05140	Leishmaniasis	HLA-DMA	HLA-DMA	major histocompatibility complex, class II, DM alpha	25	530	62	5353	1.63568e-07	6.34642e-06	4.07258	22.5436
path:hsa05140	Leishmaniasis	TNF	TNF	tumor necrosis factor	25	530	62	5353	1.63568e-07	6.34642e-06	4.07258	22.5436
path:hsa05140	Leishmaniasis	CYBA	CYBA	cytochrome b-245, alpha polypeptide	25	530	62	5353	1.63568e-07	6.34642e-06	4.07258	22.5436
path:hsa05140	Leishmaniasis	HLA-DOB	HLA-DOB	major histocompatibility complex, class II, DO beta	25	530	62	5353	1.63568e-07	6.34642e-06	4.07258	22.5436
path:hsa05140	Leishmaniasis	CR1	CR1	complement component (3b/4b) receptor 1 (Knops blood group)	25	530	62	5353	1.63568e-07	6.34642e-06	4.07258	22.5436
path:hsa05140	Leishmaniasis	NCF4	NCF4	neutrophil cytosolic factor 4, 40kDa	25	530	62	5353	1.63568e-07	6.34642e-06	4.07258	22.5436
path:hsa05140	Leishmaniasis	PTPN6	PTPN6	protein tyrosine phosphatase, non-receptor type 6	25	530	62	5353	1.63568e-07	6.34642e-06	4.07258	22.5436
path:hsa05322	Systemic lupus erythematosus	HLA-DRA	HLA-DRA	major histocompatibility complex, class II, DR alpha	32	530	102	5353	4.01962e-07	1.29968e-05	3.16863	21.2464
path:hsa05322	Systemic lupus erythematosus	IFNG	IFNG	interferon, gamma	32	530	102	5353	4.01962e-07	1.29968e-05	3.16863	21.2464
path:hsa05322	Systemic lupus erythematosus	HIST1H2BK	HIST1H2BK	histone cluster 1, H2bk	32	530	102	5353	4.01962e-07	1.29968e-05	3.16863	21.2464
path:hsa05322	Systemic lupus erythematosus	HLA-DPA1	HLA-DPA1	major histocompatibility complex, class II, DP alpha 1	32	530	102	5353	4.01962e-07	1.29968e-05	3.16863	21.2464
path:hsa05322	Systemic lupus erythematosus	HIST1H2AC	HIST1H2AC	histone cluster 1, H2ac	32	530	102	5353	4.01962e-07	1.29968e-05	3.16863	21.2464
path:hsa05322	Systemic lupus erythematosus	HIST2H2AB	HIST2H2AB	histone cluster 2, H2ab	32	530	102	5353	4.01962e-07	1.29968e-05	3.16863	21.2464
path:hsa05322	Systemic lupus erythematosus	HIST1H2BI	HIST1H2BI	histone cluster 1, H2bi	32	530	102	5353	4.01962e-07	1.29968e-05	3.16863	21.2464
path:hsa05322	Systemic lupus erythematosus	HIST1H4C	HIST1H4C	histone cluster 1, H4c	32	530	102	5353	4.01962e-07	1.29968e-05	3.16863	21.2464
path:hsa05322	Systemic lupus erythematosus	HLA-DQB1	HLA-DQB1	major histocompatibility complex, class II, DQ beta 1	32	530	102	5353	4.01962e-07	1.29968e-05	3.16863	21.2464
path:hsa05322	Systemic lupus erythematosus	HIST4H4	HIST4H4	histone cluster 4, H4	32	530	102	5353	4.01962e-07	1.29968e-05	3.16863	21.2464
path:hsa05322	Systemic lupus erythematosus	HIST1H4I	HIST1H4I	histone cluster 1, H4i	32	530	102	5353	4.01962e-07	1.29968e-05	3.16863	21.2464
path:hsa05322	Systemic lupus erythematosus	HIST1H2BG	HIST1H2BG	histone cluster 1, H2bg	32	530	102	5353	4.01962e-07	1.29968e-05	3.16863	21.2464
path:hsa05322	Systemic lupus erythematosus	HIST1H3D	HIST1H3D	histone cluster 1, H3d	32	530	102	5353	4.01962e-07	1.29968e-05	3.16863	21.2464
path:hsa05322	Systemic lupus erythematosus	CD86	CD86	CD86 molecule	32	530	102	5353	4.01962e-07	1.29968e-05	3.16863	21.2464
path:hsa05322	Systemic lupus erythematosus	HIST1H2BJ	HIST1H2BJ	histone cluster 1, H2bj	32	530	102	5353	4.01962e-07	1.29968e-05	3.16863	21.2464
path:hsa05322	Systemic lupus erythematosus	HIST1H2AI	HIST1H2AI	histone cluster 1, H2ai	32	530	102	5353	4.01962e-07	1.29968e-05	3.16863	21.2464
path:hsa05322	Systemic lupus erythematosus	HIST1H4E	HIST1H4E	histone cluster 1, H4e	32	530	102	5353	4.01962e-07	1.29968e-05	3.16863	21.2464
path:hsa05322	Systemic lupus erythematosus	IL10	IL10	interleukin 10	32	530	102	5353	4.01962e-07	1.29968e-05	3.16863	21.2464
path:hsa05322	Systemic lupus erythematosus	HIST1H4F	HIST1H4F	histone cluster 1, H4f	32	530	102	5353	4.01962e-07	1.29968e-05	3.16863	21.2464
path:hsa05322	Systemic lupus erythematosus	CD40	CD40	CD40 molecule, TNF receptor superfamily member 5	32	530	102	5353	4.01962e-07	1.29968e-05	3.16863	21.2464
path:hsa05322	Systemic lupus erythematosus	C2	C2	complement component 2	32	530	102	5353	4.01962e-07	1.29968e-05	3.16863	21.2464
path:hsa05322	Systemic lupus erythematosus	HIST1H2BD	HIST1H2BD	histone cluster 1, H2bd	32	530	102	5353	4.01962e-07	1.29968e-05	3.16863	21.2464
path:hsa05322	Systemic lupus erythematosus	FCGR2B	FCGR2B	Fc fragment of IgG, low affinity IIb, receptor (CD32)	32	530	102	5353	4.01962e-07	1.29968e-05	3.16863	21.2464
path:hsa05322	Systemic lupus erythematosus	HLA-DPB1	HLA-DPB1	major histocompatibility complex, class II, DP beta 1	32	530	102	5353	4.01962e-07	1.29968e-05	3.16863	21.2464
path:hsa05322	Systemic lupus erythematosus	C3	C3	complement component 3	32	530	102	5353	4.01962e-07	1.29968e-05	3.16863	21.2464
path:hsa05322	Systemic lupus erythematosus	HLA-DMB	HLA-DMB	major histocompatibility complex, class II, DM beta	32	530	102	5353	4.01962e-07	1.29968e-05	3.16863	21.2464
path:hsa05322	Systemic lupus erythematosus	CD80	CD80	CD80 molecule	32	530	102	5353	4.01962e-07	1.29968e-05	3.16863	21.2464
path:hsa05322	Systemic lupus erythematosus	HLA-DOA	HLA-DOA	major histocompatibility complex, class II, DO alpha	32	530	102	5353	4.01962e-07	1.29968e-05	3.16863	21.2464
path:hsa05322	Systemic lupus erythematosus	CD28	CD28	CD28 molecule	32	530	102	5353	4.01962e-07	1.29968e-05	3.16863	21.2464
path:hsa05322	Systemic lupus erythematosus	HLA-DMA	HLA-DMA	major histocompatibility complex, class II, DM alpha	32	530	102	5353	4.01962e-07	1.29968e-05	3.16863	21.2464
path:hsa05322	Systemic lupus erythematosus	TNF	TNF	tumor necrosis factor	32	530	102	5353	4.01962e-07	1.29968e-05	3.16863	21.2464
path:hsa05322	Systemic lupus erythematosus	HLA-DOB	HLA-DOB	major histocompatibility complex, class II, DO beta	32	530	102	5353	4.01962e-07	1.29968e-05	3.16863	21.2464
path:hsa04940	Type I diabetes mellitus	HLA-DRA	HLA-DRA	major histocompatibility complex, class II, DR alpha	18	530	36	5353	7.34883e-07	1.72521e-05	5.05	20.376
path:hsa04940	Type I diabetes mellitus	HLA-F	HLA-F	major histocompatibility complex, class I, F	18	530	36	5353	7.34883e-07	1.72521e-05	5.05	20.376
path:hsa04940	Type I diabetes mellitus	IFNG	IFNG	interferon, gamma	18	530	36	5353	7.34883e-07	1.72521e-05	5.05	20.376
path:hsa04940	Type I diabetes mellitus	HLA-DPA1	HLA-DPA1	major histocompatibility complex, class II, DP alpha 1	18	530	36	5353	7.34883e-07	1.72521e-05	5.05	20.376
path:hsa04940	Type I diabetes mellitus	HLA-DQB1	HLA-DQB1	major histocompatibility complex, class II, DQ beta 1	18	530	36	5353	7.34883e-07	1.72521e-05	5.05	20.376
path:hsa04940	Type I diabetes mellitus	GZMB	GZMB	granzyme B (granzyme 2, cytotoxic T-lymphocyte-associated serine esterase 1)	18	530	36	5353	7.34883e-07	1.72521e-05	5.05	20.376
path:hsa04940	Type I diabetes mellitus	CD86	CD86	CD86 molecule	18	530	36	5353	7.34883e-07	1.72521e-05	5.05	20.376
path:hsa04940	Type I diabetes mellitus	IL12A	IL12A	interleukin 12A (natural killer cell stimulatory factor 1, cytotoxic lymphocyte maturation factor 1, p35)	18	530	36	5353	7.34883e-07	1.72521e-05	5.05	20.376
path:hsa04940	Type I diabetes mellitus	HLA-DPB1	HLA-DPB1	major histocompatibility complex, class II, DP beta 1	18	530	36	5353	7.34883e-07	1.72521e-05	5.05	20.376
path:hsa04940	Type I diabetes mellitus	HLA-DMB	HLA-DMB	major histocompatibility complex, class II, DM beta	18	530	36	5353	7.34883e-07	1.72521e-05	5.05	20.376
path:hsa04940	Type I diabetes mellitus	CD80	CD80	CD80 molecule	18	530	36	5353	7.34883e-07	1.72521e-05	5.05	20.376
path:hsa04940	Type I diabetes mellitus	HLA-DOA	HLA-DOA	major histocompatibility complex, class II, DO alpha	18	530	36	5353	7.34883e-07	1.72521e-05	5.05	20.376
path:hsa04940	Type I diabetes mellitus	CD28	CD28	CD28 molecule	18	530	36	5353	7.34883e-07	1.72521e-05	5.05	20.376
path:hsa04940	Type I diabetes mellitus	HLA-DMA	HLA-DMA	major histocompatibility complex, class II, DM alpha	18	530	36	5353	7.34883e-07	1.72521e-05	5.05	20.376
path:hsa04940	Type I diabetes mellitus	TNF	TNF	tumor necrosis factor	18	530	36	5353	7.34883e-07	1.72521e-05	5.05	20.376
path:hsa04940	Type I diabetes mellitus	HLA-DOB	HLA-DOB	major histocompatibility complex, class II, DO beta	18	530	36	5353	7.34883e-07	1.72521e-05	5.05	20.376
path:hsa04940	Type I diabetes mellitus	PRF1	PRF1	perforin 1 (pore forming protein)	18	530	36	5353	7.34883e-07	1.72521e-05	5.05	20.376
path:hsa04940	Type I diabetes mellitus	LTA	LTA	lymphotoxin alpha (TNF superfamily, member 1)	18	530	36	5353	7.34883e-07	1.72521e-05	5.05	20.376
path:hsa05332	Graft-versus-host disease	HLA-DRA	HLA-DRA	major histocompatibility complex, class II, DR alpha	16	530	28	5353	7.81251e-07	1.72521e-05	5.77143	20.2877
path:hsa05332	Graft-versus-host disease	HLA-F	HLA-F	major histocompatibility complex, class I, F	16	530	28	5353	7.81251e-07	1.72521e-05	5.77143	20.2877
path:hsa05332	Graft-versus-host disease	IFNG	IFNG	interferon, gamma	16	530	28	5353	7.81251e-07	1.72521e-05	5.77143	20.2877
path:hsa05332	Graft-versus-host disease	HLA-DPA1	HLA-DPA1	major histocompatibility complex, class II, DP alpha 1	16	530	28	5353	7.81251e-07	1.72521e-05	5.77143	20.2877
path:hsa05332	Graft-versus-host disease	HLA-DQB1	HLA-DQB1	major histocompatibility complex, class II, DQ beta 1	16	530	28	5353	7.81251e-07	1.72521e-05	5.77143	20.2877
path:hsa05332	Graft-versus-host disease	GZMB	GZMB	granzyme B (granzyme 2, cytotoxic T-lymphocyte-associated serine esterase 1)	16	530	28	5353	7.81251e-07	1.72521e-05	5.77143	20.2877
path:hsa05332	Graft-versus-host disease	CD86	CD86	CD86 molecule	16	530	28	5353	7.81251e-07	1.72521e-05	5.77143	20.2877
path:hsa05332	Graft-versus-host disease	HLA-DPB1	HLA-DPB1	major histocompatibility complex, class II, DP beta 1	16	530	28	5353	7.81251e-07	1.72521e-05	5.77143	20.2877
path:hsa05332	Graft-versus-host disease	HLA-DMB	HLA-DMB	major histocompatibility complex, class II, DM beta	16	530	28	5353	7.81251e-07	1.72521e-05	5.77143	20.2877
path:hsa05332	Graft-versus-host disease	CD80	CD80	CD80 molecule	16	530	28	5353	7.81251e-07	1.72521e-05	5.77143	20.2877
path:hsa05332	Graft-versus-host disease	HLA-DOA	HLA-DOA	major histocompatibility complex, class II, DO alpha	16	530	28	5353	7.81251e-07	1.72521e-05	5.77143	20.2877
path:hsa05332	Graft-versus-host disease	CD28	CD28	CD28 molecule	16	530	28	5353	7.81251e-07	1.72521e-05	5.77143	20.2877
path:hsa05332	Graft-versus-host disease	HLA-DMA	HLA-DMA	major histocompatibility complex, class II, DM alpha	16	530	28	5353	7.81251e-07	1.72521e-05	5.77143	20.2877
path:hsa05332	Graft-versus-host disease	TNF	TNF	tumor necrosis factor	16	530	28	5353	7.81251e-07	1.72521e-05	5.77143	20.2877
path:hsa05332	Graft-versus-host disease	HLA-DOB	HLA-DOB	major histocompatibility complex, class II, DO beta	16	530	28	5353	7.81251e-07	1.72521e-05	5.77143	20.2877
path:hsa05332	Graft-versus-host disease	PRF1	PRF1	perforin 1 (pore forming protein)	16	530	28	5353	7.81251e-07	1.72521e-05	5.77143	20.2877
path:hsa04662	B cell receptor signaling pathway	NFATC1	NFATC1	nuclear factor of activated T-cells, cytoplasmic, calcineurin-dependent 1	26	530	74	5353	8.00354e-07	1.72521e-05	3.54865	20.2529
path:hsa04662	B cell receptor signaling pathway	CR2	CR2	complement component (3d/Epstein Barr virus) receptor 2	26	530	74	5353	8.00354e-07	1.72521e-05	3.54865	20.2529
path:hsa04662	B cell receptor signaling pathway	BTK	BTK	Bruton agammaglobulinemia tyrosine kinase	26	530	74	5353	8.00354e-07	1.72521e-05	3.54865	20.2529
path:hsa04662	B cell receptor signaling pathway	VAV2	VAV2	vav 2 guanine nucleotide exchange factor	26	530	74	5353	8.00354e-07	1.72521e-05	3.54865	20.2529
path:hsa04662	B cell receptor signaling pathway	FCGR2B	FCGR2B	Fc fragment of IgG, low affinity IIb, receptor (CD32)	26	530	74	5353	8.00354e-07	1.72521e-05	3.54865	20.2529
path:hsa04662	B cell receptor signaling pathway	LYN	LYN	v-yes-1 Yamaguchi sarcoma viral related oncogene homolog	26	530	74	5353	8.00354e-07	1.72521e-05	3.54865	20.2529
path:hsa04662	B cell receptor signaling pathway	CD22	CD22	CD22 molecule	26	530	74	5353	8.00354e-07	1.72521e-05	3.54865	20.2529
path:hsa04662	B cell receptor signaling pathway	PLCG2	PLCG2	phospholipase C, gamma 2 (phosphatidylinositol-specific)	26	530	74	5353	8.00354e-07	1.72521e-05	3.54865	20.2529
path:hsa04662	B cell receptor signaling pathway	PRKCB	PRKCB	protein kinase C, beta	26	530	74	5353	8.00354e-07	1.72521e-05	3.54865	20.2529
path:hsa04662	B cell receptor signaling pathway	NFATC3	NFATC3	nuclear factor of activated T-cells, cytoplasmic, calcineurin-dependent 3	26	530	74	5353	8.00354e-07	1.72521e-05	3.54865	20.2529
path:hsa04662	B cell receptor signaling pathway	DAPP1	DAPP1	dual adaptor of phosphotyrosine and 3-phosphoinositides	26	530	74	5353	8.00354e-07	1.72521e-05	3.54865	20.2529
path:hsa04662	B cell receptor signaling pathway	PIK3AP1	PIK3AP1	phosphoinositide-3-kinase adaptor protein 1	26	530	74	5353	8.00354e-07	1.72521e-05	3.54865	20.2529
path:hsa04662	B cell receptor signaling pathway	CARD11	CARD11	caspase recruitment domain family, member 11	26	530	74	5353	8.00354e-07	1.72521e-05	3.54865	20.2529
path:hsa04662	B cell receptor signaling pathway	INPP5D	INPP5D	inositol polyphosphate-5-phosphatase, 145kDa	26	530	74	5353	8.00354e-07	1.72521e-05	3.54865	20.2529
path:hsa04662	B cell receptor signaling pathway	SYK	SYK	spleen tyrosine kinase	26	530	74	5353	8.00354e-07	1.72521e-05	3.54865	20.2529
path:hsa04662	B cell receptor signaling pathway	NFKBIE	NFKBIE	nuclear factor of kappa light polypeptide gene enhancer in B-cells inhibitor, epsilon	26	530	74	5353	8.00354e-07	1.72521e-05	3.54865	20.2529
path:hsa04662	B cell receptor signaling pathway	CD79A	CD79A	CD79a molecule, immunoglobulin-associated alpha	26	530	74	5353	8.00354e-07	1.72521e-05	3.54865	20.2529
path:hsa04662	B cell receptor signaling pathway	BLNK	BLNK	B-cell linker	26	530	74	5353	8.00354e-07	1.72521e-05	3.54865	20.2529
path:hsa04662	B cell receptor signaling pathway	CD72	CD72	CD72 molecule	26	530	74	5353	8.00354e-07	1.72521e-05	3.54865	20.2529
path:hsa04662	B cell receptor signaling pathway	CD19	CD19	CD19 molecule	26	530	74	5353	8.00354e-07	1.72521e-05	3.54865	20.2529
path:hsa04662	B cell receptor signaling pathway	CD79B	CD79B	CD79b molecule, immunoglobulin-associated beta	26	530	74	5353	8.00354e-07	1.72521e-05	3.54865	20.2529
path:hsa04662	B cell receptor signaling pathway	PIK3CD	PIK3CD	phosphoinositide-3-kinase, catalytic, delta polypeptide	26	530	74	5353	8.00354e-07	1.72521e-05	3.54865	20.2529
path:hsa04662	B cell receptor signaling pathway	RAC2	RAC2	ras-related C3 botulinum toxin substrate 2 (rho family, small GTP binding protein Rac2)	26	530	74	5353	8.00354e-07	1.72521e-05	3.54865	20.2529
path:hsa04662	B cell receptor signaling pathway	PTPN6	PTPN6	protein tyrosine phosphatase, non-receptor type 6	26	530	74	5353	8.00354e-07	1.72521e-05	3.54865	20.2529
path:hsa04662	B cell receptor signaling pathway	VAV1	VAV1	vav 1 guanine nucleotide exchange factor	26	530	74	5353	8.00354e-07	1.72521e-05	3.54865	20.2529
path:hsa04662	B cell receptor signaling pathway	IFITM1	IFITM1	interferon induced transmembrane protein 1 (9-27)	26	530	74	5353	8.00354e-07	1.72521e-05	3.54865	20.2529
path:hsa05320	Autoimmune thyroid disease	HLA-DRA	HLA-DRA	major histocompatibility complex, class II, DR alpha	18	530	39	5353	1.79304e-06	3.47849e-05	4.66154	19.0892
path:hsa05320	Autoimmune thyroid disease	HLA-F	HLA-F	major histocompatibility complex, class I, F	18	530	39	5353	1.79304e-06	3.47849e-05	4.66154	19.0892
path:hsa05320	Autoimmune thyroid disease	HLA-DPA1	HLA-DPA1	major histocompatibility complex, class II, DP alpha 1	18	530	39	5353	1.79304e-06	3.47849e-05	4.66154	19.0892
path:hsa05320	Autoimmune thyroid disease	CTLA4	CTLA4	cytotoxic T-lymphocyte-associated protein 4	18	530	39	5353	1.79304e-06	3.47849e-05	4.66154	19.0892
path:hsa05320	Autoimmune thyroid disease	HLA-DQB1	HLA-DQB1	major histocompatibility complex, class II, DQ beta 1	18	530	39	5353	1.79304e-06	3.47849e-05	4.66154	19.0892
path:hsa05320	Autoimmune thyroid disease	GZMB	GZMB	granzyme B (granzyme 2, cytotoxic T-lymphocyte-associated serine esterase 1)	18	530	39	5353	1.79304e-06	3.47849e-05	4.66154	19.0892
path:hsa05320	Autoimmune thyroid disease	CD86	CD86	CD86 molecule	18	530	39	5353	1.79304e-06	3.47849e-05	4.66154	19.0892
path:hsa05320	Autoimmune thyroid disease	IL10	IL10	interleukin 10	18	530	39	5353	1.79304e-06	3.47849e-05	4.66154	19.0892
path:hsa05320	Autoimmune thyroid disease	CD40	CD40	CD40 molecule, TNF receptor superfamily member 5	18	530	39	5353	1.79304e-06	3.47849e-05	4.66154	19.0892
path:hsa05320	Autoimmune thyroid disease	HLA-DPB1	HLA-DPB1	major histocompatibility complex, class II, DP beta 1	18	530	39	5353	1.79304e-06	3.47849e-05	4.66154	19.0892
path:hsa05320	Autoimmune thyroid disease	HLA-DMB	HLA-DMB	major histocompatibility complex, class II, DM beta	18	530	39	5353	1.79304e-06	3.47849e-05	4.66154	19.0892
path:hsa05320	Autoimmune thyroid disease	CD80	CD80	CD80 molecule	18	530	39	5353	1.79304e-06	3.47849e-05	4.66154	19.0892
path:hsa05320	Autoimmune thyroid disease	HLA-DOA	HLA-DOA	major histocompatibility complex, class II, DO alpha	18	530	39	5353	1.79304e-06	3.47849e-05	4.66154	19.0892
path:hsa05320	Autoimmune thyroid disease	TSHR	TSHR	thyroid stimulating hormone receptor	18	530	39	5353	1.79304e-06	3.47849e-05	4.66154	19.0892
path:hsa05320	Autoimmune thyroid disease	CD28	CD28	CD28 molecule	18	530	39	5353	1.79304e-06	3.47849e-05	4.66154	19.0892
path:hsa05320	Autoimmune thyroid disease	HLA-DMA	HLA-DMA	major histocompatibility complex, class II, DM alpha	18	530	39	5353	1.79304e-06	3.47849e-05	4.66154	19.0892
path:hsa05320	Autoimmune thyroid disease	HLA-DOB	HLA-DOB	major histocompatibility complex, class II, DO beta	18	530	39	5353	1.79304e-06	3.47849e-05	4.66154	19.0892
path:hsa05320	Autoimmune thyroid disease	PRF1	PRF1	perforin 1 (pore forming protein)	18	530	39	5353	1.79304e-06	3.47849e-05	4.66154	19.0892
path:hsa05150	Staphylococcus aureus infection	HLA-DRA	HLA-DRA	major histocompatibility complex, class II, DR alpha	19	530	44	5353	2.05303e-06	3.6208e-05	4.36136	18.8938
path:hsa05150	Staphylococcus aureus infection	SELP	SELP	selectin P (granule membrane protein 140kDa, antigen CD62)	19	530	44	5353	2.05303e-06	3.6208e-05	4.36136	18.8938
path:hsa05150	Staphylococcus aureus infection	HLA-DPA1	HLA-DPA1	major histocompatibility complex, class II, DP alpha 1	19	530	44	5353	2.05303e-06	3.6208e-05	4.36136	18.8938
path:hsa05150	Staphylococcus aureus infection	PTAFR	PTAFR	platelet-activating factor receptor	19	530	44	5353	2.05303e-06	3.6208e-05	4.36136	18.8938
path:hsa05150	Staphylococcus aureus infection	HLA-DQB1	HLA-DQB1	major histocompatibility complex, class II, DQ beta 1	19	530	44	5353	2.05303e-06	3.6208e-05	4.36136	18.8938
path:hsa05150	Staphylococcus aureus infection	PLG	PLG	plasminogen	19	530	44	5353	2.05303e-06	3.6208e-05	4.36136	18.8938
path:hsa05150	Staphylococcus aureus infection	IL10	IL10	interleukin 10	19	530	44	5353	2.05303e-06	3.6208e-05	4.36136	18.8938
path:hsa05150	Staphylococcus aureus infection	C2	C2	complement component 2	19	530	44	5353	2.05303e-06	3.6208e-05	4.36136	18.8938
path:hsa05150	Staphylococcus aureus infection	FCGR2B	FCGR2B	Fc fragment of IgG, low affinity IIb, receptor (CD32)	19	530	44	5353	2.05303e-06	3.6208e-05	4.36136	18.8938
path:hsa05150	Staphylococcus aureus infection	HLA-DPB1	HLA-DPB1	major histocompatibility complex, class II, DP beta 1	19	530	44	5353	2.05303e-06	3.6208e-05	4.36136	18.8938
path:hsa05150	Staphylococcus aureus infection	C3	C3	complement component 3	19	530	44	5353	2.05303e-06	3.6208e-05	4.36136	18.8938
path:hsa05150	Staphylococcus aureus infection	ITGAM	ITGAM	integrin, alpha M (complement component 3 receptor 3 subunit)	19	530	44	5353	2.05303e-06	3.6208e-05	4.36136	18.8938
path:hsa05150	Staphylococcus aureus infection	ITGB2	ITGB2	integrin, beta 2 (complement component 3 receptor 3 and 4 subunit)	19	530	44	5353	2.05303e-06	3.6208e-05	4.36136	18.8938
path:hsa05150	Staphylococcus aureus infection	HLA-DMB	HLA-DMB	major histocompatibility complex, class II, DM beta	19	530	44	5353	2.05303e-06	3.6208e-05	4.36136	18.8938
path:hsa05150	Staphylococcus aureus infection	HLA-DOA	HLA-DOA	major histocompatibility complex, class II, DO alpha	19	530	44	5353	2.05303e-06	3.6208e-05	4.36136	18.8938
path:hsa05150	Staphylococcus aureus infection	SELPLG	SELPLG	selectin P ligand	19	530	44	5353	2.05303e-06	3.6208e-05	4.36136	18.8938
path:hsa05150	Staphylococcus aureus infection	ITGAL	ITGAL	integrin, alpha L (antigen CD11A (p180), lymphocyte function-associated antigen 1; alpha polypeptide)	19	530	44	5353	2.05303e-06	3.6208e-05	4.36136	18.8938
path:hsa05150	Staphylococcus aureus infection	HLA-DMA	HLA-DMA	major histocompatibility complex, class II, DM alpha	19	530	44	5353	2.05303e-06	3.6208e-05	4.36136	18.8938
path:hsa05150	Staphylococcus aureus infection	HLA-DOB	HLA-DOB	major histocompatibility complex, class II, DO beta	19	530	44	5353	2.05303e-06	3.6208e-05	4.36136	18.8938
path:hsa04514	Cell adhesion molecules (CAMs)	HLA-DRA	HLA-DRA	major histocompatibility complex, class II, DR alpha	34	530	125	5353	2.65365e-06	4.29006e-05	2.7472	18.5236
path:hsa04514	Cell adhesion molecules (CAMs)	SELP	SELP	selectin P (granule membrane protein 140kDa, antigen CD62)	34	530	125	5353	2.65365e-06	4.29006e-05	2.7472	18.5236
path:hsa04514	Cell adhesion molecules (CAMs)	HLA-F	HLA-F	major histocompatibility complex, class I, F	34	530	125	5353	2.65365e-06	4.29006e-05	2.7472	18.5236
path:hsa04514	Cell adhesion molecules (CAMs)	HLA-DPA1	HLA-DPA1	major histocompatibility complex, class II, DP alpha 1	34	530	125	5353	2.65365e-06	4.29006e-05	2.7472	18.5236
path:hsa04514	Cell adhesion molecules (CAMs)	CTLA4	CTLA4	cytotoxic T-lymphocyte-associated protein 4	34	530	125	5353	2.65365e-06	4.29006e-05	2.7472	18.5236
path:hsa04514	Cell adhesion molecules (CAMs)	ITGA4	ITGA4	integrin, alpha 4 (antigen CD49D, alpha 4 subunit of VLA-4 receptor)	34	530	125	5353	2.65365e-06	4.29006e-05	2.7472	18.5236
path:hsa04514	Cell adhesion molecules (CAMs)	ICOSLG	ICOSLG	inducible T-cell co-stimulator ligand	34	530	125	5353	2.65365e-06	4.29006e-05	2.7472	18.5236
path:hsa04514	Cell adhesion molecules (CAMs)	HLA-DQB1	HLA-DQB1	major histocompatibility complex, class II, DQ beta 1	34	530	125	5353	2.65365e-06	4.29006e-05	2.7472	18.5236
path:hsa04514	Cell adhesion molecules (CAMs)	CD86	CD86	CD86 molecule	34	530	125	5353	2.65365e-06	4.29006e-05	2.7472	18.5236
path:hsa04514	Cell adhesion molecules (CAMs)	CDH1	CDH1	cadherin 1, type 1, E-cadherin (epithelial)	34	530	125	5353	2.65365e-06	4.29006e-05	2.7472	18.5236
path:hsa04514	Cell adhesion molecules (CAMs)	NCAM1	NCAM1	neural cell adhesion molecule 1	34	530	125	5353	2.65365e-06	4.29006e-05	2.7472	18.5236
path:hsa04514	Cell adhesion molecules (CAMs)	CD40	CD40	CD40 molecule, TNF receptor superfamily member 5	34	530	125	5353	2.65365e-06	4.29006e-05	2.7472	18.5236
path:hsa04514	Cell adhesion molecules (CAMs)	PTPRC	PTPRC	protein tyrosine phosphatase, receptor type, C	34	530	125	5353	2.65365e-06	4.29006e-05	2.7472	18.5236
path:hsa04514	Cell adhesion molecules (CAMs)	CD22	CD22	CD22 molecule	34	530	125	5353	2.65365e-06	4.29006e-05	2.7472	18.5236
path:hsa04514	Cell adhesion molecules (CAMs)	HLA-DPB1	HLA-DPB1	major histocompatibility complex, class II, DP beta 1	34	530	125	5353	2.65365e-06	4.29006e-05	2.7472	18.5236
path:hsa04514	Cell adhesion molecules (CAMs)	CADM3	CADM3	cell adhesion molecule 3	34	530	125	5353	2.65365e-06	4.29006e-05	2.7472	18.5236
path:hsa04514	Cell adhesion molecules (CAMs)	ITGAM	ITGAM	integrin, alpha M (complement component 3 receptor 3 subunit)	34	530	125	5353	2.65365e-06	4.29006e-05	2.7472	18.5236
path:hsa04514	Cell adhesion molecules (CAMs)	CD8A	CD8A	CD8a molecule	34	530	125	5353	2.65365e-06	4.29006e-05	2.7472	18.5236
path:hsa04514	Cell adhesion molecules (CAMs)	ITGB2	ITGB2	integrin, beta 2 (complement component 3 receptor 3 and 4 subunit)	34	530	125	5353	2.65365e-06	4.29006e-05	2.7472	18.5236
path:hsa04514	Cell adhesion molecules (CAMs)	CD8B	CD8B	CD8b molecule	34	530	125	5353	2.65365e-06	4.29006e-05	2.7472	18.5236
path:hsa04514	Cell adhesion molecules (CAMs)	HLA-DMB	HLA-DMB	major histocompatibility complex, class II, DM beta	34	530	125	5353	2.65365e-06	4.29006e-05	2.7472	18.5236
path:hsa04514	Cell adhesion molecules (CAMs)	CD80	CD80	CD80 molecule	34	530	125	5353	2.65365e-06	4.29006e-05	2.7472	18.5236
path:hsa04514	Cell adhesion molecules (CAMs)	ICOS	ICOS	inducible T-cell co-stimulator	34	530	125	5353	2.65365e-06	4.29006e-05	2.7472	18.5236
path:hsa04514	Cell adhesion molecules (CAMs)	PDCD1	PDCD1	programmed cell death 1	34	530	125	5353	2.65365e-06	4.29006e-05	2.7472	18.5236
path:hsa04514	Cell adhesion molecules (CAMs)	HLA-DOA	HLA-DOA	major histocompatibility complex, class II, DO alpha	34	530	125	5353	2.65365e-06	4.29006e-05	2.7472	18.5236
path:hsa04514	Cell adhesion molecules (CAMs)	SELPLG	SELPLG	selectin P ligand	34	530	125	5353	2.65365e-06	4.29006e-05	2.7472	18.5236
path:hsa04514	Cell adhesion molecules (CAMs)	CD28	CD28	CD28 molecule	34	530	125	5353	2.65365e-06	4.29006e-05	2.7472	18.5236
path:hsa04514	Cell adhesion molecules (CAMs)	SELL	SELL	selectin L	34	530	125	5353	2.65365e-06	4.29006e-05	2.7472	18.5236
path:hsa04514	Cell adhesion molecules (CAMs)	CD2	CD2	CD2 molecule	34	530	125	5353	2.65365e-06	4.29006e-05	2.7472	18.5236
path:hsa04514	Cell adhesion molecules (CAMs)	ITGAL	ITGAL	integrin, alpha L (antigen CD11A (p180), lymphocyte function-associated antigen 1; alpha polypeptide)	34	530	125	5353	2.65365e-06	4.29006e-05	2.7472	18.5236
path:hsa04514	Cell adhesion molecules (CAMs)	HLA-DMA	HLA-DMA	major histocompatibility complex, class II, DM alpha	34	530	125	5353	2.65365e-06	4.29006e-05	2.7472	18.5236
path:hsa04514	Cell adhesion molecules (CAMs)	HLA-DOB	HLA-DOB	major histocompatibility complex, class II, DO beta	34	530	125	5353	2.65365e-06	4.29006e-05	2.7472	18.5236
path:hsa04514	Cell adhesion molecules (CAMs)	ITGB7	ITGB7	integrin, beta 7	34	530	125	5353	2.65365e-06	4.29006e-05	2.7472	18.5236
path:hsa04514	Cell adhesion molecules (CAMs)	ICAM3	ICAM3	intercellular adhesion molecule 3	34	530	125	5353	2.65365e-06	4.29006e-05	2.7472	18.5236
path:hsa04612	Antigen processing and presentation	HLA-DRA	HLA-DRA	major histocompatibility complex, class II, DR alpha	20	530	52	5353	4.6041e-06	6.87073e-05	3.88462	17.7287
path:hsa04612	Antigen processing and presentation	CD74	CD74	CD74 molecule, major histocompatibility complex, class II invariant chain	20	530	52	5353	4.6041e-06	6.87073e-05	3.88462	17.7287
path:hsa04612	Antigen processing and presentation	HLA-F	HLA-F	major histocompatibility complex, class I, F	20	530	52	5353	4.6041e-06	6.87073e-05	3.88462	17.7287
path:hsa04612	Antigen processing and presentation	IFNG	IFNG	interferon, gamma	20	530	52	5353	4.6041e-06	6.87073e-05	3.88462	17.7287
path:hsa04612	Antigen processing and presentation	HLA-DPA1	HLA-DPA1	major histocompatibility complex, class II, DP alpha 1	20	530	52	5353	4.6041e-06	6.87073e-05	3.88462	17.7287
path:hsa04612	Antigen processing and presentation	HLA-DQB1	HLA-DQB1	major histocompatibility complex, class II, DQ beta 1	20	530	52	5353	4.6041e-06	6.87073e-05	3.88462	17.7287
path:hsa04612	Antigen processing and presentation	PSME2	PSME2	proteasome (prosome, macropain) activator subunit 2 (PA28 beta)	20	530	52	5353	4.6041e-06	6.87073e-05	3.88462	17.7287
path:hsa04612	Antigen processing and presentation	HLA-DPB1	HLA-DPB1	major histocompatibility complex, class II, DP beta 1	20	530	52	5353	4.6041e-06	6.87073e-05	3.88462	17.7287
path:hsa04612	Antigen processing and presentation	CD8A	CD8A	CD8a molecule	20	530	52	5353	4.6041e-06	6.87073e-05	3.88462	17.7287
path:hsa04612	Antigen processing and presentation	CD8B	CD8B	CD8b molecule	20	530	52	5353	4.6041e-06	6.87073e-05	3.88462	17.7287
path:hsa04612	Antigen processing and presentation	HLA-DMB	HLA-DMB	major histocompatibility complex, class II, DM beta	20	530	52	5353	4.6041e-06	6.87073e-05	3.88462	17.7287
path:hsa04612	Antigen processing and presentation	HLA-DOA	HLA-DOA	major histocompatibility complex, class II, DO alpha	20	530	52	5353	4.6041e-06	6.87073e-05	3.88462	17.7287
path:hsa04612	Antigen processing and presentation	CTSS	CTSS	cathepsin S	20	530	52	5353	4.6041e-06	6.87073e-05	3.88462	17.7287
path:hsa04612	Antigen processing and presentation	HLA-DMA	HLA-DMA	major histocompatibility complex, class II, DM alpha	20	530	52	5353	4.6041e-06	6.87073e-05	3.88462	17.7287
path:hsa04612	Antigen processing and presentation	TNF	TNF	tumor necrosis factor	20	530	52	5353	4.6041e-06	6.87073e-05	3.88462	17.7287
path:hsa04612	Antigen processing and presentation	HLA-DOB	HLA-DOB	major histocompatibility complex, class II, DO beta	20	530	52	5353	4.6041e-06	6.87073e-05	3.88462	17.7287
path:hsa04612	Antigen processing and presentation	TAPBP	TAPBP	TAP binding protein (tapasin)	20	530	52	5353	4.6041e-06	6.87073e-05	3.88462	17.7287
path:hsa04612	Antigen processing and presentation	CIITA	CIITA	class II, major histocompatibility complex, transactivator	20	530	52	5353	4.6041e-06	6.87073e-05	3.88462	17.7287
path:hsa04612	Antigen processing and presentation	IFI30	IFI30	interferon, gamma-inducible protein 30	20	530	52	5353	4.6041e-06	6.87073e-05	3.88462	17.7287
path:hsa04612	Antigen processing and presentation	PDIA3	PDIA3	protein disulfide isomerase family A, member 3	20	530	52	5353	4.6041e-06	6.87073e-05	3.88462	17.7287
path:hsa04660	T cell receptor signaling pathway	IFNG	IFNG	interferon, gamma	30	530	107	5353	5.82197e-06	8.06759e-05	2.83178	17.3901
path:hsa04660	T cell receptor signaling pathway	CTLA4	CTLA4	cytotoxic T-lymphocyte-associated protein 4	30	530	107	5353	5.82197e-06	8.06759e-05	2.83178	17.3901
path:hsa04660	T cell receptor signaling pathway	NFATC1	NFATC1	nuclear factor of activated T-cells, cytoplasmic, calcineurin-dependent 1	30	530	107	5353	5.82197e-06	8.06759e-05	2.83178	17.3901
path:hsa04660	T cell receptor signaling pathway	ITK	ITK	IL2-inducible T-cell kinase	30	530	107	5353	5.82197e-06	8.06759e-05	2.83178	17.3901
path:hsa04660	T cell receptor signaling pathway	IL10	IL10	interleukin 10	30	530	107	5353	5.82197e-06	8.06759e-05	2.83178	17.3901
path:hsa04660	T cell receptor signaling pathway	VAV2	VAV2	vav 2 guanine nucleotide exchange factor	30	530	107	5353	5.82197e-06	8.06759e-05	2.83178	17.3901
path:hsa04660	T cell receptor signaling pathway	LCP2	LCP2	lymphocyte cytosolic protein 2 (SH2 domain containing leukocyte protein of 76kDa)	30	530	107	5353	5.82197e-06	8.06759e-05	2.83178	17.3901
path:hsa04660	T cell receptor signaling pathway	RASGRP1	RASGRP1	RAS guanyl releasing protein 1 (calcium and DAG-regulated)	30	530	107	5353	5.82197e-06	8.06759e-05	2.83178	17.3901
path:hsa04660	T cell receptor signaling pathway	PTPRC	PTPRC	protein tyrosine phosphatase, receptor type, C	30	530	107	5353	5.82197e-06	8.06759e-05	2.83178	17.3901
path:hsa04660	T cell receptor signaling pathway	CD3D	CD3D	CD3d molecule, delta (CD3-TCR complex)	30	530	107	5353	5.82197e-06	8.06759e-05	2.83178	17.3901
path:hsa04660	T cell receptor signaling pathway	MAP3K14	MAP3K14	mitogen-activated protein kinase kinase kinase 14	30	530	107	5353	5.82197e-06	8.06759e-05	2.83178	17.3901
path:hsa04660	T cell receptor signaling pathway	CD8A	CD8A	CD8a molecule	30	530	107	5353	5.82197e-06	8.06759e-05	2.83178	17.3901
path:hsa04660	T cell receptor signaling pathway	CD8B	CD8B	CD8b molecule	30	530	107	5353	5.82197e-06	8.06759e-05	2.83178	17.3901
path:hsa04660	T cell receptor signaling pathway	PRKCQ	PRKCQ	protein kinase C, theta	30	530	107	5353	5.82197e-06	8.06759e-05	2.83178	17.3901
path:hsa04660	T cell receptor signaling pathway	ICOS	ICOS	inducible T-cell co-stimulator	30	530	107	5353	5.82197e-06	8.06759e-05	2.83178	17.3901
path:hsa04660	T cell receptor signaling pathway	CD247	CD247	CD247 molecule	30	530	107	5353	5.82197e-06	8.06759e-05	2.83178	17.3901
path:hsa04660	T cell receptor signaling pathway	PDCD1	PDCD1	programmed cell death 1	30	530	107	5353	5.82197e-06	8.06759e-05	2.83178	17.3901
path:hsa04660	T cell receptor signaling pathway	MAPK13	MAPK13	mitogen-activated protein kinase 13	30	530	107	5353	5.82197e-06	8.06759e-05	2.83178	17.3901
path:hsa04660	T cell receptor signaling pathway	NFATC3	NFATC3	nuclear factor of activated T-cells, cytoplasmic, calcineurin-dependent 3	30	530	107	5353	5.82197e-06	8.06759e-05	2.83178	17.3901
path:hsa04660	T cell receptor signaling pathway	CD3E	CD3E	CD3e molecule, epsilon (CD3-TCR complex)	30	530	107	5353	5.82197e-06	8.06759e-05	2.83178	17.3901
path:hsa04660	T cell receptor signaling pathway	LCK	LCK	lymphocyte-specific protein tyrosine kinase	30	530	107	5353	5.82197e-06	8.06759e-05	2.83178	17.3901
path:hsa04660	T cell receptor signaling pathway	CARD11	CARD11	caspase recruitment domain family, member 11	30	530	107	5353	5.82197e-06	8.06759e-05	2.83178	17.3901
path:hsa04660	T cell receptor signaling pathway	CD3G	CD3G	CD3g molecule, gamma (CD3-TCR complex)	30	530	107	5353	5.82197e-06	8.06759e-05	2.83178	17.3901
path:hsa04660	T cell receptor signaling pathway	CD28	CD28	CD28 molecule	30	530	107	5353	5.82197e-06	8.06759e-05	2.83178	17.3901
path:hsa04660	T cell receptor signaling pathway	LAT	LAT	linker for activation of T cells	30	530	107	5353	5.82197e-06	8.06759e-05	2.83178	17.3901
path:hsa04660	T cell receptor signaling pathway	TNF	TNF	tumor necrosis factor	30	530	107	5353	5.82197e-06	8.06759e-05	2.83178	17.3901
path:hsa04660	T cell receptor signaling pathway	NFKBIE	NFKBIE	nuclear factor of kappa light polypeptide gene enhancer in B-cells inhibitor, epsilon	30	530	107	5353	5.82197e-06	8.06759e-05	2.83178	17.3901
path:hsa04660	T cell receptor signaling pathway	PIK3CD	PIK3CD	phosphoinositide-3-kinase, catalytic, delta polypeptide	30	530	107	5353	5.82197e-06	8.06759e-05	2.83178	17.3901
path:hsa04660	T cell receptor signaling pathway	PTPN6	PTPN6	protein tyrosine phosphatase, non-receptor type 6	30	530	107	5353	5.82197e-06	8.06759e-05	2.83178	17.3901
path:hsa04660	T cell receptor signaling pathway	VAV1	VAV1	vav 1 guanine nucleotide exchange factor	30	530	107	5353	5.82197e-06	8.06759e-05	2.83178	17.3901
path:hsa05310	Asthma	HLA-DRA	HLA-DRA	major histocompatibility complex, class II, DR alpha	13	530	25	5353	1.76829e-05	0.000228698	5.252	15.7873
path:hsa05310	Asthma	HLA-DPA1	HLA-DPA1	major histocompatibility complex, class II, DP alpha 1	13	530	25	5353	1.76829e-05	0.000228698	5.252	15.7873
path:hsa05310	Asthma	CCL11	CCL11	chemokine (C-C motif) ligand 11	13	530	25	5353	1.76829e-05	0.000228698	5.252	15.7873
path:hsa05310	Asthma	HLA-DQB1	HLA-DQB1	major histocompatibility complex, class II, DQ beta 1	13	530	25	5353	1.76829e-05	0.000228698	5.252	15.7873
path:hsa05310	Asthma	IL10	IL10	interleukin 10	13	530	25	5353	1.76829e-05	0.000228698	5.252	15.7873
path:hsa05310	Asthma	CD40	CD40	CD40 molecule, TNF receptor superfamily member 5	13	530	25	5353	1.76829e-05	0.000228698	5.252	15.7873
path:hsa05310	Asthma	FCER1A	FCER1A	Fc fragment of IgE, high affinity I, receptor for; alpha polypeptide	13	530	25	5353	1.76829e-05	0.000228698	5.252	15.7873
path:hsa05310	Asthma	HLA-DPB1	HLA-DPB1	major histocompatibility complex, class II, DP beta 1	13	530	25	5353	1.76829e-05	0.000228698	5.252	15.7873
path:hsa05310	Asthma	HLA-DMB	HLA-DMB	major histocompatibility complex, class II, DM beta	13	530	25	5353	1.76829e-05	0.000228698	5.252	15.7873
path:hsa05310	Asthma	HLA-DOA	HLA-DOA	major histocompatibility complex, class II, DO alpha	13	530	25	5353	1.76829e-05	0.000228698	5.252	15.7873
path:hsa05310	Asthma	HLA-DMA	HLA-DMA	major histocompatibility complex, class II, DM alpha	13	530	25	5353	1.76829e-05	0.000228698	5.252	15.7873
path:hsa05310	Asthma	TNF	TNF	tumor necrosis factor	13	530	25	5353	1.76829e-05	0.000228698	5.252	15.7873
path:hsa05310	Asthma	HLA-DOB	HLA-DOB	major histocompatibility complex, class II, DO beta	13	530	25	5353	1.76829e-05	0.000228698	5.252	15.7873
path:hsa05416	Viral myocarditis	HLA-DRA	HLA-DRA	major histocompatibility complex, class II, DR alpha	20	530	61	5353	3.0614e-05	0.000371195	3.31148	14.9954
path:hsa05416	Viral myocarditis	HLA-F	HLA-F	major histocompatibility complex, class I, F	20	530	61	5353	3.0614e-05	0.000371195	3.31148	14.9954
path:hsa05416	Viral myocarditis	MYH1	MYH1	myosin, heavy chain 1, skeletal muscle, adult	20	530	61	5353	3.0614e-05	0.000371195	3.31148	14.9954
path:hsa05416	Viral myocarditis	HLA-DPA1	HLA-DPA1	major histocompatibility complex, class II, DP alpha 1	20	530	61	5353	3.0614e-05	0.000371195	3.31148	14.9954
path:hsa05416	Viral myocarditis	HLA-DQB1	HLA-DQB1	major histocompatibility complex, class II, DQ beta 1	20	530	61	5353	3.0614e-05	0.000371195	3.31148	14.9954
path:hsa05416	Viral myocarditis	CD86	CD86	CD86 molecule	20	530	61	5353	3.0614e-05	0.000371195	3.31148	14.9954
path:hsa05416	Viral myocarditis	CD40	CD40	CD40 molecule, TNF receptor superfamily member 5	20	530	61	5353	3.0614e-05	0.000371195	3.31148	14.9954
path:hsa05416	Viral myocarditis	HLA-DPB1	HLA-DPB1	major histocompatibility complex, class II, DP beta 1	20	530	61	5353	3.0614e-05	0.000371195	3.31148	14.9954
path:hsa05416	Viral myocarditis	ITGB2	ITGB2	integrin, beta 2 (complement component 3 receptor 3 and 4 subunit)	20	530	61	5353	3.0614e-05	0.000371195	3.31148	14.9954
path:hsa05416	Viral myocarditis	BID	BID	BH3 interacting domain death agonist	20	530	61	5353	3.0614e-05	0.000371195	3.31148	14.9954
path:hsa05416	Viral myocarditis	HLA-DMB	HLA-DMB	major histocompatibility complex, class II, DM beta	20	530	61	5353	3.0614e-05	0.000371195	3.31148	14.9954
path:hsa05416	Viral myocarditis	CD80	CD80	CD80 molecule	20	530	61	5353	3.0614e-05	0.000371195	3.31148	14.9954
path:hsa05416	Viral myocarditis	HLA-DOA	HLA-DOA	major histocompatibility complex, class II, DO alpha	20	530	61	5353	3.0614e-05	0.000371195	3.31148	14.9954
path:hsa05416	Viral myocarditis	CASP8	CASP8	caspase 8, apoptosis-related cysteine peptidase	20	530	61	5353	3.0614e-05	0.000371195	3.31148	14.9954
path:hsa05416	Viral myocarditis	CD28	CD28	CD28 molecule	20	530	61	5353	3.0614e-05	0.000371195	3.31148	14.9954
path:hsa05416	Viral myocarditis	ITGAL	ITGAL	integrin, alpha L (antigen CD11A (p180), lymphocyte function-associated antigen 1; alpha polypeptide)	20	530	61	5353	3.0614e-05	0.000371195	3.31148	14.9954
path:hsa05416	Viral myocarditis	HLA-DMA	HLA-DMA	major histocompatibility complex, class II, DM alpha	20	530	61	5353	3.0614e-05	0.000371195	3.31148	14.9954
path:hsa05416	Viral myocarditis	HLA-DOB	HLA-DOB	major histocompatibility complex, class II, DO beta	20	530	61	5353	3.0614e-05	0.000371195	3.31148	14.9954
path:hsa05416	Viral myocarditis	PRF1	PRF1	perforin 1 (pore forming protein)	20	530	61	5353	3.0614e-05	0.000371195	3.31148	14.9954
path:hsa05416	Viral myocarditis	RAC2	RAC2	ras-related C3 botulinum toxin substrate 2 (rho family, small GTP binding protein Rac2)	20	530	61	5353	3.0614e-05	0.000371195	3.31148	14.9954
path:hsa04062	Chemokine signaling pathway	GNG4	GNG4	guanine nucleotide binding protein (G protein), gamma 4	38	530	179	5353	8.40853e-05	0.000959562	2.14413	13.5378
path:hsa04062	Chemokine signaling pathway	CXCL14	CXCL14	chemokine (C-X-C motif) ligand 14	38	530	179	5353	8.40853e-05	0.000959562	2.14413	13.5378
path:hsa04062	Chemokine signaling pathway	CXCL9	CXCL9	chemokine (C-X-C motif) ligand 9	38	530	179	5353	8.40853e-05	0.000959562	2.14413	13.5378
path:hsa04062	Chemokine signaling pathway	GNG7	GNG7	guanine nucleotide binding protein (G protein), gamma 7	38	530	179	5353	8.40853e-05	0.000959562	2.14413	13.5378
path:hsa04062	Chemokine signaling pathway	RASGRP2	RASGRP2	RAS guanyl releasing protein 2 (calcium and DAG-regulated)	38	530	179	5353	8.40853e-05	0.000959562	2.14413	13.5378
path:hsa04062	Chemokine signaling pathway	CCR2	CCR2	chemokine (C-C motif) receptor 2	38	530	179	5353	8.40853e-05	0.000959562	2.14413	13.5378
path:hsa04062	Chemokine signaling pathway	CCL11	CCL11	chemokine (C-C motif) ligand 11	38	530	179	5353	8.40853e-05	0.000959562	2.14413	13.5378
path:hsa04062	Chemokine signaling pathway	ITK	ITK	IL2-inducible T-cell kinase	38	530	179	5353	8.40853e-05	0.000959562	2.14413	13.5378
path:hsa04062	Chemokine signaling pathway	GNG2	GNG2	guanine nucleotide binding protein (G protein), gamma 2	38	530	179	5353	8.40853e-05	0.000959562	2.14413	13.5378
path:hsa04062	Chemokine signaling pathway	CCR6	CCR6	chemokine (C-C motif) receptor 6	38	530	179	5353	8.40853e-05	0.000959562	2.14413	13.5378
path:hsa04062	Chemokine signaling pathway	CCL5	CCL5	chemokine (C-C motif) ligand 5	38	530	179	5353	8.40853e-05	0.000959562	2.14413	13.5378
path:hsa04062	Chemokine signaling pathway	VAV2	VAV2	vav 2 guanine nucleotide exchange factor	38	530	179	5353	8.40853e-05	0.000959562	2.14413	13.5378
path:hsa04062	Chemokine signaling pathway	PRKCD	PRKCD	protein kinase C, delta	38	530	179	5353	8.40853e-05	0.000959562	2.14413	13.5378
path:hsa04062	Chemokine signaling pathway	CCL21	CCL21	chemokine (C-C motif) ligand 21	38	530	179	5353	8.40853e-05	0.000959562	2.14413	13.5378
path:hsa04062	Chemokine signaling pathway	CCL17	CCL17	chemokine (C-C motif) ligand 17	38	530	179	5353	8.40853e-05	0.000959562	2.14413	13.5378
path:hsa04062	Chemokine signaling pathway	CCL19	CCL19	chemokine (C-C motif) ligand 19	38	530	179	5353	8.40853e-05	0.000959562	2.14413	13.5378
path:hsa04062	Chemokine signaling pathway	LYN	LYN	v-yes-1 Yamaguchi sarcoma viral related oncogene homolog	38	530	179	5353	8.40853e-05	0.000959562	2.14413	13.5378
path:hsa04062	Chemokine signaling pathway	CCL22	CCL22	chemokine (C-C motif) ligand 22	38	530	179	5353	8.40853e-05	0.000959562	2.14413	13.5378
path:hsa04062	Chemokine signaling pathway	GNB5	GNB5	guanine nucleotide binding protein (G protein), beta 5	38	530	179	5353	8.40853e-05	0.000959562	2.14413	13.5378
path:hsa04062	Chemokine signaling pathway	PRKCB	PRKCB	protein kinase C, beta	38	530	179	5353	8.40853e-05	0.000959562	2.14413	13.5378
path:hsa04062	Chemokine signaling pathway	ADRBK2	ADRBK2	adrenergic, beta, receptor kinase 2	38	530	179	5353	8.40853e-05	0.000959562	2.14413	13.5378
path:hsa04062	Chemokine signaling pathway	CXCR3	CXCR3	chemokine (C-X-C motif) receptor 3	38	530	179	5353	8.40853e-05	0.000959562	2.14413	13.5378
path:hsa04062	Chemokine signaling pathway	CCR5	CCR5	chemokine (C-C motif) receptor 5	38	530	179	5353	8.40853e-05	0.000959562	2.14413	13.5378
path:hsa04062	Chemokine signaling pathway	HCK	HCK	hemopoietic cell kinase	38	530	179	5353	8.40853e-05	0.000959562	2.14413	13.5378
path:hsa04062	Chemokine signaling pathway	CSK	CSK	c-src tyrosine kinase	38	530	179	5353	8.40853e-05	0.000959562	2.14413	13.5378
path:hsa04062	Chemokine signaling pathway	GNGT2	GNGT2	guanine nucleotide binding protein (G protein), gamma transducing activity polypeptide 2	38	530	179	5353	8.40853e-05	0.000959562	2.14413	13.5378
path:hsa04062	Chemokine signaling pathway	CXCR4	CXCR4	chemokine (C-X-C motif) receptor 4	38	530	179	5353	8.40853e-05	0.000959562	2.14413	13.5378
path:hsa04062	Chemokine signaling pathway	STAT1	STAT1	signal transducer and activator of transcription 1, 91kDa	38	530	179	5353	8.40853e-05	0.000959562	2.14413	13.5378
path:hsa04062	Chemokine signaling pathway	CCR7	CCR7	chemokine (C-C motif) receptor 7	38	530	179	5353	8.40853e-05	0.000959562	2.14413	13.5378
path:hsa04062	Chemokine signaling pathway	GRK6	GRK6	G protein-coupled receptor kinase 6	38	530	179	5353	8.40853e-05	0.000959562	2.14413	13.5378
path:hsa04062	Chemokine signaling pathway	ADCY7	ADCY7	adenylate cyclase 7	38	530	179	5353	8.40853e-05	0.000959562	2.14413	13.5378
path:hsa04062	Chemokine signaling pathway	CXCR5	CXCR5	chemokine (C-X-C motif) receptor 5	38	530	179	5353	8.40853e-05	0.000959562	2.14413	13.5378
path:hsa04062	Chemokine signaling pathway	PREX1	PREX1	phosphatidylinositol-3,4,5-trisphosphate-dependent Rac exchange factor 1	38	530	179	5353	8.40853e-05	0.000959562	2.14413	13.5378
path:hsa04062	Chemokine signaling pathway	PIK3CD	PIK3CD	phosphoinositide-3-kinase, catalytic, delta polypeptide	38	530	179	5353	8.40853e-05	0.000959562	2.14413	13.5378
path:hsa04062	Chemokine signaling pathway	RAC2	RAC2	ras-related C3 botulinum toxin substrate 2 (rho family, small GTP binding protein Rac2)	38	530	179	5353	8.40853e-05	0.000959562	2.14413	13.5378
path:hsa04062	Chemokine signaling pathway	DOCK2	DOCK2	dedicator of cytokinesis 2	38	530	179	5353	8.40853e-05	0.000959562	2.14413	13.5378
path:hsa04062	Chemokine signaling pathway	JAK3	JAK3	Janus kinase 3	38	530	179	5353	8.40853e-05	0.000959562	2.14413	13.5378
path:hsa04062	Chemokine signaling pathway	VAV1	VAV1	vav 1 guanine nucleotide exchange factor	38	530	179	5353	8.40853e-05	0.000959562	2.14413	13.5378
path:hsa05145	Toxoplasmosis	HLA-DRA	HLA-DRA	major histocompatibility complex, class II, DR alpha	29	530	124	5353	0.000129418	0.00139484	2.3621	12.9157
path:hsa05145	Toxoplasmosis	IFNG	IFNG	interferon, gamma	29	530	124	5353	0.000129418	0.00139484	2.3621	12.9157
path:hsa05145	Toxoplasmosis	LY96	LY96	lymphocyte antigen 96	29	530	124	5353	0.000129418	0.00139484	2.3621	12.9157
path:hsa05145	Toxoplasmosis	HLA-DPA1	HLA-DPA1	major histocompatibility complex, class II, DP alpha 1	29	530	124	5353	0.000129418	0.00139484	2.3621	12.9157
path:hsa05145	Toxoplasmosis	BCL2	BCL2	B-cell CLL/lymphoma 2	29	530	124	5353	0.000129418	0.00139484	2.3621	12.9157
path:hsa05145	Toxoplasmosis	HLA-DQB1	HLA-DQB1	major histocompatibility complex, class II, DQ beta 1	29	530	124	5353	0.000129418	0.00139484	2.3621	12.9157
path:hsa05145	Toxoplasmosis	PLA2G2C	PLA2G2C	phospholipase A2, group IIC	29	530	124	5353	0.000129418	0.00139484	2.3621	12.9157
path:hsa05145	Toxoplasmosis	PPIF	PPIF	peptidylprolyl isomerase F	29	530	124	5353	0.000129418	0.00139484	2.3621	12.9157
path:hsa05145	Toxoplasmosis	IL10	IL10	interleukin 10	29	530	124	5353	0.000129418	0.00139484	2.3621	12.9157
path:hsa05145	Toxoplasmosis	CD40	CD40	CD40 molecule, TNF receptor superfamily member 5	29	530	124	5353	0.000129418	0.00139484	2.3621	12.9157
path:hsa05145	Toxoplasmosis	IL12A	IL12A	interleukin 12A (natural killer cell stimulatory factor 1, cytotoxic lymphocyte maturation factor 1, p35)	29	530	124	5353	0.000129418	0.00139484	2.3621	12.9157
path:hsa05145	Toxoplasmosis	HLA-DPB1	HLA-DPB1	major histocompatibility complex, class II, DP beta 1	29	530	124	5353	0.000129418	0.00139484	2.3621	12.9157
path:hsa05145	Toxoplasmosis	IL10RA	IL10RA	interleukin 10 receptor, alpha	29	530	124	5353	0.000129418	0.00139484	2.3621	12.9157
path:hsa05145	Toxoplasmosis	HLA-DMB	HLA-DMB	major histocompatibility complex, class II, DM beta	29	530	124	5353	0.000129418	0.00139484	2.3621	12.9157
path:hsa05145	Toxoplasmosis	CCR5	CCR5	chemokine (C-C motif) receptor 5	29	530	124	5353	0.000129418	0.00139484	2.3621	12.9157
path:hsa05145	Toxoplasmosis	HLA-DOA	HLA-DOA	major histocompatibility complex, class II, DO alpha	29	530	124	5353	0.000129418	0.00139484	2.3621	12.9157
path:hsa05145	Toxoplasmosis	CASP8	CASP8	caspase 8, apoptosis-related cysteine peptidase	29	530	124	5353	0.000129418	0.00139484	2.3621	12.9157
path:hsa05145	Toxoplasmosis	BIRC3	BIRC3	baculoviral IAP repeat containing 3	29	530	124	5353	0.000129418	0.00139484	2.3621	12.9157
path:hsa05145	Toxoplasmosis	MAPK13	MAPK13	mitogen-activated protein kinase 13	29	530	124	5353	0.000129418	0.00139484	2.3621	12.9157
path:hsa05145	Toxoplasmosis	SOCS1	SOCS1	suppressor of cytokine signaling 1	29	530	124	5353	0.000129418	0.00139484	2.3621	12.9157
path:hsa05145	Toxoplasmosis	PLA2G2D	PLA2G2D	phospholipase A2, group IID	29	530	124	5353	0.000129418	0.00139484	2.3621	12.9157
path:hsa05145	Toxoplasmosis	MYD88	MYD88	myeloid differentiation primary response gene (88)	29	530	124	5353	0.000129418	0.00139484	2.3621	12.9157
path:hsa05145	Toxoplasmosis	ALOX5	ALOX5	arachidonate 5-lipoxygenase	29	530	124	5353	0.000129418	0.00139484	2.3621	12.9157
path:hsa05145	Toxoplasmosis	STAT1	STAT1	signal transducer and activator of transcription 1, 91kDa	29	530	124	5353	0.000129418	0.00139484	2.3621	12.9157
path:hsa05145	Toxoplasmosis	HLA-DMA	HLA-DMA	major histocompatibility complex, class II, DM alpha	29	530	124	5353	0.000129418	0.00139484	2.3621	12.9157
path:hsa05145	Toxoplasmosis	TNF	TNF	tumor necrosis factor	29	530	124	5353	0.000129418	0.00139484	2.3621	12.9157
path:hsa05145	Toxoplasmosis	HLA-DOB	HLA-DOB	major histocompatibility complex, class II, DO beta	29	530	124	5353	0.000129418	0.00139484	2.3621	12.9157
path:hsa05145	Toxoplasmosis	CIITA	CIITA	class II, major histocompatibility complex, transactivator	29	530	124	5353	0.000129418	0.00139484	2.3621	12.9157
path:hsa05145	Toxoplasmosis	PIK3CD	PIK3CD	phosphoinositide-3-kinase, catalytic, delta polypeptide	29	530	124	5353	0.000129418	0.00139484	2.3621	12.9157
path:hsa04060	Cytokine-cytokine receptor interaction	CXCL14	CXCL14	chemokine (C-X-C motif) ligand 14	46	530	245	5353	0.000210541	0.00204704	1.89633	12.2136
path:hsa04060	Cytokine-cytokine receptor interaction	IFNG	IFNG	interferon, gamma	46	530	245	5353	0.000210541	0.00204704	1.89633	12.2136
path:hsa04060	Cytokine-cytokine receptor interaction	CXCL9	CXCL9	chemokine (C-X-C motif) ligand 9	46	530	245	5353	0.000210541	0.00204704	1.89633	12.2136
path:hsa04060	Cytokine-cytokine receptor interaction	IL21	IL21	interleukin 21	46	530	245	5353	0.000210541	0.00204704	1.89633	12.2136
path:hsa04060	Cytokine-cytokine receptor interaction	IL7	IL7	interleukin 7	46	530	245	5353	0.000210541	0.00204704	1.89633	12.2136
path:hsa04060	Cytokine-cytokine receptor interaction	IL7R	IL7R	interleukin 7 receptor	46	530	245	5353	0.000210541	0.00204704	1.89633	12.2136
path:hsa04060	Cytokine-cytokine receptor interaction	CCR2	CCR2	chemokine (C-C motif) receptor 2	46	530	245	5353	0.000210541	0.00204704	1.89633	12.2136
path:hsa04060	Cytokine-cytokine receptor interaction	TNFRSF14	TNFRSF14	tumor necrosis factor receptor superfamily, member 14	46	530	245	5353	0.000210541	0.00204704	1.89633	12.2136
path:hsa04060	Cytokine-cytokine receptor interaction	CCL11	CCL11	chemokine (C-C motif) ligand 11	46	530	245	5353	0.000210541	0.00204704	1.89633	12.2136
path:hsa04060	Cytokine-cytokine receptor interaction	IL10	IL10	interleukin 10	46	530	245	5353	0.000210541	0.00204704	1.89633	12.2136
path:hsa04060	Cytokine-cytokine receptor interaction	CCR6	CCR6	chemokine (C-C motif) receptor 6	46	530	245	5353	0.000210541	0.00204704	1.89633	12.2136
path:hsa04060	Cytokine-cytokine receptor interaction	CCL5	CCL5	chemokine (C-C motif) ligand 5	46	530	245	5353	0.000210541	0.00204704	1.89633	12.2136
path:hsa04060	Cytokine-cytokine receptor interaction	CD40	CD40	CD40 molecule, TNF receptor superfamily member 5	46	530	245	5353	0.000210541	0.00204704	1.89633	12.2136
path:hsa04060	Cytokine-cytokine receptor interaction	IL28RA	IL28RA	interleukin 28 receptor, alpha (interferon, lambda receptor)	46	530	245	5353	0.000210541	0.00204704	1.89633	12.2136
path:hsa04060	Cytokine-cytokine receptor interaction	IL9R	IL9R	interleukin 9 receptor	46	530	245	5353	0.000210541	0.00204704	1.89633	12.2136
path:hsa04060	Cytokine-cytokine receptor interaction	CCL21	CCL21	chemokine (C-C motif) ligand 21	46	530	245	5353	0.000210541	0.00204704	1.89633	12.2136
path:hsa04060	Cytokine-cytokine receptor interaction	CSF2RA	CSF2RA	colony stimulating factor 2 receptor, alpha, low-affinity (granulocyte-macrophage)	46	530	245	5353	0.000210541	0.00204704	1.89633	12.2136
path:hsa04060	Cytokine-cytokine receptor interaction	FLT3	FLT3	fms-related tyrosine kinase 3	46	530	245	5353	0.000210541	0.00204704	1.89633	12.2136
path:hsa04060	Cytokine-cytokine receptor interaction	IL12A	IL12A	interleukin 12A (natural killer cell stimulatory factor 1, cytotoxic lymphocyte maturation factor 1, p35)	46	530	245	5353	0.000210541	0.00204704	1.89633	12.2136
path:hsa04060	Cytokine-cytokine receptor interaction	CCL17	CCL17	chemokine (C-C motif) ligand 17	46	530	245	5353	0.000210541	0.00204704	1.89633	12.2136
path:hsa04060	Cytokine-cytokine receptor interaction	CCL19	CCL19	chemokine (C-C motif) ligand 19	46	530	245	5353	0.000210541	0.00204704	1.89633	12.2136
path:hsa04060	Cytokine-cytokine receptor interaction	CCL22	CCL22	chemokine (C-C motif) ligand 22	46	530	245	5353	0.000210541	0.00204704	1.89633	12.2136
path:hsa04060	Cytokine-cytokine receptor interaction	IL10RA	IL10RA	interleukin 10 receptor, alpha	46	530	245	5353	0.000210541	0.00204704	1.89633	12.2136
path:hsa04060	Cytokine-cytokine receptor interaction	PRL	PRL	prolactin	46	530	245	5353	0.000210541	0.00204704	1.89633	12.2136
path:hsa04060	Cytokine-cytokine receptor interaction	RELT	RELT	RELT tumor necrosis factor receptor	46	530	245	5353	0.000210541	0.00204704	1.89633	12.2136
path:hsa04060	Cytokine-cytokine receptor interaction	CXCR3	CXCR3	chemokine (C-X-C motif) receptor 3	46	530	245	5353	0.000210541	0.00204704	1.89633	12.2136
path:hsa04060	Cytokine-cytokine receptor interaction	CCR5	CCR5	chemokine (C-C motif) receptor 5	46	530	245	5353	0.000210541	0.00204704	1.89633	12.2136
path:hsa04060	Cytokine-cytokine receptor interaction	TNFRSF18	TNFRSF18	tumor necrosis factor receptor superfamily, member 18	46	530	245	5353	0.000210541	0.00204704	1.89633	12.2136
path:hsa04060	Cytokine-cytokine receptor interaction	IL2RA	IL2RA	interleukin 2 receptor, alpha	46	530	245	5353	0.000210541	0.00204704	1.89633	12.2136
path:hsa04060	Cytokine-cytokine receptor interaction	IL21R	IL21R	interleukin 21 receptor	46	530	245	5353	0.000210541	0.00204704	1.89633	12.2136
path:hsa04060	Cytokine-cytokine receptor interaction	TNFRSF17	TNFRSF17	tumor necrosis factor receptor superfamily, member 17	46	530	245	5353	0.000210541	0.00204704	1.89633	12.2136
path:hsa04060	Cytokine-cytokine receptor interaction	CXCR4	CXCR4	chemokine (C-X-C motif) receptor 4	46	530	245	5353	0.000210541	0.00204704	1.89633	12.2136
path:hsa04060	Cytokine-cytokine receptor interaction	TNFRSF13B	TNFRSF13B	tumor necrosis factor receptor superfamily, member 13B	46	530	245	5353	0.000210541	0.00204704	1.89633	12.2136
path:hsa04060	Cytokine-cytokine receptor interaction	IL18	IL18	interleukin 18 (interferon-gamma-inducing factor)	46	530	245	5353	0.000210541	0.00204704	1.89633	12.2136
path:hsa04060	Cytokine-cytokine receptor interaction	LTB	LTB	lymphotoxin beta (TNF superfamily, member 3)	46	530	245	5353	0.000210541	0.00204704	1.89633	12.2136
path:hsa04060	Cytokine-cytokine receptor interaction	TNFRSF13C	TNFRSF13C	tumor necrosis factor receptor superfamily, member 13C	46	530	245	5353	0.000210541	0.00204704	1.89633	12.2136
path:hsa04060	Cytokine-cytokine receptor interaction	CCR7	CCR7	chemokine (C-C motif) receptor 7	46	530	245	5353	0.000210541	0.00204704	1.89633	12.2136
path:hsa04060	Cytokine-cytokine receptor interaction	IL2RB	IL2RB	interleukin 2 receptor, beta	46	530	245	5353	0.000210541	0.00204704	1.89633	12.2136
path:hsa04060	Cytokine-cytokine receptor interaction	TNF	TNF	tumor necrosis factor	46	530	245	5353	0.000210541	0.00204704	1.89633	12.2136
path:hsa04060	Cytokine-cytokine receptor interaction	CXCR5	CXCR5	chemokine (C-X-C motif) receptor 5	46	530	245	5353	0.000210541	0.00204704	1.89633	12.2136
path:hsa04060	Cytokine-cytokine receptor interaction	CD27	CD27	CD27 molecule	46	530	245	5353	0.000210541	0.00204704	1.89633	12.2136
path:hsa04060	Cytokine-cytokine receptor interaction	IL2RG	IL2RG	interleukin 2 receptor, gamma	46	530	245	5353	0.000210541	0.00204704	1.89633	12.2136
path:hsa04060	Cytokine-cytokine receptor interaction	TNFRSF9	TNFRSF9	tumor necrosis factor receptor superfamily, member 9	46	530	245	5353	0.000210541	0.00204704	1.89633	12.2136
path:hsa04060	Cytokine-cytokine receptor interaction	CD70	CD70	CD70 molecule	46	530	245	5353	0.000210541	0.00204704	1.89633	12.2136
path:hsa04060	Cytokine-cytokine receptor interaction	LTA	LTA	lymphotoxin alpha (TNF superfamily, member 1)	46	530	245	5353	0.000210541	0.00204704	1.89633	12.2136
path:hsa04060	Cytokine-cytokine receptor interaction	IL12RB1	IL12RB1	interleukin 12 receptor, beta 1	46	530	245	5353	0.000210541	0.00204704	1.89633	12.2136
path:hsa04650	Natural killer cell mediated cytotoxicity	IFNG	IFNG	interferon, gamma	26	530	109	5353	0.000211035	0.00204704	2.40917	12.2102
path:hsa04650	Natural killer cell mediated cytotoxicity	CD244	CD244	CD244 molecule, natural killer cell receptor 2B4	26	530	109	5353	0.000211035	0.00204704	2.40917	12.2102
path:hsa04650	Natural killer cell mediated cytotoxicity	GZMB	GZMB	granzyme B (granzyme 2, cytotoxic T-lymphocyte-associated serine esterase 1)	26	530	109	5353	0.000211035	0.00204704	2.40917	12.2102
path:hsa04650	Natural killer cell mediated cytotoxicity	NFATC1	NFATC1	nuclear factor of activated T-cells, cytoplasmic, calcineurin-dependent 1	26	530	109	5353	0.000211035	0.00204704	2.40917	12.2102
path:hsa04650	Natural killer cell mediated cytotoxicity	VAV2	VAV2	vav 2 guanine nucleotide exchange factor	26	530	109	5353	0.000211035	0.00204704	2.40917	12.2102
path:hsa04650	Natural killer cell mediated cytotoxicity	LCP2	LCP2	lymphocyte cytosolic protein 2 (SH2 domain containing leukocyte protein of 76kDa)	26	530	109	5353	0.000211035	0.00204704	2.40917	12.2102
path:hsa04650	Natural killer cell mediated cytotoxicity	SH2D1A	SH2D1A	SH2 domain containing 1A	26	530	109	5353	0.000211035	0.00204704	2.40917	12.2102
path:hsa04650	Natural killer cell mediated cytotoxicity	PLCG2	PLCG2	phospholipase C, gamma 2 (phosphatidylinositol-specific)	26	530	109	5353	0.000211035	0.00204704	2.40917	12.2102
path:hsa04650	Natural killer cell mediated cytotoxicity	ITGB2	ITGB2	integrin, beta 2 (complement component 3 receptor 3 and 4 subunit)	26	530	109	5353	0.000211035	0.00204704	2.40917	12.2102
path:hsa04650	Natural killer cell mediated cytotoxicity	PRKCB	PRKCB	protein kinase C, beta	26	530	109	5353	0.000211035	0.00204704	2.40917	12.2102
path:hsa04650	Natural killer cell mediated cytotoxicity	BID	BID	BH3 interacting domain death agonist	26	530	109	5353	0.000211035	0.00204704	2.40917	12.2102
path:hsa04650	Natural killer cell mediated cytotoxicity	HCST	HCST	hematopoietic cell signal transducer	26	530	109	5353	0.000211035	0.00204704	2.40917	12.2102
path:hsa04650	Natural killer cell mediated cytotoxicity	CD247	CD247	CD247 molecule	26	530	109	5353	0.000211035	0.00204704	2.40917	12.2102
path:hsa04650	Natural killer cell mediated cytotoxicity	NFATC3	NFATC3	nuclear factor of activated T-cells, cytoplasmic, calcineurin-dependent 3	26	530	109	5353	0.000211035	0.00204704	2.40917	12.2102
path:hsa04650	Natural killer cell mediated cytotoxicity	LCK	LCK	lymphocyte-specific protein tyrosine kinase	26	530	109	5353	0.000211035	0.00204704	2.40917	12.2102
path:hsa04650	Natural killer cell mediated cytotoxicity	LAT	LAT	linker for activation of T cells	26	530	109	5353	0.000211035	0.00204704	2.40917	12.2102
path:hsa04650	Natural killer cell mediated cytotoxicity	SYK	SYK	spleen tyrosine kinase	26	530	109	5353	0.000211035	0.00204704	2.40917	12.2102
path:hsa04650	Natural killer cell mediated cytotoxicity	ITGAL	ITGAL	integrin, alpha L (antigen CD11A (p180), lymphocyte function-associated antigen 1; alpha polypeptide)	26	530	109	5353	0.000211035	0.00204704	2.40917	12.2102
path:hsa04650	Natural killer cell mediated cytotoxicity	MICB	MICB	MHC class I polypeptide-related sequence B	26	530	109	5353	0.000211035	0.00204704	2.40917	12.2102
path:hsa04650	Natural killer cell mediated cytotoxicity	CD48	CD48	CD48 molecule	26	530	109	5353	0.000211035	0.00204704	2.40917	12.2102
path:hsa04650	Natural killer cell mediated cytotoxicity	TNF	TNF	tumor necrosis factor	26	530	109	5353	0.000211035	0.00204704	2.40917	12.2102
path:hsa04650	Natural killer cell mediated cytotoxicity	PRF1	PRF1	perforin 1 (pore forming protein)	26	530	109	5353	0.000211035	0.00204704	2.40917	12.2102
path:hsa04650	Natural killer cell mediated cytotoxicity	PIK3CD	PIK3CD	phosphoinositide-3-kinase, catalytic, delta polypeptide	26	530	109	5353	0.000211035	0.00204704	2.40917	12.2102
path:hsa04650	Natural killer cell mediated cytotoxicity	RAC2	RAC2	ras-related C3 botulinum toxin substrate 2 (rho family, small GTP binding protein Rac2)	26	530	109	5353	0.000211035	0.00204704	2.40917	12.2102
path:hsa04650	Natural killer cell mediated cytotoxicity	PTPN6	PTPN6	protein tyrosine phosphatase, non-receptor type 6	26	530	109	5353	0.000211035	0.00204704	2.40917	12.2102
path:hsa04650	Natural killer cell mediated cytotoxicity	VAV1	VAV1	vav 1 guanine nucleotide exchange factor	26	530	109	5353	0.000211035	0.00204704	2.40917	12.2102
path:hsa05144	Malaria	SELP	SELP	selectin P (granule membrane protein 140kDa, antigen CD62)	14	530	49	5353	0.00134181	0.0123957	2.88571	9.54161
path:hsa05144	Malaria	IFNG	IFNG	interferon, gamma	14	530	49	5353	0.00134181	0.0123957	2.88571	9.54161
path:hsa05144	Malaria	KLRB1	KLRB1	killer cell lectin-like receptor subfamily B, member 1	14	530	49	5353	0.00134181	0.0123957	2.88571	9.54161
path:hsa05144	Malaria	IL10	IL10	interleukin 10	14	530	49	5353	0.00134181	0.0123957	2.88571	9.54161
path:hsa05144	Malaria	CD40	CD40	CD40 molecule, TNF receptor superfamily member 5	14	530	49	5353	0.00134181	0.0123957	2.88571	9.54161
path:hsa05144	Malaria	IL12A	IL12A	interleukin 12A (natural killer cell stimulatory factor 1, cytotoxic lymphocyte maturation factor 1, p35)	14	530	49	5353	0.00134181	0.0123957	2.88571	9.54161
path:hsa05144	Malaria	GYPC	GYPC	glycophorin C (Gerbich blood group)	14	530	49	5353	0.00134181	0.0123957	2.88571	9.54161
path:hsa05144	Malaria	ITGB2	ITGB2	integrin, beta 2 (complement component 3 receptor 3 and 4 subunit)	14	530	49	5353	0.00134181	0.0123957	2.88571	9.54161
path:hsa05144	Malaria	TLR9	TLR9	toll-like receptor 9	14	530	49	5353	0.00134181	0.0123957	2.88571	9.54161
path:hsa05144	Malaria	MYD88	MYD88	myeloid differentiation primary response gene (88)	14	530	49	5353	0.00134181	0.0123957	2.88571	9.54161
path:hsa05144	Malaria	IL18	IL18	interleukin 18 (interferon-gamma-inducing factor)	14	530	49	5353	0.00134181	0.0123957	2.88571	9.54161
path:hsa05144	Malaria	ITGAL	ITGAL	integrin, alpha L (antigen CD11A (p180), lymphocyte function-associated antigen 1; alpha polypeptide)	14	530	49	5353	0.00134181	0.0123957	2.88571	9.54161
path:hsa05144	Malaria	TNF	TNF	tumor necrosis factor	14	530	49	5353	0.00134181	0.0123957	2.88571	9.54161
path:hsa05144	Malaria	CR1	CR1	complement component (3b/4b) receptor 1 (Knops blood group)	14	530	49	5353	0.00134181	0.0123957	2.88571	9.54161
path:hsa04620	Toll-like receptor signaling pathway	LY96	LY96	lymphocyte antigen 96	21	530	93	5353	0.00142013	0.0125229	2.28065	9.45976
path:hsa04620	Toll-like receptor signaling pathway	CXCL9	CXCL9	chemokine (C-X-C motif) ligand 9	21	530	93	5353	0.00142013	0.0125229	2.28065	9.45976
path:hsa04620	Toll-like receptor signaling pathway	TLR7	TLR7	toll-like receptor 7	21	530	93	5353	0.00142013	0.0125229	2.28065	9.45976
path:hsa04620	Toll-like receptor signaling pathway	CD86	CD86	CD86 molecule	21	530	93	5353	0.00142013	0.0125229	2.28065	9.45976
path:hsa04620	Toll-like receptor signaling pathway	CCL5	CCL5	chemokine (C-C motif) ligand 5	21	530	93	5353	0.00142013	0.0125229	2.28065	9.45976
path:hsa04620	Toll-like receptor signaling pathway	CD40	CD40	CD40 molecule, TNF receptor superfamily member 5	21	530	93	5353	0.00142013	0.0125229	2.28065	9.45976
path:hsa04620	Toll-like receptor signaling pathway	TLR1	TLR1	toll-like receptor 1	21	530	93	5353	0.00142013	0.0125229	2.28065	9.45976
path:hsa04620	Toll-like receptor signaling pathway	IL12A	IL12A	interleukin 12A (natural killer cell stimulatory factor 1, cytotoxic lymphocyte maturation factor 1, p35)	21	530	93	5353	0.00142013	0.0125229	2.28065	9.45976
path:hsa04620	Toll-like receptor signaling pathway	IKBKE	IKBKE	inhibitor of kappa light polypeptide gene enhancer in B-cells, kinase epsilon	21	530	93	5353	0.00142013	0.0125229	2.28065	9.45976
path:hsa04620	Toll-like receptor signaling pathway	CD80	CD80	CD80 molecule	21	530	93	5353	0.00142013	0.0125229	2.28065	9.45976
path:hsa04620	Toll-like receptor signaling pathway	IRF5	IRF5	interferon regulatory factor 5	21	530	93	5353	0.00142013	0.0125229	2.28065	9.45976
path:hsa04620	Toll-like receptor signaling pathway	CASP8	CASP8	caspase 8, apoptosis-related cysteine peptidase	21	530	93	5353	0.00142013	0.0125229	2.28065	9.45976
path:hsa04620	Toll-like receptor signaling pathway	TLR6	TLR6	toll-like receptor 6	21	530	93	5353	0.00142013	0.0125229	2.28065	9.45976
path:hsa04620	Toll-like receptor signaling pathway	MAPK13	MAPK13	mitogen-activated protein kinase 13	21	530	93	5353	0.00142013	0.0125229	2.28065	9.45976
path:hsa04620	Toll-like receptor signaling pathway	TLR9	TLR9	toll-like receptor 9	21	530	93	5353	0.00142013	0.0125229	2.28065	9.45976
path:hsa04620	Toll-like receptor signaling pathway	MYD88	MYD88	myeloid differentiation primary response gene (88)	21	530	93	5353	0.00142013	0.0125229	2.28065	9.45976
path:hsa04620	Toll-like receptor signaling pathway	IRF7	IRF7	interferon regulatory factor 7	21	530	93	5353	0.00142013	0.0125229	2.28065	9.45976
path:hsa04620	Toll-like receptor signaling pathway	STAT1	STAT1	signal transducer and activator of transcription 1, 91kDa	21	530	93	5353	0.00142013	0.0125229	2.28065	9.45976
path:hsa04620	Toll-like receptor signaling pathway	TRAF3	TRAF3	TNF receptor-associated factor 3	21	530	93	5353	0.00142013	0.0125229	2.28065	9.45976
path:hsa04620	Toll-like receptor signaling pathway	TNF	TNF	tumor necrosis factor	21	530	93	5353	0.00142013	0.0125229	2.28065	9.45976
path:hsa04620	Toll-like receptor signaling pathway	PIK3CD	PIK3CD	phosphoinositide-3-kinase, catalytic, delta polypeptide	21	530	93	5353	0.00142013	0.0125229	2.28065	9.45976
path:hsa04664	Fc epsilon RI signaling pathway	PLA2G2C	PLA2G2C	phospholipase A2, group IIC	18	530	76	5353	0.00189848	0.0160133	2.39211	9.04094
path:hsa04664	Fc epsilon RI signaling pathway	BTK	BTK	Bruton agammaglobulinemia tyrosine kinase	18	530	76	5353	0.00189848	0.0160133	2.39211	9.04094
path:hsa04664	Fc epsilon RI signaling pathway	VAV2	VAV2	vav 2 guanine nucleotide exchange factor	18	530	76	5353	0.00189848	0.0160133	2.39211	9.04094
path:hsa04664	Fc epsilon RI signaling pathway	LCP2	LCP2	lymphocyte cytosolic protein 2 (SH2 domain containing leukocyte protein of 76kDa)	18	530	76	5353	0.00189848	0.0160133	2.39211	9.04094
path:hsa04664	Fc epsilon RI signaling pathway	PRKCD	PRKCD	protein kinase C, delta	18	530	76	5353	0.00189848	0.0160133	2.39211	9.04094
path:hsa04664	Fc epsilon RI signaling pathway	FCER1A	FCER1A	Fc fragment of IgE, high affinity I, receptor for; alpha polypeptide	18	530	76	5353	0.00189848	0.0160133	2.39211	9.04094
path:hsa04664	Fc epsilon RI signaling pathway	LYN	LYN	v-yes-1 Yamaguchi sarcoma viral related oncogene homolog	18	530	76	5353	0.00189848	0.0160133	2.39211	9.04094
path:hsa04664	Fc epsilon RI signaling pathway	PLCG2	PLCG2	phospholipase C, gamma 2 (phosphatidylinositol-specific)	18	530	76	5353	0.00189848	0.0160133	2.39211	9.04094
path:hsa04664	Fc epsilon RI signaling pathway	PRKCB	PRKCB	protein kinase C, beta	18	530	76	5353	0.00189848	0.0160133	2.39211	9.04094
path:hsa04664	Fc epsilon RI signaling pathway	MAPK13	MAPK13	mitogen-activated protein kinase 13	18	530	76	5353	0.00189848	0.0160133	2.39211	9.04094
path:hsa04664	Fc epsilon RI signaling pathway	INPP5D	INPP5D	inositol polyphosphate-5-phosphatase, 145kDa	18	530	76	5353	0.00189848	0.0160133	2.39211	9.04094
path:hsa04664	Fc epsilon RI signaling pathway	PLA2G2D	PLA2G2D	phospholipase A2, group IID	18	530	76	5353	0.00189848	0.0160133	2.39211	9.04094
path:hsa04664	Fc epsilon RI signaling pathway	LAT	LAT	linker for activation of T cells	18	530	76	5353	0.00189848	0.0160133	2.39211	9.04094
path:hsa04664	Fc epsilon RI signaling pathway	SYK	SYK	spleen tyrosine kinase	18	530	76	5353	0.00189848	0.0160133	2.39211	9.04094
path:hsa04664	Fc epsilon RI signaling pathway	TNF	TNF	tumor necrosis factor	18	530	76	5353	0.00189848	0.0160133	2.39211	9.04094
path:hsa04664	Fc epsilon RI signaling pathway	PIK3CD	PIK3CD	phosphoinositide-3-kinase, catalytic, delta polypeptide	18	530	76	5353	0.00189848	0.0160133	2.39211	9.04094
path:hsa04664	Fc epsilon RI signaling pathway	RAC2	RAC2	ras-related C3 botulinum toxin substrate 2 (rho family, small GTP binding protein Rac2)	18	530	76	5353	0.00189848	0.0160133	2.39211	9.04094
path:hsa04664	Fc epsilon RI signaling pathway	VAV1	VAV1	vav 1 guanine nucleotide exchange factor	18	530	76	5353	0.00189848	0.0160133	2.39211	9.04094
path:hsa04670	Leukocyte transendothelial migration	MYLPF	MYLPF	myosin light chain, phosphorylatable, fast skeletal muscle	23	530	111	5353	0.00229659	0.0185641	2.09279	8.76629
path:hsa04670	Leukocyte transendothelial migration	ITGA4	ITGA4	integrin, alpha 4 (antigen CD49D, alpha 4 subunit of VLA-4 receptor)	23	530	111	5353	0.00229659	0.0185641	2.09279	8.76629
path:hsa04670	Leukocyte transendothelial migration	ITK	ITK	IL2-inducible T-cell kinase	23	530	111	5353	0.00229659	0.0185641	2.09279	8.76629
path:hsa04670	Leukocyte transendothelial migration	NCF2	NCF2	neutrophil cytosolic factor 2	23	530	111	5353	0.00229659	0.0185641	2.09279	8.76629
path:hsa04670	Leukocyte transendothelial migration	VAV2	VAV2	vav 2 guanine nucleotide exchange factor	23	530	111	5353	0.00229659	0.0185641	2.09279	8.76629
path:hsa04670	Leukocyte transendothelial migration	CYBB	CYBB	cytochrome b-245, beta polypeptide	23	530	111	5353	0.00229659	0.0185641	2.09279	8.76629
path:hsa04670	Leukocyte transendothelial migration	EZR	EZR	ezrin	23	530	111	5353	0.00229659	0.0185641	2.09279	8.76629
path:hsa04670	Leukocyte transendothelial migration	PLCG2	PLCG2	phospholipase C, gamma 2 (phosphatidylinositol-specific)	23	530	111	5353	0.00229659	0.0185641	2.09279	8.76629
path:hsa04670	Leukocyte transendothelial migration	ITGAM	ITGAM	integrin, alpha M (complement component 3 receptor 3 subunit)	23	530	111	5353	0.00229659	0.0185641	2.09279	8.76629
path:hsa04670	Leukocyte transendothelial migration	ITGB2	ITGB2	integrin, beta 2 (complement component 3 receptor 3 and 4 subunit)	23	530	111	5353	0.00229659	0.0185641	2.09279	8.76629
path:hsa04670	Leukocyte transendothelial migration	PRKCB	PRKCB	protein kinase C, beta	23	530	111	5353	0.00229659	0.0185641	2.09279	8.76629
path:hsa04670	Leukocyte transendothelial migration	MAPK13	MAPK13	mitogen-activated protein kinase 13	23	530	111	5353	0.00229659	0.0185641	2.09279	8.76629
path:hsa04670	Leukocyte transendothelial migration	SIPA1	SIPA1	signal-induced proliferation-associated 1	23	530	111	5353	0.00229659	0.0185641	2.09279	8.76629
path:hsa04670	Leukocyte transendothelial migration	CXCR4	CXCR4	chemokine (C-X-C motif) receptor 4	23	530	111	5353	0.00229659	0.0185641	2.09279	8.76629
path:hsa04670	Leukocyte transendothelial migration	ITGAL	ITGAL	integrin, alpha L (antigen CD11A (p180), lymphocyte function-associated antigen 1; alpha polypeptide)	23	530	111	5353	0.00229659	0.0185641	2.09279	8.76629
path:hsa04670	Leukocyte transendothelial migration	CYBA	CYBA	cytochrome b-245, alpha polypeptide	23	530	111	5353	0.00229659	0.0185641	2.09279	8.76629
path:hsa04670	Leukocyte transendothelial migration	MMP9	MMP9	matrix metallopeptidase 9 (gelatinase B, 92kDa gelatinase, 92kDa type IV collagenase)	23	530	111	5353	0.00229659	0.0185641	2.09279	8.76629
path:hsa04670	Leukocyte transendothelial migration	RASSF5	RASSF5	Ras association (RalGDS/AF-6) domain family member 5	23	530	111	5353	0.00229659	0.0185641	2.09279	8.76629
path:hsa04670	Leukocyte transendothelial migration	NCF4	NCF4	neutrophil cytosolic factor 4, 40kDa	23	530	111	5353	0.00229659	0.0185641	2.09279	8.76629
path:hsa04670	Leukocyte transendothelial migration	PIK3CD	PIK3CD	phosphoinositide-3-kinase, catalytic, delta polypeptide	23	530	111	5353	0.00229659	0.0185641	2.09279	8.76629
path:hsa04670	Leukocyte transendothelial migration	RAC2	RAC2	ras-related C3 botulinum toxin substrate 2 (rho family, small GTP binding protein Rac2)	23	530	111	5353	0.00229659	0.0185641	2.09279	8.76629
path:hsa04670	Leukocyte transendothelial migration	RHOH	RHOH	ras homolog gene family, member H	23	530	111	5353	0.00229659	0.0185641	2.09279	8.76629
path:hsa04670	Leukocyte transendothelial migration	VAV1	VAV1	vav 1 guanine nucleotide exchange factor	23	530	111	5353	0.00229659	0.0185641	2.09279	8.76629
path:hsa04145	Phagosome	HLA-DRA	HLA-DRA	major histocompatibility complex, class II, DR alpha	26	530	134	5353	0.00277185	0.0215095	1.9597	8.49494
path:hsa04145	Phagosome	CLEC7A	CLEC7A	C-type lectin domain family 7, member A	26	530	134	5353	0.00277185	0.0215095	1.9597	8.49494
path:hsa04145	Phagosome	HLA-F	HLA-F	major histocompatibility complex, class I, F	26	530	134	5353	0.00277185	0.0215095	1.9597	8.49494
path:hsa04145	Phagosome	ATP6V0E1	ATP6V0E1	ATPase, H+ transporting, lysosomal 9kDa, V0 subunit e1	26	530	134	5353	0.00277185	0.0215095	1.9597	8.49494
path:hsa04145	Phagosome	HLA-DPA1	HLA-DPA1	major histocompatibility complex, class II, DP alpha 1	26	530	134	5353	0.00277185	0.0215095	1.9597	8.49494
path:hsa04145	Phagosome	HLA-DQB1	HLA-DQB1	major histocompatibility complex, class II, DQ beta 1	26	530	134	5353	0.00277185	0.0215095	1.9597	8.49494
path:hsa04145	Phagosome	NCF2	NCF2	neutrophil cytosolic factor 2	26	530	134	5353	0.00277185	0.0215095	1.9597	8.49494
path:hsa04145	Phagosome	TUBB2B	TUBB2B	tubulin, beta 2B class IIb	26	530	134	5353	0.00277185	0.0215095	1.9597	8.49494
path:hsa04145	Phagosome	CYBB	CYBB	cytochrome b-245, beta polypeptide	26	530	134	5353	0.00277185	0.0215095	1.9597	8.49494
path:hsa04145	Phagosome	STX7	STX7	syntaxin 7	26	530	134	5353	0.00277185	0.0215095	1.9597	8.49494
path:hsa04145	Phagosome	FCGR2B	FCGR2B	Fc fragment of IgG, low affinity IIb, receptor (CD32)	26	530	134	5353	0.00277185	0.0215095	1.9597	8.49494
path:hsa04145	Phagosome	HLA-DPB1	HLA-DPB1	major histocompatibility complex, class II, DP beta 1	26	530	134	5353	0.00277185	0.0215095	1.9597	8.49494
path:hsa04145	Phagosome	C3	C3	complement component 3	26	530	134	5353	0.00277185	0.0215095	1.9597	8.49494
path:hsa04145	Phagosome	TCIRG1	TCIRG1	T-cell, immune regulator 1, ATPase, H+ transporting, lysosomal V0 subunit A3	26	530	134	5353	0.00277185	0.0215095	1.9597	8.49494
path:hsa04145	Phagosome	ITGAM	ITGAM	integrin, alpha M (complement component 3 receptor 3 subunit)	26	530	134	5353	0.00277185	0.0215095	1.9597	8.49494
path:hsa04145	Phagosome	ITGB2	ITGB2	integrin, beta 2 (complement component 3 receptor 3 and 4 subunit)	26	530	134	5353	0.00277185	0.0215095	1.9597	8.49494
path:hsa04145	Phagosome	HLA-DMB	HLA-DMB	major histocompatibility complex, class II, DM beta	26	530	134	5353	0.00277185	0.0215095	1.9597	8.49494
path:hsa04145	Phagosome	HLA-DOA	HLA-DOA	major histocompatibility complex, class II, DO alpha	26	530	134	5353	0.00277185	0.0215095	1.9597	8.49494
path:hsa04145	Phagosome	TLR6	TLR6	toll-like receptor 6	26	530	134	5353	0.00277185	0.0215095	1.9597	8.49494
path:hsa04145	Phagosome	TUBA4A	TUBA4A	tubulin, alpha 4a	26	530	134	5353	0.00277185	0.0215095	1.9597	8.49494
path:hsa04145	Phagosome	CTSS	CTSS	cathepsin S	26	530	134	5353	0.00277185	0.0215095	1.9597	8.49494
path:hsa04145	Phagosome	HLA-DMA	HLA-DMA	major histocompatibility complex, class II, DM alpha	26	530	134	5353	0.00277185	0.0215095	1.9597	8.49494
path:hsa04145	Phagosome	CYBA	CYBA	cytochrome b-245, alpha polypeptide	26	530	134	5353	0.00277185	0.0215095	1.9597	8.49494
path:hsa04145	Phagosome	HLA-DOB	HLA-DOB	major histocompatibility complex, class II, DO beta	26	530	134	5353	0.00277185	0.0215095	1.9597	8.49494
path:hsa04145	Phagosome	CORO1A	CORO1A	coronin, actin binding protein, 1A	26	530	134	5353	0.00277185	0.0215095	1.9597	8.49494
path:hsa04145	Phagosome	NCF4	NCF4	neutrophil cytosolic factor 4, 40kDa	26	530	134	5353	0.00277185	0.0215095	1.9597	8.49494
path:hsa04666	Fc gamma R-mediated phagocytosis	VAV2	VAV2	vav 2 guanine nucleotide exchange factor	19	530	88	5353	0.00352666	0.0263143	2.18068	8.14748
path:hsa04666	Fc gamma R-mediated phagocytosis	PRKCD	PRKCD	protein kinase C, delta	19	530	88	5353	0.00352666	0.0263143	2.18068	8.14748
path:hsa04666	Fc gamma R-mediated phagocytosis	FCGR2B	FCGR2B	Fc fragment of IgG, low affinity IIb, receptor (CD32)	19	530	88	5353	0.00352666	0.0263143	2.18068	8.14748
path:hsa04666	Fc gamma R-mediated phagocytosis	LYN	LYN	v-yes-1 Yamaguchi sarcoma viral related oncogene homolog	19	530	88	5353	0.00352666	0.0263143	2.18068	8.14748
path:hsa04666	Fc gamma R-mediated phagocytosis	PTPRC	PTPRC	protein tyrosine phosphatase, receptor type, C	19	530	88	5353	0.00352666	0.0263143	2.18068	8.14748
path:hsa04666	Fc gamma R-mediated phagocytosis	PLCG2	PLCG2	phospholipase C, gamma 2 (phosphatidylinositol-specific)	19	530	88	5353	0.00352666	0.0263143	2.18068	8.14748
path:hsa04666	Fc gamma R-mediated phagocytosis	PRKCB	PRKCB	protein kinase C, beta	19	530	88	5353	0.00352666	0.0263143	2.18068	8.14748
path:hsa04666	Fc gamma R-mediated phagocytosis	ARPC3	ARPC3	actin related protein 2/3 complex, subunit 3, 21kDa	19	530	88	5353	0.00352666	0.0263143	2.18068	8.14748
path:hsa04666	Fc gamma R-mediated phagocytosis	HCK	HCK	hemopoietic cell kinase	19	530	88	5353	0.00352666	0.0263143	2.18068	8.14748
path:hsa04666	Fc gamma R-mediated phagocytosis	PIP5K1B	PIP5K1B	phosphatidylinositol-4-phosphate 5-kinase, type I, beta	19	530	88	5353	0.00352666	0.0263143	2.18068	8.14748
path:hsa04666	Fc gamma R-mediated phagocytosis	INPP5D	INPP5D	inositol polyphosphate-5-phosphatase, 145kDa	19	530	88	5353	0.00352666	0.0263143	2.18068	8.14748
path:hsa04666	Fc gamma R-mediated phagocytosis	LAT	LAT	linker for activation of T cells	19	530	88	5353	0.00352666	0.0263143	2.18068	8.14748
path:hsa04666	Fc gamma R-mediated phagocytosis	SYK	SYK	spleen tyrosine kinase	19	530	88	5353	0.00352666	0.0263143	2.18068	8.14748
path:hsa04666	Fc gamma R-mediated phagocytosis	DNM3	DNM3	dynamin 3	19	530	88	5353	0.00352666	0.0263143	2.18068	8.14748
path:hsa04666	Fc gamma R-mediated phagocytosis	PIK3CD	PIK3CD	phosphoinositide-3-kinase, catalytic, delta polypeptide	19	530	88	5353	0.00352666	0.0263143	2.18068	8.14748
path:hsa04666	Fc gamma R-mediated phagocytosis	RAC2	RAC2	ras-related C3 botulinum toxin substrate 2 (rho family, small GTP binding protein Rac2)	19	530	88	5353	0.00352666	0.0263143	2.18068	8.14748
path:hsa04666	Fc gamma R-mediated phagocytosis	DOCK2	DOCK2	dedicator of cytokinesis 2	19	530	88	5353	0.00352666	0.0263143	2.18068	8.14748
path:hsa04666	Fc gamma R-mediated phagocytosis	LIMK1	LIMK1	LIM domain kinase 1	19	530	88	5353	0.00352666	0.0263143	2.18068	8.14748
path:hsa04666	Fc gamma R-mediated phagocytosis	VAV1	VAV1	vav 1 guanine nucleotide exchange factor	19	530	88	5353	0.00352666	0.0263143	2.18068	8.14748
path:hsa04630	Jak-STAT signaling pathway	IFNG	IFNG	interferon, gamma	24	530	144	5353	0.0180678	0.12982	1.68333	5.79044
path:hsa04630	Jak-STAT signaling pathway	IL21	IL21	interleukin 21	24	530	144	5353	0.0180678	0.12982	1.68333	5.79044
path:hsa04630	Jak-STAT signaling pathway	IL7	IL7	interleukin 7	24	530	144	5353	0.0180678	0.12982	1.68333	5.79044
path:hsa04630	Jak-STAT signaling pathway	IL7R	IL7R	interleukin 7 receptor	24	530	144	5353	0.0180678	0.12982	1.68333	5.79044
path:hsa04630	Jak-STAT signaling pathway	IL10	IL10	interleukin 10	24	530	144	5353	0.0180678	0.12982	1.68333	5.79044
path:hsa04630	Jak-STAT signaling pathway	CISH	CISH	cytokine inducible SH2-containing protein	24	530	144	5353	0.0180678	0.12982	1.68333	5.79044
path:hsa04630	Jak-STAT signaling pathway	IL28RA	IL28RA	interleukin 28 receptor, alpha (interferon, lambda receptor)	24	530	144	5353	0.0180678	0.12982	1.68333	5.79044
path:hsa04630	Jak-STAT signaling pathway	IL9R	IL9R	interleukin 9 receptor	24	530	144	5353	0.0180678	0.12982	1.68333	5.79044
path:hsa04630	Jak-STAT signaling pathway	CSF2RA	CSF2RA	colony stimulating factor 2 receptor, alpha, low-affinity (granulocyte-macrophage)	24	530	144	5353	0.0180678	0.12982	1.68333	5.79044
path:hsa04630	Jak-STAT signaling pathway	IL12A	IL12A	interleukin 12A (natural killer cell stimulatory factor 1, cytotoxic lymphocyte maturation factor 1, p35)	24	530	144	5353	0.0180678	0.12982	1.68333	5.79044
path:hsa04630	Jak-STAT signaling pathway	PIAS1	PIAS1	protein inhibitor of activated STAT, 1	24	530	144	5353	0.0180678	0.12982	1.68333	5.79044
path:hsa04630	Jak-STAT signaling pathway	IL10RA	IL10RA	interleukin 10 receptor, alpha	24	530	144	5353	0.0180678	0.12982	1.68333	5.79044
path:hsa04630	Jak-STAT signaling pathway	PRL	PRL	prolactin	24	530	144	5353	0.0180678	0.12982	1.68333	5.79044
path:hsa04630	Jak-STAT signaling pathway	IL2RA	IL2RA	interleukin 2 receptor, alpha	24	530	144	5353	0.0180678	0.12982	1.68333	5.79044
path:hsa04630	Jak-STAT signaling pathway	SOCS1	SOCS1	suppressor of cytokine signaling 1	24	530	144	5353	0.0180678	0.12982	1.68333	5.79044
path:hsa04630	Jak-STAT signaling pathway	IL21R	IL21R	interleukin 21 receptor	24	530	144	5353	0.0180678	0.12982	1.68333	5.79044
path:hsa04630	Jak-STAT signaling pathway	STAT1	STAT1	signal transducer and activator of transcription 1, 91kDa	24	530	144	5353	0.0180678	0.12982	1.68333	5.79044
path:hsa04630	Jak-STAT signaling pathway	IL2RB	IL2RB	interleukin 2 receptor, beta	24	530	144	5353	0.0180678	0.12982	1.68333	5.79044
path:hsa04630	Jak-STAT signaling pathway	PIK3CD	PIK3CD	phosphoinositide-3-kinase, catalytic, delta polypeptide	24	530	144	5353	0.0180678	0.12982	1.68333	5.79044
path:hsa04630	Jak-STAT signaling pathway	IL2RG	IL2RG	interleukin 2 receptor, gamma	24	530	144	5353	0.0180678	0.12982	1.68333	5.79044
path:hsa04630	Jak-STAT signaling pathway	PIAS2	PIAS2	protein inhibitor of activated STAT, 2	24	530	144	5353	0.0180678	0.12982	1.68333	5.79044
path:hsa04630	Jak-STAT signaling pathway	JAK3	JAK3	Janus kinase 3	24	530	144	5353	0.0180678	0.12982	1.68333	5.79044
path:hsa04630	Jak-STAT signaling pathway	PTPN6	PTPN6	protein tyrosine phosphatase, non-receptor type 6	24	530	144	5353	0.0180678	0.12982	1.68333	5.79044
path:hsa04630	Jak-STAT signaling pathway	IL12RB1	IL12RB1	interleukin 12 receptor, beta 1	24	530	144	5353	0.0180678	0.12982	1.68333	5.79044
path:hsa05142	Chagas disease	IFNG	IFNG	interferon, gamma	17	530	102	5353	0.0406681	0.281772	1.68333	4.61996
path:hsa05142	Chagas disease	IL10	IL10	interleukin 10	17	530	102	5353	0.0406681	0.281772	1.68333	4.61996
path:hsa05142	Chagas disease	CCL5	CCL5	chemokine (C-C motif) ligand 5	17	530	102	5353	0.0406681	0.281772	1.68333	4.61996
path:hsa05142	Chagas disease	PPP2R2C	PPP2R2C	protein phosphatase 2, regulatory subunit B, gamma	17	530	102	5353	0.0406681	0.281772	1.68333	4.61996
path:hsa05142	Chagas disease	IL12A	IL12A	interleukin 12A (natural killer cell stimulatory factor 1, cytotoxic lymphocyte maturation factor 1, p35)	17	530	102	5353	0.0406681	0.281772	1.68333	4.61996
path:hsa05142	Chagas disease	CD3D	CD3D	CD3d molecule, delta (CD3-TCR complex)	17	530	102	5353	0.0406681	0.281772	1.68333	4.61996
path:hsa05142	Chagas disease	C3	C3	complement component 3	17	530	102	5353	0.0406681	0.281772	1.68333	4.61996
path:hsa05142	Chagas disease	CD247	CD247	CD247 molecule	17	530	102	5353	0.0406681	0.281772	1.68333	4.61996
path:hsa05142	Chagas disease	CASP8	CASP8	caspase 8, apoptosis-related cysteine peptidase	17	530	102	5353	0.0406681	0.281772	1.68333	4.61996
path:hsa05142	Chagas disease	TLR6	TLR6	toll-like receptor 6	17	530	102	5353	0.0406681	0.281772	1.68333	4.61996
path:hsa05142	Chagas disease	MAPK13	MAPK13	mitogen-activated protein kinase 13	17	530	102	5353	0.0406681	0.281772	1.68333	4.61996
path:hsa05142	Chagas disease	CD3E	CD3E	CD3e molecule, epsilon (CD3-TCR complex)	17	530	102	5353	0.0406681	0.281772	1.68333	4.61996
path:hsa05142	Chagas disease	TLR9	TLR9	toll-like receptor 9	17	530	102	5353	0.0406681	0.281772	1.68333	4.61996
path:hsa05142	Chagas disease	CD3G	CD3G	CD3g molecule, gamma (CD3-TCR complex)	17	530	102	5353	0.0406681	0.281772	1.68333	4.61996
path:hsa05142	Chagas disease	MYD88	MYD88	myeloid differentiation primary response gene (88)	17	530	102	5353	0.0406681	0.281772	1.68333	4.61996
path:hsa05142	Chagas disease	TNF	TNF	tumor necrosis factor	17	530	102	5353	0.0406681	0.281772	1.68333	4.61996
path:hsa05142	Chagas disease	PIK3CD	PIK3CD	phosphoinositide-3-kinase, catalytic, delta polypeptide	17	530	102	5353	0.0406681	0.281772	1.68333	4.61996
path:hsa04621	NOD-like receptor signaling pathway	NLRC4	NLRC4	NLR family, CARD domain containing 4	10	530	61	5353	0.105866	0.708209	1.65574	3.23969
path:hsa04621	NOD-like receptor signaling pathway	CCL11	CCL11	chemokine (C-C motif) ligand 11	10	530	61	5353	0.105866	0.708209	1.65574	3.23969
path:hsa04621	NOD-like receptor signaling pathway	CCL5	CCL5	chemokine (C-C motif) ligand 5	10	530	61	5353	0.105866	0.708209	1.65574	3.23969
path:hsa04621	NOD-like receptor signaling pathway	PYCARD	PYCARD	PYD and CARD domain containing	10	530	61	5353	0.105866	0.708209	1.65574	3.23969
path:hsa04621	NOD-like receptor signaling pathway	CASP8	CASP8	caspase 8, apoptosis-related cysteine peptidase	10	530	61	5353	0.105866	0.708209	1.65574	3.23969
path:hsa04621	NOD-like receptor signaling pathway	BIRC3	BIRC3	baculoviral IAP repeat containing 3	10	530	61	5353	0.105866	0.708209	1.65574	3.23969
path:hsa04621	NOD-like receptor signaling pathway	MAPK13	MAPK13	mitogen-activated protein kinase 13	10	530	61	5353	0.105866	0.708209	1.65574	3.23969
path:hsa04621	NOD-like receptor signaling pathway	IL18	IL18	interleukin 18 (interferon-gamma-inducing factor)	10	530	61	5353	0.105866	0.708209	1.65574	3.23969
path:hsa04621	NOD-like receptor signaling pathway	TNF	TNF	tumor necrosis factor	10	530	61	5353	0.105866	0.708209	1.65574	3.23969
path:hsa04621	NOD-like receptor signaling pathway	PSTPIP1	PSTPIP1	proline-serine-threonine phosphatase interacting protein 1	10	530	61	5353	0.105866	0.708209	1.65574	3.23969
path:hsa00600	Sphingolipid metabolism	UGCG	UGCG	UDP-glucose ceramide glucosyltransferase	7	530	39	5353	0.117879	0.762286	1.81282	3.08462
path:hsa00600	Sphingolipid metabolism	SGPP1	SGPP1	sphingosine-1-phosphate phosphatase 1	7	530	39	5353	0.117879	0.762286	1.81282	3.08462
path:hsa00600	Sphingolipid metabolism	SGPL1	SGPL1	sphingosine-1-phosphate lyase 1	7	530	39	5353	0.117879	0.762286	1.81282	3.08462
path:hsa00600	Sphingolipid metabolism	DEGS2	DEGS2	delta(4)-desaturase, sphingolipid 2	7	530	39	5353	0.117879	0.762286	1.81282	3.08462
path:hsa00600	Sphingolipid metabolism	SMPD3	SMPD3	sphingomyelin phosphodiesterase 3, neutral membrane (neutral sphingomyelinase II)	7	530	39	5353	0.117879	0.762286	1.81282	3.08462
path:hsa00600	Sphingolipid metabolism	UGT8	UGT8	UDP glycosyltransferase 8	7	530	39	5353	0.117879	0.762286	1.81282	3.08462
path:hsa00600	Sphingolipid metabolism	GAL3ST1	GAL3ST1	galactose-3-O-sulfotransferase 1	7	530	39	5353	0.117879	0.762286	1.81282	3.08462
path:hsa04622	RIG-I-like receptor signaling pathway	DDX3Y	DDX3Y	DEAD (Asp-Glu-Ala-Asp) box polypeptide 3, Y-linked	10	530	65	5353	0.138048	0.863913	1.55385	2.85676
path:hsa04622	RIG-I-like receptor signaling pathway	MAP3K1	MAP3K1	mitogen-activated protein kinase kinase kinase 1	10	530	65	5353	0.138048	0.863913	1.55385	2.85676
path:hsa04622	RIG-I-like receptor signaling pathway	IL12A	IL12A	interleukin 12A (natural killer cell stimulatory factor 1, cytotoxic lymphocyte maturation factor 1, p35)	10	530	65	5353	0.138048	0.863913	1.55385	2.85676
path:hsa04622	RIG-I-like receptor signaling pathway	CYLD	CYLD	cylindromatosis (turban tumor syndrome)	10	530	65	5353	0.138048	0.863913	1.55385	2.85676
path:hsa04622	RIG-I-like receptor signaling pathway	IKBKE	IKBKE	inhibitor of kappa light polypeptide gene enhancer in B-cells, kinase epsilon	10	530	65	5353	0.138048	0.863913	1.55385	2.85676
path:hsa04622	RIG-I-like receptor signaling pathway	CASP8	CASP8	caspase 8, apoptosis-related cysteine peptidase	10	530	65	5353	0.138048	0.863913	1.55385	2.85676
path:hsa04622	RIG-I-like receptor signaling pathway	MAPK13	MAPK13	mitogen-activated protein kinase 13	10	530	65	5353	0.138048	0.863913	1.55385	2.85676
path:hsa04622	RIG-I-like receptor signaling pathway	IRF7	IRF7	interferon regulatory factor 7	10	530	65	5353	0.138048	0.863913	1.55385	2.85676
path:hsa04622	RIG-I-like receptor signaling pathway	TRAF3	TRAF3	TNF receptor-associated factor 3	10	530	65	5353	0.138048	0.863913	1.55385	2.85676
path:hsa04622	RIG-I-like receptor signaling pathway	TNF	TNF	tumor necrosis factor	10	530	65	5353	0.138048	0.863913	1.55385	2.85676
path:hsa04142	Lysosome	AP4S1	AP4S1	adaptor-related protein complex 4, sigma 1 subunit	16	530	119	5353	0.161386	0.952798	1.35798	2.63141
path:hsa04142	Lysosome	CTSZ	CTSZ	cathepsin Z	16	530	119	5353	0.161386	0.952798	1.35798	2.63141
path:hsa04142	Lysosome	CTSC	CTSC	cathepsin C	16	530	119	5353	0.161386	0.952798	1.35798	2.63141
path:hsa04142	Lysosome	LAPTM5	LAPTM5	lysosomal protein transmembrane 5	16	530	119	5353	0.161386	0.952798	1.35798	2.63141
path:hsa04142	Lysosome	NAPSA	NAPSA	napsin A aspartic peptidase	16	530	119	5353	0.161386	0.952798	1.35798	2.63141
path:hsa04142	Lysosome	AP1S3	AP1S3	adaptor-related protein complex 1, sigma 3 subunit	16	530	119	5353	0.161386	0.952798	1.35798	2.63141
path:hsa04142	Lysosome	TCIRG1	TCIRG1	T-cell, immune regulator 1, ATPase, H+ transporting, lysosomal V0 subunit A3	16	530	119	5353	0.161386	0.952798	1.35798	2.63141
path:hsa04142	Lysosome	CLN3	CLN3	ceroid-lipofuscinosis, neuronal 3	16	530	119	5353	0.161386	0.952798	1.35798	2.63141
path:hsa04142	Lysosome	GM2A	GM2A	GM2 ganglioside activator	16	530	119	5353	0.161386	0.952798	1.35798	2.63141
path:hsa04142	Lysosome	FUCA1	FUCA1	fucosidase, alpha-L- 1, tissue	16	530	119	5353	0.161386	0.952798	1.35798	2.63141
path:hsa04142	Lysosome	MAN2B1	MAN2B1	mannosidase, alpha, class 2B, member 1	16	530	119	5353	0.161386	0.952798	1.35798	2.63141
path:hsa04142	Lysosome	CTSS	CTSS	cathepsin S	16	530	119	5353	0.161386	0.952798	1.35798	2.63141
path:hsa04142	Lysosome	GGA2	GGA2	golgi-associated, gamma adaptin ear containing, ARF binding protein 2	16	530	119	5353	0.161386	0.952798	1.35798	2.63141
path:hsa04142	Lysosome	ARSB	ARSB	arylsulfatase B	16	530	119	5353	0.161386	0.952798	1.35798	2.63141
path:hsa04142	Lysosome	CTSH	CTSH	cathepsin H	16	530	119	5353	0.161386	0.952798	1.35798	2.63141
path:hsa04142	Lysosome	ACP5	ACP5	acid phosphatase 5, tartrate resistant	16	530	119	5353	0.161386	0.952798	1.35798	2.63141
path:hsa03050	Proteasome	PSMA8	PSMA8	proteasome (prosome, macropain) subunit, alpha type, 8	7	530	43	5353	0.162074	0.952798	1.64419	2.62528
path:hsa03050	Proteasome	IFNG	IFNG	interferon, gamma	7	530	43	5353	0.162074	0.952798	1.64419	2.62528
path:hsa03050	Proteasome	PSMA2	PSMA2	proteasome (prosome, macropain) subunit, alpha type, 2	7	530	43	5353	0.162074	0.952798	1.64419	2.62528
path:hsa03050	Proteasome	PSME2	PSME2	proteasome (prosome, macropain) activator subunit 2 (PA28 beta)	7	530	43	5353	0.162074	0.952798	1.64419	2.62528
path:hsa03050	Proteasome	PSMB9	PSMB9	proteasome (prosome, macropain) subunit, beta type, 9 (large multifunctional peptidase 2)	7	530	43	5353	0.162074	0.952798	1.64419	2.62528
path:hsa03050	Proteasome	PSMB8	PSMB8	proteasome (prosome, macropain) subunit, beta type, 8 (large multifunctional peptidase 7)	7	530	43	5353	0.162074	0.952798	1.64419	2.62528
path:hsa03050	Proteasome	PSMB10	PSMB10	proteasome (prosome, macropain) subunit, beta type, 10	7	530	43	5353	0.162074	0.952798	1.64419	2.62528
path:hsa04623	Cytosolic DNA-sensing pathway	CCL5	CCL5	chemokine (C-C motif) ligand 5	7	530	47	5353	0.21247	0.99999	1.50426	2.23467
path:hsa04623	Cytosolic DNA-sensing pathway	IKBKE	IKBKE	inhibitor of kappa light polypeptide gene enhancer in B-cells, kinase epsilon	7	530	47	5353	0.21247	0.99999	1.50426	2.23467
path:hsa04623	Cytosolic DNA-sensing pathway	PYCARD	PYCARD	PYD and CARD domain containing	7	530	47	5353	0.21247	0.99999	1.50426	2.23467
path:hsa04623	Cytosolic DNA-sensing pathway	ZBP1	ZBP1	Z-DNA binding protein 1	7	530	47	5353	0.21247	0.99999	1.50426	2.23467
path:hsa04623	Cytosolic DNA-sensing pathway	IRF7	IRF7	interferon regulatory factor 7	7	530	47	5353	0.21247	0.99999	1.50426	2.23467
path:hsa04623	Cytosolic DNA-sensing pathway	IL18	IL18	interleukin 18 (interferon-gamma-inducing factor)	7	530	47	5353	0.21247	0.99999	1.50426	2.23467
path:hsa04623	Cytosolic DNA-sensing pathway	AIM2	AIM2	absent in melanoma 2	7	530	47	5353	0.21247	0.99999	1.50426	2.23467
path:hsa05200	Pathways in cancer	GSTP1	GSTP1	glutathione S-transferase pi 1	37	530	320	5353	0.2178	0.99999	1.16781	2.19892
path:hsa05200	Pathways in cancer	RAD51	RAD51	RAD51 homolog (S. cerevisiae)	37	530	320	5353	0.2178	0.99999	1.16781	2.19892
path:hsa05200	Pathways in cancer	BIRC5	BIRC5	baculoviral IAP repeat containing 5	37	530	320	5353	0.2178	0.99999	1.16781	2.19892
path:hsa05200	Pathways in cancer	ETS1	ETS1	v-ets erythroblastosis virus E26 oncogene homolog 1 (avian)	37	530	320	5353	0.2178	0.99999	1.16781	2.19892
path:hsa05200	Pathways in cancer	FZD3	FZD3	frizzled family receptor 3	37	530	320	5353	0.2178	0.99999	1.16781	2.19892
path:hsa05200	Pathways in cancer	BCL2	BCL2	B-cell CLL/lymphoma 2	37	530	320	5353	0.2178	0.99999	1.16781	2.19892
path:hsa05200	Pathways in cancer	COL4A4	COL4A4	collagen, type IV, alpha 4	37	530	320	5353	0.2178	0.99999	1.16781	2.19892
path:hsa05200	Pathways in cancer	LEF1	LEF1	lymphoid enhancer-binding factor 1	37	530	320	5353	0.2178	0.99999	1.16781	2.19892
path:hsa05200	Pathways in cancer	CDH1	CDH1	cadherin 1, type 1, E-cadherin (epithelial)	37	530	320	5353	0.2178	0.99999	1.16781	2.19892
path:hsa05200	Pathways in cancer	TRAF5	TRAF5	TNF receptor-associated factor 5	37	530	320	5353	0.2178	0.99999	1.16781	2.19892
path:hsa05200	Pathways in cancer	E2F2	E2F2	E2F transcription factor 2	37	530	320	5353	0.2178	0.99999	1.16781	2.19892
path:hsa05200	Pathways in cancer	VHL	VHL	von Hippel-Lindau tumor suppressor	37	530	320	5353	0.2178	0.99999	1.16781	2.19892
path:hsa05200	Pathways in cancer	WNT6	WNT6	wingless-type MMTV integration site family, member 6	37	530	320	5353	0.2178	0.99999	1.16781	2.19892
path:hsa05200	Pathways in cancer	CSF2RA	CSF2RA	colony stimulating factor 2 receptor, alpha, low-affinity (granulocyte-macrophage)	37	530	320	5353	0.2178	0.99999	1.16781	2.19892
path:hsa05200	Pathways in cancer	CEBPA	CEBPA	CCAAT/enhancer binding protein (C/EBP), alpha	37	530	320	5353	0.2178	0.99999	1.16781	2.19892
path:hsa05200	Pathways in cancer	TRAF1	TRAF1	TNF receptor-associated factor 1	37	530	320	5353	0.2178	0.99999	1.16781	2.19892
path:hsa05200	Pathways in cancer	FLT3	FLT3	fms-related tyrosine kinase 3	37	530	320	5353	0.2178	0.99999	1.16781	2.19892
path:hsa05200	Pathways in cancer	PIAS1	PIAS1	protein inhibitor of activated STAT, 1	37	530	320	5353	0.2178	0.99999	1.16781	2.19892
path:hsa05200	Pathways in cancer	PLCG2	PLCG2	phospholipase C, gamma 2 (phosphatidylinositol-specific)	37	530	320	5353	0.2178	0.99999	1.16781	2.19892
path:hsa05200	Pathways in cancer	TRAF4	TRAF4	TNF receptor-associated factor 4	37	530	320	5353	0.2178	0.99999	1.16781	2.19892
path:hsa05200	Pathways in cancer	BAX	BAX	BCL2-associated X protein	37	530	320	5353	0.2178	0.99999	1.16781	2.19892
path:hsa05200	Pathways in cancer	PRKCB	PRKCB	protein kinase C, beta	37	530	320	5353	0.2178	0.99999	1.16781	2.19892
path:hsa05200	Pathways in cancer	BID	BID	BH3 interacting domain death agonist	37	530	320	5353	0.2178	0.99999	1.16781	2.19892
path:hsa05200	Pathways in cancer	STK4	STK4	serine/threonine kinase 4	37	530	320	5353	0.2178	0.99999	1.16781	2.19892
path:hsa05200	Pathways in cancer	CASP8	CASP8	caspase 8, apoptosis-related cysteine peptidase	37	530	320	5353	0.2178	0.99999	1.16781	2.19892
path:hsa05200	Pathways in cancer	SPI1	SPI1	spleen focus forming virus (SFFV) proviral integration oncogene spi1	37	530	320	5353	0.2178	0.99999	1.16781	2.19892
path:hsa05200	Pathways in cancer	BIRC3	BIRC3	baculoviral IAP repeat containing 3	37	530	320	5353	0.2178	0.99999	1.16781	2.19892
path:hsa05200	Pathways in cancer	TCF7	TCF7	transcription factor 7 (T-cell specific, HMG-box)	37	530	320	5353	0.2178	0.99999	1.16781	2.19892
path:hsa05200	Pathways in cancer	FGF1	FGF1	fibroblast growth factor 1 (acidic)	37	530	320	5353	0.2178	0.99999	1.16781	2.19892
path:hsa05200	Pathways in cancer	STAT1	STAT1	signal transducer and activator of transcription 1, 91kDa	37	530	320	5353	0.2178	0.99999	1.16781	2.19892
path:hsa05200	Pathways in cancer	FZD5	FZD5	frizzled family receptor 5	37	530	320	5353	0.2178	0.99999	1.16781	2.19892
path:hsa05200	Pathways in cancer	TRAF3	TRAF3	TNF receptor-associated factor 3	37	530	320	5353	0.2178	0.99999	1.16781	2.19892
path:hsa05200	Pathways in cancer	MMP9	MMP9	matrix metallopeptidase 9 (gelatinase B, 92kDa gelatinase, 92kDa type IV collagenase)	37	530	320	5353	0.2178	0.99999	1.16781	2.19892
path:hsa05200	Pathways in cancer	RASSF5	RASSF5	Ras association (RalGDS/AF-6) domain family member 5	37	530	320	5353	0.2178	0.99999	1.16781	2.19892
path:hsa05200	Pathways in cancer	PIK3CD	PIK3CD	phosphoinositide-3-kinase, catalytic, delta polypeptide	37	530	320	5353	0.2178	0.99999	1.16781	2.19892
path:hsa05200	Pathways in cancer	PIAS2	PIAS2	protein inhibitor of activated STAT, 2	37	530	320	5353	0.2178	0.99999	1.16781	2.19892
path:hsa05200	Pathways in cancer	RAC2	RAC2	ras-related C3 botulinum toxin substrate 2 (rho family, small GTP binding protein Rac2)	37	530	320	5353	0.2178	0.99999	1.16781	2.19892
path:hsa05130	Pathogenic Escherichia coli infection	LY96	LY96	lymphocyte antigen 96	7	530	48	5353	0.225882	0.99999	1.47292	2.14636
path:hsa05130	Pathogenic Escherichia coli infection	CDH1	CDH1	cadherin 1, type 1, E-cadherin (epithelial)	7	530	48	5353	0.225882	0.99999	1.47292	2.14636
path:hsa05130	Pathogenic Escherichia coli infection	TUBB2B	TUBB2B	tubulin, beta 2B class IIb	7	530	48	5353	0.225882	0.99999	1.47292	2.14636
path:hsa05130	Pathogenic Escherichia coli infection	HCLS1	HCLS1	hematopoietic cell-specific Lyn substrate 1	7	530	48	5353	0.225882	0.99999	1.47292	2.14636
path:hsa05130	Pathogenic Escherichia coli infection	EZR	EZR	ezrin	7	530	48	5353	0.225882	0.99999	1.47292	2.14636
path:hsa05130	Pathogenic Escherichia coli infection	ARPC3	ARPC3	actin related protein 2/3 complex, subunit 3, 21kDa	7	530	48	5353	0.225882	0.99999	1.47292	2.14636
path:hsa05130	Pathogenic Escherichia coli infection	TUBA4A	TUBA4A	tubulin, alpha 4a	7	530	48	5353	0.225882	0.99999	1.47292	2.14636
path:hsa05222	Small cell lung cancer	BCL2	BCL2	B-cell CLL/lymphoma 2	11	530	84	5353	0.238378	0.99999	1.32262	2.06868
path:hsa05222	Small cell lung cancer	COL4A4	COL4A4	collagen, type IV, alpha 4	11	530	84	5353	0.238378	0.99999	1.32262	2.06868
path:hsa05222	Small cell lung cancer	TRAF5	TRAF5	TNF receptor-associated factor 5	11	530	84	5353	0.238378	0.99999	1.32262	2.06868
path:hsa05222	Small cell lung cancer	E2F2	E2F2	E2F transcription factor 2	11	530	84	5353	0.238378	0.99999	1.32262	2.06868
path:hsa05222	Small cell lung cancer	TRAF1	TRAF1	TNF receptor-associated factor 1	11	530	84	5353	0.238378	0.99999	1.32262	2.06868
path:hsa05222	Small cell lung cancer	PIAS1	PIAS1	protein inhibitor of activated STAT, 1	11	530	84	5353	0.238378	0.99999	1.32262	2.06868
path:hsa05222	Small cell lung cancer	TRAF4	TRAF4	TNF receptor-associated factor 4	11	530	84	5353	0.238378	0.99999	1.32262	2.06868
path:hsa05222	Small cell lung cancer	BIRC3	BIRC3	baculoviral IAP repeat containing 3	11	530	84	5353	0.238378	0.99999	1.32262	2.06868
path:hsa05222	Small cell lung cancer	TRAF3	TRAF3	TNF receptor-associated factor 3	11	530	84	5353	0.238378	0.99999	1.32262	2.06868
path:hsa05222	Small cell lung cancer	PIK3CD	PIK3CD	phosphoinositide-3-kinase, catalytic, delta polypeptide	11	530	84	5353	0.238378	0.99999	1.32262	2.06868
path:hsa05222	Small cell lung cancer	PIAS2	PIAS2	protein inhibitor of activated STAT, 2	11	530	84	5353	0.238378	0.99999	1.32262	2.06868
path:hsa00565	Ether lipid metabolism	LPCAT1	LPCAT1	lysophosphatidylcholine acyltransferase 1	5	530	33	5353	0.256367	0.99999	1.5303	1.96372
path:hsa00565	Ether lipid metabolism	PLA2G2C	PLA2G2C	phospholipase A2, group IIC	5	530	33	5353	0.256367	0.99999	1.5303	1.96372
path:hsa00565	Ether lipid metabolism	PLA2G7	PLA2G7	phospholipase A2, group VII (platelet-activating factor acetylhydrolase, plasma)	5	530	33	5353	0.256367	0.99999	1.5303	1.96372
path:hsa00565	Ether lipid metabolism	PLA2G2D	PLA2G2D	phospholipase A2, group IID	5	530	33	5353	0.256367	0.99999	1.5303	1.96372
path:hsa00565	Ether lipid metabolism	EPT1	EPT1	ethanolaminephosphotransferase 1 (CDP-ethanolamine-specific)	5	530	33	5353	0.256367	0.99999	1.5303	1.96372
path:hsa04810	Regulation of actin cytoskeleton	MYLPF	MYLPF	myosin light chain, phosphorylatable, fast skeletal muscle	24	530	207	5353	0.267957	0.99999	1.17101	1.89993
path:hsa04810	Regulation of actin cytoskeleton	ITGA4	ITGA4	integrin, alpha 4 (antigen CD49D, alpha 4 subunit of VLA-4 receptor)	24	530	207	5353	0.267957	0.99999	1.17101	1.89993
path:hsa04810	Regulation of actin cytoskeleton	CYFIP2	CYFIP2	cytoplasmic FMR1 interacting protein 2	24	530	207	5353	0.267957	0.99999	1.17101	1.89993
path:hsa04810	Regulation of actin cytoskeleton	VAV2	VAV2	vav 2 guanine nucleotide exchange factor	24	530	207	5353	0.267957	0.99999	1.17101	1.89993
path:hsa04810	Regulation of actin cytoskeleton	PIP4K2A	PIP4K2A	phosphatidylinositol-5-phosphate 4-kinase, type II, alpha	24	530	207	5353	0.267957	0.99999	1.17101	1.89993
path:hsa04810	Regulation of actin cytoskeleton	EZR	EZR	ezrin	24	530	207	5353	0.267957	0.99999	1.17101	1.89993
path:hsa04810	Regulation of actin cytoskeleton	ITGAM	ITGAM	integrin, alpha M (complement component 3 receptor 3 subunit)	24	530	207	5353	0.267957	0.99999	1.17101	1.89993
path:hsa04810	Regulation of actin cytoskeleton	ITGB2	ITGB2	integrin, beta 2 (complement component 3 receptor 3 and 4 subunit)	24	530	207	5353	0.267957	0.99999	1.17101	1.89993
path:hsa04810	Regulation of actin cytoskeleton	ARPC3	ARPC3	actin related protein 2/3 complex, subunit 3, 21kDa	24	530	207	5353	0.267957	0.99999	1.17101	1.89993
path:hsa04810	Regulation of actin cytoskeleton	CSK	CSK	c-src tyrosine kinase	24	530	207	5353	0.267957	0.99999	1.17101	1.89993
path:hsa04810	Regulation of actin cytoskeleton	PIP5K1B	PIP5K1B	phosphatidylinositol-4-phosphate 5-kinase, type I, beta	24	530	207	5353	0.267957	0.99999	1.17101	1.89993
path:hsa04810	Regulation of actin cytoskeleton	SSH2	SSH2	slingshot homolog 2 (Drosophila)	24	530	207	5353	0.267957	0.99999	1.17101	1.89993
path:hsa04810	Regulation of actin cytoskeleton	ITGAD	ITGAD	integrin, alpha D	24	530	207	5353	0.267957	0.99999	1.17101	1.89993
path:hsa04810	Regulation of actin cytoskeleton	ITGAX	ITGAX	integrin, alpha X (complement component 3 receptor 4 subunit)	24	530	207	5353	0.267957	0.99999	1.17101	1.89993
path:hsa04810	Regulation of actin cytoskeleton	FGF1	FGF1	fibroblast growth factor 1 (acidic)	24	530	207	5353	0.267957	0.99999	1.17101	1.89993
path:hsa04810	Regulation of actin cytoskeleton	PPP1CA	PPP1CA	protein phosphatase 1, catalytic subunit, alpha isozyme	24	530	207	5353	0.267957	0.99999	1.17101	1.89993
path:hsa04810	Regulation of actin cytoskeleton	ITGAL	ITGAL	integrin, alpha L (antigen CD11A (p180), lymphocyte function-associated antigen 1; alpha polypeptide)	24	530	207	5353	0.267957	0.99999	1.17101	1.89993
path:hsa04810	Regulation of actin cytoskeleton	NCKAP1L	NCKAP1L	NCK-associated protein 1-like	24	530	207	5353	0.267957	0.99999	1.17101	1.89993
path:hsa04810	Regulation of actin cytoskeleton	FGD3	FGD3	FYVE, RhoGEF and PH domain containing 3	24	530	207	5353	0.267957	0.99999	1.17101	1.89993
path:hsa04810	Regulation of actin cytoskeleton	PIK3CD	PIK3CD	phosphoinositide-3-kinase, catalytic, delta polypeptide	24	530	207	5353	0.267957	0.99999	1.17101	1.89993
path:hsa04810	Regulation of actin cytoskeleton	ITGB7	ITGB7	integrin, beta 7	24	530	207	5353	0.267957	0.99999	1.17101	1.89993
path:hsa04810	Regulation of actin cytoskeleton	RAC2	RAC2	ras-related C3 botulinum toxin substrate 2 (rho family, small GTP binding protein Rac2)	24	530	207	5353	0.267957	0.99999	1.17101	1.89993
path:hsa04810	Regulation of actin cytoskeleton	LIMK1	LIMK1	LIM domain kinase 1	24	530	207	5353	0.267957	0.99999	1.17101	1.89993
path:hsa04810	Regulation of actin cytoskeleton	VAV1	VAV1	vav 1 guanine nucleotide exchange factor	24	530	207	5353	0.267957	0.99999	1.17101	1.89993
path:hsa04120	Ubiquitin mediated proteolysis	CDC20	CDC20	cell division cycle 20 homolog (S. cerevisiae)	16	530	133	5353	0.272021	0.99999	1.21504	1.87821
path:hsa04120	Ubiquitin mediated proteolysis	UBE2L6	UBE2L6	ubiquitin-conjugating enzyme E2L 6	16	530	133	5353	0.272021	0.99999	1.21504	1.87821
path:hsa04120	Ubiquitin mediated proteolysis	UBA7	UBA7	ubiquitin-like modifier activating enzyme 7	16	530	133	5353	0.272021	0.99999	1.21504	1.87821
path:hsa04120	Ubiquitin mediated proteolysis	FBXO2	FBXO2	F-box protein 2	16	530	133	5353	0.272021	0.99999	1.21504	1.87821
path:hsa04120	Ubiquitin mediated proteolysis	VHL	VHL	von Hippel-Lindau tumor suppressor	16	530	133	5353	0.272021	0.99999	1.21504	1.87821
path:hsa04120	Ubiquitin mediated proteolysis	MAP3K1	MAP3K1	mitogen-activated protein kinase kinase kinase 1	16	530	133	5353	0.272021	0.99999	1.21504	1.87821
path:hsa04120	Ubiquitin mediated proteolysis	PIAS1	PIAS1	protein inhibitor of activated STAT, 1	16	530	133	5353	0.272021	0.99999	1.21504	1.87821
path:hsa04120	Ubiquitin mediated proteolysis	UBE2J1	UBE2J1	ubiquitin-conjugating enzyme E2, J1, U	16	530	133	5353	0.272021	0.99999	1.21504	1.87821
path:hsa04120	Ubiquitin mediated proteolysis	SYVN1	SYVN1	synovial apoptosis inhibitor 1, synoviolin	16	530	133	5353	0.272021	0.99999	1.21504	1.87821
path:hsa04120	Ubiquitin mediated proteolysis	BIRC3	BIRC3	baculoviral IAP repeat containing 3	16	530	133	5353	0.272021	0.99999	1.21504	1.87821
path:hsa04120	Ubiquitin mediated proteolysis	SOCS1	SOCS1	suppressor of cytokine signaling 1	16	530	133	5353	0.272021	0.99999	1.21504	1.87821
path:hsa04120	Ubiquitin mediated proteolysis	PPIL2	PPIL2	peptidylprolyl isomerase (cyclophilin)-like 2	16	530	133	5353	0.272021	0.99999	1.21504	1.87821
path:hsa04120	Ubiquitin mediated proteolysis	PIAS2	PIAS2	protein inhibitor of activated STAT, 2	16	530	133	5353	0.272021	0.99999	1.21504	1.87821
path:hsa04120	Ubiquitin mediated proteolysis	FBXW7	FBXW7	F-box and WD repeat domain containing 7	16	530	133	5353	0.272021	0.99999	1.21504	1.87821
path:hsa04120	Ubiquitin mediated proteolysis	CUL1	CUL1	cullin 1	16	530	133	5353	0.272021	0.99999	1.21504	1.87821
path:hsa04120	Ubiquitin mediated proteolysis	RHOBTB2	RHOBTB2	Rho-related BTB domain containing 2	16	530	133	5353	0.272021	0.99999	1.21504	1.87821
path:hsa03030	DNA replication	MCM2	MCM2	minichromosome maintenance complex component 2	5	530	35	5353	0.291982	0.99999	1.44286	1.77605
path:hsa03030	DNA replication	RNASEH2B	RNASEH2B	ribonuclease H2, subunit B	5	530	35	5353	0.291982	0.99999	1.44286	1.77605
path:hsa03030	DNA replication	MCM5	MCM5	minichromosome maintenance complex component 5	5	530	35	5353	0.291982	0.99999	1.44286	1.77605
path:hsa03030	DNA replication	LIG1	LIG1	ligase I, DNA, ATP-dependent	5	530	35	5353	0.291982	0.99999	1.44286	1.77605
path:hsa03030	DNA replication	POLD4	POLD4	polymerase (DNA-directed), delta 4	5	530	35	5353	0.291982	0.99999	1.44286	1.77605
path:hsa00920	Sulfur metabolism	CHST11	CHST11	carbohydrate (chondroitin 4) sulfotransferase 11	2	530	10	5353	0.295941	0.99999	2.02	1.75662
path:hsa00920	Sulfur metabolism	SULT1A1	SULT1A1	sulfotransferase family, cytosolic, 1A, phenol-preferring, member 1	2	530	10	5353	0.295941	0.99999	2.02	1.75662
path:hsa04370	VEGF signaling pathway	PLA2G2C	PLA2G2C	phospholipase A2, group IIC	9	530	72	5353	0.308223	0.99999	1.2625	1.69796
path:hsa04370	VEGF signaling pathway	NFATC1	NFATC1	nuclear factor of activated T-cells, cytoplasmic, calcineurin-dependent 1	9	530	72	5353	0.308223	0.99999	1.2625	1.69796
path:hsa04370	VEGF signaling pathway	PLCG2	PLCG2	phospholipase C, gamma 2 (phosphatidylinositol-specific)	9	530	72	5353	0.308223	0.99999	1.2625	1.69796
path:hsa04370	VEGF signaling pathway	PRKCB	PRKCB	protein kinase C, beta	9	530	72	5353	0.308223	0.99999	1.2625	1.69796
path:hsa04370	VEGF signaling pathway	MAPK13	MAPK13	mitogen-activated protein kinase 13	9	530	72	5353	0.308223	0.99999	1.2625	1.69796
path:hsa04370	VEGF signaling pathway	NFATC3	NFATC3	nuclear factor of activated T-cells, cytoplasmic, calcineurin-dependent 3	9	530	72	5353	0.308223	0.99999	1.2625	1.69796
path:hsa04370	VEGF signaling pathway	PLA2G2D	PLA2G2D	phospholipase A2, group IID	9	530	72	5353	0.308223	0.99999	1.2625	1.69796
path:hsa04370	VEGF signaling pathway	PIK3CD	PIK3CD	phosphoinositide-3-kinase, catalytic, delta polypeptide	9	530	72	5353	0.308223	0.99999	1.2625	1.69796
path:hsa04370	VEGF signaling pathway	RAC2	RAC2	ras-related C3 botulinum toxin substrate 2 (rho family, small GTP binding protein Rac2)	9	530	72	5353	0.308223	0.99999	1.2625	1.69796
path:hsa04974	Protein digestion and absorption	MEP1A	MEP1A	meprin A, alpha (PABA peptide hydrolase)	9	530	73	5353	0.320964	0.99999	1.24521	1.63952
path:hsa04974	Protein digestion and absorption	COL4A4	COL4A4	collagen, type IV, alpha 4	9	530	73	5353	0.320964	0.99999	1.24521	1.63952
path:hsa04974	Protein digestion and absorption	COL15A1	COL15A1	collagen, type XV, alpha 1	9	530	73	5353	0.320964	0.99999	1.24521	1.63952
path:hsa04974	Protein digestion and absorption	ATP1A4	ATP1A4	ATPase, Na+/K+ transporting, alpha 4 polypeptide	9	530	73	5353	0.320964	0.99999	1.24521	1.63952
path:hsa04974	Protein digestion and absorption	COL9A3	COL9A3	collagen, type IX, alpha 3	9	530	73	5353	0.320964	0.99999	1.24521	1.63952
path:hsa04974	Protein digestion and absorption	COL9A2	COL9A2	collagen, type IX, alpha 2	9	530	73	5353	0.320964	0.99999	1.24521	1.63952
path:hsa04974	Protein digestion and absorption	SLC7A9	SLC7A9	solute carrier family 7 (glycoprotein-associated amino acid transporter light chain, bo,+ system), member 9	9	530	73	5353	0.320964	0.99999	1.24521	1.63952
path:hsa04974	Protein digestion and absorption	SLC7A7	SLC7A7	solute carrier family 7 (amino acid transporter light chain, y+L system), member 7	9	530	73	5353	0.320964	0.99999	1.24521	1.63952
path:hsa04974	Protein digestion and absorption	KCNN4	KCNN4	potassium intermediate/small conductance calcium-activated channel, subfamily N, member 4	9	530	73	5353	0.320964	0.99999	1.24521	1.63952
path:hsa04973	Carbohydrate digestion and absorption	LCT	LCT	lactase	5	530	37	5353	0.328356	0.99999	1.36486	1.60667
path:hsa04973	Carbohydrate digestion and absorption	ATP1A4	ATP1A4	ATPase, Na+/K+ transporting, alpha 4 polypeptide	5	530	37	5353	0.328356	0.99999	1.36486	1.60667
path:hsa04973	Carbohydrate digestion and absorption	PRKCB	PRKCB	protein kinase C, beta	5	530	37	5353	0.328356	0.99999	1.36486	1.60667
path:hsa04973	Carbohydrate digestion and absorption	SLC2A5	SLC2A5	solute carrier family 2 (facilitated glucose/fructose transporter), member 5	5	530	37	5353	0.328356	0.99999	1.36486	1.60667
path:hsa04973	Carbohydrate digestion and absorption	PIK3CD	PIK3CD	phosphoinositide-3-kinase, catalytic, delta polypeptide	5	530	37	5353	0.328356	0.99999	1.36486	1.60667
path:hsa00790	Folate biosynthesis	ALPL	ALPL	alkaline phosphatase, liver/bone/kidney	2	530	11	5353	0.330433	0.99999	1.83636	1.59757
path:hsa00740	Riboflavin metabolism	ACPP	ACPP	acid phosphatase, prostate	2	530	11	5353	0.330433	0.99999	1.83636	1.59757
path:hsa00740	Riboflavin metabolism	ACP5	ACP5	acid phosphatase 5, tartrate resistant	2	530	11	5353	0.330433	0.99999	1.83636	1.59757
path:hsa00790	Folate biosynthesis	SPR	SPR	sepiapterin reductase (7,8-dihydrobiopterin:NADP+ oxidoreductase)	2	530	11	5353	0.330433	0.99999	1.83636	1.59757
path:hsa05221	Acute myeloid leukemia	LEF1	LEF1	lymphoid enhancer-binding factor 1	7	530	56	5353	0.341115	0.99999	1.2625	1.55167
path:hsa05221	Acute myeloid leukemia	CEBPA	CEBPA	CCAAT/enhancer binding protein (C/EBP), alpha	7	530	56	5353	0.341115	0.99999	1.2625	1.55167
path:hsa05221	Acute myeloid leukemia	FLT3	FLT3	fms-related tyrosine kinase 3	7	530	56	5353	0.341115	0.99999	1.2625	1.55167
path:hsa05221	Acute myeloid leukemia	SPI1	SPI1	spleen focus forming virus (SFFV) proviral integration oncogene spi1	7	530	56	5353	0.341115	0.99999	1.2625	1.55167
path:hsa05221	Acute myeloid leukemia	TCF7	TCF7	transcription factor 7 (T-cell specific, HMG-box)	7	530	56	5353	0.341115	0.99999	1.2625	1.55167
path:hsa05221	Acute myeloid leukemia	PIK3CD	PIK3CD	phosphoinositide-3-kinase, catalytic, delta polypeptide	7	530	56	5353	0.341115	0.99999	1.2625	1.55167
path:hsa05221	Acute myeloid leukemia	PIM2	PIM2	pim-2 oncogene	7	530	56	5353	0.341115	0.99999	1.2625	1.55167
path:hsa00512	O-Glycan biosynthesis	GALNTL1	GALNTL1	UDP-N-acetyl-alpha-D-galactosamine:polypeptide N-acetylgalactosaminyltransferase-like 1	4	530	29	5353	0.347523	0.99999	1.3931	1.52482
path:hsa00512	O-Glycan biosynthesis	GALNT8	GALNT8	UDP-N-acetyl-alpha-D-galactosamine:polypeptide N-acetylgalactosaminyltransferase 8 (GalNAc-T8)	4	530	29	5353	0.347523	0.99999	1.3931	1.52482
path:hsa00512	O-Glycan biosynthesis	GALNT6	GALNT6	UDP-N-acetyl-alpha-D-galactosamine:polypeptide N-acetylgalactosaminyltransferase 6 (GalNAc-T6)	4	530	29	5353	0.347523	0.99999	1.3931	1.52482
path:hsa00512	O-Glycan biosynthesis	GALNT14	GALNT14	UDP-N-acetyl-alpha-D-galactosamine:polypeptide N-acetylgalactosaminyltransferase 14 (GalNAc-T14)	4	530	29	5353	0.347523	0.99999	1.3931	1.52482
path:hsa05120	Epithelial cell signaling in Helicobacter pylori infection	ATP6V0E1	ATP6V0E1	ATPase, H+ transporting, lysosomal 9kDa, V0 subunit e1	8	530	67	5353	0.365349	0.99999	1.20597	1.45265
path:hsa04610	Complement and coagulation cascades	SERPINA5	SERPINA5	serpin peptidase inhibitor, clade A (alpha-1 antiproteinase, antitrypsin), member 5	8	530	67	5353	0.365349	0.99999	1.20597	1.45265
path:hsa04610	Complement and coagulation cascades	PLG	PLG	plasminogen	8	530	67	5353	0.365349	0.99999	1.20597	1.45265
path:hsa04610	Complement and coagulation cascades	CR2	CR2	complement component (3d/Epstein Barr virus) receptor 2	8	530	67	5353	0.365349	0.99999	1.20597	1.45265
path:hsa05120	Epithelial cell signaling in Helicobacter pylori infection	CCL5	CCL5	chemokine (C-C motif) ligand 5	8	530	67	5353	0.365349	0.99999	1.20597	1.45265
path:hsa04610	Complement and coagulation cascades	PROC	PROC	protein C (inactivator of coagulation factors Va and VIIIa)	8	530	67	5353	0.365349	0.99999	1.20597	1.45265
path:hsa04610	Complement and coagulation cascades	C2	C2	complement component 2	8	530	67	5353	0.365349	0.99999	1.20597	1.45265
path:hsa05120	Epithelial cell signaling in Helicobacter pylori infection	LYN	LYN	v-yes-1 Yamaguchi sarcoma viral related oncogene homolog	8	530	67	5353	0.365349	0.99999	1.20597	1.45265
path:hsa04610	Complement and coagulation cascades	F5	F5	coagulation factor V (proaccelerin, labile factor)	8	530	67	5353	0.365349	0.99999	1.20597	1.45265
path:hsa05120	Epithelial cell signaling in Helicobacter pylori infection	PLCG2	PLCG2	phospholipase C, gamma 2 (phosphatidylinositol-specific)	8	530	67	5353	0.365349	0.99999	1.20597	1.45265
path:hsa04610	Complement and coagulation cascades	C3	C3	complement component 3	8	530	67	5353	0.365349	0.99999	1.20597	1.45265
path:hsa05120	Epithelial cell signaling in Helicobacter pylori infection	TCIRG1	TCIRG1	T-cell, immune regulator 1, ATPase, H+ transporting, lysosomal V0 subunit A3	8	530	67	5353	0.365349	0.99999	1.20597	1.45265
path:hsa05120	Epithelial cell signaling in Helicobacter pylori infection	MAP3K14	MAP3K14	mitogen-activated protein kinase kinase kinase 14	8	530	67	5353	0.365349	0.99999	1.20597	1.45265
path:hsa05120	Epithelial cell signaling in Helicobacter pylori infection	CSK	CSK	c-src tyrosine kinase	8	530	67	5353	0.365349	0.99999	1.20597	1.45265
path:hsa05120	Epithelial cell signaling in Helicobacter pylori infection	MAPK13	MAPK13	mitogen-activated protein kinase 13	8	530	67	5353	0.365349	0.99999	1.20597	1.45265
path:hsa04610	Complement and coagulation cascades	CR1	CR1	complement component (3b/4b) receptor 1 (Knops blood group)	8	530	67	5353	0.365349	0.99999	1.20597	1.45265
path:hsa05146	Amoebiasis	IFNG	IFNG	interferon, gamma	12	530	105	5353	0.366223	0.99999	1.15429	1.44921
path:hsa05146	Amoebiasis	SERPINB9	SERPINB9	serpin peptidase inhibitor, clade B (ovalbumin), member 9	12	530	105	5353	0.366223	0.99999	1.15429	1.44921
path:hsa05146	Amoebiasis	CD1D	CD1D	CD1d molecule	12	530	105	5353	0.366223	0.99999	1.15429	1.44921
path:hsa05146	Amoebiasis	COL4A4	COL4A4	collagen, type IV, alpha 4	12	530	105	5353	0.366223	0.99999	1.15429	1.44921
path:hsa05146	Amoebiasis	IL10	IL10	interleukin 10	12	530	105	5353	0.366223	0.99999	1.15429	1.44921
path:hsa05146	Amoebiasis	SERPINB1	SERPINB1	serpin peptidase inhibitor, clade B (ovalbumin), member 1	12	530	105	5353	0.366223	0.99999	1.15429	1.44921
path:hsa05146	Amoebiasis	IL12A	IL12A	interleukin 12A (natural killer cell stimulatory factor 1, cytotoxic lymphocyte maturation factor 1, p35)	12	530	105	5353	0.366223	0.99999	1.15429	1.44921
path:hsa05146	Amoebiasis	ITGAM	ITGAM	integrin, alpha M (complement component 3 receptor 3 subunit)	12	530	105	5353	0.366223	0.99999	1.15429	1.44921
path:hsa05146	Amoebiasis	ITGB2	ITGB2	integrin, beta 2 (complement component 3 receptor 3 and 4 subunit)	12	530	105	5353	0.366223	0.99999	1.15429	1.44921
path:hsa05146	Amoebiasis	PRKCB	PRKCB	protein kinase C, beta	12	530	105	5353	0.366223	0.99999	1.15429	1.44921
path:hsa05146	Amoebiasis	TNF	TNF	tumor necrosis factor	12	530	105	5353	0.366223	0.99999	1.15429	1.44921
path:hsa05146	Amoebiasis	PIK3CD	PIK3CD	phosphoinositide-3-kinase, catalytic, delta polypeptide	12	530	105	5353	0.366223	0.99999	1.15429	1.44921
path:hsa04210	Apoptosis	BCL2	BCL2	B-cell CLL/lymphoma 2	10	530	87	5353	0.37889	0.99999	1.16092	1.40015
path:hsa04210	Apoptosis	MAP3K14	MAP3K14	mitogen-activated protein kinase kinase kinase 14	10	530	87	5353	0.37889	0.99999	1.16092	1.40015
path:hsa04210	Apoptosis	BAX	BAX	BCL2-associated X protein	10	530	87	5353	0.37889	0.99999	1.16092	1.40015
path:hsa04210	Apoptosis	BID	BID	BH3 interacting domain death agonist	10	530	87	5353	0.37889	0.99999	1.16092	1.40015
path:hsa04210	Apoptosis	ATM	ATM	ataxia telangiectasia mutated	10	530	87	5353	0.37889	0.99999	1.16092	1.40015
path:hsa04210	Apoptosis	CASP8	CASP8	caspase 8, apoptosis-related cysteine peptidase	10	530	87	5353	0.37889	0.99999	1.16092	1.40015
path:hsa04210	Apoptosis	BIRC3	BIRC3	baculoviral IAP repeat containing 3	10	530	87	5353	0.37889	0.99999	1.16092	1.40015
path:hsa04210	Apoptosis	MYD88	MYD88	myeloid differentiation primary response gene (88)	10	530	87	5353	0.37889	0.99999	1.16092	1.40015
path:hsa04210	Apoptosis	TNF	TNF	tumor necrosis factor	10	530	87	5353	0.37889	0.99999	1.16092	1.40015
path:hsa04210	Apoptosis	PIK3CD	PIK3CD	phosphoinositide-3-kinase, catalytic, delta polypeptide	10	530	87	5353	0.37889	0.99999	1.16092	1.40015
path:hsa04115	p53 signaling pathway	CCNB2	CCNB2	cyclin B2	8	530	68	5353	0.379324	0.99999	1.18824	1.3985
path:hsa04115	p53 signaling pathway	CHEK1	CHEK1	checkpoint kinase 1	8	530	68	5353	0.379324	0.99999	1.18824	1.3985
path:hsa04115	p53 signaling pathway	RRM2	RRM2	ribonucleotide reductase M2	8	530	68	5353	0.379324	0.99999	1.18824	1.3985
path:hsa04115	p53 signaling pathway	CD82	CD82	CD82 molecule	8	530	68	5353	0.379324	0.99999	1.18824	1.3985
path:hsa04115	p53 signaling pathway	BAX	BAX	BCL2-associated X protein	8	530	68	5353	0.379324	0.99999	1.18824	1.3985
path:hsa04115	p53 signaling pathway	BID	BID	BH3 interacting domain death agonist	8	530	68	5353	0.379324	0.99999	1.18824	1.3985
path:hsa04115	p53 signaling pathway	ATM	ATM	ataxia telangiectasia mutated	8	530	68	5353	0.379324	0.99999	1.18824	1.3985
path:hsa04115	p53 signaling pathway	CASP8	CASP8	caspase 8, apoptosis-related cysteine peptidase	8	530	68	5353	0.379324	0.99999	1.18824	1.3985
path:hsa00250	Alanine, aspartate and glutamate metabolism	ABAT	ABAT	4-aminobutyrate aminotransferase	4	530	32	5353	0.410733	0.99999	1.2625	1.28373
path:hsa00250	Alanine, aspartate and glutamate metabolism	ALDH5A1	ALDH5A1	aldehyde dehydrogenase 5 family, member A1	4	530	32	5353	0.410733	0.99999	1.2625	1.28373
path:hsa00250	Alanine, aspartate and glutamate metabolism	ACY3	ACY3	aspartoacylase (aminocyclase) 3	4	530	32	5353	0.410733	0.99999	1.2625	1.28373
path:hsa00250	Alanine, aspartate and glutamate metabolism	IL4I1	IL4I1	interleukin 4 induced 1	4	530	32	5353	0.410733	0.99999	1.2625	1.28373
path:hsa04970	Salivary secretion	LYZ	LYZ	lysozyme	9	530	81	5353	0.425165	0.99999	1.12222	1.23391
path:hsa04970	Salivary secretion	CD38	CD38	CD38 molecule	9	530	81	5353	0.425165	0.99999	1.12222	1.23391
path:hsa04970	Salivary secretion	CAMP	CAMP	cathelicidin antimicrobial peptide	9	530	81	5353	0.425165	0.99999	1.12222	1.23391
path:hsa04970	Salivary secretion	ADRB2	ADRB2	adrenergic, beta-2-, receptor, surface	9	530	81	5353	0.425165	0.99999	1.12222	1.23391
path:hsa04970	Salivary secretion	ATP1A4	ATP1A4	ATPase, Na+/K+ transporting, alpha 4 polypeptide	9	530	81	5353	0.425165	0.99999	1.12222	1.23391
path:hsa04970	Salivary secretion	PRKCB	PRKCB	protein kinase C, beta	9	530	81	5353	0.425165	0.99999	1.12222	1.23391
path:hsa04970	Salivary secretion	CST5	CST5	cystatin D	9	530	81	5353	0.425165	0.99999	1.12222	1.23391
path:hsa04970	Salivary secretion	KCNN4	KCNN4	potassium intermediate/small conductance calcium-activated channel, subfamily N, member 4	9	530	81	5353	0.425165	0.99999	1.12222	1.23391
path:hsa04970	Salivary secretion	ADCY7	ADCY7	adenylate cyclase 7	9	530	81	5353	0.425165	0.99999	1.12222	1.23391
path:hsa05223	Non-small cell lung cancer	E2F2	E2F2	E2F transcription factor 2	6	530	52	5353	0.426783	0.99999	1.16538	1.22842
path:hsa05223	Non-small cell lung cancer	PLCG2	PLCG2	phospholipase C, gamma 2 (phosphatidylinositol-specific)	6	530	52	5353	0.426783	0.99999	1.16538	1.22842
path:hsa05223	Non-small cell lung cancer	PRKCB	PRKCB	protein kinase C, beta	6	530	52	5353	0.426783	0.99999	1.16538	1.22842
path:hsa05223	Non-small cell lung cancer	STK4	STK4	serine/threonine kinase 4	6	530	52	5353	0.426783	0.99999	1.16538	1.22842
path:hsa05223	Non-small cell lung cancer	RASSF5	RASSF5	Ras association (RalGDS/AF-6) domain family member 5	6	530	52	5353	0.426783	0.99999	1.16538	1.22842
path:hsa05223	Non-small cell lung cancer	PIK3CD	PIK3CD	phosphoinositide-3-kinase, catalytic, delta polypeptide	6	530	52	5353	0.426783	0.99999	1.16538	1.22842
path:hsa05210	Colorectal cancer	BIRC5	BIRC5	baculoviral IAP repeat containing 5	7	530	62	5353	0.431596	0.99999	1.14032	1.21225
path:hsa05210	Colorectal cancer	BCL2	BCL2	B-cell CLL/lymphoma 2	7	530	62	5353	0.431596	0.99999	1.14032	1.21225
path:hsa05210	Colorectal cancer	LEF1	LEF1	lymphoid enhancer-binding factor 1	7	530	62	5353	0.431596	0.99999	1.14032	1.21225
path:hsa05210	Colorectal cancer	BAX	BAX	BCL2-associated X protein	7	530	62	5353	0.431596	0.99999	1.14032	1.21225
path:hsa05210	Colorectal cancer	TCF7	TCF7	transcription factor 7 (T-cell specific, HMG-box)	7	530	62	5353	0.431596	0.99999	1.14032	1.21225
path:hsa05210	Colorectal cancer	PIK3CD	PIK3CD	phosphoinositide-3-kinase, catalytic, delta polypeptide	7	530	62	5353	0.431596	0.99999	1.14032	1.21225
path:hsa05210	Colorectal cancer	RAC2	RAC2	ras-related C3 botulinum toxin substrate 2 (rho family, small GTP binding protein Rac2)	7	530	62	5353	0.431596	0.99999	1.14032	1.21225
path:hsa00400	Phenylalanine, tyrosine and tryptophan biosynthesis	IL4I1	IL4I1	interleukin 4 induced 1	1	530	5	5353	0.432903	0.99999	2.02	1.20788
path:hsa04110	Cell cycle	TTK	TTK	TTK protein kinase	13	530	122	5353	0.445758	0.99999	1.07623	1.16567
path:hsa04110	Cell cycle	CCNB2	CCNB2	cyclin B2	13	530	122	5353	0.445758	0.99999	1.07623	1.16567
path:hsa04110	Cell cycle	CHEK1	CHEK1	checkpoint kinase 1	13	530	122	5353	0.445758	0.99999	1.07623	1.16567
path:hsa04110	Cell cycle	ESPL1	ESPL1	extra spindle pole bodies homolog 1 (S. cerevisiae)	13	530	122	5353	0.445758	0.99999	1.07623	1.16567
path:hsa04110	Cell cycle	CDC20	CDC20	cell division cycle 20 homolog (S. cerevisiae)	13	530	122	5353	0.445758	0.99999	1.07623	1.16567
path:hsa04110	Cell cycle	MCM2	MCM2	minichromosome maintenance complex component 2	13	530	122	5353	0.445758	0.99999	1.07623	1.16567
path:hsa04110	Cell cycle	CDKN2D	CDKN2D	cyclin-dependent kinase inhibitor 2D (p19, inhibits CDK4)	13	530	122	5353	0.445758	0.99999	1.07623	1.16567
path:hsa04110	Cell cycle	E2F2	E2F2	E2F transcription factor 2	13	530	122	5353	0.445758	0.99999	1.07623	1.16567
path:hsa04110	Cell cycle	MAD1L1	MAD1L1	MAD1 mitotic arrest deficient-like 1 (yeast)	13	530	122	5353	0.445758	0.99999	1.07623	1.16567
path:hsa04110	Cell cycle	ATM	ATM	ataxia telangiectasia mutated	13	530	122	5353	0.445758	0.99999	1.07623	1.16567
path:hsa04110	Cell cycle	MCM5	MCM5	minichromosome maintenance complex component 5	13	530	122	5353	0.445758	0.99999	1.07623	1.16567
path:hsa04110	Cell cycle	E2F5	E2F5	E2F transcription factor 5, p130-binding	13	530	122	5353	0.445758	0.99999	1.07623	1.16567
path:hsa04110	Cell cycle	CUL1	CUL1	cullin 1	13	530	122	5353	0.445758	0.99999	1.07623	1.16567
path:hsa02010	ABC transporters	ABCA6	ABCA6	ATP-binding cassette, sub-family A (ABC1), member 6	5	530	44	5353	0.456527	0.99999	1.14773	1.13123
path:hsa02010	ABC transporters	ABCG1	ABCG1	ATP-binding cassette, sub-family G (WHITE), member 1	5	530	44	5353	0.456527	0.99999	1.14773	1.13123
path:hsa02010	ABC transporters	ABCC3	ABCC3	ATP-binding cassette, sub-family C (CFTR/MRP), member 3	5	530	44	5353	0.456527	0.99999	1.14773	1.13123
path:hsa02010	ABC transporters	ABCB4	ABCB4	ATP-binding cassette, sub-family B (MDR/TAP), member 4	5	530	44	5353	0.456527	0.99999	1.14773	1.13123
path:hsa02010	ABC transporters	ABCA7	ABCA7	ATP-binding cassette, sub-family A (ABC1), member 7	5	530	44	5353	0.456527	0.99999	1.14773	1.13123
path:hsa00533	Glycosaminoglycan biosynthesis - keratan sulfate	CHST2	CHST2	carbohydrate (N-acetylglucosamine-6-O) sulfotransferase 2	2	530	15	5353	0.461656	0.99999	1.34667	1.11511
path:hsa00533	Glycosaminoglycan biosynthesis - keratan sulfate	CHST4	CHST4	carbohydrate (N-acetylglucosamine 6-O) sulfotransferase 4	2	530	15	5353	0.461656	0.99999	1.34667	1.11511
path:hsa00460	Cyanoamino acid metabolism	SHMT2	SHMT2	serine hydroxymethyltransferase 2 (mitochondrial)	1	530	6	5353	0.484029	0.99999	1.68333	1.04684
path:hsa04144	Endocytosis	HLA-F	HLA-F	major histocompatibility complex, class I, F	20	530	196	5353	0.485612	0.99999	1.03061	1.04212
path:hsa04144	Endocytosis	IQSEC1	IQSEC1	IQ motif and Sec7 domain 1	20	530	196	5353	0.485612	0.99999	1.03061	1.04212
path:hsa04144	Endocytosis	FOLR2	FOLR2	folate receptor 2 (fetal)	20	530	196	5353	0.485612	0.99999	1.03061	1.04212
path:hsa04144	Endocytosis	RAB11FIP4	RAB11FIP4	RAB11 family interacting protein 4 (class II)	20	530	196	5353	0.485612	0.99999	1.03061	1.04212
path:hsa04144	Endocytosis	ADRB2	ADRB2	adrenergic, beta-2-, receptor, surface	20	530	196	5353	0.485612	0.99999	1.03061	1.04212
path:hsa04144	Endocytosis	ARAP2	ARAP2	ArfGAP with RhoGAP domain, ankyrin repeat and PH domain 2	20	530	196	5353	0.485612	0.99999	1.03061	1.04212
path:hsa04144	Endocytosis	PIP5KL1	PIP5KL1	phosphatidylinositol-4-phosphate 5-kinase-like 1	20	530	196	5353	0.485612	0.99999	1.03061	1.04212
path:hsa04144	Endocytosis	ADRBK2	ADRBK2	adrenergic, beta, receptor kinase 2	20	530	196	5353	0.485612	0.99999	1.03061	1.04212
path:hsa04144	Endocytosis	CCR5	CCR5	chemokine (C-C motif) receptor 5	20	530	196	5353	0.485612	0.99999	1.03061	1.04212
path:hsa04144	Endocytosis	IL2RA	IL2RA	interleukin 2 receptor, alpha	20	530	196	5353	0.485612	0.99999	1.03061	1.04212
path:hsa04144	Endocytosis	GIT2	GIT2	G protein-coupled receptor kinase interacting ArfGAP 2	20	530	196	5353	0.485612	0.99999	1.03061	1.04212
path:hsa04144	Endocytosis	PIP5K1B	PIP5K1B	phosphatidylinositol-4-phosphate 5-kinase, type I, beta	20	530	196	5353	0.485612	0.99999	1.03061	1.04212
path:hsa04144	Endocytosis	ARAP1	ARAP1	ArfGAP with RhoGAP domain, ankyrin repeat and PH domain 1	20	530	196	5353	0.485612	0.99999	1.03061	1.04212
path:hsa04144	Endocytosis	CXCR4	CXCR4	chemokine (C-X-C motif) receptor 4	20	530	196	5353	0.485612	0.99999	1.03061	1.04212
path:hsa04144	Endocytosis	IL2RB	IL2RB	interleukin 2 receptor, beta	20	530	196	5353	0.485612	0.99999	1.03061	1.04212
path:hsa04144	Endocytosis	GRK6	GRK6	G protein-coupled receptor kinase 6	20	530	196	5353	0.485612	0.99999	1.03061	1.04212
path:hsa04144	Endocytosis	RAB11FIP1	RAB11FIP1	RAB11 family interacting protein 1 (class I)	20	530	196	5353	0.485612	0.99999	1.03061	1.04212
path:hsa04144	Endocytosis	DNM3	DNM3	dynamin 3	20	530	196	5353	0.485612	0.99999	1.03061	1.04212
path:hsa04144	Endocytosis	IL2RG	IL2RG	interleukin 2 receptor, gamma	20	530	196	5353	0.485612	0.99999	1.03061	1.04212
path:hsa04144	Endocytosis	PSD4	PSD4	pleckstrin and Sec7 domain containing 4	20	530	196	5353	0.485612	0.99999	1.03061	1.04212
path:hsa00511	Other glycan degradation	FUCA1	FUCA1	fucosidase, alpha-L- 1, tissue	2	530	16	5353	0.492089	0.99999	1.2625	1.02301
path:hsa00511	Other glycan degradation	MAN2B1	MAN2B1	mannosidase, alpha, class 2B, member 1	2	530	16	5353	0.492089	0.99999	1.2625	1.02301
path:hsa04330	Notch signaling pathway	LFNG	LFNG	LFNG O-fucosylpeptide 3-beta-N-acetylglucosaminyltransferase	5	530	46	5353	0.492128	0.99999	1.09783	1.02289
path:hsa04330	Notch signaling pathway	DTX1	DTX1	deltex homolog 1 (Drosophila)	5	530	46	5353	0.492128	0.99999	1.09783	1.02289
path:hsa04330	Notch signaling pathway	NUMB	NUMB	numb homolog (Drosophila)	5	530	46	5353	0.492128	0.99999	1.09783	1.02289
path:hsa04330	Notch signaling pathway	MFNG	MFNG	MFNG O-fucosylpeptide 3-beta-N-acetylglucosaminyltransferase	5	530	46	5353	0.492128	0.99999	1.09783	1.02289
path:hsa04330	Notch signaling pathway	DTX4	DTX4	deltex homolog 4 (Drosophila)	5	530	46	5353	0.492128	0.99999	1.09783	1.02289
path:hsa05160	Hepatitis C	OAS2	OAS2	2'-5'-oligoadenylate synthetase 2, 69/71kDa	13	530	127	5353	0.498799	0.99999	1.03386	1.00347
path:hsa05160	Hepatitis C	IRF1	IRF1	interferon regulatory factor 1	13	530	127	5353	0.498799	0.99999	1.03386	1.00347
path:hsa05160	Hepatitis C	PPP2R2C	PPP2R2C	protein phosphatase 2, regulatory subunit B, gamma	13	530	127	5353	0.498799	0.99999	1.03386	1.00347
path:hsa05160	Hepatitis C	OAS1	OAS1	2'-5'-oligoadenylate synthetase 1, 40/46kDa	13	530	127	5353	0.498799	0.99999	1.03386	1.00347
path:hsa05160	Hepatitis C	PIAS1	PIAS1	protein inhibitor of activated STAT, 1	13	530	127	5353	0.498799	0.99999	1.03386	1.00347
path:hsa05160	Hepatitis C	IKBKE	IKBKE	inhibitor of kappa light polypeptide gene enhancer in B-cells, kinase epsilon	13	530	127	5353	0.498799	0.99999	1.03386	1.00347
path:hsa05160	Hepatitis C	MAPK13	MAPK13	mitogen-activated protein kinase 13	13	530	127	5353	0.498799	0.99999	1.03386	1.00347
path:hsa05160	Hepatitis C	IRF7	IRF7	interferon regulatory factor 7	13	530	127	5353	0.498799	0.99999	1.03386	1.00347
path:hsa05160	Hepatitis C	STAT1	STAT1	signal transducer and activator of transcription 1, 91kDa	13	530	127	5353	0.498799	0.99999	1.03386	1.00347
path:hsa05160	Hepatitis C	TRAF3	TRAF3	TNF receptor-associated factor 3	13	530	127	5353	0.498799	0.99999	1.03386	1.00347
path:hsa05160	Hepatitis C	TNF	TNF	tumor necrosis factor	13	530	127	5353	0.498799	0.99999	1.03386	1.00347
path:hsa05160	Hepatitis C	PIK3CD	PIK3CD	phosphoinositide-3-kinase, catalytic, delta polypeptide	13	530	127	5353	0.498799	0.99999	1.03386	1.00347
path:hsa05160	Hepatitis C	PIAS2	PIAS2	protein inhibitor of activated STAT, 2	13	530	127	5353	0.498799	0.99999	1.03386	1.00347
path:hsa04930	Type II diabetes mellitus	PRKCD	PRKCD	protein kinase C, delta	5	530	47	5353	0.509601	0.99999	1.07447	0.972561
path:hsa04930	Type II diabetes mellitus	CACNA1A	CACNA1A	calcium channel, voltage-dependent, P/Q type, alpha 1A subunit	5	530	47	5353	0.509601	0.99999	1.07447	0.972561
path:hsa04930	Type II diabetes mellitus	SOCS1	SOCS1	suppressor of cytokine signaling 1	5	530	47	5353	0.509601	0.99999	1.07447	0.972561
path:hsa04930	Type II diabetes mellitus	TNF	TNF	tumor necrosis factor	5	530	47	5353	0.509601	0.99999	1.07447	0.972561
path:hsa04930	Type II diabetes mellitus	PIK3CD	PIK3CD	phosphoinositide-3-kinase, catalytic, delta polypeptide	5	530	47	5353	0.509601	0.99999	1.07447	0.972561
path:hsa00592	alpha-Linolenic acid metabolism	PLA2G2C	PLA2G2C	phospholipase A2, group IIC	2	530	17	5353	0.521402	0.99999	1.18824	0.939531
path:hsa00592	alpha-Linolenic acid metabolism	PLA2G2D	PLA2G2D	phospholipase A2, group IID	2	530	17	5353	0.521402	0.99999	1.18824	0.939531
path:hsa03440	Homologous recombination	RAD51	RAD51	RAD51 homolog (S. cerevisiae)	3	530	28	5353	0.538521	0.99999	1.08214	0.892924
path:hsa00650	Butanoate metabolism	ABAT	ABAT	4-aminobutyrate aminotransferase	3	530	28	5353	0.538521	0.99999	1.08214	0.892924
path:hsa05216	Thyroid cancer	LEF1	LEF1	lymphoid enhancer-binding factor 1	3	530	28	5353	0.538521	0.99999	1.08214	0.892924
path:hsa05216	Thyroid cancer	CDH1	CDH1	cadherin 1, type 1, E-cadherin (epithelial)	3	530	28	5353	0.538521	0.99999	1.08214	0.892924
path:hsa00650	Butanoate metabolism	BDH1	BDH1	3-hydroxybutyrate dehydrogenase, type 1	3	530	28	5353	0.538521	0.99999	1.08214	0.892924
path:hsa00650	Butanoate metabolism	ALDH5A1	ALDH5A1	aldehyde dehydrogenase 5 family, member A1	3	530	28	5353	0.538521	0.99999	1.08214	0.892924
path:hsa03440	Homologous recombination	BLM	BLM	Bloom syndrome, RecQ helicase-like	3	530	28	5353	0.538521	0.99999	1.08214	0.892924
path:hsa05216	Thyroid cancer	TCF7	TCF7	transcription factor 7 (T-cell specific, HMG-box)	3	530	28	5353	0.538521	0.99999	1.08214	0.892924
path:hsa03440	Homologous recombination	POLD4	POLD4	polymerase (DNA-directed), delta 4	3	530	28	5353	0.538521	0.99999	1.08214	0.892924
path:hsa04520	Adherens junction	LEF1	LEF1	lymphoid enhancer-binding factor 1	7	530	70	5353	0.548532	0.99999	1.01	0.866352
path:hsa04520	Adherens junction	CDH1	CDH1	cadherin 1, type 1, E-cadherin (epithelial)	7	530	70	5353	0.548532	0.99999	1.01	0.866352
path:hsa04520	Adherens junction	PTPRJ	PTPRJ	protein tyrosine phosphatase, receptor type, J	7	530	70	5353	0.548532	0.99999	1.01	0.866352
path:hsa04520	Adherens junction	CSNK2A2	CSNK2A2	casein kinase 2, alpha prime polypeptide	7	530	70	5353	0.548532	0.99999	1.01	0.866352
path:hsa04520	Adherens junction	TCF7	TCF7	transcription factor 7 (T-cell specific, HMG-box)	7	530	70	5353	0.548532	0.99999	1.01	0.866352
path:hsa04520	Adherens junction	RAC2	RAC2	ras-related C3 botulinum toxin substrate 2 (rho family, small GTP binding protein Rac2)	7	530	70	5353	0.548532	0.99999	1.01	0.866352
path:hsa04520	Adherens junction	PTPN6	PTPN6	protein tyrosine phosphatase, non-receptor type 6	7	530	70	5353	0.548532	0.99999	1.01	0.866352
path:hsa00100	Steroid biosynthesis	CYP27B1	CYP27B1	cytochrome P450, family 27, subfamily B, polypeptide 1	2	530	18	5353	0.54955	0.99999	1.12222	0.863676
path:hsa00100	Steroid biosynthesis	TM7SF2	TM7SF2	transmembrane 7 superfamily member 2	2	530	18	5353	0.54955	0.99999	1.12222	0.863676
path:hsa04744	Phototransduction	RGS9	RGS9	regulator of G-protein signaling 9	3	530	29	5353	0.560466	0.99999	1.04483	0.835302
path:hsa04744	Phototransduction	PDE6G	PDE6G	phosphodiesterase 6G, cGMP-specific, rod, gamma	3	530	29	5353	0.560466	0.99999	1.04483	0.835302
path:hsa04744	Phototransduction	PDE6B	PDE6B	phosphodiesterase 6B, cGMP-specific, rod, beta	3	530	29	5353	0.560466	0.99999	1.04483	0.835302
path:hsa04722	Neurotrophin signaling pathway	BCL2	BCL2	B-cell CLL/lymphoma 2	12	530	123	5353	0.564058	0.99999	0.985366	0.826084
path:hsa04722	Neurotrophin signaling pathway	PRKCD	PRKCD	protein kinase C, delta	12	530	123	5353	0.564058	0.99999	0.985366	0.826084
path:hsa04722	Neurotrophin signaling pathway	MAP3K1	MAP3K1	mitogen-activated protein kinase kinase kinase 1	12	530	123	5353	0.564058	0.99999	0.985366	0.826084
path:hsa04722	Neurotrophin signaling pathway	CAMK4	CAMK4	calcium/calmodulin-dependent protein kinase IV	12	530	123	5353	0.564058	0.99999	0.985366	0.826084
path:hsa04722	Neurotrophin signaling pathway	PLCG2	PLCG2	phospholipase C, gamma 2 (phosphatidylinositol-specific)	12	530	123	5353	0.564058	0.99999	0.985366	0.826084
path:hsa04722	Neurotrophin signaling pathway	BAX	BAX	BCL2-associated X protein	12	530	123	5353	0.564058	0.99999	0.985366	0.826084
path:hsa04722	Neurotrophin signaling pathway	CSK	CSK	c-src tyrosine kinase	12	530	123	5353	0.564058	0.99999	0.985366	0.826084
path:hsa04722	Neurotrophin signaling pathway	MAPK13	MAPK13	mitogen-activated protein kinase 13	12	530	123	5353	0.564058	0.99999	0.985366	0.826084
path:hsa04722	Neurotrophin signaling pathway	SH2B2	SH2B2	SH2B adaptor protein 2	12	530	123	5353	0.564058	0.99999	0.985366	0.826084
path:hsa04722	Neurotrophin signaling pathway	NFKBIE	NFKBIE	nuclear factor of kappa light polypeptide gene enhancer in B-cells inhibitor, epsilon	12	530	123	5353	0.564058	0.99999	0.985366	0.826084
path:hsa04722	Neurotrophin signaling pathway	RPS6KA1	RPS6KA1	ribosomal protein S6 kinase, 90kDa, polypeptide 1	12	530	123	5353	0.564058	0.99999	0.985366	0.826084
path:hsa04722	Neurotrophin signaling pathway	PIK3CD	PIK3CD	phosphoinositide-3-kinase, catalytic, delta polypeptide	12	530	123	5353	0.564058	0.99999	0.985366	0.826084
path:hsa05219	Bladder cancer	CDH1	CDH1	cadherin 1, type 1, E-cadherin (epithelial)	4	530	40	5353	0.569192	0.99999	1.01	0.813013
path:hsa05219	Bladder cancer	E2F2	E2F2	E2F transcription factor 2	4	530	40	5353	0.569192	0.99999	1.01	0.813013
path:hsa05219	Bladder cancer	TYMP	TYMP	thymidine phosphorylase	4	530	40	5353	0.569192	0.99999	1.01	0.813013
path:hsa05219	Bladder cancer	MMP9	MMP9	matrix metallopeptidase 9 (gelatinase B, 92kDa gelatinase, 92kDa type IV collagenase)	4	530	40	5353	0.569192	0.99999	1.01	0.813013
path:hsa00860	Porphyrin and chlorophyll metabolism	HMOX1	HMOX1	heme oxygenase (decycling) 1	3	530	30	5353	0.58176	0.99999	1.01	0.781505
path:hsa00860	Porphyrin and chlorophyll metabolism	COX10	COX10	COX10 homolog, cytochrome c oxidase assembly protein, heme A: farnesyltransferase (yeast)	3	530	30	5353	0.58176	0.99999	1.01	0.781505
path:hsa00860	Porphyrin and chlorophyll metabolism	UGT2B4	UGT2B4	UDP glucuronosyltransferase 2 family, polypeptide B4	3	530	30	5353	0.58176	0.99999	1.01	0.781505
path:hsa00590	Arachidonic acid metabolism	GPX7	GPX7	glutathione peroxidase 7	5	530	52	5353	0.592744	0.99999	0.971154	0.754519
path:hsa00590	Arachidonic acid metabolism	PLA2G2C	PLA2G2C	phospholipase A2, group IIC	5	530	52	5353	0.592744	0.99999	0.971154	0.754519
path:hsa00590	Arachidonic acid metabolism	PLA2G2D	PLA2G2D	phospholipase A2, group IID	5	530	52	5353	0.592744	0.99999	0.971154	0.754519
path:hsa00590	Arachidonic acid metabolism	ALOX5	ALOX5	arachidonate 5-lipoxygenase	5	530	52	5353	0.592744	0.99999	0.971154	0.754519
path:hsa00590	Arachidonic acid metabolism	PTGDS	PTGDS	prostaglandin D2 synthase 21kDa (brain)	5	530	52	5353	0.592744	0.99999	0.971154	0.754519
path:hsa05014	Amyotrophic lateral sclerosis (ALS)	BCL2	BCL2	B-cell CLL/lymphoma 2	5	530	53	5353	0.608401	0.99999	0.95283	0.716906
path:hsa05014	Amyotrophic lateral sclerosis (ALS)	BAX	BAX	BCL2-associated X protein	5	530	53	5353	0.608401	0.99999	0.95283	0.716906
path:hsa05014	Amyotrophic lateral sclerosis (ALS)	BID	BID	BH3 interacting domain death agonist	5	530	53	5353	0.608401	0.99999	0.95283	0.716906
path:hsa05014	Amyotrophic lateral sclerosis (ALS)	MAPK13	MAPK13	mitogen-activated protein kinase 13	5	530	53	5353	0.608401	0.99999	0.95283	0.716906
path:hsa05014	Amyotrophic lateral sclerosis (ALS)	TNF	TNF	tumor necrosis factor	5	530	53	5353	0.608401	0.99999	0.95283	0.716906
path:hsa00072	Synthesis and degradation of ketone bodies	BDH1	BDH1	3-hydroxybutyrate dehydrogenase, type 1	1	530	9	5353	0.611335	0.99999	1.12222	0.709964
path:hsa03410	Base excision repair	OGG1	OGG1	8-oxoguanine DNA glycosylase	3	530	32	5353	0.622316	0.99999	0.946875	0.68428
path:hsa03410	Base excision repair	LIG1	LIG1	ligase I, DNA, ATP-dependent	3	530	32	5353	0.622316	0.99999	0.946875	0.68428
path:hsa03410	Base excision repair	POLD4	POLD4	polymerase (DNA-directed), delta 4	3	530	32	5353	0.622316	0.99999	0.946875	0.68428
path:hsa04360	Axon guidance	SEMA4B	SEMA4B	sema domain, immunoglobulin domain (Ig), transmembrane domain (TM) and short cytoplasmic domain, (semaphorin) 4B	12	530	129	5353	0.624866	0.99999	0.939535	0.678381
path:hsa04360	Axon guidance	SEMA7A	SEMA7A	semaphorin 7A, GPI membrane anchor (John Milton Hagen blood group)	12	530	129	5353	0.624866	0.99999	0.939535	0.678381
path:hsa04360	Axon guidance	EPHB6	EPHB6	EPH receptor B6	12	530	129	5353	0.624866	0.99999	0.939535	0.678381
path:hsa04360	Axon guidance	NFATC1	NFATC1	nuclear factor of activated T-cells, cytoplasmic, calcineurin-dependent 1	12	530	129	5353	0.624866	0.99999	0.939535	0.678381
path:hsa04360	Axon guidance	SEMA4A	SEMA4A	sema domain, immunoglobulin domain (Ig), transmembrane domain (TM) and short cytoplasmic domain, (semaphorin) 4A	12	530	129	5353	0.624866	0.99999	0.939535	0.678381
path:hsa04360	Axon guidance	LRRC4C	LRRC4C	leucine rich repeat containing 4C	12	530	129	5353	0.624866	0.99999	0.939535	0.678381
path:hsa04360	Axon guidance	NFATC3	NFATC3	nuclear factor of activated T-cells, cytoplasmic, calcineurin-dependent 3	12	530	129	5353	0.624866	0.99999	0.939535	0.678381
path:hsa04360	Axon guidance	CXCR4	CXCR4	chemokine (C-X-C motif) receptor 4	12	530	129	5353	0.624866	0.99999	0.939535	0.678381
path:hsa04360	Axon guidance	EPHA1	EPHA1	EPH receptor A1	12	530	129	5353	0.624866	0.99999	0.939535	0.678381
path:hsa04360	Axon guidance	SEMA4D	SEMA4D	sema domain, immunoglobulin domain (Ig), transmembrane domain (TM) and short cytoplasmic domain, (semaphorin) 4D	12	530	129	5353	0.624866	0.99999	0.939535	0.678381
path:hsa04360	Axon guidance	RAC2	RAC2	ras-related C3 botulinum toxin substrate 2 (rho family, small GTP binding protein Rac2)	12	530	129	5353	0.624866	0.99999	0.939535	0.678381
path:hsa04360	Axon guidance	LIMK1	LIMK1	LIM domain kinase 1	12	530	129	5353	0.624866	0.99999	0.939535	0.678381
path:hsa04710	Circadian rhythm - mammal	BHLHE41	BHLHE41	basic helix-loop-helix family, member e41	2	530	21	5353	0.626792	0.99999	0.961905	0.673941
path:hsa04710	Circadian rhythm - mammal	CUL1	CUL1	cullin 1	2	530	21	5353	0.626792	0.99999	0.961905	0.673941
path:hsa00564	Glycerophospholipid metabolism	LPCAT3	LPCAT3	lysophosphatidylcholine acyltransferase 3	7	530	76	5353	0.628838	0.99999	0.930263	0.669239
path:hsa00564	Glycerophospholipid metabolism	LPCAT1	LPCAT1	lysophosphatidylcholine acyltransferase 1	7	530	76	5353	0.628838	0.99999	0.930263	0.669239
path:hsa00564	Glycerophospholipid metabolism	PLA2G2C	PLA2G2C	phospholipase A2, group IIC	7	530	76	5353	0.628838	0.99999	0.930263	0.669239
path:hsa00564	Glycerophospholipid metabolism	ACHE	ACHE	acetylcholinesterase	7	530	76	5353	0.628838	0.99999	0.930263	0.669239
path:hsa00564	Glycerophospholipid metabolism	PLA2G2D	PLA2G2D	phospholipase A2, group IID	7	530	76	5353	0.628838	0.99999	0.930263	0.669239
path:hsa00564	Glycerophospholipid metabolism	DGKD	DGKD	diacylglycerol kinase, delta 130kDa	7	530	76	5353	0.628838	0.99999	0.930263	0.669239
path:hsa00564	Glycerophospholipid metabolism	EPT1	EPT1	ethanolaminephosphotransferase 1 (CDP-ethanolamine-specific)	7	530	76	5353	0.628838	0.99999	0.930263	0.669239
path:hsa05217	Basal cell carcinoma	FZD3	FZD3	frizzled family receptor 3	5	530	55	5353	0.638632	0.99999	0.918182	0.646943
path:hsa05217	Basal cell carcinoma	LEF1	LEF1	lymphoid enhancer-binding factor 1	5	530	55	5353	0.638632	0.99999	0.918182	0.646943
path:hsa05217	Basal cell carcinoma	WNT6	WNT6	wingless-type MMTV integration site family, member 6	5	530	55	5353	0.638632	0.99999	0.918182	0.646943
path:hsa00562	Inositol phosphate metabolism	PIP4K2A	PIP4K2A	phosphatidylinositol-5-phosphate 4-kinase, type II, alpha	5	530	55	5353	0.638632	0.99999	0.918182	0.646943
path:hsa00562	Inositol phosphate metabolism	PLCG2	PLCG2	phospholipase C, gamma 2 (phosphatidylinositol-specific)	5	530	55	5353	0.638632	0.99999	0.918182	0.646943
path:hsa00562	Inositol phosphate metabolism	PIP5KL1	PIP5KL1	phosphatidylinositol-4-phosphate 5-kinase-like 1	5	530	55	5353	0.638632	0.99999	0.918182	0.646943
path:hsa00562	Inositol phosphate metabolism	PIP5K1B	PIP5K1B	phosphatidylinositol-4-phosphate 5-kinase, type I, beta	5	530	55	5353	0.638632	0.99999	0.918182	0.646943
path:hsa05217	Basal cell carcinoma	TCF7	TCF7	transcription factor 7 (T-cell specific, HMG-box)	5	530	55	5353	0.638632	0.99999	0.918182	0.646943
path:hsa05217	Basal cell carcinoma	FZD5	FZD5	frizzled family receptor 5	5	530	55	5353	0.638632	0.99999	0.918182	0.646943
path:hsa00562	Inositol phosphate metabolism	PIK3CD	PIK3CD	phosphoinositide-3-kinase, catalytic, delta polypeptide	5	530	55	5353	0.638632	0.99999	0.918182	0.646943
path:hsa04070	Phosphatidylinositol signaling system	PIP4K2A	PIP4K2A	phosphatidylinositol-5-phosphate 4-kinase, type II, alpha	7	530	77	5353	0.641407	0.99999	0.918182	0.640689
path:hsa04070	Phosphatidylinositol signaling system	PLCG2	PLCG2	phospholipase C, gamma 2 (phosphatidylinositol-specific)	7	530	77	5353	0.641407	0.99999	0.918182	0.640689
path:hsa04070	Phosphatidylinositol signaling system	PRKCB	PRKCB	protein kinase C, beta	7	530	77	5353	0.641407	0.99999	0.918182	0.640689
path:hsa04070	Phosphatidylinositol signaling system	PIP5K1B	PIP5K1B	phosphatidylinositol-4-phosphate 5-kinase, type I, beta	7	530	77	5353	0.641407	0.99999	0.918182	0.640689
path:hsa04070	Phosphatidylinositol signaling system	INPP5D	INPP5D	inositol polyphosphate-5-phosphatase, 145kDa	7	530	77	5353	0.641407	0.99999	0.918182	0.640689
path:hsa04070	Phosphatidylinositol signaling system	DGKD	DGKD	diacylglycerol kinase, delta 130kDa	7	530	77	5353	0.641407	0.99999	0.918182	0.640689
path:hsa04070	Phosphatidylinositol signaling system	PIK3CD	PIK3CD	phosphoinositide-3-kinase, catalytic, delta polypeptide	7	530	77	5353	0.641407	0.99999	0.918182	0.640689
path:hsa04964	Proximal tubule bicarbonate reclamation	ATP1A4	ATP1A4	ATPase, Na+/K+ transporting, alpha 4 polypeptide	2	530	22	5353	0.650132	0.99999	0.918182	0.621195
path:hsa04964	Proximal tubule bicarbonate reclamation	PCK2	PCK2	phosphoenolpyruvate carboxykinase 2 (mitochondrial)	2	530	22	5353	0.650132	0.99999	0.918182	0.621195
path:hsa04730	Long-term depression	PLA2G2C	PLA2G2C	phospholipase A2, group IIC	6	530	67	5353	0.652981	0.99999	0.904478	0.614887
path:hsa04730	Long-term depression	CACNA1A	CACNA1A	calcium channel, voltage-dependent, P/Q type, alpha 1A subunit	6	530	67	5353	0.652981	0.99999	0.904478	0.614887
path:hsa04730	Long-term depression	LYN	LYN	v-yes-1 Yamaguchi sarcoma viral related oncogene homolog	6	530	67	5353	0.652981	0.99999	0.904478	0.614887
path:hsa04730	Long-term depression	GRIA3	GRIA3	glutamate receptor, ionotrophic, AMPA 3	6	530	67	5353	0.652981	0.99999	0.904478	0.614887
path:hsa04730	Long-term depression	PRKCB	PRKCB	protein kinase C, beta	6	530	67	5353	0.652981	0.99999	0.904478	0.614887
path:hsa04730	Long-term depression	PLA2G2D	PLA2G2D	phospholipase A2, group IID	6	530	67	5353	0.652981	0.99999	0.904478	0.614887
path:hsa00480	Glutathione metabolism	GSTP1	GSTP1	glutathione S-transferase pi 1	4	530	45	5353	0.655048	0.99999	0.897778	0.610327
path:hsa00480	Glutathione metabolism	RRM2	RRM2	ribonucleotide reductase M2	4	530	45	5353	0.655048	0.99999	0.897778	0.610327
path:hsa00480	Glutathione metabolism	GPX7	GPX7	glutathione peroxidase 7	4	530	45	5353	0.655048	0.99999	0.897778	0.610327
path:hsa00480	Glutathione metabolism	GSTA3	GSTA3	glutathione S-transferase alpha 3	4	530	45	5353	0.655048	0.99999	0.897778	0.610327
path:hsa04916	Melanogenesis	MC1R	MC1R	melanocortin 1 receptor (alpha melanocyte stimulating hormone receptor)	9	530	100	5353	0.656724	0.99999	0.909	0.606641
path:hsa04916	Melanogenesis	FZD3	FZD3	frizzled family receptor 3	9	530	100	5353	0.656724	0.99999	0.909	0.606641
path:hsa04916	Melanogenesis	POMC	POMC	proopiomelanocortin	9	530	100	5353	0.656724	0.99999	0.909	0.606641
path:hsa04916	Melanogenesis	LEF1	LEF1	lymphoid enhancer-binding factor 1	9	530	100	5353	0.656724	0.99999	0.909	0.606641
path:hsa04916	Melanogenesis	WNT6	WNT6	wingless-type MMTV integration site family, member 6	9	530	100	5353	0.656724	0.99999	0.909	0.606641
path:hsa04916	Melanogenesis	PRKCB	PRKCB	protein kinase C, beta	9	530	100	5353	0.656724	0.99999	0.909	0.606641
path:hsa04916	Melanogenesis	TCF7	TCF7	transcription factor 7 (T-cell specific, HMG-box)	9	530	100	5353	0.656724	0.99999	0.909	0.606641
path:hsa04916	Melanogenesis	FZD5	FZD5	frizzled family receptor 5	9	530	100	5353	0.656724	0.99999	0.909	0.606641
path:hsa04916	Melanogenesis	ADCY7	ADCY7	adenylate cyclase 7	9	530	100	5353	0.656724	0.99999	0.909	0.606641
path:hsa05020	Prion diseases	NCAM1	NCAM1	neural cell adhesion molecule 1	3	530	34	5353	0.66008	0.99999	0.891176	0.599287
path:hsa05020	Prion diseases	CCL5	CCL5	chemokine (C-C motif) ligand 5	3	530	34	5353	0.66008	0.99999	0.891176	0.599287
path:hsa05020	Prion diseases	BAX	BAX	BCL2-associated X protein	3	530	34	5353	0.66008	0.99999	0.891176	0.599287
path:hsa04920	Adipocytokine signaling pathway	POMC	POMC	proopiomelanocortin	6	530	68	5353	0.665977	0.99999	0.891176	0.586455
path:hsa04920	Adipocytokine signaling pathway	PRKCQ	PRKCQ	protein kinase C, theta	6	530	68	5353	0.665977	0.99999	0.891176	0.586455
path:hsa04920	Adipocytokine signaling pathway	PCK2	PCK2	phosphoenolpyruvate carboxykinase 2 (mitochondrial)	6	530	68	5353	0.665977	0.99999	0.891176	0.586455
path:hsa04920	Adipocytokine signaling pathway	TNF	TNF	tumor necrosis factor	6	530	68	5353	0.665977	0.99999	0.891176	0.586455
path:hsa04920	Adipocytokine signaling pathway	NFKBIE	NFKBIE	nuclear factor of kappa light polypeptide gene enhancer in B-cells inhibitor, epsilon	6	530	68	5353	0.665977	0.99999	0.891176	0.586455
path:hsa04920	Adipocytokine signaling pathway	CPT1B	CPT1B	carnitine palmitoyltransferase 1B (muscle)	6	530	68	5353	0.665977	0.99999	0.891176	0.586455
path:hsa04270	Vascular smooth muscle contraction	PPP1R12B	PPP1R12B	protein phosphatase 1, regulatory subunit 12B	10	530	112	5353	0.668715	0.99999	0.901786	0.580538
path:hsa04270	Vascular smooth muscle contraction	RAMP3	RAMP3	receptor (G protein-coupled) activity modifying protein 3	10	530	112	5353	0.668715	0.99999	0.901786	0.580538
path:hsa04270	Vascular smooth muscle contraction	PLA2G2C	PLA2G2C	phospholipase A2, group IIC	10	530	112	5353	0.668715	0.99999	0.901786	0.580538
path:hsa04270	Vascular smooth muscle contraction	PRKCD	PRKCD	protein kinase C, delta	10	530	112	5353	0.668715	0.99999	0.901786	0.580538
path:hsa04270	Vascular smooth muscle contraction	PRKCB	PRKCB	protein kinase C, beta	10	530	112	5353	0.668715	0.99999	0.901786	0.580538
path:hsa04270	Vascular smooth muscle contraction	PRKCQ	PRKCQ	protein kinase C, theta	10	530	112	5353	0.668715	0.99999	0.901786	0.580538
path:hsa04270	Vascular smooth muscle contraction	PLA2G2D	PLA2G2D	phospholipase A2, group IID	10	530	112	5353	0.668715	0.99999	0.901786	0.580538
path:hsa04270	Vascular smooth muscle contraction	PPP1CA	PPP1CA	protein phosphatase 1, catalytic subunit, alpha isozyme	10	530	112	5353	0.668715	0.99999	0.901786	0.580538
path:hsa04270	Vascular smooth muscle contraction	ADCY7	ADCY7	adenylate cyclase 7	10	530	112	5353	0.668715	0.99999	0.901786	0.580538
path:hsa04270	Vascular smooth muscle contraction	ARHGEF11	ARHGEF11	Rho guanine nucleotide exchange factor (GEF) 11	10	530	112	5353	0.668715	0.99999	0.901786	0.580538
path:hsa03430	Mismatch repair	LIG1	LIG1	ligase I, DNA, ATP-dependent	2	530	23	5353	0.67229	0.99999	0.878261	0.572845
path:hsa03430	Mismatch repair	POLD4	POLD4	polymerase (DNA-directed), delta 4	2	530	23	5353	0.67229	0.99999	0.878261	0.572845
path:hsa00290	Valine, leucine and isoleucine biosynthesis	VARS2	VARS2	valyl-tRNA synthetase 2, mitochondrial (putative)	1	530	11	5353	0.678206	0.99999	0.918182	0.560204
path:hsa00230	Purine metabolism	RRM2	RRM2	ribonucleotide reductase M2	14	530	157	5353	0.684125	0.99999	0.900637	0.547667
path:hsa00230	Purine metabolism	PDE4B	PDE4B	phosphodiesterase 4B, cAMP-specific	14	530	157	5353	0.684125	0.99999	0.900637	0.547667
path:hsa00230	Purine metabolism	ADA	ADA	adenosine deaminase	14	530	157	5353	0.684125	0.99999	0.900637	0.547667
path:hsa00230	Purine metabolism	DCK	DCK	deoxycytidine kinase	14	530	157	5353	0.684125	0.99999	0.900637	0.547667
path:hsa00230	Purine metabolism	GUCY2C	GUCY2C	guanylate cyclase 2C (heat stable enterotoxin receptor)	14	530	157	5353	0.684125	0.99999	0.900637	0.547667
path:hsa00230	Purine metabolism	AK1	AK1	adenylate kinase 1	14	530	157	5353	0.684125	0.99999	0.900637	0.547667
path:hsa00230	Purine metabolism	AMPD3	AMPD3	adenosine monophosphate deaminase 3	14	530	157	5353	0.684125	0.99999	0.900637	0.547667
path:hsa00230	Purine metabolism	PDE3B	PDE3B	phosphodiesterase 3B, cGMP-inhibited	14	530	157	5353	0.684125	0.99999	0.900637	0.547667
path:hsa00230	Purine metabolism	APRT	APRT	adenine phosphoribosyltransferase	14	530	157	5353	0.684125	0.99999	0.900637	0.547667
path:hsa00230	Purine metabolism	PDE6G	PDE6G	phosphodiesterase 6G, cGMP-specific, rod, gamma	14	530	157	5353	0.684125	0.99999	0.900637	0.547667
path:hsa00230	Purine metabolism	ADCY7	ADCY7	adenylate cyclase 7	14	530	157	5353	0.684125	0.99999	0.900637	0.547667
path:hsa00230	Purine metabolism	PDE6B	PDE6B	phosphodiesterase 6B, cGMP-specific, rod, beta	14	530	157	5353	0.684125	0.99999	0.900637	0.547667
path:hsa00230	Purine metabolism	POLD4	POLD4	polymerase (DNA-directed), delta 4	14	530	157	5353	0.684125	0.99999	0.900637	0.547667
path:hsa00230	Purine metabolism	PDE7A	PDE7A	phosphodiesterase 7A	14	530	157	5353	0.684125	0.99999	0.900637	0.547667
path:hsa03450	Non-homologous end-joining	DCLRE1C	DCLRE1C	DNA cross-link repair 1C	1	530	12	5353	0.707187	0.99999	0.841667	0.499836
path:hsa04310	Wnt signaling pathway	FZD3	FZD3	frizzled family receptor 3	13	530	149	5353	0.707631	0.99999	0.881208	0.498931
path:hsa04310	Wnt signaling pathway	NFATC1	NFATC1	nuclear factor of activated T-cells, cytoplasmic, calcineurin-dependent 1	13	530	149	5353	0.707631	0.99999	0.881208	0.498931
path:hsa04310	Wnt signaling pathway	LEF1	LEF1	lymphoid enhancer-binding factor 1	13	530	149	5353	0.707631	0.99999	0.881208	0.498931
path:hsa04310	Wnt signaling pathway	VANGL2	VANGL2	vang-like 2 (van gogh, Drosophila)	13	530	149	5353	0.707631	0.99999	0.881208	0.498931
path:hsa04310	Wnt signaling pathway	WNT6	WNT6	wingless-type MMTV integration site family, member 6	13	530	149	5353	0.707631	0.99999	0.881208	0.498931
path:hsa04310	Wnt signaling pathway	PRKCB	PRKCB	protein kinase C, beta	13	530	149	5353	0.707631	0.99999	0.881208	0.498931
path:hsa04310	Wnt signaling pathway	NFATC3	NFATC3	nuclear factor of activated T-cells, cytoplasmic, calcineurin-dependent 3	13	530	149	5353	0.707631	0.99999	0.881208	0.498931
path:hsa04310	Wnt signaling pathway	CSNK2A2	CSNK2A2	casein kinase 2, alpha prime polypeptide	13	530	149	5353	0.707631	0.99999	0.881208	0.498931
path:hsa04310	Wnt signaling pathway	TCF7	TCF7	transcription factor 7 (T-cell specific, HMG-box)	13	530	149	5353	0.707631	0.99999	0.881208	0.498931
path:hsa04310	Wnt signaling pathway	FZD5	FZD5	frizzled family receptor 5	13	530	149	5353	0.707631	0.99999	0.881208	0.498931
path:hsa04310	Wnt signaling pathway	DKK2	DKK2	dickkopf 2 homolog (Xenopus laevis)	13	530	149	5353	0.707631	0.99999	0.881208	0.498931
path:hsa04310	Wnt signaling pathway	RAC2	RAC2	ras-related C3 botulinum toxin substrate 2 (rho family, small GTP binding protein Rac2)	13	530	149	5353	0.707631	0.99999	0.881208	0.498931
path:hsa04310	Wnt signaling pathway	CUL1	CUL1	cullin 1	13	530	149	5353	0.707631	0.99999	0.881208	0.498931
path:hsa00983	Drug metabolism - other enzymes	TK1	TK1	thymidine kinase 1, soluble	3	530	37	5353	0.711431	0.99999	0.818919	0.491205
path:hsa00983	Drug metabolism - other enzymes	UGT2B4	UGT2B4	UDP glucuronosyltransferase 2 family, polypeptide B4	3	530	37	5353	0.711431	0.99999	0.818919	0.491205
path:hsa00983	Drug metabolism - other enzymes	TYMP	TYMP	thymidine phosphorylase	3	530	37	5353	0.711431	0.99999	0.818919	0.491205
path:hsa04966	Collecting duct acid secretion	ATP6V0E1	ATP6V0E1	ATPase, H+ transporting, lysosomal 9kDa, V0 subunit e1	2	530	25	5353	0.713158	0.99999	0.808	0.487706
path:hsa04966	Collecting duct acid secretion	TCIRG1	TCIRG1	T-cell, immune regulator 1, ATPase, H+ transporting, lysosomal V0 subunit A3	2	530	25	5353	0.713158	0.99999	0.808	0.487706
path:hsa05213	Endometrial cancer	LEF1	LEF1	lymphoid enhancer-binding factor 1	4	530	50	5353	0.728529	0.99999	0.808	0.456941
path:hsa05213	Endometrial cancer	CDH1	CDH1	cadherin 1, type 1, E-cadherin (epithelial)	4	530	50	5353	0.728529	0.99999	0.808	0.456941
path:hsa05213	Endometrial cancer	TCF7	TCF7	transcription factor 7 (T-cell specific, HMG-box)	4	530	50	5353	0.728529	0.99999	0.808	0.456941
path:hsa05213	Endometrial cancer	PIK3CD	PIK3CD	phosphoinositide-3-kinase, catalytic, delta polypeptide	4	530	50	5353	0.728529	0.99999	0.808	0.456941
path:hsa04914	Progesterone-mediated oocyte maturation	CCNB2	CCNB2	cyclin B2	7	530	85	5353	0.732463	0.99999	0.831765	0.449172
path:hsa04914	Progesterone-mediated oocyte maturation	PDE3B	PDE3B	phosphodiesterase 3B, cGMP-inhibited	7	530	85	5353	0.732463	0.99999	0.831765	0.449172
path:hsa04914	Progesterone-mediated oocyte maturation	MAD1L1	MAD1L1	MAD1 mitotic arrest deficient-like 1 (yeast)	7	530	85	5353	0.732463	0.99999	0.831765	0.449172
path:hsa04914	Progesterone-mediated oocyte maturation	MAPK13	MAPK13	mitogen-activated protein kinase 13	7	530	85	5353	0.732463	0.99999	0.831765	0.449172
path:hsa04914	Progesterone-mediated oocyte maturation	ADCY7	ADCY7	adenylate cyclase 7	7	530	85	5353	0.732463	0.99999	0.831765	0.449172
path:hsa04914	Progesterone-mediated oocyte maturation	RPS6KA1	RPS6KA1	ribosomal protein S6 kinase, 90kDa, polypeptide 1	7	530	85	5353	0.732463	0.99999	0.831765	0.449172
path:hsa04914	Progesterone-mediated oocyte maturation	PIK3CD	PIK3CD	phosphoinositide-3-kinase, catalytic, delta polypeptide	7	530	85	5353	0.732463	0.99999	0.831765	0.449172
path:hsa00053	Ascorbate and aldarate metabolism	UGT2B4	UGT2B4	UDP glucuronosyltransferase 2 family, polypeptide B4	1	530	13	5353	0.733554	0.99999	0.776923	0.447025
path:hsa05110	Vibrio cholerae infection	ATP6V0E1	ATP6V0E1	ATPase, H+ transporting, lysosomal 9kDa, V0 subunit e1	4	530	51	5353	0.741715	0.99999	0.792157	0.431063
path:hsa05110	Vibrio cholerae infection	PLCG2	PLCG2	phospholipase C, gamma 2 (phosphatidylinositol-specific)	4	530	51	5353	0.741715	0.99999	0.792157	0.431063
path:hsa05110	Vibrio cholerae infection	TCIRG1	TCIRG1	T-cell, immune regulator 1, ATPase, H+ transporting, lysosomal V0 subunit A3	4	530	51	5353	0.741715	0.99999	0.792157	0.431063
path:hsa05110	Vibrio cholerae infection	PRKCB	PRKCB	protein kinase C, beta	4	530	51	5353	0.741715	0.99999	0.792157	0.431063
path:hsa04010	MAPK signaling pathway	MEF2C	MEF2C	myocyte enhancer factor 2C	23	530	263	5353	0.742197	0.99999	0.88327	0.430127
path:hsa04010	MAPK signaling pathway	RASGRP2	RASGRP2	RAS guanyl releasing protein 2 (calcium and DAG-regulated)	23	530	263	5353	0.742197	0.99999	0.88327	0.430127
path:hsa04010	MAPK signaling pathway	DUSP4	DUSP4	dual specificity phosphatase 4	23	530	263	5353	0.742197	0.99999	0.88327	0.430127
path:hsa04010	MAPK signaling pathway	DUSP2	DUSP2	dual specificity phosphatase 2	23	530	263	5353	0.742197	0.99999	0.88327	0.430127
path:hsa04010	MAPK signaling pathway	PLA2G2C	PLA2G2C	phospholipase A2, group IIC	23	530	263	5353	0.742197	0.99999	0.88327	0.430127
path:hsa04010	MAPK signaling pathway	MAP3K1	MAP3K1	mitogen-activated protein kinase kinase kinase 1	23	530	263	5353	0.742197	0.99999	0.88327	0.430127
path:hsa04010	MAPK signaling pathway	CACNA1A	CACNA1A	calcium channel, voltage-dependent, P/Q type, alpha 1A subunit	23	530	263	5353	0.742197	0.99999	0.88327	0.430127
path:hsa04010	MAPK signaling pathway	RASGRF1	RASGRF1	Ras protein-specific guanine nucleotide-releasing factor 1	23	530	263	5353	0.742197	0.99999	0.88327	0.430127
path:hsa04010	MAPK signaling pathway	RASGRP1	RASGRP1	RAS guanyl releasing protein 1 (calcium and DAG-regulated)	23	530	263	5353	0.742197	0.99999	0.88327	0.430127
path:hsa04010	MAPK signaling pathway	MAP3K14	MAP3K14	mitogen-activated protein kinase kinase kinase 14	23	530	263	5353	0.742197	0.99999	0.88327	0.430127
path:hsa04010	MAPK signaling pathway	PRKCB	PRKCB	protein kinase C, beta	23	530	263	5353	0.742197	0.99999	0.88327	0.430127
path:hsa04010	MAPK signaling pathway	STK4	STK4	serine/threonine kinase 4	23	530	263	5353	0.742197	0.99999	0.88327	0.430127
path:hsa04010	MAPK signaling pathway	MAPK13	MAPK13	mitogen-activated protein kinase 13	23	530	263	5353	0.742197	0.99999	0.88327	0.430127
path:hsa04010	MAPK signaling pathway	PLA2G2D	PLA2G2D	phospholipase A2, group IID	23	530	263	5353	0.742197	0.99999	0.88327	0.430127
path:hsa04010	MAPK signaling pathway	FGF1	FGF1	fibroblast growth factor 1 (acidic)	23	530	263	5353	0.742197	0.99999	0.88327	0.430127
path:hsa04010	MAPK signaling pathway	MKNK2	MKNK2	MAP kinase interacting serine/threonine kinase 2	23	530	263	5353	0.742197	0.99999	0.88327	0.430127
path:hsa04010	MAPK signaling pathway	TNF	TNF	tumor necrosis factor	23	530	263	5353	0.742197	0.99999	0.88327	0.430127
path:hsa04010	MAPK signaling pathway	RELB	RELB	v-rel reticuloendotheliosis viral oncogene homolog B	23	530	263	5353	0.742197	0.99999	0.88327	0.430127
path:hsa04010	MAPK signaling pathway	MAP4K2	MAP4K2	mitogen-activated protein kinase kinase kinase kinase 2	23	530	263	5353	0.742197	0.99999	0.88327	0.430127
path:hsa04010	MAPK signaling pathway	PTPN7	PTPN7	protein tyrosine phosphatase, non-receptor type 7	23	530	263	5353	0.742197	0.99999	0.88327	0.430127
path:hsa04010	MAPK signaling pathway	RPS6KA1	RPS6KA1	ribosomal protein S6 kinase, 90kDa, polypeptide 1	23	530	263	5353	0.742197	0.99999	0.88327	0.430127
path:hsa04010	MAPK signaling pathway	MAP4K1	MAP4K1	mitogen-activated protein kinase kinase kinase kinase 1	23	530	263	5353	0.742197	0.99999	0.88327	0.430127
path:hsa04010	MAPK signaling pathway	RAC2	RAC2	ras-related C3 botulinum toxin substrate 2 (rho family, small GTP binding protein Rac2)	23	530	263	5353	0.742197	0.99999	0.88327	0.430127
path:hsa00591	Linoleic acid metabolism	PLA2G2C	PLA2G2C	phospholipase A2, group IIC	2	530	27	5353	0.749644	0.99999	0.748148	0.415722
path:hsa00591	Linoleic acid metabolism	PLA2G2D	PLA2G2D	phospholipase A2, group IID	2	530	27	5353	0.749644	0.99999	0.748148	0.415722
path:hsa04114	Oocyte meiosis	CCNB2	CCNB2	cyclin B2	9	530	110	5353	0.753766	0.99999	0.826364	0.407811
path:hsa04114	Oocyte meiosis	AURKA	AURKA	aurora kinase A	9	530	110	5353	0.753766	0.99999	0.826364	0.407811
path:hsa04114	Oocyte meiosis	ESPL1	ESPL1	extra spindle pole bodies homolog 1 (S. cerevisiae)	9	530	110	5353	0.753766	0.99999	0.826364	0.407811
path:hsa04114	Oocyte meiosis	CDC20	CDC20	cell division cycle 20 homolog (S. cerevisiae)	9	530	110	5353	0.753766	0.99999	0.826364	0.407811
path:hsa04114	Oocyte meiosis	SGOL1	SGOL1	shugoshin-like 1 (S. pombe)	9	530	110	5353	0.753766	0.99999	0.826364	0.407811
path:hsa04114	Oocyte meiosis	PPP1CA	PPP1CA	protein phosphatase 1, catalytic subunit, alpha isozyme	9	530	110	5353	0.753766	0.99999	0.826364	0.407811
path:hsa04114	Oocyte meiosis	ADCY7	ADCY7	adenylate cyclase 7	9	530	110	5353	0.753766	0.99999	0.826364	0.407811
path:hsa04114	Oocyte meiosis	RPS6KA1	RPS6KA1	ribosomal protein S6 kinase, 90kDa, polypeptide 1	9	530	110	5353	0.753766	0.99999	0.826364	0.407811
path:hsa04114	Oocyte meiosis	CUL1	CUL1	cullin 1	9	530	110	5353	0.753766	0.99999	0.826364	0.407811
path:hsa00620	Pyruvate metabolism	HAGHL	HAGHL	hydroxyacylglutathione hydrolase-like	3	530	40	5353	0.756554	0.99999	0.7575	0.402485
path:hsa00620	Pyruvate metabolism	ACSS1	ACSS1	acyl-CoA synthetase short-chain family member 1	3	530	40	5353	0.756554	0.99999	0.7575	0.402485
path:hsa00620	Pyruvate metabolism	PCK2	PCK2	phosphoenolpyruvate carboxykinase 2 (mitochondrial)	3	530	40	5353	0.756554	0.99999	0.7575	0.402485
path:hsa04080	Neuroactive ligand-receptor interaction	MC1R	MC1R	melanocortin 1 receptor (alpha melanocyte stimulating hormone receptor)	23	530	267	5353	0.764436	0.99999	0.870037	0.387532
path:hsa04080	Neuroactive ligand-receptor interaction	GRIN3A	GRIN3A	glutamate receptor, ionotropic, N-methyl-D-aspartate 3A	23	530	267	5353	0.764436	0.99999	0.870037	0.387532
path:hsa04080	Neuroactive ligand-receptor interaction	DRD3	DRD3	dopamine receptor D3	23	530	267	5353	0.764436	0.99999	0.870037	0.387532
path:hsa04080	Neuroactive ligand-receptor interaction	PTAFR	PTAFR	platelet-activating factor receptor	23	530	267	5353	0.764436	0.99999	0.870037	0.387532
path:hsa04080	Neuroactive ligand-receptor interaction	PLG	PLG	plasminogen	23	530	267	5353	0.764436	0.99999	0.870037	0.387532
path:hsa04080	Neuroactive ligand-receptor interaction	CHRNA3	CHRNA3	cholinergic receptor, nicotinic, alpha 3	23	530	267	5353	0.764436	0.99999	0.870037	0.387532
path:hsa04080	Neuroactive ligand-receptor interaction	CHRNA6	CHRNA6	cholinergic receptor, nicotinic, alpha 6	23	530	267	5353	0.764436	0.99999	0.870037	0.387532
path:hsa04080	Neuroactive ligand-receptor interaction	ADRB2	ADRB2	adrenergic, beta-2-, receptor, surface	23	530	267	5353	0.764436	0.99999	0.870037	0.387532
path:hsa04080	Neuroactive ligand-receptor interaction	CNR1	CNR1	cannabinoid receptor 1 (brain)	23	530	267	5353	0.764436	0.99999	0.870037	0.387532
path:hsa04080	Neuroactive ligand-receptor interaction	GRIA3	GRIA3	glutamate receptor, ionotrophic, AMPA 3	23	530	267	5353	0.764436	0.99999	0.870037	0.387532
path:hsa04080	Neuroactive ligand-receptor interaction	TRHR	TRHR	thyrotropin-releasing hormone receptor	23	530	267	5353	0.764436	0.99999	0.870037	0.387532
path:hsa04080	Neuroactive ligand-receptor interaction	PRL	PRL	prolactin	23	530	267	5353	0.764436	0.99999	0.870037	0.387532
path:hsa04080	Neuroactive ligand-receptor interaction	OPRL1	OPRL1	opiate receptor-like 1	23	530	267	5353	0.764436	0.99999	0.870037	0.387532
path:hsa04080	Neuroactive ligand-receptor interaction	GZMA	GZMA	granzyme A (granzyme 1, cytotoxic T-lymphocyte-associated serine esterase 3)	23	530	267	5353	0.764436	0.99999	0.870037	0.387532
path:hsa04080	Neuroactive ligand-receptor interaction	GABRB3	GABRB3	gamma-aminobutyric acid (GABA) A receptor, beta 3	23	530	267	5353	0.764436	0.99999	0.870037	0.387532
path:hsa04080	Neuroactive ligand-receptor interaction	TSHR	TSHR	thyroid stimulating hormone receptor	23	530	267	5353	0.764436	0.99999	0.870037	0.387532
path:hsa04080	Neuroactive ligand-receptor interaction	CNR2	CNR2	cannabinoid receptor 2 (macrophage)	23	530	267	5353	0.764436	0.99999	0.870037	0.387532
path:hsa04080	Neuroactive ligand-receptor interaction	S1PR4	S1PR4	sphingosine-1-phosphate receptor 4	23	530	267	5353	0.764436	0.99999	0.870037	0.387532
path:hsa04080	Neuroactive ligand-receptor interaction	LPAR2	LPAR2	lysophosphatidic acid receptor 2	23	530	267	5353	0.764436	0.99999	0.870037	0.387532
path:hsa04080	Neuroactive ligand-receptor interaction	P2RY10	P2RY10	purinergic receptor P2Y, G-protein coupled, 10	23	530	267	5353	0.764436	0.99999	0.870037	0.387532
path:hsa04080	Neuroactive ligand-receptor interaction	P2RY8	P2RY8	purinergic receptor P2Y, G-protein coupled, 8	23	530	267	5353	0.764436	0.99999	0.870037	0.387532
path:hsa04080	Neuroactive ligand-receptor interaction	P2RX5	P2RX5	purinergic receptor P2X, ligand-gated ion channel, 5	23	530	267	5353	0.764436	0.99999	0.870037	0.387532
path:hsa04080	Neuroactive ligand-receptor interaction	ADRA2B	ADRA2B	adrenergic, alpha-2B-, receptor	23	530	267	5353	0.764436	0.99999	0.870037	0.387532
path:hsa04960	Aldosterone-regulated sodium reabsorption	ATP1A4	ATP1A4	ATPase, Na+/K+ transporting, alpha 4 polypeptide	3	530	41	5353	0.770263	0.99999	0.739024	0.376576
path:hsa04960	Aldosterone-regulated sodium reabsorption	PRKCB	PRKCB	protein kinase C, beta	3	530	41	5353	0.770263	0.99999	0.739024	0.376576
path:hsa04960	Aldosterone-regulated sodium reabsorption	PIK3CD	PIK3CD	phosphoinositide-3-kinase, catalytic, delta polypeptide	3	530	41	5353	0.770263	0.99999	0.739024	0.376576
path:hsa00982	Drug metabolism - cytochrome P450	GSTP1	GSTP1	glutathione S-transferase pi 1	4	530	54	5353	0.778325	0.99999	0.748148	0.361555
path:hsa00982	Drug metabolism - cytochrome P450	FMO4	FMO4	flavin containing monooxygenase 4	4	530	54	5353	0.778325	0.99999	0.748148	0.361555
path:hsa00982	Drug metabolism - cytochrome P450	GSTA3	GSTA3	glutathione S-transferase alpha 3	4	530	54	5353	0.778325	0.99999	0.748148	0.361555
path:hsa00982	Drug metabolism - cytochrome P450	UGT2B4	UGT2B4	UDP glucuronosyltransferase 2 family, polypeptide B4	4	530	54	5353	0.778325	0.99999	0.748148	0.361555
path:hsa00604	Glycosphingolipid biosynthesis - ganglio series	ST3GAL5	ST3GAL5	ST3 beta-galactoside alpha-2,3-sialyltransferase 5	1	530	15	5353	0.779367	0.99999	0.673333	0.359625
path:hsa00380	Tryptophan metabolism	IDO1	IDO1	indoleamine 2,3-dioxygenase 1	3	530	42	5353	0.783332	0.99999	0.721429	0.352304
path:hsa00380	Tryptophan metabolism	IL4I1	IL4I1	interleukin 4 induced 1	3	530	42	5353	0.783332	0.99999	0.721429	0.352304
path:hsa00380	Tryptophan metabolism	KMO	KMO	kynurenine 3-monooxygenase (kynurenine 3-hydroxylase)	3	530	42	5353	0.783332	0.99999	0.721429	0.352304
path:hsa05100	Bacterial invasion of epithelial cells	CDH1	CDH1	cadherin 1, type 1, E-cadherin (epithelial)	5	530	67	5353	0.787526	0.99999	0.753731	0.344601
path:hsa05100	Bacterial invasion of epithelial cells	HCLS1	HCLS1	hematopoietic cell-specific Lyn substrate 1	5	530	67	5353	0.787526	0.99999	0.753731	0.344601
path:hsa05100	Bacterial invasion of epithelial cells	ARPC3	ARPC3	actin related protein 2/3 complex, subunit 3, 21kDa	5	530	67	5353	0.787526	0.99999	0.753731	0.344601
path:hsa05100	Bacterial invasion of epithelial cells	DNM3	DNM3	dynamin 3	5	530	67	5353	0.787526	0.99999	0.753731	0.344601
path:hsa05100	Bacterial invasion of epithelial cells	PIK3CD	PIK3CD	phosphoinositide-3-kinase, catalytic, delta polypeptide	5	530	67	5353	0.787526	0.99999	0.753731	0.344601
path:hsa04141	Protein processing in endoplasmic reticulum	FBXO2	FBXO2	F-box protein 2	13	530	161	5353	0.795085	0.99999	0.815528	0.330818
path:hsa04141	Protein processing in endoplasmic reticulum	BCL2	BCL2	B-cell CLL/lymphoma 2	13	530	161	5353	0.795085	0.99999	0.815528	0.330818
path:hsa04141	Protein processing in endoplasmic reticulum	DNAJC5B	DNAJC5B	DnaJ (Hsp40) homolog, subfamily C, member 5 beta	13	530	161	5353	0.795085	0.99999	0.815528	0.330818
path:hsa04141	Protein processing in endoplasmic reticulum	DERL3	DERL3	Der1-like domain family, member 3	13	530	161	5353	0.795085	0.99999	0.815528	0.330818
path:hsa04141	Protein processing in endoplasmic reticulum	FBXO6	FBXO6	F-box protein 6	13	530	161	5353	0.795085	0.99999	0.815528	0.330818
path:hsa04141	Protein processing in endoplasmic reticulum	BAK1	BAK1	BCL2-antagonist/killer 1	13	530	161	5353	0.795085	0.99999	0.815528	0.330818
path:hsa04141	Protein processing in endoplasmic reticulum	UBE2J1	UBE2J1	ubiquitin-conjugating enzyme E2, J1, U	13	530	161	5353	0.795085	0.99999	0.815528	0.330818
path:hsa04141	Protein processing in endoplasmic reticulum	BAX	BAX	BCL2-associated X protein	13	530	161	5353	0.795085	0.99999	0.815528	0.330818
path:hsa04141	Protein processing in endoplasmic reticulum	SYVN1	SYVN1	synovial apoptosis inhibitor 1, synoviolin	13	530	161	5353	0.795085	0.99999	0.815528	0.330818
path:hsa04141	Protein processing in endoplasmic reticulum	DNAJB1	DNAJB1	DnaJ (Hsp40) homolog, subfamily B, member 1	13	530	161	5353	0.795085	0.99999	0.815528	0.330818
path:hsa04141	Protein processing in endoplasmic reticulum	SEC24A	SEC24A	SEC24 family, member A (S. cerevisiae)	13	530	161	5353	0.795085	0.99999	0.815528	0.330818
path:hsa04141	Protein processing in endoplasmic reticulum	PDIA3	PDIA3	protein disulfide isomerase family A, member 3	13	530	161	5353	0.795085	0.99999	0.815528	0.330818
path:hsa04141	Protein processing in endoplasmic reticulum	CUL1	CUL1	cullin 1	13	530	161	5353	0.795085	0.99999	0.815528	0.330818
path:hsa00770	Pantothenate and CoA biosynthesis	VNN2	VNN2	vanin 2	1	530	16	5353	0.799224	0.99999	0.63125	0.323328
path:hsa04530	Tight junction	MYLPF	MYLPF	myosin light chain, phosphorylatable, fast skeletal muscle	10	530	128	5353	0.804538	0.99999	0.789062	0.313768
path:hsa04530	Tight junction	EPB41L3	EPB41L3	erythrocyte membrane protein band 4.1-like 3	10	530	128	5353	0.804538	0.99999	0.789062	0.313768
path:hsa04530	Tight junction	MYH1	MYH1	myosin, heavy chain 1, skeletal muscle, adult	10	530	128	5353	0.804538	0.99999	0.789062	0.313768
path:hsa04530	Tight junction	PPP2R2C	PPP2R2C	protein phosphatase 2, regulatory subunit B, gamma	10	530	128	5353	0.804538	0.99999	0.789062	0.313768
path:hsa04530	Tight junction	HCLS1	HCLS1	hematopoietic cell-specific Lyn substrate 1	10	530	128	5353	0.804538	0.99999	0.789062	0.313768
path:hsa04530	Tight junction	PRKCD	PRKCD	protein kinase C, delta	10	530	128	5353	0.804538	0.99999	0.789062	0.313768
path:hsa04530	Tight junction	EPB41	EPB41	erythrocyte membrane protein band 4.1 (elliptocytosis 1, RH-linked)	10	530	128	5353	0.804538	0.99999	0.789062	0.313768
path:hsa04530	Tight junction	PRKCB	PRKCB	protein kinase C, beta	10	530	128	5353	0.804538	0.99999	0.789062	0.313768
path:hsa04530	Tight junction	PRKCQ	PRKCQ	protein kinase C, theta	10	530	128	5353	0.804538	0.99999	0.789062	0.313768
path:hsa04530	Tight junction	CSNK2A2	CSNK2A2	casein kinase 2, alpha prime polypeptide	10	530	128	5353	0.804538	0.99999	0.789062	0.313768
path:hsa05212	Pancreatic cancer	RAD51	RAD51	RAD51 homolog (S. cerevisiae)	5	530	69	5353	0.806944	0.99999	0.731884	0.30946
path:hsa05212	Pancreatic cancer	E2F2	E2F2	E2F transcription factor 2	5	530	69	5353	0.806944	0.99999	0.731884	0.30946
path:hsa05212	Pancreatic cancer	STAT1	STAT1	signal transducer and activator of transcription 1, 91kDa	5	530	69	5353	0.806944	0.99999	0.731884	0.30946
path:hsa05212	Pancreatic cancer	PIK3CD	PIK3CD	phosphoinositide-3-kinase, catalytic, delta polypeptide	5	530	69	5353	0.806944	0.99999	0.731884	0.30946
path:hsa05212	Pancreatic cancer	RAC2	RAC2	ras-related C3 botulinum toxin substrate 2 (rho family, small GTP binding protein Rac2)	5	530	69	5353	0.806944	0.99999	0.731884	0.30946
path:hsa00280	Valine, leucine and isoleucine degradation	ABAT	ABAT	4-aminobutyrate aminotransferase	3	530	44	5353	0.807615	0.99999	0.688636	0.30826
path:hsa00280	Valine, leucine and isoleucine degradation	IL4I1	IL4I1	interleukin 4 induced 1	3	530	44	5353	0.807615	0.99999	0.688636	0.30826
path:hsa00280	Valine, leucine and isoleucine degradation	ACAA1	ACAA1	acetyl-CoA acyltransferase 1	3	530	44	5353	0.807615	0.99999	0.688636	0.30826
path:hsa00670	One carbon pool by folate	SHMT2	SHMT2	serine hydroxymethyltransferase 2 (mitochondrial)	1	530	17	5353	0.817291	0.99999	0.594118	0.291079
path:hsa00360	Phenylalanine metabolism	IL4I1	IL4I1	interleukin 4 induced 1	1	530	17	5353	0.817291	0.99999	0.594118	0.291079
path:hsa00260	Glycine, serine and threonine metabolism	SHMT2	SHMT2	serine hydroxymethyltransferase 2 (mitochondrial)	2	530	32	5353	0.823714	0.99999	0.63125	0.279785
path:hsa00640	Propanoate metabolism	ABAT	ABAT	4-aminobutyrate aminotransferase	2	530	32	5353	0.823714	0.99999	0.63125	0.279785
path:hsa00640	Propanoate metabolism	ACSS1	ACSS1	acyl-CoA synthetase short-chain family member 1	2	530	32	5353	0.823714	0.99999	0.63125	0.279785
path:hsa00260	Glycine, serine and threonine metabolism	CHDH	CHDH	choline dehydrogenase	2	530	32	5353	0.823714	0.99999	0.63125	0.279785
path:hsa00520	Amino sugar and nucleotide sugar metabolism	CHIT1	CHIT1	chitinase 1 (chitotriosidase)	3	530	46	5353	0.82955	0.99999	0.658696	0.269598
path:hsa00520	Amino sugar and nucleotide sugar metabolism	NPL	NPL	N-acetylneuraminate pyruvate lyase (dihydrodipicolinate synthase)	3	530	46	5353	0.82955	0.99999	0.658696	0.269598
path:hsa00520	Amino sugar and nucleotide sugar metabolism	UAP1L1	UAP1L1	UDP-N-acteylglucosamine pyrophosphorylase 1-like 1	3	530	46	5353	0.82955	0.99999	0.658696	0.269598
path:hsa05131	Shigellosis	HCLS1	HCLS1	hematopoietic cell-specific Lyn substrate 1	4	530	59	5353	0.830015	0.99999	0.684746	0.26879
path:hsa05131	Shigellosis	ARPC3	ARPC3	actin related protein 2/3 complex, subunit 3, 21kDa	4	530	59	5353	0.830015	0.99999	0.684746	0.26879
path:hsa05131	Shigellosis	CSK	CSK	c-src tyrosine kinase	4	530	59	5353	0.830015	0.99999	0.684746	0.26879
path:hsa05131	Shigellosis	MAPK13	MAPK13	mitogen-activated protein kinase 13	4	530	59	5353	0.830015	0.99999	0.684746	0.26879
path:hsa01040	Biosynthesis of unsaturated fatty acids	ACAA1	ACAA1	acetyl-CoA acyltransferase 1	1	530	18	5353	0.833729	0.99999	0.561111	0.262349
path:hsa00051	Fructose and mannose metabolism	FBP1	FBP1	fructose-1,6-bisphosphatase 1	2	530	33	5353	0.83592	0.99999	0.612121	0.258564
path:hsa00051	Fructose and mannose metabolism	MTMR1	MTMR1	myotubularin related protein 1	2	530	33	5353	0.83592	0.99999	0.612121	0.258564
path:hsa00010	Glycolysis / Gluconeogenesis	FBP1	FBP1	fructose-1,6-bisphosphatase 1	4	530	60	5353	0.839047	0.99999	0.673333	0.253176
path:hsa00010	Glycolysis / Gluconeogenesis	ACSS1	ACSS1	acyl-CoA synthetase short-chain family member 1	4	530	60	5353	0.839047	0.99999	0.673333	0.253176
path:hsa00010	Glycolysis / Gluconeogenesis	ADPGK	ADPGK	ADP-dependent glucokinase	4	530	60	5353	0.839047	0.99999	0.673333	0.253176
path:hsa00010	Glycolysis / Gluconeogenesis	PCK2	PCK2	phosphoenolpyruvate carboxykinase 2 (mitochondrial)	4	530	60	5353	0.839047	0.99999	0.673333	0.253176
path:hsa04971	Gastric acid secretion	ATP1A4	ATP1A4	ATPase, Na+/K+ transporting, alpha 4 polypeptide	5	530	73	5353	0.841501	0.99999	0.691781	0.248964
path:hsa04971	Gastric acid secretion	KCNJ10	KCNJ10	potassium inwardly-rectifying channel, subfamily J, member 10	5	530	73	5353	0.841501	0.99999	0.691781	0.248964
path:hsa04971	Gastric acid secretion	EZR	EZR	ezrin	5	530	73	5353	0.841501	0.99999	0.691781	0.248964
path:hsa04971	Gastric acid secretion	PRKCB	PRKCB	protein kinase C, beta	5	530	73	5353	0.841501	0.99999	0.691781	0.248964
path:hsa04971	Gastric acid secretion	ADCY7	ADCY7	adenylate cyclase 7	5	530	73	5353	0.841501	0.99999	0.691781	0.248964
path:hsa04912	GnRH signaling pathway	PLA2G2C	PLA2G2C	phospholipase A2, group IIC	7	530	98	5353	0.843376	0.99999	0.721429	0.245752
path:hsa04912	GnRH signaling pathway	PRKCD	PRKCD	protein kinase C, delta	7	530	98	5353	0.843376	0.99999	0.721429	0.245752
path:hsa04912	GnRH signaling pathway	MAP3K1	MAP3K1	mitogen-activated protein kinase kinase kinase 1	7	530	98	5353	0.843376	0.99999	0.721429	0.245752
path:hsa04912	GnRH signaling pathway	PRKCB	PRKCB	protein kinase C, beta	7	530	98	5353	0.843376	0.99999	0.721429	0.245752
path:hsa04912	GnRH signaling pathway	MAPK13	MAPK13	mitogen-activated protein kinase 13	7	530	98	5353	0.843376	0.99999	0.721429	0.245752
path:hsa04912	GnRH signaling pathway	PLA2G2D	PLA2G2D	phospholipase A2, group IID	7	530	98	5353	0.843376	0.99999	0.721429	0.245752
path:hsa04912	GnRH signaling pathway	ADCY7	ADCY7	adenylate cyclase 7	7	530	98	5353	0.843376	0.99999	0.721429	0.245752
path:hsa00040	Pentose and glucuronate interconversions	UGT2B4	UGT2B4	UDP glucuronosyltransferase 2 family, polypeptide B4	1	530	19	5353	0.848686	0.99999	0.531579	0.236697
path:hsa00531	Glycosaminoglycan degradation	ARSB	ARSB	arylsulfatase B	1	530	19	5353	0.848686	0.99999	0.531579	0.236697
path:hsa00830	Retinol metabolism	DGAT2	DGAT2	diacylglycerol O-acyltransferase 2	3	530	48	5353	0.849294	0.99999	0.63125	0.235663
path:hsa00830	Retinol metabolism	DHRS9	DHRS9	dehydrogenase/reductase (SDR family) member 9	3	530	48	5353	0.849294	0.99999	0.63125	0.235663
path:hsa00830	Retinol metabolism	UGT2B4	UGT2B4	UDP glucuronosyltransferase 2 family, polypeptide B4	3	530	48	5353	0.849294	0.99999	0.63125	0.235663
path:hsa05215	Prostate cancer	GSTP1	GSTP1	glutathione S-transferase pi 1	6	530	87	5353	0.852533	0.99999	0.696552	0.230173
path:hsa05215	Prostate cancer	BCL2	BCL2	B-cell CLL/lymphoma 2	6	530	87	5353	0.852533	0.99999	0.696552	0.230173
path:hsa05215	Prostate cancer	LEF1	LEF1	lymphoid enhancer-binding factor 1	6	530	87	5353	0.852533	0.99999	0.696552	0.230173
path:hsa05215	Prostate cancer	E2F2	E2F2	E2F transcription factor 2	6	530	87	5353	0.852533	0.99999	0.696552	0.230173
path:hsa05215	Prostate cancer	TCF7	TCF7	transcription factor 7 (T-cell specific, HMG-box)	6	530	87	5353	0.852533	0.99999	0.696552	0.230173
path:hsa05215	Prostate cancer	PIK3CD	PIK3CD	phosphoinositide-3-kinase, catalytic, delta polypeptide	6	530	87	5353	0.852533	0.99999	0.696552	0.230173
path:hsa05214	Glioma	E2F2	E2F2	E2F transcription factor 2	4	530	63	5353	0.863743	0.99999	0.64127	0.211325
path:hsa05214	Glioma	PLCG2	PLCG2	phospholipase C, gamma 2 (phosphatidylinositol-specific)	4	530	63	5353	0.863743	0.99999	0.64127	0.211325
path:hsa05214	Glioma	PRKCB	PRKCB	protein kinase C, beta	4	530	63	5353	0.863743	0.99999	0.64127	0.211325
path:hsa05214	Glioma	PIK3CD	PIK3CD	phosphoinositide-3-kinase, catalytic, delta polypeptide	4	530	63	5353	0.863743	0.99999	0.64127	0.211325
path:hsa04130	SNARE interactions in vesicular transport	STX7	STX7	syntaxin 7	2	530	36	5353	0.868063	0.99999	0.561111	0.204128
path:hsa04130	SNARE interactions in vesicular transport	VAMP8	VAMP8	vesicle-associated membrane protein 8 (endobrevin)	2	530	36	5353	0.868063	0.99999	0.561111	0.204128
path:hsa00410	beta-Alanine metabolism	ABAT	ABAT	4-aminobutyrate aminotransferase	1	530	22	5353	0.885945	0.99999	0.459091	0.17471
path:hsa00532	Glycosaminoglycan biosynthesis - chondroitin sulfate	CHST11	CHST11	carbohydrate (chondroitin 4) sulfotransferase 11	1	530	22	5353	0.885945	0.99999	0.459091	0.17471
path:hsa03010	Ribosome	RPL30	RPL30	ribosomal protein L30	5	530	80	5353	0.889589	0.99999	0.63125	0.168789
path:hsa03010	Ribosome	RPS4Y1	RPS4Y1	ribosomal protein S4, Y-linked 1	5	530	80	5353	0.889589	0.99999	0.63125	0.168789
path:hsa03010	Ribosome	RPL13A	RPL13A	ribosomal protein L13a	5	530	80	5353	0.889589	0.99999	0.63125	0.168789
path:hsa03010	Ribosome	RPL27A	RPL27A	ribosomal protein L27a	5	530	80	5353	0.889589	0.99999	0.63125	0.168789
path:hsa03010	Ribosome	RPL24	RPL24	ribosomal protein L24	5	530	80	5353	0.889589	0.99999	0.63125	0.168789
path:hsa04972	Pancreatic secretion	CD38	CD38	CD38 molecule	6	530	93	5353	0.889633	0.99999	0.651613	0.168718
path:hsa04972	Pancreatic secretion	PLA2G2C	PLA2G2C	phospholipase A2, group IIC	6	530	93	5353	0.889633	0.99999	0.651613	0.168718
path:hsa04972	Pancreatic secretion	ATP1A4	ATP1A4	ATPase, Na+/K+ transporting, alpha 4 polypeptide	6	530	93	5353	0.889633	0.99999	0.651613	0.168718
path:hsa04972	Pancreatic secretion	PRKCB	PRKCB	protein kinase C, beta	6	530	93	5353	0.889633	0.99999	0.651613	0.168718
path:hsa04972	Pancreatic secretion	PLA2G2D	PLA2G2D	phospholipase A2, group IID	6	530	93	5353	0.889633	0.99999	0.651613	0.168718
path:hsa04972	Pancreatic secretion	ADCY7	ADCY7	adenylate cyclase 7	6	530	93	5353	0.889633	0.99999	0.651613	0.168718
path:hsa00980	Metabolism of xenobiotics by cytochrome P450	GSTP1	GSTP1	glutathione S-transferase pi 1	3	530	53	5353	0.890123	0.99999	0.571698	0.167924
path:hsa00980	Metabolism of xenobiotics by cytochrome P450	GSTA3	GSTA3	glutathione S-transferase alpha 3	3	530	53	5353	0.890123	0.99999	0.571698	0.167924
path:hsa00980	Metabolism of xenobiotics by cytochrome P450	UGT2B4	UGT2B4	UDP glucuronosyltransferase 2 family, polypeptide B4	3	530	53	5353	0.890123	0.99999	0.571698	0.167924
path:hsa03320	PPAR signaling pathway	PLIN1	PLIN1	perilipin 1	4	530	68	5353	0.897662	0.99999	0.594118	0.155756
path:hsa03320	PPAR signaling pathway	ACAA1	ACAA1	acetyl-CoA acyltransferase 1	4	530	68	5353	0.897662	0.99999	0.594118	0.155756
path:hsa03320	PPAR signaling pathway	PCK2	PCK2	phosphoenolpyruvate carboxykinase 2 (mitochondrial)	4	530	68	5353	0.897662	0.99999	0.594118	0.155756
path:hsa03320	PPAR signaling pathway	CPT1B	CPT1B	carnitine palmitoyltransferase 1B (muscle)	4	530	68	5353	0.897662	0.99999	0.594118	0.155756
path:hsa04510	Focal adhesion	MYLPF	MYLPF	myosin light chain, phosphorylatable, fast skeletal muscle	14	530	194	5353	0.899499	0.99999	0.728866	0.152806
path:hsa04510	Focal adhesion	BCL2	BCL2	B-cell CLL/lymphoma 2	14	530	194	5353	0.899499	0.99999	0.728866	0.152806
path:hsa04510	Focal adhesion	ITGA4	ITGA4	integrin, alpha 4 (antigen CD49D, alpha 4 subunit of VLA-4 receptor)	14	530	194	5353	0.899499	0.99999	0.728866	0.152806
path:hsa04510	Focal adhesion	COL4A4	COL4A4	collagen, type IV, alpha 4	14	530	194	5353	0.899499	0.99999	0.728866	0.152806
path:hsa04510	Focal adhesion	VAV2	VAV2	vav 2 guanine nucleotide exchange factor	14	530	194	5353	0.899499	0.99999	0.728866	0.152806
path:hsa04510	Focal adhesion	RASGRF1	RASGRF1	Ras protein-specific guanine nucleotide-releasing factor 1	14	530	194	5353	0.899499	0.99999	0.728866	0.152806
path:hsa04510	Focal adhesion	PRKCB	PRKCB	protein kinase C, beta	14	530	194	5353	0.899499	0.99999	0.728866	0.152806
path:hsa04510	Focal adhesion	BIRC3	BIRC3	baculoviral IAP repeat containing 3	14	530	194	5353	0.899499	0.99999	0.728866	0.152806
path:hsa04510	Focal adhesion	PPP1CA	PPP1CA	protein phosphatase 1, catalytic subunit, alpha isozyme	14	530	194	5353	0.899499	0.99999	0.728866	0.152806
path:hsa04510	Focal adhesion	PARVG	PARVG	parvin, gamma	14	530	194	5353	0.899499	0.99999	0.728866	0.152806
path:hsa04510	Focal adhesion	PIK3CD	PIK3CD	phosphoinositide-3-kinase, catalytic, delta polypeptide	14	530	194	5353	0.899499	0.99999	0.728866	0.152806
path:hsa04510	Focal adhesion	ITGB7	ITGB7	integrin, beta 7	14	530	194	5353	0.899499	0.99999	0.728866	0.152806
path:hsa04510	Focal adhesion	RAC2	RAC2	ras-related C3 botulinum toxin substrate 2 (rho family, small GTP binding protein Rac2)	14	530	194	5353	0.899499	0.99999	0.728866	0.152806
path:hsa04510	Focal adhesion	VAV1	VAV1	vav 1 guanine nucleotide exchange factor	14	530	194	5353	0.899499	0.99999	0.728866	0.152806
path:hsa04512	ECM-receptor interaction	SV2B	SV2B	synaptic vesicle glycoprotein 2B	5	530	82	5353	0.900775	0.99999	0.615854	0.150761
path:hsa04512	ECM-receptor interaction	ITGA4	ITGA4	integrin, alpha 4 (antigen CD49D, alpha 4 subunit of VLA-4 receptor)	5	530	82	5353	0.900775	0.99999	0.615854	0.150761
path:hsa04512	ECM-receptor interaction	COL4A4	COL4A4	collagen, type IV, alpha 4	5	530	82	5353	0.900775	0.99999	0.615854	0.150761
path:hsa04512	ECM-receptor interaction	GP1BA	GP1BA	glycoprotein Ib (platelet), alpha polypeptide	5	530	82	5353	0.900775	0.99999	0.615854	0.150761
path:hsa04512	ECM-receptor interaction	ITGB7	ITGB7	integrin, beta 7	5	530	82	5353	0.900775	0.99999	0.615854	0.150761
path:hsa05218	Melanoma	CDH1	CDH1	cadherin 1, type 1, E-cadherin (epithelial)	4	530	69	5353	0.903473	0.99999	0.585507	0.146446
path:hsa05218	Melanoma	E2F2	E2F2	E2F transcription factor 2	4	530	69	5353	0.903473	0.99999	0.585507	0.146446
path:hsa04720	Long-term potentiation	CAMK4	CAMK4	calcium/calmodulin-dependent protein kinase IV	4	530	69	5353	0.903473	0.99999	0.585507	0.146446
path:hsa04720	Long-term potentiation	PRKCB	PRKCB	protein kinase C, beta	4	530	69	5353	0.903473	0.99999	0.585507	0.146446
path:hsa05218	Melanoma	FGF1	FGF1	fibroblast growth factor 1 (acidic)	4	530	69	5353	0.903473	0.99999	0.585507	0.146446
path:hsa04720	Long-term potentiation	PPP1CA	PPP1CA	protein phosphatase 1, catalytic subunit, alpha isozyme	4	530	69	5353	0.903473	0.99999	0.585507	0.146446
path:hsa04720	Long-term potentiation	RPS6KA1	RPS6KA1	ribosomal protein S6 kinase, 90kDa, polypeptide 1	4	530	69	5353	0.903473	0.99999	0.585507	0.146446
path:hsa05218	Melanoma	PIK3CD	PIK3CD	phosphoinositide-3-kinase, catalytic, delta polypeptide	4	530	69	5353	0.903473	0.99999	0.585507	0.146446
path:hsa04320	Dorso-ventral axis formation	ETS1	ETS1	v-ets erythroblastosis virus E26 oncogene homolog 1 (avian)	1	530	24	5353	0.905528	0.99999	0.420833	0.143169
path:hsa00760	Nicotinate and nicotinamide metabolism	CD38	CD38	CD38 molecule	1	530	24	5353	0.905528	0.99999	0.420833	0.143169
path:hsa04910	Insulin signaling pathway	FBP1	FBP1	fructose-1,6-bisphosphatase 1	9	530	135	5353	0.90789	0.99999	0.673333	0.13941
path:hsa04910	Insulin signaling pathway	PDE3B	PDE3B	phosphodiesterase 3B, cGMP-inhibited	9	530	135	5353	0.90789	0.99999	0.673333	0.13941
path:hsa04910	Insulin signaling pathway	SOCS1	SOCS1	suppressor of cytokine signaling 1	9	530	135	5353	0.90789	0.99999	0.673333	0.13941
path:hsa04910	Insulin signaling pathway	INPP5D	INPP5D	inositol polyphosphate-5-phosphatase, 145kDa	9	530	135	5353	0.90789	0.99999	0.673333	0.13941
path:hsa04910	Insulin signaling pathway	PPP1CA	PPP1CA	protein phosphatase 1, catalytic subunit, alpha isozyme	9	530	135	5353	0.90789	0.99999	0.673333	0.13941
path:hsa04910	Insulin signaling pathway	SH2B2	SH2B2	SH2B adaptor protein 2	9	530	135	5353	0.90789	0.99999	0.673333	0.13941
path:hsa04910	Insulin signaling pathway	MKNK2	MKNK2	MAP kinase interacting serine/threonine kinase 2	9	530	135	5353	0.90789	0.99999	0.673333	0.13941
path:hsa04910	Insulin signaling pathway	PCK2	PCK2	phosphoenolpyruvate carboxykinase 2 (mitochondrial)	9	530	135	5353	0.90789	0.99999	0.673333	0.13941
path:hsa04910	Insulin signaling pathway	PIK3CD	PIK3CD	phosphoinositide-3-kinase, catalytic, delta polypeptide	9	530	135	5353	0.90789	0.99999	0.673333	0.13941
path:hsa00350	Tyrosine metabolism	IL4I1	IL4I1	interleukin 4 induced 1	2	530	41	5353	0.909004	0.99999	0.492683	0.137642
path:hsa00350	Tyrosine metabolism	FAH	FAH	fumarylacetoacetate hydrolase (fumarylacetoacetase)	2	530	41	5353	0.909004	0.99999	0.492683	0.137642
path:hsa04340	Hedgehog signaling pathway	WNT6	WNT6	wingless-type MMTV integration site family, member 6	3	530	56	5353	0.909558	0.99999	0.541071	0.136762
path:hsa04340	Hedgehog signaling pathway	LRP2	LRP2	low density lipoprotein receptor-related protein 2	3	530	56	5353	0.909558	0.99999	0.541071	0.136762
path:hsa04340	Hedgehog signaling pathway	CSNK1G2	CSNK1G2	casein kinase 1, gamma 2	3	530	56	5353	0.909558	0.99999	0.541071	0.136762
path:hsa04950	Maturity onset diabetes of the young	FOXA3	FOXA3	forkhead box A3	1	530	25	5353	0.914017	0.99999	0.404	0.129707
path:hsa00534	Glycosaminoglycan biosynthesis - heparan sulfate	HS3ST3A1	HS3ST3A1	heparan sulfate (glucosamine) 3-O-sulfotransferase 3A1	1	530	25	5353	0.914017	0.99999	0.404	0.129707
path:hsa00071	Fatty acid metabolism	ACAA1	ACAA1	acetyl-CoA acyltransferase 1	2	530	42	5353	0.91561	0.99999	0.480952	0.127194
path:hsa03420	Nucleotide excision repair	LIG1	LIG1	ligase I, DNA, ATP-dependent	2	530	42	5353	0.91561	0.99999	0.480952	0.127194
path:hsa00071	Fatty acid metabolism	CPT1B	CPT1B	carnitine palmitoyltransferase 1B (muscle)	2	530	42	5353	0.91561	0.99999	0.480952	0.127194
path:hsa03420	Nucleotide excision repair	POLD4	POLD4	polymerase (DNA-directed), delta 4	2	530	42	5353	0.91561	0.99999	0.480952	0.127194
path:hsa05412	Arrhythmogenic right ventricular cardiomyopathy (ARVC)	ITGA4	ITGA4	integrin, alpha 4 (antigen CD49D, alpha 4 subunit of VLA-4 receptor)	4	530	72	5353	0.919183	0.99999	0.561111	0.121575
path:hsa05412	Arrhythmogenic right ventricular cardiomyopathy (ARVC)	LEF1	LEF1	lymphoid enhancer-binding factor 1	4	530	72	5353	0.919183	0.99999	0.561111	0.121575
path:hsa05412	Arrhythmogenic right ventricular cardiomyopathy (ARVC)	TCF7	TCF7	transcription factor 7 (T-cell specific, HMG-box)	4	530	72	5353	0.919183	0.99999	0.561111	0.121575
path:hsa05412	Arrhythmogenic right ventricular cardiomyopathy (ARVC)	ITGB7	ITGB7	integrin, beta 7	4	530	72	5353	0.919183	0.99999	0.561111	0.121575
path:hsa00052	Galactose metabolism	LCT	LCT	lactase	1	530	26	5353	0.921743	0.99999	0.388462	0.117564
path:hsa00601	Glycosphingolipid biosynthesis - lacto and neolacto series	FUT7	FUT7	fucosyltransferase 7 (alpha (1,3) fucosyltransferase)	1	530	26	5353	0.921743	0.99999	0.388462	0.117564
path:hsa05414	Dilated cardiomyopathy	TTN	TTN	titin	5	530	88	5353	0.928595	0.99999	0.573864	0.106879
path:hsa05414	Dilated cardiomyopathy	ITGA4	ITGA4	integrin, alpha 4 (antigen CD49D, alpha 4 subunit of VLA-4 receptor)	5	530	88	5353	0.928595	0.99999	0.573864	0.106879
path:hsa05414	Dilated cardiomyopathy	TNF	TNF	tumor necrosis factor	5	530	88	5353	0.928595	0.99999	0.573864	0.106879
path:hsa05414	Dilated cardiomyopathy	ADCY7	ADCY7	adenylate cyclase 7	5	530	88	5353	0.928595	0.99999	0.573864	0.106879
path:hsa05414	Dilated cardiomyopathy	ITGB7	ITGB7	integrin, beta 7	5	530	88	5353	0.928595	0.99999	0.573864	0.106879
path:hsa00030	Pentose phosphate pathway	FBP1	FBP1	fructose-1,6-bisphosphatase 1	1	530	27	5353	0.928773	0.99999	0.374074	0.106603
path:hsa04140	Regulation of autophagy	IFNG	IFNG	interferon, gamma	1	530	28	5353	0.93517	0.99999	0.360714	0.0966993
path:hsa00340	Histidine metabolism	ACY3	ACY3	aspartoacylase (aminocyclase) 3	1	530	29	5353	0.940992	0.99999	0.348276	0.0877457
path:hsa00020	Citrate cycle (TCA cycle)	PCK2	PCK2	phosphoenolpyruvate carboxykinase 2 (mitochondrial)	1	530	29	5353	0.940992	0.99999	0.348276	0.0877457
path:hsa00561	Glycerolipid metabolism	DGAT2	DGAT2	diacylglycerol O-acyltransferase 2	2	530	48	5353	0.946656	0.99999	0.420833	0.0790885
path:hsa04742	Taste transduction	CACNA1A	CACNA1A	calcium channel, voltage-dependent, P/Q type, alpha 1A subunit	2	530	48	5353	0.946656	0.99999	0.420833	0.0790885
path:hsa04742	Taste transduction	TAS2R8	TAS2R8	taste receptor, type 2, member 8	2	530	48	5353	0.946656	0.99999	0.420833	0.0790885
path:hsa00561	Glycerolipid metabolism	DGKD	DGKD	diacylglycerol kinase, delta 130kDa	2	530	48	5353	0.946656	0.99999	0.420833	0.0790885
path:hsa00240	Pyrimidine metabolism	TK1	TK1	thymidine kinase 1, soluble	5	530	95	5353	0.952072	0.99999	0.531579	0.0708574
path:hsa00240	Pyrimidine metabolism	RRM2	RRM2	ribonucleotide reductase M2	5	530	95	5353	0.952072	0.99999	0.531579	0.0708574
path:hsa00240	Pyrimidine metabolism	DCK	DCK	deoxycytidine kinase	5	530	95	5353	0.952072	0.99999	0.531579	0.0708574
path:hsa00240	Pyrimidine metabolism	TYMP	TYMP	thymidine phosphorylase	5	530	95	5353	0.952072	0.99999	0.531579	0.0708574
path:hsa00240	Pyrimidine metabolism	POLD4	POLD4	polymerase (DNA-directed), delta 4	5	530	95	5353	0.952072	0.99999	0.531579	0.0708574
path:hsa05410	Hypertrophic cardiomyopathy (HCM)	TTN	TTN	titin	4	530	81	5353	0.953439	0.99999	0.498765	0.0687871
path:hsa05410	Hypertrophic cardiomyopathy (HCM)	ITGA4	ITGA4	integrin, alpha 4 (antigen CD49D, alpha 4 subunit of VLA-4 receptor)	4	530	81	5353	0.953439	0.99999	0.498765	0.0687871
path:hsa05410	Hypertrophic cardiomyopathy (HCM)	TNF	TNF	tumor necrosis factor	4	530	81	5353	0.953439	0.99999	0.498765	0.0687871
path:hsa05410	Hypertrophic cardiomyopathy (HCM)	ITGB7	ITGB7	integrin, beta 7	4	530	81	5353	0.953439	0.99999	0.498765	0.0687871
path:hsa04020	Calcium signaling pathway	TNNC2	TNNC2	troponin C type 2 (fast)	11	530	177	5353	0.955013	0.99999	0.627684	0.066408
path:hsa04020	Calcium signaling pathway	PTAFR	PTAFR	platelet-activating factor receptor	11	530	177	5353	0.955013	0.99999	0.627684	0.066408
path:hsa04020	Calcium signaling pathway	CD38	CD38	CD38 molecule	11	530	177	5353	0.955013	0.99999	0.627684	0.066408
path:hsa04020	Calcium signaling pathway	CACNA1A	CACNA1A	calcium channel, voltage-dependent, P/Q type, alpha 1A subunit	11	530	177	5353	0.955013	0.99999	0.627684	0.066408
path:hsa04020	Calcium signaling pathway	CAMK4	CAMK4	calcium/calmodulin-dependent protein kinase IV	11	530	177	5353	0.955013	0.99999	0.627684	0.066408
path:hsa04020	Calcium signaling pathway	ADRB2	ADRB2	adrenergic, beta-2-, receptor, surface	11	530	177	5353	0.955013	0.99999	0.627684	0.066408
path:hsa04020	Calcium signaling pathway	TRHR	TRHR	thyrotropin-releasing hormone receptor	11	530	177	5353	0.955013	0.99999	0.627684	0.066408
path:hsa04020	Calcium signaling pathway	PLCG2	PLCG2	phospholipase C, gamma 2 (phosphatidylinositol-specific)	11	530	177	5353	0.955013	0.99999	0.627684	0.066408
path:hsa04020	Calcium signaling pathway	PRKCB	PRKCB	protein kinase C, beta	11	530	177	5353	0.955013	0.99999	0.627684	0.066408
path:hsa04020	Calcium signaling pathway	ADCY7	ADCY7	adenylate cyclase 7	11	530	177	5353	0.955013	0.99999	0.627684	0.066408
path:hsa04020	Calcium signaling pathway	P2RX5	P2RX5	purinergic receptor P2X, ligand-gated ion channel, 5	11	530	177	5353	0.955013	0.99999	0.627684	0.066408
path:hsa04350	TGF-beta signaling pathway	IFNG	IFNG	interferon, gamma	4	530	82	5353	0.956275	0.99999	0.492683	0.0645029
path:hsa04350	TGF-beta signaling pathway	E2F5	E2F5	E2F transcription factor 5, p130-binding	4	530	82	5353	0.956275	0.99999	0.492683	0.0645029
path:hsa04350	TGF-beta signaling pathway	TNF	TNF	tumor necrosis factor	4	530	82	5353	0.956275	0.99999	0.492683	0.0645029
path:hsa04350	TGF-beta signaling pathway	CUL1	CUL1	cullin 1	4	530	82	5353	0.956275	0.99999	0.492683	0.0645029
path:hsa05211	Renal cell carcinoma	ETS1	ETS1	v-ets erythroblastosis virus E26 oncogene homolog 1 (avian)	3	530	67	5353	0.956894	0.99999	0.452239	0.0635695
path:hsa05211	Renal cell carcinoma	VHL	VHL	von Hippel-Lindau tumor suppressor	3	530	67	5353	0.956894	0.99999	0.452239	0.0635695
path:hsa05211	Renal cell carcinoma	PIK3CD	PIK3CD	phosphoinositide-3-kinase, catalytic, delta polypeptide	3	530	67	5353	0.956894	0.99999	0.452239	0.0635695
path:hsa04150	mTOR signaling pathway	RPS6KA1	RPS6KA1	ribosomal protein S6 kinase, 90kDa, polypeptide 1	2	530	51	5353	0.957743	0.99999	0.396078	0.0622898
path:hsa04150	mTOR signaling pathway	PIK3CD	PIK3CD	phosphoinositide-3-kinase, catalytic, delta polypeptide	2	530	51	5353	0.957743	0.99999	0.396078	0.0622898
path:hsa05012	Parkinson's disease	LRRK2	LRRK2	leucine-rich repeat kinase 2	6	530	114	5353	0.963542	0.99999	0.531579	0.0535801
path:hsa05012	Parkinson's disease	NDUFS3	NDUFS3	NADH dehydrogenase (ubiquinone) Fe-S protein 3, 30kDa (NADH-coenzyme Q reductase)	6	530	114	5353	0.963542	0.99999	0.531579	0.0535801
path:hsa05012	Parkinson's disease	UBE2L6	UBE2L6	ubiquitin-conjugating enzyme E2L 6	6	530	114	5353	0.963542	0.99999	0.531579	0.0535801
path:hsa05012	Parkinson's disease	UBA7	UBA7	ubiquitin-like modifier activating enzyme 7	6	530	114	5353	0.963542	0.99999	0.531579	0.0535801
path:hsa05012	Parkinson's disease	NDUFA2	NDUFA2	NADH dehydrogenase (ubiquinone) 1 alpha subcomplex, 2, 8kDa	6	530	114	5353	0.963542	0.99999	0.531579	0.0535801
path:hsa05012	Parkinson's disease	UBE2J1	UBE2J1	ubiquitin-conjugating enzyme E2, J1, U	6	530	114	5353	0.963542	0.99999	0.531579	0.0535801
path:hsa04540	Gap junction	TUBB2B	TUBB2B	tubulin, beta 2B class IIb	4	530	85	5353	0.963849	0.99999	0.475294	0.0531217
path:hsa04540	Gap junction	PRKCB	PRKCB	protein kinase C, beta	4	530	85	5353	0.963849	0.99999	0.475294	0.0531217
path:hsa04540	Gap junction	TUBA4A	TUBA4A	tubulin, alpha 4a	4	530	85	5353	0.963849	0.99999	0.475294	0.0531217
path:hsa04540	Gap junction	ADCY7	ADCY7	adenylate cyclase 7	4	530	85	5353	0.963849	0.99999	0.475294	0.0531217
path:hsa00500	Starch and sucrose metabolism	UGT2B4	UGT2B4	UDP glucuronosyltransferase 2 family, polypeptide B4	1	530	35	5353	0.966436	0.99999	0.288571	0.0492544
path:hsa00270	Cysteine and methionine metabolism	IL4I1	IL4I1	interleukin 4 induced 1	1	530	36	5353	0.969446	0.99999	0.280556	0.0447672
path:hsa03018	RNA degradation	HSPA9	HSPA9	heat shock 70kDa protein 9 (mortalin)	2	530	57	5353	0.973646	0.99999	0.354386	0.0385313
path:hsa03018	RNA degradation	LSM6	LSM6	LSM6 homolog, U6 small nuclear RNA associated (S. cerevisiae)	2	530	57	5353	0.973646	0.99999	0.354386	0.0385313
path:hsa00140	Steroid hormone biosynthesis	UGT2B4	UGT2B4	UDP glucuronosyltransferase 2 family, polypeptide B4	1	530	40	5353	0.979016	0.99999	0.2525	0.0305953
path:hsa00970	Aminoacyl-tRNA biosynthesis	VARS2	VARS2	valyl-tRNA synthetase 2, mitochondrial (putative)	1	530	41	5353	0.980897	0.99999	0.246341	0.0278267
path:hsa00310	Lysine degradation	EHMT1	EHMT1	euchromatic histone-lysine N-methyltransferase 1	1	530	44	5353	0.985585	0.99999	0.229545	0.0209479
path:hsa00190	Oxidative phosphorylation	NDUFS3	NDUFS3	NADH dehydrogenase (ubiquinone) Fe-S protein 3, 30kDa (NADH-coenzyme Q reductase)	5	530	115	5353	0.985738	0.99999	0.43913	0.0207245
path:hsa00190	Oxidative phosphorylation	ATP6V0E1	ATP6V0E1	ATPase, H+ transporting, lysosomal 9kDa, V0 subunit e1	5	530	115	5353	0.985738	0.99999	0.43913	0.0207245
path:hsa00190	Oxidative phosphorylation	COX10	COX10	COX10 homolog, cytochrome c oxidase assembly protein, heme A: farnesyltransferase (yeast)	5	530	115	5353	0.985738	0.99999	0.43913	0.0207245
path:hsa00190	Oxidative phosphorylation	NDUFA2	NDUFA2	NADH dehydrogenase (ubiquinone) 1 alpha subcomplex, 2, 8kDa	5	530	115	5353	0.985738	0.99999	0.43913	0.0207245
path:hsa00190	Oxidative phosphorylation	TCIRG1	TCIRG1	T-cell, immune regulator 1, ATPase, H+ transporting, lysosomal V0 subunit A3	5	530	115	5353	0.985738	0.99999	0.43913	0.0207245
path:hsa04012	ErbB signaling pathway	PLCG2	PLCG2	phospholipase C, gamma 2 (phosphatidylinositol-specific)	3	530	84	5353	0.98715	0.99999	0.360714	0.0186594
path:hsa04012	ErbB signaling pathway	PRKCB	PRKCB	protein kinase C, beta	3	530	84	5353	0.98715	0.99999	0.360714	0.0186594
path:hsa04012	ErbB signaling pathway	PIK3CD	PIK3CD	phosphoinositide-3-kinase, catalytic, delta polypeptide	3	530	84	5353	0.98715	0.99999	0.360714	0.0186594
path:hsa00510	N-Glycan biosynthesis	ST6GAL1	ST6GAL1	ST6 beta-galactosamide alpha-2,6-sialyltranferase 1	1	530	47	5353	0.989121	0.99999	0.214894	0.0157812
path:hsa05220	Chronic myeloid leukemia	E2F2	E2F2	E2F transcription factor 2	2	530	71	5353	0.99146	0.99999	0.284507	0.012374
path:hsa05220	Chronic myeloid leukemia	PIK3CD	PIK3CD	phosphoinositide-3-kinase, catalytic, delta polypeptide	2	530	71	5353	0.99146	0.99999	0.284507	0.012374
path:hsa00330	Arginine and proline metabolism	AGMAT	AGMAT	agmatine ureohydrolase (agmatinase)	1	530	51	5353	0.992523	0.99999	0.198039	0.0108276
path:hsa03013	RNA transport	EEF1A2	EEF1A2	eukaryotic translation elongation factor 1 alpha 2	5	530	133	5353	0.995545	0.99999	0.379699	0.00644085
path:hsa03013	RNA transport	EIF1AY	EIF1AY	eukaryotic translation initiation factor 1A, Y-linked	5	530	133	5353	0.995545	0.99999	0.379699	0.00644085
path:hsa03013	RNA transport	TACC3	TACC3	transforming, acidic coiled-coil containing protein 3	5	530	133	5353	0.995545	0.99999	0.379699	0.00644085
path:hsa03013	RNA transport	NUP210	NUP210	nucleoporin 210kDa	5	530	133	5353	0.995545	0.99999	0.379699	0.00644085
path:hsa03013	RNA transport	SUMO2	SUMO2	SMT3 suppressor of mif two 3 homolog 2 (S. cerevisiae)	5	530	133	5353	0.995545	0.99999	0.379699	0.00644085
path:hsa04740	Olfactory transduction	OR10A6	OR10A6	olfactory receptor, family 10, subfamily A, member 6	17	530	312	5353	0.996047	0.99999	0.550321	0.00571425
path:hsa04740	Olfactory transduction	OR4K17	OR4K17	olfactory receptor, family 4, subfamily K, member 17	17	530	312	5353	0.996047	0.99999	0.550321	0.00571425
path:hsa04740	Olfactory transduction	OR7G1	OR7G1	olfactory receptor, family 7, subfamily G, member 1	17	530	312	5353	0.996047	0.99999	0.550321	0.00571425
path:hsa04740	Olfactory transduction	OR5R1	OR5R1	olfactory receptor, family 5, subfamily R, member 1	17	530	312	5353	0.996047	0.99999	0.550321	0.00571425
path:hsa04740	Olfactory transduction	OR2J2	OR2J2	olfactory receptor, family 2, subfamily J, member 2	17	530	312	5353	0.996047	0.99999	0.550321	0.00571425
path:hsa04740	Olfactory transduction	OR11H6	OR11H6	olfactory receptor, family 11, subfamily H, member 6	17	530	312	5353	0.996047	0.99999	0.550321	0.00571425
path:hsa04740	Olfactory transduction	OR4X1	OR4X1	olfactory receptor, family 4, subfamily X, member 1	17	530	312	5353	0.996047	0.99999	0.550321	0.00571425
path:hsa04740	Olfactory transduction	OR10S1	OR10S1	olfactory receptor, family 10, subfamily S, member 1	17	530	312	5353	0.996047	0.99999	0.550321	0.00571425
path:hsa04740	Olfactory transduction	OR2G3	OR2G3	olfactory receptor, family 2, subfamily G, member 3	17	530	312	5353	0.996047	0.99999	0.550321	0.00571425
path:hsa04740	Olfactory transduction	OR5F1	OR5F1	olfactory receptor, family 5, subfamily F, member 1	17	530	312	5353	0.996047	0.99999	0.550321	0.00571425
path:hsa04740	Olfactory transduction	OR4D6	OR4D6	olfactory receptor, family 4, subfamily D, member 6	17	530	312	5353	0.996047	0.99999	0.550321	0.00571425
path:hsa04740	Olfactory transduction	ADRBK2	ADRBK2	adrenergic, beta, receptor kinase 2	17	530	312	5353	0.996047	0.99999	0.550321	0.00571425
path:hsa04740	Olfactory transduction	OR2G2	OR2G2	olfactory receptor, family 2, subfamily G, member 2	17	530	312	5353	0.996047	0.99999	0.550321	0.00571425
path:hsa04740	Olfactory transduction	OR8B8	OR8B8	olfactory receptor, family 8, subfamily B, member 8	17	530	312	5353	0.996047	0.99999	0.550321	0.00571425
path:hsa04740	Olfactory transduction	OR10H2	OR10H2	olfactory receptor, family 10, subfamily H, member 2	17	530	312	5353	0.996047	0.99999	0.550321	0.00571425
path:hsa04740	Olfactory transduction	OR6C70	OR6C70	olfactory receptor, family 6, subfamily C, member 70	17	530	312	5353	0.996047	0.99999	0.550321	0.00571425
path:hsa04740	Olfactory transduction	OR4D2	OR4D2	olfactory receptor, family 4, subfamily D, member 2	17	530	312	5353	0.996047	0.99999	0.550321	0.00571425
path:hsa05010	Alzheimer's disease	NDUFS3	NDUFS3	NADH dehydrogenase (ubiquinone) Fe-S protein 3, 30kDa (NADH-coenzyme Q reductase)	6	530	157	5353	0.997276	0.99999	0.385987	0.00393487
path:hsa05010	Alzheimer's disease	NDUFA2	NDUFA2	NADH dehydrogenase (ubiquinone) 1 alpha subcomplex, 2, 8kDa	6	530	157	5353	0.997276	0.99999	0.385987	0.00393487
path:hsa05010	Alzheimer's disease	BID	BID	BH3 interacting domain death agonist	6	530	157	5353	0.997276	0.99999	0.385987	0.00393487
path:hsa05010	Alzheimer's disease	APOE	APOE	apolipoprotein E	6	530	157	5353	0.997276	0.99999	0.385987	0.00393487
path:hsa05010	Alzheimer's disease	CASP8	CASP8	caspase 8, apoptosis-related cysteine peptidase	6	530	157	5353	0.997276	0.99999	0.385987	0.00393487
path:hsa05010	Alzheimer's disease	TNF	TNF	tumor necrosis factor	6	530	157	5353	0.997276	0.99999	0.385987	0.00393487
path:hsa04260	Cardiac muscle contraction	ATP1A4	ATP1A4	ATPase, Na+/K+ transporting, alpha 4 polypeptide	1	530	70	5353	0.998736	0.99999	0.144286	0.00182447
path:hsa04146	Peroxisome	ACAA1	ACAA1	acetyl-CoA acyltransferase 1	1	530	78	5353	0.999401	0.99999	0.129487	0.000864363
path:hsa05016	Huntington's disease	NDUFS3	NDUFS3	NADH dehydrogenase (ubiquinone) Fe-S protein 3, 30kDa (NADH-coenzyme Q reductase)	5	530	172	5353	0.999696	0.99999	0.293605	0.000438205
path:hsa05016	Huntington's disease	TFAM	TFAM	transcription factor A, mitochondrial	5	530	172	5353	0.999696	0.99999	0.293605	0.000438205
path:hsa05016	Huntington's disease	NDUFA2	NDUFA2	NADH dehydrogenase (ubiquinone) 1 alpha subcomplex, 2, 8kDa	5	530	172	5353	0.999696	0.99999	0.293605	0.000438205
path:hsa05016	Huntington's disease	BAX	BAX	BCL2-associated X protein	5	530	172	5353	0.999696	0.99999	0.293605	0.000438205
path:hsa05016	Huntington's disease	CASP8	CASP8	caspase 8, apoptosis-related cysteine peptidase	5	530	172	5353	0.999696	0.99999	0.293605	0.000438205
path:hsa01100	Metabolic pathways	TK1	TK1	thymidine kinase 1, soluble	61	530	1048	5353	0.99998	0.99999	0.587882	2.92031e-05
path:hsa01100	Metabolic pathways	RRM2	RRM2	ribonucleotide reductase M2	61	530	1048	5353	0.99998	0.99999	0.587882	2.92031e-05
path:hsa01100	Metabolic pathways	GALNTL1	GALNTL1	UDP-N-acetyl-alpha-D-galactosamine:polypeptide N-acetylgalactosaminyltransferase-like 1	61	530	1048	5353	0.99998	0.99999	0.587882	2.92031e-05
path:hsa01100	Metabolic pathways	NDUFS3	NDUFS3	NADH dehydrogenase (ubiquinone) Fe-S protein 3, 30kDa (NADH-coenzyme Q reductase)	61	530	1048	5353	0.99998	0.99999	0.587882	2.92031e-05
path:hsa01100	Metabolic pathways	GALNT8	GALNT8	UDP-N-acetyl-alpha-D-galactosamine:polypeptide N-acetylgalactosaminyltransferase 8 (GalNAc-T8)	61	530	1048	5353	0.99998	0.99999	0.587882	2.92031e-05
path:hsa01100	Metabolic pathways	SHMT2	SHMT2	serine hydroxymethyltransferase 2 (mitochondrial)	61	530	1048	5353	0.99998	0.99999	0.587882	2.92031e-05
path:hsa01100	Metabolic pathways	ATP6V0E1	ATP6V0E1	ATPase, H+ transporting, lysosomal 9kDa, V0 subunit e1	61	530	1048	5353	0.99998	0.99999	0.587882	2.92031e-05
path:hsa01100	Metabolic pathways	ABAT	ABAT	4-aminobutyrate aminotransferase	61	530	1048	5353	0.99998	0.99999	0.587882	2.92031e-05
path:hsa01100	Metabolic pathways	FBP1	FBP1	fructose-1,6-bisphosphatase 1	61	530	1048	5353	0.99998	0.99999	0.587882	2.92031e-05
path:hsa01100	Metabolic pathways	CYP27B1	CYP27B1	cytochrome P450, family 27, subfamily B, polypeptide 1	61	530	1048	5353	0.99998	0.99999	0.587882	2.92031e-05
path:hsa01100	Metabolic pathways	ADA	ADA	adenosine deaminase	61	530	1048	5353	0.99998	0.99999	0.587882	2.92031e-05
path:hsa01100	Metabolic pathways	LCT	LCT	lactase	61	530	1048	5353	0.99998	0.99999	0.587882	2.92031e-05
path:hsa01100	Metabolic pathways	LPCAT1	LPCAT1	lysophosphatidylcholine acyltransferase 1	61	530	1048	5353	0.99998	0.99999	0.587882	2.92031e-05
path:hsa01100	Metabolic pathways	ALPL	ALPL	alkaline phosphatase, liver/bone/kidney	61	530	1048	5353	0.99998	0.99999	0.587882	2.92031e-05
path:hsa01100	Metabolic pathways	CD38	CD38	CD38 molecule	61	530	1048	5353	0.99998	0.99999	0.587882	2.92031e-05
path:hsa01100	Metabolic pathways	PLA2G2C	PLA2G2C	phospholipase A2, group IIC	61	530	1048	5353	0.99998	0.99999	0.587882	2.92031e-05
path:hsa01100	Metabolic pathways	UGCG	UGCG	UDP-glucose ceramide glucosyltransferase	61	530	1048	5353	0.99998	0.99999	0.587882	2.92031e-05
path:hsa01100	Metabolic pathways	AK1	AK1	adenylate kinase 1	61	530	1048	5353	0.99998	0.99999	0.587882	2.92031e-05
path:hsa01100	Metabolic pathways	COX10	COX10	COX10 homolog, cytochrome c oxidase assembly protein, heme A: farnesyltransferase (yeast)	61	530	1048	5353	0.99998	0.99999	0.587882	2.92031e-05
path:hsa01100	Metabolic pathways	AGMAT	AGMAT	agmatine ureohydrolase (agmatinase)	61	530	1048	5353	0.99998	0.99999	0.587882	2.92031e-05
path:hsa01100	Metabolic pathways	DGAT2	DGAT2	diacylglycerol O-acyltransferase 2	61	530	1048	5353	0.99998	0.99999	0.587882	2.92031e-05
path:hsa01100	Metabolic pathways	AMPD3	AMPD3	adenosine monophosphate deaminase 3	61	530	1048	5353	0.99998	0.99999	0.587882	2.92031e-05
path:hsa01100	Metabolic pathways	BDH1	BDH1	3-hydroxybutyrate dehydrogenase, type 1	61	530	1048	5353	0.99998	0.99999	0.587882	2.92031e-05
path:hsa01100	Metabolic pathways	GALNT6	GALNT6	UDP-N-acetyl-alpha-D-galactosamine:polypeptide N-acetylgalactosaminyltransferase 6 (GalNAc-T6)	61	530	1048	5353	0.99998	0.99999	0.587882	2.92031e-05
path:hsa01100	Metabolic pathways	NDUFA2	NDUFA2	NADH dehydrogenase (ubiquinone) 1 alpha subcomplex, 2, 8kDa	61	530	1048	5353	0.99998	0.99999	0.587882	2.92031e-05
path:hsa01100	Metabolic pathways	ALDH5A1	ALDH5A1	aldehyde dehydrogenase 5 family, member A1	61	530	1048	5353	0.99998	0.99999	0.587882	2.92031e-05
path:hsa01100	Metabolic pathways	ACSS1	ACSS1	acyl-CoA synthetase short-chain family member 1	61	530	1048	5353	0.99998	0.99999	0.587882	2.92031e-05
path:hsa01100	Metabolic pathways	DHRS9	DHRS9	dehydrogenase/reductase (SDR family) member 9	61	530	1048	5353	0.99998	0.99999	0.587882	2.92031e-05
path:hsa01100	Metabolic pathways	GALNT14	GALNT14	UDP-N-acetyl-alpha-D-galactosamine:polypeptide N-acetylgalactosaminyltransferase 14 (GalNAc-T14)	61	530	1048	5353	0.99998	0.99999	0.587882	2.92031e-05
path:hsa01100	Metabolic pathways	IDO1	IDO1	indoleamine 2,3-dioxygenase 1	61	530	1048	5353	0.99998	0.99999	0.587882	2.92031e-05
path:hsa01100	Metabolic pathways	ST6GAL1	ST6GAL1	ST6 beta-galactosamide alpha-2,6-sialyltranferase 1	61	530	1048	5353	0.99998	0.99999	0.587882	2.92031e-05
path:hsa01100	Metabolic pathways	APRT	APRT	adenine phosphoribosyltransferase	61	530	1048	5353	0.99998	0.99999	0.587882	2.92031e-05
path:hsa01100	Metabolic pathways	PLCG2	PLCG2	phospholipase C, gamma 2 (phosphatidylinositol-specific)	61	530	1048	5353	0.99998	0.99999	0.587882	2.92031e-05
path:hsa01100	Metabolic pathways	SGPL1	SGPL1	sphingosine-1-phosphate lyase 1	61	530	1048	5353	0.99998	0.99999	0.587882	2.92031e-05
path:hsa01100	Metabolic pathways	TCIRG1	TCIRG1	T-cell, immune regulator 1, ATPase, H+ transporting, lysosomal V0 subunit A3	61	530	1048	5353	0.99998	0.99999	0.587882	2.92031e-05
path:hsa01100	Metabolic pathways	PLA2G7	PLA2G7	phospholipase A2, group VII (platelet-activating factor acetylhydrolase, plasma)	61	530	1048	5353	0.99998	0.99999	0.587882	2.92031e-05
path:hsa01100	Metabolic pathways	DEGS2	DEGS2	delta(4)-desaturase, sphingolipid 2	61	530	1048	5353	0.99998	0.99999	0.587882	2.92031e-05
path:hsa01100	Metabolic pathways	UAP1L1	UAP1L1	UDP-N-acteylglucosamine pyrophosphorylase 1-like 1	61	530	1048	5353	0.99998	0.99999	0.587882	2.92031e-05
path:hsa01100	Metabolic pathways	PIP5KL1	PIP5KL1	phosphatidylinositol-4-phosphate 5-kinase-like 1	61	530	1048	5353	0.99998	0.99999	0.587882	2.92031e-05
path:hsa01100	Metabolic pathways	IL4I1	IL4I1	interleukin 4 induced 1	61	530	1048	5353	0.99998	0.99999	0.587882	2.92031e-05
path:hsa01100	Metabolic pathways	ACAA1	ACAA1	acetyl-CoA acyltransferase 1	61	530	1048	5353	0.99998	0.99999	0.587882	2.92031e-05
path:hsa01100	Metabolic pathways	PIP5K1B	PIP5K1B	phosphatidylinositol-4-phosphate 5-kinase, type I, beta	61	530	1048	5353	0.99998	0.99999	0.587882	2.92031e-05
path:hsa01100	Metabolic pathways	SMPD3	SMPD3	sphingomyelin phosphodiesterase 3, neutral membrane (neutral sphingomyelinase II)	61	530	1048	5353	0.99998	0.99999	0.587882	2.92031e-05
path:hsa01100	Metabolic pathways	ADPGK	ADPGK	ADP-dependent glucokinase	61	530	1048	5353	0.99998	0.99999	0.587882	2.92031e-05
path:hsa01100	Metabolic pathways	UGT2B4	UGT2B4	UDP glucuronosyltransferase 2 family, polypeptide B4	61	530	1048	5353	0.99998	0.99999	0.587882	2.92031e-05
path:hsa01100	Metabolic pathways	PLA2G2D	PLA2G2D	phospholipase A2, group IID	61	530	1048	5353	0.99998	0.99999	0.587882	2.92031e-05
path:hsa01100	Metabolic pathways	TYMP	TYMP	thymidine phosphorylase	61	530	1048	5353	0.99998	0.99999	0.587882	2.92031e-05
path:hsa01100	Metabolic pathways	ALOX5	ALOX5	arachidonate 5-lipoxygenase	61	530	1048	5353	0.99998	0.99999	0.587882	2.92031e-05
path:hsa01100	Metabolic pathways	ARSB	ARSB	arylsulfatase B	61	530	1048	5353	0.99998	0.99999	0.587882	2.92031e-05
path:hsa01100	Metabolic pathways	TM7SF2	TM7SF2	transmembrane 7 superfamily member 2	61	530	1048	5353	0.99998	0.99999	0.587882	2.92031e-05
path:hsa01100	Metabolic pathways	KMO	KMO	kynurenine 3-monooxygenase (kynurenine 3-hydroxylase)	61	530	1048	5353	0.99998	0.99999	0.587882	2.92031e-05
path:hsa01100	Metabolic pathways	PCK2	PCK2	phosphoenolpyruvate carboxykinase 2 (mitochondrial)	61	530	1048	5353	0.99998	0.99999	0.587882	2.92031e-05
path:hsa01100	Metabolic pathways	DGKD	DGKD	diacylglycerol kinase, delta 130kDa	61	530	1048	5353	0.99998	0.99999	0.587882	2.92031e-05
path:hsa01100	Metabolic pathways	UGT8	UGT8	UDP glycosyltransferase 8	61	530	1048	5353	0.99998	0.99999	0.587882	2.92031e-05
path:hsa01100	Metabolic pathways	PTGDS	PTGDS	prostaglandin D2 synthase 21kDa (brain)	61	530	1048	5353	0.99998	0.99999	0.587882	2.92031e-05
path:hsa01100	Metabolic pathways	ST3GAL5	ST3GAL5	ST3 beta-galactoside alpha-2,3-sialyltransferase 5	61	530	1048	5353	0.99998	0.99999	0.587882	2.92031e-05
path:hsa01100	Metabolic pathways	POLD4	POLD4	polymerase (DNA-directed), delta 4	61	530	1048	5353	0.99998	0.99999	0.587882	2.92031e-05
path:hsa01100	Metabolic pathways	SPR	SPR	sepiapterin reductase (7,8-dihydrobiopterin:NADP+ oxidoreductase)	61	530	1048	5353	0.99998	0.99999	0.587882	2.92031e-05
path:hsa01100	Metabolic pathways	GAL3ST1	GAL3ST1	galactose-3-O-sulfotransferase 1	61	530	1048	5353	0.99998	0.99999	0.587882	2.92031e-05
path:hsa01100	Metabolic pathways	FAH	FAH	fumarylacetoacetate hydrolase (fumarylacetoacetase)	61	530	1048	5353	0.99998	0.99999	0.587882	2.92031e-05
path:hsa01100	Metabolic pathways	EPT1	EPT1	ethanolaminephosphotransferase 1 (CDP-ethanolamine-specific)	61	530	1048	5353	0.99998	0.99999	0.587882	2.92031e-05
path:hsa03040	Spliceosome	LSM6	LSM6	LSM6 homolog, U6 small nuclear RNA associated (S. cerevisiae)	1	530	122	5353	0.99999	0.99999	0.0827869	1.44893e-05

## Sheet: DownPathway_Result
PathID	PathTerm	DifGene	AllDifGene	GeneInPath	AllGene	P-Value	FDR	Enrichment	(-log2P)
path:hsa04510	Focal adhesion	88	884	194	5353	1.04029e-12	2.10139e-10	2.74679	39.8061
path:hsa04512	ECM-receptor interaction	43	884	82	5353	1.70292e-08	1.71995e-06	3.17541	25.8074
path:hsa04810	Regulation of actin cytoskeleton	72	884	207	5353	4.59181e-07	3.09182e-05	2.10624	21.0544
path:hsa05414	Dilated cardiomyopathy	38	884	88	5353	4.18586e-06	0.000211386	2.61484	17.866
path:hsa05412	Arrhythmogenic right ventricular cardiomyopathy (ARVC)	33	884	72	5353	6.43863e-06	0.000260121	2.77541	17.2448
path:hsa05410	Hypertrophic cardiomyopathy (HCM)	35	884	81	5353	9.51148e-06	0.00032022	2.61654	16.6819
path:hsa04350	TGF-beta signaling pathway	35	884	82	5353	1.16887e-05	0.000337301	2.58463	16.3845
path:hsa04520	Adherens junction	31	884	70	5353	2.01344e-05	0.000508394	2.68169	15.6
path:hsa04360	Axon guidance	43	884	129	5353	0.000153026	0.00343459	2.01848	12.6739
path:hsa04270	Vascular smooth muscle contraction	38	884	112	5353	0.000262729	0.00530713	2.05452	11.8941
path:hsa05146	Amoebiasis	36	884	105	5353	0.000316604	0.005814	2.07615	11.625
path:hsa05200	Pathways in cancer	83	884	320	5353	0.0004362	0.00734271	1.57063	11.1627
path:hsa04540	Gap junction	29	884	85	5353	0.00118497	0.0184127	2.06597	9.72093
path:hsa05100	Bacterial invasion of epithelial cells	22	884	67	5353	0.00613262	0.0884849	1.98835	7.34928
path:hsa05218	Melanoma	22	884	69	5353	0.00805112	0.108422	1.93072	6.95659
path:hsa04020	Calcium signaling pathway	45	884	177	5353	0.00922976	0.116526	1.53952	6.75949
path:hsa04610	Complement and coagulation cascades	20	884	67	5353	0.0190314	0.207582	1.80759	5.71547
path:hsa04530	Tight junction	33	884	128	5353	0.0192368	0.207582	1.56117	5.69999
path:hsa04010	MAPK signaling pathway	60	884	263	5353	0.019525	0.207582	1.38147	5.67853
path:hsa04971	Gastric acid secretion	21	884	73	5353	0.0224956	0.22473	1.74197	5.47421
path:hsa04670	Leukocyte transendothelial migration	29	884	111	5353	0.023363	0.22473	1.58205	5.41963
path:hsa05222	Small cell lung cancer	23	884	84	5353	0.0269266	0.247236	1.65803	5.21482
path:hsa04916	Melanogenesis	26	884	100	5353	0.0316179	0.26849	1.57441	4.98311
path:hsa04970	Salivary secretion	22	884	81	5353	0.0318997	0.26849	1.64468	4.97031
path:hsa04514	Cell adhesion molecules (CAMs)	31	884	125	5353	0.0332511	0.268669	1.50175	4.91046
path:hsa04974	Protein digestion and absorption	20	884	73	5353	0.0368009	0.285915	1.65902	4.76411
path:hsa00300	Lysine biosynthesis	3	884	3	5353	0.0409473	0.306347	6.05543	4.61009
path:hsa04614	Renin-angiotensin system	7	884	17	5353	0.0444885	0.320953	2.49341	4.49042
path:hsa04144	Endocytosis	44	884	196	5353	0.0468289	0.326188	1.35938	4.41646
path:hsa05144	Malaria	14	884	49	5353	0.0567998	0.360209	1.73012	4.13797
path:hsa04920	Adipocytokine signaling pathway	18	884	68	5353	0.0573839	0.360209	1.60291	4.12321
path:hsa05219	Bladder cancer	12	884	40	5353	0.0580136	0.360209	1.81663	4.10747
path:hsa04972	Pancreatic secretion	23	884	93	5353	0.0603226	0.360209	1.49758	4.05116
path:hsa05131	Shigellosis	16	884	59	5353	0.0606293	0.360209	1.64215	4.04384
path:hsa00562	Inositol phosphate metabolism	15	884	55	5353	0.0654792	0.377909	1.65148	3.93282
path:hsa00230	Purine metabolism	35	884	157	5353	0.0731145	0.403137	1.34994	3.7737
path:hsa05416	Viral myocarditis	16	884	61	5353	0.0738418	0.403137	1.58831	3.75942
path:hsa04060	Cytokine-cytokine receptor interaction	51	884	245	5353	0.0857501	0.44954	1.26052	3.54372
path:hsa00980	Metabolism of xenobiotics by cytochrome P450	14	884	53	5353	0.0867924	0.44954	1.59955	3.52629
path:hsa03320	PPAR signaling pathway	17	884	68	5353	0.0893114	0.451023	1.51386	3.48501
path:hsa00982	Drug metabolism - cytochrome P450	14	884	54	5353	0.0955996	0.466358	1.56993	3.38685
path:hsa00360	Phenylalanine metabolism	6	884	17	5353	0.0969654	0.466358	2.13721	3.36639
path:hsa05217	Basal cell carcinoma	14	884	55	5353	0.104936	0.492956	1.54138	3.25242
path:hsa04310	Wnt signaling pathway	32	884	149	5353	0.112809	0.506793	1.3005	3.14804
path:hsa01040	Biosynthesis of unsaturated fatty acids	6	884	18	5353	0.114458	0.506793	2.01848	3.12711
path:hsa05142	Chagas disease	23	884	102	5353	0.115408	0.506793	1.36544	3.11518
path:hsa05215	Prostate cancer	20	884	87	5353	0.119743	0.511881	1.39205	3.06199
path:hsa04730	Long-term depression	16	884	67	5353	0.124169	0.511881	1.44607	3.00962
path:hsa05211	Renal cell carcinoma	16	884	67	5353	0.124169	0.511881	1.44607	3.00962
path:hsa00760	Nicotinate and nicotinamide metabolism	7	884	24	5353	0.140866	0.569098	1.76617	2.82761
path:hsa00340	Histidine metabolism	8	884	29	5353	0.145393	0.575871	1.67046	2.78197
path:hsa04962	Vasopressin-regulated water reabsorption	11	884	44	5353	0.149681	0.581455	1.51386	2.74003
path:hsa04062	Chemokine signaling pathway	36	884	179	5353	0.167768	0.634736	1.21785	2.57546
path:hsa04912	GnRH signaling pathway	21	884	98	5353	0.172021	0.634736	1.29759	2.53934
path:hsa00330	Arginine and proline metabolism	12	884	51	5353	0.176433	0.634736	1.42481	2.50281
path:hsa04370	VEGF signaling pathway	16	884	72	5353	0.178218	0.634736	1.34565	2.48828
path:hsa04666	Fc gamma R-mediated phagocytosis	19	884	88	5353	0.179109	0.634736	1.30742	2.48109
path:hsa05210	Colorectal cancer	14	884	62	5353	0.184642	0.643063	1.36736	2.4372
path:hsa04145	Phagosome	27	884	134	5353	0.204505	0.70017	1.22012	2.28979
path:hsa05216	Thyroid cancer	7	884	28	5353	0.221077	0.744292	1.51386	2.17738
path:hsa04070	Phosphatidylinositol signaling system	16	884	77	5353	0.242024	0.770088	1.25827	2.04678
path:hsa05213	Endometrial cancer	11	884	50	5353	0.242447	0.770088	1.33219	2.04426
path:hsa00603	Glycosphingolipid biosynthesis - globo series	4	884	14	5353	0.246001	0.770088	1.73012	2.02327
path:hsa04320	Dorso-ventral axis formation	6	884	24	5353	0.246337	0.770088	1.51386	2.02129
path:hsa00531	Glycosaminoglycan degradation	5	884	19	5353	0.247801	0.770088	1.59353	2.01275
path:hsa04150	mTOR signaling pathway	11	884	51	5353	0.259662	0.794722	1.30607	1.94529
path:hsa04330	Notch signaling pathway	10	884	46	5353	0.266683	0.801625	1.3164	1.9068
path:hsa05145	Toxoplasmosis	24	884	124	5353	0.27363	0.801625	1.17202	1.8697
path:hsa04960	Aldosterone-regulated sodium reabsorption	9	884	41	5353	0.273998	0.801625	1.32924	1.86776
path:hsa05214	Glioma	13	884	63	5353	0.278109	0.801625	1.24953	1.84628
path:hsa04930	Type II diabetes mellitus	10	884	47	5353	0.285478	0.801625	1.28839	1.80855
path:hsa05212	Pancreatic cancer	14	884	69	5353	0.285728	0.801625	1.22864	1.80729
path:hsa00380	Tryptophan metabolism	9	884	42	5353	0.294177	0.801719	1.29759	1.76524
path:hsa00601	Glycosphingolipid biosynthesis - lacto and neolacto series	6	884	26	5353	0.297541	0.801719	1.39741	1.74884
path:hsa04260	Cardiac muscle contraction	14	884	70	5353	0.30145	0.801719	1.21109	1.73001
path:hsa05130	Pathogenic Escherichia coli infection	10	884	48	5353	0.304623	0.801719	1.26155	1.7149
path:hsa04710	Circadian rhythm - mammal	5	884	21	5353	0.305606	0.801719	1.44177	1.71026
path:hsa00260	Glycine, serine and threonine metabolism	7	884	32	5353	0.313296	0.81067	1.32463	1.6744
path:hsa00750	Vitamin B6 metabolism	2	884	6	5353	0.317044	0.81067	2.01848	1.65724
path:hsa00532	Glycosaminoglycan biosynthesis - chondroitin sulfate	5	884	22	5353	0.335219	0.846427	1.37623	1.57683
path:hsa05120	Epithelial cell signaling in Helicobacter pylori infection	13	884	67	5353	0.344689	0.859595	1.17493	1.53663
path:hsa05221	Acute myeloid leukemia	11	884	56	5353	0.350683	0.863878	1.18946	1.51176
path:hsa00140	Steroid hormone biosynthesis	8	884	40	5353	0.370639	0.870123	1.21109	1.43191
path:hsa00620	Pyruvate metabolism	8	884	40	5353	0.370639	0.870123	1.21109	1.43191
path:hsa00130	Ubiquinone and other terpenoid-quinone biosynthesis	2	884	7	5353	0.37218	0.870123	1.73012	1.42593
path:hsa00512	O-Glycan biosynthesis	6	884	29	5353	0.377259	0.870123	1.25285	1.40637
path:hsa00520	Amino sugar and nucleotide sugar metabolism	9	884	46	5353	0.377735	0.870123	1.18476	1.40455
path:hsa04720	Long-term potentiation	13	884	69	5353	0.379063	0.870123	1.14088	1.39949
path:hsa00500	Starch and sucrose metabolism	7	884	35	5353	0.386316	0.876807	1.21109	1.37215
path:hsa00350	Tyrosine metabolism	8	884	41	5353	0.393351	0.880842	1.18155	1.34611
path:hsa00564	Glycerophospholipid metabolism	14	884	76	5353	0.3996	0.880842	1.11547	1.32337
path:hsa00053	Ascorbate and aldarate metabolism	3	884	13	5353	0.401176	0.880842	1.39741	1.31769
path:hsa04910	Insulin signaling pathway	24	884	135	5353	0.405823	0.881466	1.07652	1.30108
path:hsa05220	Chronic myeloid leukemia	13	884	71	5353	0.413782	0.889191	1.10874	1.27306
path:hsa00561	Glycerolipid metabolism	9	884	48	5353	0.420286	0.893661	1.13539	1.25056
path:hsa04973	Carbohydrate digestion and absorption	7	884	37	5353	0.435285	0.915913	1.14562	1.19997
path:hsa04914	Progesterone-mediated oocyte maturation	15	884	85	5353	0.450729	0.930519	1.06861	1.14967
path:hsa00640	Propanoate metabolism	6	884	32	5353	0.457252	0.930519	1.13539	1.12894
path:hsa00785	Lipoic acid metabolism	1	884	3	5353	0.457654	0.930519	2.01848	1.12767
path:hsa00310	Lysine degradation	8	884	44	5353	0.461321	0.930519	1.10099	1.11616
path:hsa00430	Taurine and hypotaurine metabolism	2	884	9	5353	0.476141	0.930519	1.34565	1.07054
path:hsa00533	Glycosaminoglycan biosynthesis - keratan sulfate	3	884	15	5353	0.480424	0.930519	1.21109	1.05762
path:hsa00604	Glycosphingolipid biosynthesis - ganglio series	3	884	15	5353	0.480424	0.930519	1.21109	1.05762
path:hsa00600	Sphingolipid metabolism	7	884	39	5353	0.483623	0.930519	1.08687	1.04805
path:hsa00480	Glutathione metabolism	8	884	45	5353	0.483686	0.930519	1.07652	1.04786
path:hsa00590	Arachidonic acid metabolism	9	884	52	5353	0.504442	0.942921	1.04806	0.987238
path:hsa00410	beta-Alanine metabolism	4	884	22	5353	0.514263	0.942921	1.10099	0.95942
path:hsa04964	Proximal tubule bicarbonate reclamation	4	884	22	5353	0.514263	0.942921	1.10099	0.95942
path:hsa04640	Hematopoietic cell lineage	14	884	83	5353	0.515834	0.942921	1.0214	0.955022
path:hsa00770	Pantothenate and CoA biosynthesis	3	884	16	5353	0.51814	0.942921	1.13539	0.948587
path:hsa00120	Primary bile acid biosynthesis	3	884	16	5353	0.51814	0.942921	1.13539	0.948587
path:hsa05010	Alzheimer's disease	26	884	157	5353	0.527992	0.95227	1.00281	0.921413
path:hsa00910	Nitrogen metabolism	4	884	23	5353	0.545402	0.974966	1.05312	0.874609
path:hsa00670	One carbon pool by folate	3	884	17	5353	0.55431	0.982199	1.06861	0.851235
path:hsa04621	NOD-like receptor signaling pathway	10	884	61	5353	0.560772	0.985007	0.992693	0.834515
path:hsa00740	Riboflavin metabolism	2	884	11	5353	0.568862	0.990605	1.10099	0.813849
path:hsa00100	Steroid biosynthesis	3	884	18	5353	0.588796	1	1.00924	0.764159
path:hsa00563	Glycosylphosphatidylinositol(GPI)-anchor biosynthesis	4	884	25	5353	0.604352	1	0.968869	0.72654
path:hsa00534	Glycosaminoglycan biosynthesis - heparan sulfate	4	884	25	5353	0.604352	1	0.968869	0.72654
path:hsa04012	ErbB signaling pathway	13	884	84	5353	0.630246	1	0.93715	0.666012
path:hsa00052	Galactose metabolism	4	884	26	5353	0.632004	1	0.931605	0.661994
path:hsa04114	Oocyte meiosis	17	884	110	5353	0.638595	1	0.935839	0.647027
path:hsa00565	Ether lipid metabolism	5	884	33	5353	0.641821	1	0.917489	0.639757
path:hsa00061	Fatty acid biosynthesis	1	884	6	5353	0.65715	1	1.00924	0.605706
path:hsa00460	Cyanoamino acid metabolism	1	884	6	5353	0.65715	1	1.00924	0.605706
path:hsa05020	Prion diseases	5	884	34	5353	0.665114	1	0.890504	0.588326
path:hsa04080	Neuroactive ligand-receptor interaction	41	884	267	5353	0.689307	1	0.92986	0.536781
path:hsa05160	Hepatitis C	19	884	127	5353	0.690395	1	0.90593	0.534507
path:hsa00071	Fatty acid metabolism	6	884	42	5353	0.692185	1	0.865061	0.53077
path:hsa00240	Pyrimidine metabolism	14	884	95	5353	0.694866	1	0.892379	0.525193
path:hsa04340	Hedgehog signaling pathway	8	884	56	5353	0.702602	1	0.865061	0.509221
path:hsa04722	Neurotrophin signaling pathway	18	884	123	5353	0.718368	1	0.88616	0.477206
path:hsa03060	Protein export	3	884	23	5353	0.733914	1	0.789839	0.446317
path:hsa00511	Other glycan degradation	2	884	16	5353	0.746431	1	0.756929	0.42192
path:hsa00630	Glyoxylate and dicarboxylate metabolism	2	884	16	5353	0.746431	1	0.756929	0.42192
path:hsa00010	Glycolysis / Gluconeogenesis	8	884	60	5353	0.765081	1	0.807391	0.386315
path:hsa04141	Protein processing in endoplasmic reticulum	23	884	161	5353	0.770056	1	0.865061	0.376964
path:hsa00250	Alanine, aspartate and glutamate metabolism	4	884	32	5353	0.770422	1	0.756929	0.376279
path:hsa00592	alpha-Linolenic acid metabolism	2	884	17	5353	0.773289	1	0.712404	0.370921
path:hsa04115	p53 signaling pathway	9	884	68	5353	0.779834	1	0.801454	0.35876
path:hsa04664	Fc epsilon RI signaling pathway	10	884	76	5353	0.793173	1	0.796767	0.334293
path:hsa04742	Taste transduction	6	884	48	5353	0.795445	1	0.756929	0.330166
path:hsa04122	Sulfur relay system	1	884	10	5353	0.813919	1	0.605543	0.297044
path:hsa00040	Pentose and glucuronate interconversions	2	884	19	5353	0.819601	1	0.637414	0.287007
path:hsa05110	Vibrio cholerae infection	6	884	51	5353	0.83593	1	0.712404	0.258546
path:hsa00790	Folate biosynthesis	1	884	11	5353	0.840272	1	0.550494	0.251072
path:hsa05223	Non-small cell lung cancer	6	884	52	5353	0.847893	1	0.698703	0.238046
path:hsa04630	Jak-STAT signaling pathway	19	884	144	5353	0.847953	1	0.79898	0.237944
path:hsa05014	Amyotrophic lateral sclerosis (ALS)	6	884	53	5353	0.859132	1	0.68552	0.219048
path:hsa03450	Non-homologous end-joining	1	884	12	5353	0.862889	1	0.504619	0.212752
path:hsa04210	Apoptosis	10	884	87	5353	0.895147	1	0.696026	0.159804
path:hsa00051	Fructose and mannose metabolism	3	884	33	5353	0.901355	1	0.550494	0.149833
path:hsa04950	Maturity onset diabetes of the young	2	884	25	5353	0.911751	1	0.484434	0.133288
path:hsa04966	Collecting duct acid secretion	2	884	25	5353	0.911751	1	0.484434	0.133288
path:hsa05310	Asthma	2	884	25	5353	0.911751	1	0.484434	0.133288
path:hsa00900	Terpenoid backbone biosynthesis	1	884	15	5353	0.913262	1	0.403695	0.130899
path:hsa04612	Antigen processing and presentation	5	884	52	5353	0.920546	1	0.582253	0.119438
path:hsa00280	Valine, leucine and isoleucine degradation	4	884	44	5353	0.922995	1	0.550494	0.115605
path:hsa05016	Huntington's disease	21	884	172	5353	0.923277	1	0.739326	0.115165
path:hsa00270	Cysteine and methionine metabolism	3	884	36	5353	0.928429	1	0.504619	0.107136
path:hsa04130	SNARE interactions in vesicular transport	3	884	36	5353	0.928429	1	0.504619	0.107136
path:hsa04620	Toll-like receptor signaling pathway	10	884	93	5353	0.930337	1	0.651121	0.104175
path:hsa00591	Linoleic acid metabolism	2	884	27	5353	0.931007	1	0.44855	0.103136
path:hsa05140	Leishmaniasis	6	884	62	5353	0.932385	1	0.586009	0.101002
path:hsa00983	Drug metabolism - other enzymes	3	884	37	5353	0.935811	1	0.490981	0.0957115
path:hsa03440	Homologous recombination	2	884	28	5353	0.93907	1	0.432531	0.0906948
path:hsa04140	Regulation of autophagy	2	884	28	5353	0.93907	1	0.432531	0.0906948
path:hsa01100	Metabolic pathways	150	884	1048	5353	0.941907	1	0.866712	0.0863437
path:hsa04142	Lysosome	13	884	119	5353	0.943993	1	0.661518	0.0831526
path:hsa00020	Citrate cycle (TCA cycle)	2	884	29	5353	0.946231	1	0.417616	0.0797352
path:hsa04744	Phototransduction	2	884	29	5353	0.946231	1	0.417616	0.0797352
path:hsa00830	Retinol metabolism	4	884	48	5353	0.948249	1	0.504619	0.0766623
path:hsa04662	B cell receptor signaling pathway	7	884	74	5353	0.951185	1	0.572811	0.0722026
path:hsa00860	Porphyrin and chlorophyll metabolism	2	884	30	5353	0.952584	1	0.403695	0.0700817
path:hsa05012	Parkinson's disease	12	884	114	5353	0.953001	1	0.637414	0.0694502
path:hsa04110	Cell cycle	13	884	122	5353	0.954051	1	0.645251	0.067861
path:hsa04650	Natural killer cell mediated cytotoxicity	11	884	109	5353	0.961368	1	0.611098	0.0568395
path:hsa05150	Staphylococcus aureus infection	3	884	44	5353	0.970713	1	0.41287	0.042883
path:hsa02010	ABC transporters	3	884	44	5353	0.970713	1	0.41287	0.042883
path:hsa03430	Mismatch repair	1	884	23	5353	0.97439	1	0.26328	0.0374291
path:hsa04622	RIG-I-like receptor signaling pathway	5	884	65	5353	0.976891	1	0.465802	0.0337304
path:hsa00450	Selenoamino acid metabolism	1	884	24	5353	0.978009	1	0.25231	0.03208
path:hsa04146	Peroxisome	6	884	78	5353	0.984311	1	0.465802	0.0228134
path:hsa03020	RNA polymerase	1	884	27	5353	0.986075	1	0.224275	0.0202304
path:hsa00030	Pentose phosphate pathway	1	884	27	5353	0.986075	1	0.224275	0.0202304
path:hsa04660	T cell receptor signaling pathway	9	884	107	5353	0.987675	1	0.509335	0.0178913
path:hsa03420	Nucleotide excision repair	2	884	42	5353	0.989958	1	0.288354	0.0145601
path:hsa00190	Oxidative phosphorylation	9	884	115	5353	0.993893	1	0.473903	0.00883703
path:hsa04120	Ubiquitin mediated proteolysis	11	884	133	5353	0.994157	1	0.500825	0.008454
path:hsa03022	Basal transcription factors	1	884	33	5353	0.994413	1	0.183498	0.00808326
path:hsa00510	N-Glycan biosynthesis	2	884	47	5353	0.994834	1	0.257678	0.00747212
path:hsa04623	Cytosolic DNA-sensing pathway	2	884	47	5353	0.994834	1	0.257678	0.00747212
path:hsa05340	Primary immunodeficiency	1	884	34	5353	0.995201	1	0.178101	0.00693994
path:hsa03030	DNA replication	1	884	35	5353	0.995878	1	0.173012	0.00595882
path:hsa04940	Type I diabetes mellitus	1	884	36	5353	0.99646	1	0.168206	0.00511679
path:hsa04672	Intestinal immune network for IgA production	1	884	42	5353	0.998577	1	0.144177	0.00205379
path:hsa05322	Systemic lupus erythematosus	6	884	102	5353	0.998651	1	0.356202	0.00194758
path:hsa03013	RNA transport	8	884	133	5353	0.999567	1	0.364236	0.000624345
path:hsa03018	RNA degradation	1	884	57	5353	0.999854	1	0.106236	0.000210919
path:hsa03040	Spliceosome	4	884	122	5353	0.999992	1	0.198539	1.20658e-05
path:hsa03010	Ribosome	1	884	80	5353	0.999995	1	0.0756929	6.51362e-06
path:hsa04740	Olfactory transduction	13	884	312	5353	1	1	0.25231	1.00845e-09

## Sheet: DownGene2Path
PathID	PathTerm	QueryID	QuerySymbol	Description	DifGene	AllDifGene	GeneInPath	AllGene	P-Value	FDR	Enrichment	(-log2P)
path:hsa04510	Focal adhesion	COL1A2	COL1A2	collagen, type I, alpha 2	88	884	194	5353	1.04029e-12	2.10139e-10	2.74679	39.8061
path:hsa04510	Focal adhesion	PDGFRA	PDGFRA	platelet-derived growth factor receptor, alpha polypeptide	88	884	194	5353	1.04029e-12	2.10139e-10	2.74679	39.8061
path:hsa04510	Focal adhesion	PDGFD	PDGFD	platelet derived growth factor D	88	884	194	5353	1.04029e-12	2.10139e-10	2.74679	39.8061
path:hsa04510	Focal adhesion	COL11A1	COL11A1	collagen, type XI, alpha 1	88	884	194	5353	1.04029e-12	2.10139e-10	2.74679	39.8061
path:hsa04510	Focal adhesion	FLT1	FLT1	fms-related tyrosine kinase 1 (vascular endothelial growth factor/vascular permeability factor receptor)	88	884	194	5353	1.04029e-12	2.10139e-10	2.74679	39.8061
path:hsa04510	Focal adhesion	SHC4	SHC4	SHC (Src homology 2 domain containing) family, member 4	88	884	194	5353	1.04029e-12	2.10139e-10	2.74679	39.8061
path:hsa04510	Focal adhesion	ITGA9	ITGA9	integrin, alpha 9	88	884	194	5353	1.04029e-12	2.10139e-10	2.74679	39.8061
path:hsa04510	Focal adhesion	LAMA4	LAMA4	laminin, alpha 4	88	884	194	5353	1.04029e-12	2.10139e-10	2.74679	39.8061
path:hsa04510	Focal adhesion	ITGB8	ITGB8	integrin, beta 8	88	884	194	5353	1.04029e-12	2.10139e-10	2.74679	39.8061
path:hsa04510	Focal adhesion	TNC	TNC	tenascin C	88	884	194	5353	1.04029e-12	2.10139e-10	2.74679	39.8061
path:hsa04510	Focal adhesion	COL6A2	COL6A2	collagen, type VI, alpha 2	88	884	194	5353	1.04029e-12	2.10139e-10	2.74679	39.8061
path:hsa04510	Focal adhesion	COL5A3	COL5A3	collagen, type V, alpha 3	88	884	194	5353	1.04029e-12	2.10139e-10	2.74679	39.8061
path:hsa04510	Focal adhesion	PGF	PGF	placental growth factor	88	884	194	5353	1.04029e-12	2.10139e-10	2.74679	39.8061
path:hsa04510	Focal adhesion	PIK3CA	PIK3CA	phosphoinositide-3-kinase, catalytic, alpha polypeptide	88	884	194	5353	1.04029e-12	2.10139e-10	2.74679	39.8061
path:hsa04510	Focal adhesion	EGFR	EGFR	epidermal growth factor receptor	88	884	194	5353	1.04029e-12	2.10139e-10	2.74679	39.8061
path:hsa04510	Focal adhesion	MAPK10	MAPK10	mitogen-activated protein kinase 10	88	884	194	5353	1.04029e-12	2.10139e-10	2.74679	39.8061
path:hsa04510	Focal adhesion	COMP	COMP	cartilage oligomeric matrix protein	88	884	194	5353	1.04029e-12	2.10139e-10	2.74679	39.8061
path:hsa04510	Focal adhesion	ARHGAP5	ARHGAP5	Rho GTPase activating protein 5	88	884	194	5353	1.04029e-12	2.10139e-10	2.74679	39.8061
path:hsa04510	Focal adhesion	PDGFRB	PDGFRB	platelet-derived growth factor receptor, beta polypeptide	88	884	194	5353	1.04029e-12	2.10139e-10	2.74679	39.8061
path:hsa04510	Focal adhesion	LAMA2	LAMA2	laminin, alpha 2	88	884	194	5353	1.04029e-12	2.10139e-10	2.74679	39.8061
path:hsa04510	Focal adhesion	COL6A1	COL6A1	collagen, type VI, alpha 1	88	884	194	5353	1.04029e-12	2.10139e-10	2.74679	39.8061
path:hsa04510	Focal adhesion	ROCK1	ROCK1	Rho-associated, coiled-coil containing protein kinase 1	88	884	194	5353	1.04029e-12	2.10139e-10	2.74679	39.8061
path:hsa04510	Focal adhesion	TLN2	TLN2	talin 2	88	884	194	5353	1.04029e-12	2.10139e-10	2.74679	39.8061
path:hsa04510	Focal adhesion	HGF	HGF	hepatocyte growth factor (hepapoietin A; scatter factor)	88	884	194	5353	1.04029e-12	2.10139e-10	2.74679	39.8061
path:hsa04510	Focal adhesion	FLNC	FLNC	filamin C, gamma	88	884	194	5353	1.04029e-12	2.10139e-10	2.74679	39.8061
path:hsa04510	Focal adhesion	THBS2	THBS2	thrombospondin 2	88	884	194	5353	1.04029e-12	2.10139e-10	2.74679	39.8061
path:hsa04510	Focal adhesion	MYL10	MYL10	myosin, light chain 10, regulatory	88	884	194	5353	1.04029e-12	2.10139e-10	2.74679	39.8061
path:hsa04510	Focal adhesion	AKT3	AKT3	v-akt murine thymoma viral oncogene homolog 3 (protein kinase B, gamma)	88	884	194	5353	1.04029e-12	2.10139e-10	2.74679	39.8061
path:hsa04510	Focal adhesion	SPP1	SPP1	secreted phosphoprotein 1	88	884	194	5353	1.04029e-12	2.10139e-10	2.74679	39.8061
path:hsa04510	Focal adhesion	MYLK	MYLK	myosin light chain kinase	88	884	194	5353	1.04029e-12	2.10139e-10	2.74679	39.8061
path:hsa04510	Focal adhesion	FN1	FN1	fibronectin 1	88	884	194	5353	1.04029e-12	2.10139e-10	2.74679	39.8061
path:hsa04510	Focal adhesion	COL4A1	COL4A1	collagen, type IV, alpha 1	88	884	194	5353	1.04029e-12	2.10139e-10	2.74679	39.8061
path:hsa04510	Focal adhesion	KDR	KDR	kinase insert domain receptor (a type III receptor tyrosine kinase)	88	884	194	5353	1.04029e-12	2.10139e-10	2.74679	39.8061
path:hsa04510	Focal adhesion	PDGFC	PDGFC	platelet derived growth factor C	88	884	194	5353	1.04029e-12	2.10139e-10	2.74679	39.8061
path:hsa04510	Focal adhesion	RAC1	RAC1	ras-related C3 botulinum toxin substrate 1 (rho family, small GTP binding protein Rac1)	88	884	194	5353	1.04029e-12	2.10139e-10	2.74679	39.8061
path:hsa04510	Focal adhesion	LAMB2	LAMB2	laminin, beta 2 (laminin S)	88	884	194	5353	1.04029e-12	2.10139e-10	2.74679	39.8061
path:hsa04510	Focal adhesion	COL1A1	COL1A1	collagen, type I, alpha 1	88	884	194	5353	1.04029e-12	2.10139e-10	2.74679	39.8061
path:hsa04510	Focal adhesion	LAMA3	LAMA3	laminin, alpha 3	88	884	194	5353	1.04029e-12	2.10139e-10	2.74679	39.8061
path:hsa04510	Focal adhesion	MET	MET	met proto-oncogene (hepatocyte growth factor receptor)	88	884	194	5353	1.04029e-12	2.10139e-10	2.74679	39.8061
path:hsa04510	Focal adhesion	PPP1CB	PPP1CB	protein phosphatase 1, catalytic subunit, beta isozyme	88	884	194	5353	1.04029e-12	2.10139e-10	2.74679	39.8061
path:hsa04510	Focal adhesion	ITGAV	ITGAV	integrin, alpha V (vitronectin receptor, alpha polypeptide, antigen CD51)	88	884	194	5353	1.04029e-12	2.10139e-10	2.74679	39.8061
path:hsa04510	Focal adhesion	VCL	VCL	vinculin	88	884	194	5353	1.04029e-12	2.10139e-10	2.74679	39.8061
path:hsa04510	Focal adhesion	ITGA10	ITGA10	integrin, alpha 10	88	884	194	5353	1.04029e-12	2.10139e-10	2.74679	39.8061
path:hsa04510	Focal adhesion	PPP1R12A	PPP1R12A	protein phosphatase 1, regulatory subunit 12A	88	884	194	5353	1.04029e-12	2.10139e-10	2.74679	39.8061
path:hsa04510	Focal adhesion	ITGB1	ITGB1	integrin, beta 1 (fibronectin receptor, beta polypeptide, antigen CD29 includes MDF2, MSK12)	88	884	194	5353	1.04029e-12	2.10139e-10	2.74679	39.8061
path:hsa04510	Focal adhesion	PAK4	PAK4	p21 protein (Cdc42/Rac)-activated kinase 4	88	884	194	5353	1.04029e-12	2.10139e-10	2.74679	39.8061
path:hsa04510	Focal adhesion	PDGFB	PDGFB	platelet-derived growth factor beta polypeptide	88	884	194	5353	1.04029e-12	2.10139e-10	2.74679	39.8061
path:hsa04510	Focal adhesion	ITGA7	ITGA7	integrin, alpha 7	88	884	194	5353	1.04029e-12	2.10139e-10	2.74679	39.8061
path:hsa04510	Focal adhesion	COL4A2	COL4A2	collagen, type IV, alpha 2	88	884	194	5353	1.04029e-12	2.10139e-10	2.74679	39.8061
path:hsa04510	Focal adhesion	ITGA11	ITGA11	integrin, alpha 11	88	884	194	5353	1.04029e-12	2.10139e-10	2.74679	39.8061
path:hsa04510	Focal adhesion	PDGFA	PDGFA	platelet-derived growth factor alpha polypeptide	88	884	194	5353	1.04029e-12	2.10139e-10	2.74679	39.8061
path:hsa04510	Focal adhesion	ROCK2	ROCK2	Rho-associated, coiled-coil containing protein kinase 2	88	884	194	5353	1.04029e-12	2.10139e-10	2.74679	39.8061
path:hsa04510	Focal adhesion	COL4A6	COL4A6	collagen, type IV, alpha 6	88	884	194	5353	1.04029e-12	2.10139e-10	2.74679	39.8061
path:hsa04510	Focal adhesion	MAPK3	MAPK3	mitogen-activated protein kinase 3	88	884	194	5353	1.04029e-12	2.10139e-10	2.74679	39.8061
path:hsa04510	Focal adhesion	CCND1	CCND1	cyclin D1	88	884	194	5353	1.04029e-12	2.10139e-10	2.74679	39.8061
path:hsa04510	Focal adhesion	ITGA1	ITGA1	integrin, alpha 1	88	884	194	5353	1.04029e-12	2.10139e-10	2.74679	39.8061
path:hsa04510	Focal adhesion	VEGFC	VEGFC	vascular endothelial growth factor C	88	884	194	5353	1.04029e-12	2.10139e-10	2.74679	39.8061
path:hsa04510	Focal adhesion	CAPN2	CAPN2	calpain 2, (m/II) large subunit	88	884	194	5353	1.04029e-12	2.10139e-10	2.74679	39.8061
path:hsa04510	Focal adhesion	CAV1	CAV1	caveolin 1, caveolae protein, 22kDa	88	884	194	5353	1.04029e-12	2.10139e-10	2.74679	39.8061
path:hsa04510	Focal adhesion	THBS1	THBS1	thrombospondin 1	88	884	194	5353	1.04029e-12	2.10139e-10	2.74679	39.8061
path:hsa04510	Focal adhesion	LAMB1	LAMB1	laminin, beta 1	88	884	194	5353	1.04029e-12	2.10139e-10	2.74679	39.8061
path:hsa04510	Focal adhesion	COL5A1	COL5A1	collagen, type V, alpha 1	88	884	194	5353	1.04029e-12	2.10139e-10	2.74679	39.8061
path:hsa04510	Focal adhesion	ITGA6	ITGA6	integrin, alpha 6	88	884	194	5353	1.04029e-12	2.10139e-10	2.74679	39.8061
path:hsa04510	Focal adhesion	COL5A2	COL5A2	collagen, type V, alpha 2	88	884	194	5353	1.04029e-12	2.10139e-10	2.74679	39.8061
path:hsa04510	Focal adhesion	CRK	CRK	v-crk sarcoma virus CT10 oncogene homolog (avian)	88	884	194	5353	1.04029e-12	2.10139e-10	2.74679	39.8061
path:hsa04510	Focal adhesion	FLNA	FLNA	filamin A, alpha	88	884	194	5353	1.04029e-12	2.10139e-10	2.74679	39.8061
path:hsa04510	Focal adhesion	VEGFA	VEGFA	vascular endothelial growth factor A	88	884	194	5353	1.04029e-12	2.10139e-10	2.74679	39.8061
path:hsa04510	Focal adhesion	ITGA8	ITGA8	integrin, alpha 8	88	884	194	5353	1.04029e-12	2.10139e-10	2.74679	39.8061
path:hsa04510	Focal adhesion	ACTN1	ACTN1	actinin, alpha 1	88	884	194	5353	1.04029e-12	2.10139e-10	2.74679	39.8061
path:hsa04510	Focal adhesion	THBS3	THBS3	thrombospondin 3	88	884	194	5353	1.04029e-12	2.10139e-10	2.74679	39.8061
path:hsa04510	Focal adhesion	ITGB5	ITGB5	integrin, beta 5	88	884	194	5353	1.04029e-12	2.10139e-10	2.74679	39.8061
path:hsa04510	Focal adhesion	ILK	ILK	integrin-linked kinase	88	884	194	5353	1.04029e-12	2.10139e-10	2.74679	39.8061
path:hsa04510	Focal adhesion	PTK2	PTK2	PTK2 protein tyrosine kinase 2	88	884	194	5353	1.04029e-12	2.10139e-10	2.74679	39.8061
path:hsa04510	Focal adhesion	PARVA	PARVA	parvin, alpha	88	884	194	5353	1.04029e-12	2.10139e-10	2.74679	39.8061
path:hsa04510	Focal adhesion	PIP5K1C	PIP5K1C	phosphatidylinositol-4-phosphate 5-kinase, type I, gamma	88	884	194	5353	1.04029e-12	2.10139e-10	2.74679	39.8061
path:hsa04510	Focal adhesion	DOCK1	DOCK1	dedicator of cytokinesis 1	88	884	194	5353	1.04029e-12	2.10139e-10	2.74679	39.8061
path:hsa04510	Focal adhesion	LAMC1	LAMC1	laminin, gamma 1 (formerly LAMB2)	88	884	194	5353	1.04029e-12	2.10139e-10	2.74679	39.8061
path:hsa04510	Focal adhesion	IGF1R	IGF1R	insulin-like growth factor 1 receptor	88	884	194	5353	1.04029e-12	2.10139e-10	2.74679	39.8061
path:hsa04510	Focal adhesion	CCND2	CCND2	cyclin D2	88	884	194	5353	1.04029e-12	2.10139e-10	2.74679	39.8061
path:hsa04510	Focal adhesion	LAMA5	LAMA5	laminin, alpha 5	88	884	194	5353	1.04029e-12	2.10139e-10	2.74679	39.8061
path:hsa04510	Focal adhesion	FLNB	FLNB	filamin B, beta	88	884	194	5353	1.04029e-12	2.10139e-10	2.74679	39.8061
path:hsa04510	Focal adhesion	BCAR1	BCAR1	breast cancer anti-estrogen resistance 1	88	884	194	5353	1.04029e-12	2.10139e-10	2.74679	39.8061
path:hsa04510	Focal adhesion	ACTN4	ACTN4	actinin, alpha 4	88	884	194	5353	1.04029e-12	2.10139e-10	2.74679	39.8061
path:hsa04510	Focal adhesion	CAV2	CAV2	caveolin 2	88	884	194	5353	1.04029e-12	2.10139e-10	2.74679	39.8061
path:hsa04510	Focal adhesion	ITGA5	ITGA5	integrin, alpha 5 (fibronectin receptor, alpha polypeptide)	88	884	194	5353	1.04029e-12	2.10139e-10	2.74679	39.8061
path:hsa04510	Focal adhesion	MYL9	MYL9	myosin, light chain 9, regulatory	88	884	194	5353	1.04029e-12	2.10139e-10	2.74679	39.8061
path:hsa04510	Focal adhesion	ITGB4	ITGB4	integrin, beta 4	88	884	194	5353	1.04029e-12	2.10139e-10	2.74679	39.8061
path:hsa04510	Focal adhesion	ITGA3	ITGA3	integrin, alpha 3 (antigen CD49C, alpha 3 subunit of VLA-3 receptor)	88	884	194	5353	1.04029e-12	2.10139e-10	2.74679	39.8061
path:hsa04512	ECM-receptor interaction	CD36	CD36	CD36 molecule (thrombospondin receptor)	43	884	82	5353	1.70292e-08	1.71995e-06	3.17541	25.8074
path:hsa04512	ECM-receptor interaction	COL1A2	COL1A2	collagen, type I, alpha 2	43	884	82	5353	1.70292e-08	1.71995e-06	3.17541	25.8074
path:hsa04512	ECM-receptor interaction	COL11A1	COL11A1	collagen, type XI, alpha 1	43	884	82	5353	1.70292e-08	1.71995e-06	3.17541	25.8074
path:hsa04512	ECM-receptor interaction	ITGA9	ITGA9	integrin, alpha 9	43	884	82	5353	1.70292e-08	1.71995e-06	3.17541	25.8074
path:hsa04512	ECM-receptor interaction	LAMA4	LAMA4	laminin, alpha 4	43	884	82	5353	1.70292e-08	1.71995e-06	3.17541	25.8074
path:hsa04512	ECM-receptor interaction	ITGB8	ITGB8	integrin, beta 8	43	884	82	5353	1.70292e-08	1.71995e-06	3.17541	25.8074
path:hsa04512	ECM-receptor interaction	TNC	TNC	tenascin C	43	884	82	5353	1.70292e-08	1.71995e-06	3.17541	25.8074
path:hsa04512	ECM-receptor interaction	COL6A2	COL6A2	collagen, type VI, alpha 2	43	884	82	5353	1.70292e-08	1.71995e-06	3.17541	25.8074
path:hsa04512	ECM-receptor interaction	COL5A3	COL5A3	collagen, type V, alpha 3	43	884	82	5353	1.70292e-08	1.71995e-06	3.17541	25.8074
path:hsa04512	ECM-receptor interaction	COMP	COMP	cartilage oligomeric matrix protein	43	884	82	5353	1.70292e-08	1.71995e-06	3.17541	25.8074
path:hsa04512	ECM-receptor interaction	LAMA2	LAMA2	laminin, alpha 2	43	884	82	5353	1.70292e-08	1.71995e-06	3.17541	25.8074
path:hsa04512	ECM-receptor interaction	COL6A1	COL6A1	collagen, type VI, alpha 1	43	884	82	5353	1.70292e-08	1.71995e-06	3.17541	25.8074
path:hsa04512	ECM-receptor interaction	THBS2	THBS2	thrombospondin 2	43	884	82	5353	1.70292e-08	1.71995e-06	3.17541	25.8074
path:hsa04512	ECM-receptor interaction	SPP1	SPP1	secreted phosphoprotein 1	43	884	82	5353	1.70292e-08	1.71995e-06	3.17541	25.8074
path:hsa04512	ECM-receptor interaction	FN1	FN1	fibronectin 1	43	884	82	5353	1.70292e-08	1.71995e-06	3.17541	25.8074
path:hsa04512	ECM-receptor interaction	COL4A1	COL4A1	collagen, type IV, alpha 1	43	884	82	5353	1.70292e-08	1.71995e-06	3.17541	25.8074
path:hsa04512	ECM-receptor interaction	LAMB2	LAMB2	laminin, beta 2 (laminin S)	43	884	82	5353	1.70292e-08	1.71995e-06	3.17541	25.8074
path:hsa04512	ECM-receptor interaction	COL1A1	COL1A1	collagen, type I, alpha 1	43	884	82	5353	1.70292e-08	1.71995e-06	3.17541	25.8074
path:hsa04512	ECM-receptor interaction	LAMA3	LAMA3	laminin, alpha 3	43	884	82	5353	1.70292e-08	1.71995e-06	3.17541	25.8074
path:hsa04512	ECM-receptor interaction	ITGAV	ITGAV	integrin, alpha V (vitronectin receptor, alpha polypeptide, antigen CD51)	43	884	82	5353	1.70292e-08	1.71995e-06	3.17541	25.8074
path:hsa04512	ECM-receptor interaction	ITGA10	ITGA10	integrin, alpha 10	43	884	82	5353	1.70292e-08	1.71995e-06	3.17541	25.8074
path:hsa04512	ECM-receptor interaction	ITGB1	ITGB1	integrin, beta 1 (fibronectin receptor, beta polypeptide, antigen CD29 includes MDF2, MSK12)	43	884	82	5353	1.70292e-08	1.71995e-06	3.17541	25.8074
path:hsa04512	ECM-receptor interaction	ITGA7	ITGA7	integrin, alpha 7	43	884	82	5353	1.70292e-08	1.71995e-06	3.17541	25.8074
path:hsa04512	ECM-receptor interaction	COL4A2	COL4A2	collagen, type IV, alpha 2	43	884	82	5353	1.70292e-08	1.71995e-06	3.17541	25.8074
path:hsa04512	ECM-receptor interaction	ITGA11	ITGA11	integrin, alpha 11	43	884	82	5353	1.70292e-08	1.71995e-06	3.17541	25.8074
path:hsa04512	ECM-receptor interaction	COL4A6	COL4A6	collagen, type IV, alpha 6	43	884	82	5353	1.70292e-08	1.71995e-06	3.17541	25.8074
path:hsa04512	ECM-receptor interaction	ITGA1	ITGA1	integrin, alpha 1	43	884	82	5353	1.70292e-08	1.71995e-06	3.17541	25.8074
path:hsa04512	ECM-receptor interaction	THBS1	THBS1	thrombospondin 1	43	884	82	5353	1.70292e-08	1.71995e-06	3.17541	25.8074
path:hsa04512	ECM-receptor interaction	LAMB1	LAMB1	laminin, beta 1	43	884	82	5353	1.70292e-08	1.71995e-06	3.17541	25.8074
path:hsa04512	ECM-receptor interaction	COL5A1	COL5A1	collagen, type V, alpha 1	43	884	82	5353	1.70292e-08	1.71995e-06	3.17541	25.8074
path:hsa04512	ECM-receptor interaction	ITGA6	ITGA6	integrin, alpha 6	43	884	82	5353	1.70292e-08	1.71995e-06	3.17541	25.8074
path:hsa04512	ECM-receptor interaction	COL5A2	COL5A2	collagen, type V, alpha 2	43	884	82	5353	1.70292e-08	1.71995e-06	3.17541	25.8074
path:hsa04512	ECM-receptor interaction	ITGA8	ITGA8	integrin, alpha 8	43	884	82	5353	1.70292e-08	1.71995e-06	3.17541	25.8074
path:hsa04512	ECM-receptor interaction	THBS3	THBS3	thrombospondin 3	43	884	82	5353	1.70292e-08	1.71995e-06	3.17541	25.8074
path:hsa04512	ECM-receptor interaction	ITGB5	ITGB5	integrin, beta 5	43	884	82	5353	1.70292e-08	1.71995e-06	3.17541	25.8074
path:hsa04512	ECM-receptor interaction	LAMC1	LAMC1	laminin, gamma 1 (formerly LAMB2)	43	884	82	5353	1.70292e-08	1.71995e-06	3.17541	25.8074
path:hsa04512	ECM-receptor interaction	SDC2	SDC2	syndecan 2	43	884	82	5353	1.70292e-08	1.71995e-06	3.17541	25.8074
path:hsa04512	ECM-receptor interaction	DAG1	DAG1	dystroglycan 1 (dystrophin-associated glycoprotein 1)	43	884	82	5353	1.70292e-08	1.71995e-06	3.17541	25.8074
path:hsa04512	ECM-receptor interaction	LAMA5	LAMA5	laminin, alpha 5	43	884	82	5353	1.70292e-08	1.71995e-06	3.17541	25.8074
path:hsa04512	ECM-receptor interaction	ITGA5	ITGA5	integrin, alpha 5 (fibronectin receptor, alpha polypeptide)	43	884	82	5353	1.70292e-08	1.71995e-06	3.17541	25.8074
path:hsa04512	ECM-receptor interaction	ITGB4	ITGB4	integrin, beta 4	43	884	82	5353	1.70292e-08	1.71995e-06	3.17541	25.8074
path:hsa04512	ECM-receptor interaction	AGRN	AGRN	agrin	43	884	82	5353	1.70292e-08	1.71995e-06	3.17541	25.8074
path:hsa04512	ECM-receptor interaction	ITGA3	ITGA3	integrin, alpha 3 (antigen CD49C, alpha 3 subunit of VLA-3 receptor)	43	884	82	5353	1.70292e-08	1.71995e-06	3.17541	25.8074
path:hsa04810	Regulation of actin cytoskeleton	PDGFRA	PDGFRA	platelet-derived growth factor receptor, alpha polypeptide	72	884	207	5353	4.59181e-07	3.09182e-05	2.10624	21.0544
path:hsa04810	Regulation of actin cytoskeleton	PDGFD	PDGFD	platelet derived growth factor D	72	884	207	5353	4.59181e-07	3.09182e-05	2.10624	21.0544
path:hsa04810	Regulation of actin cytoskeleton	GSN	GSN	gelsolin	72	884	207	5353	4.59181e-07	3.09182e-05	2.10624	21.0544
path:hsa04810	Regulation of actin cytoskeleton	ITGA9	ITGA9	integrin, alpha 9	72	884	207	5353	4.59181e-07	3.09182e-05	2.10624	21.0544
path:hsa04810	Regulation of actin cytoskeleton	ITGB8	ITGB8	integrin, beta 8	72	884	207	5353	4.59181e-07	3.09182e-05	2.10624	21.0544
path:hsa04810	Regulation of actin cytoskeleton	BDKRB2	BDKRB2	bradykinin receptor B2	72	884	207	5353	4.59181e-07	3.09182e-05	2.10624	21.0544
path:hsa04810	Regulation of actin cytoskeleton	PIK3CA	PIK3CA	phosphoinositide-3-kinase, catalytic, alpha polypeptide	72	884	207	5353	4.59181e-07	3.09182e-05	2.10624	21.0544
path:hsa04810	Regulation of actin cytoskeleton	EGFR	EGFR	epidermal growth factor receptor	72	884	207	5353	4.59181e-07	3.09182e-05	2.10624	21.0544
path:hsa04810	Regulation of actin cytoskeleton	FGF13	FGF13	fibroblast growth factor 13	72	884	207	5353	4.59181e-07	3.09182e-05	2.10624	21.0544
path:hsa04810	Regulation of actin cytoskeleton	IQGAP1	IQGAP1	IQ motif containing GTPase activating protein 1	72	884	207	5353	4.59181e-07	3.09182e-05	2.10624	21.0544
path:hsa04810	Regulation of actin cytoskeleton	SCIN	SCIN	scinderin	72	884	207	5353	4.59181e-07	3.09182e-05	2.10624	21.0544
path:hsa04810	Regulation of actin cytoskeleton	PDGFRB	PDGFRB	platelet-derived growth factor receptor, beta polypeptide	72	884	207	5353	4.59181e-07	3.09182e-05	2.10624	21.0544
path:hsa04810	Regulation of actin cytoskeleton	FGFR1	FGFR1	fibroblast growth factor receptor 1	72	884	207	5353	4.59181e-07	3.09182e-05	2.10624	21.0544
path:hsa04810	Regulation of actin cytoskeleton	ARHGEF12	ARHGEF12	Rho guanine nucleotide exchange factor (GEF) 12	72	884	207	5353	4.59181e-07	3.09182e-05	2.10624	21.0544
path:hsa04810	Regulation of actin cytoskeleton	ROCK1	ROCK1	Rho-associated, coiled-coil containing protein kinase 1	72	884	207	5353	4.59181e-07	3.09182e-05	2.10624	21.0544
path:hsa04810	Regulation of actin cytoskeleton	MYL10	MYL10	myosin, light chain 10, regulatory	72	884	207	5353	4.59181e-07	3.09182e-05	2.10624	21.0544
path:hsa04810	Regulation of actin cytoskeleton	MYLK	MYLK	myosin light chain kinase	72	884	207	5353	4.59181e-07	3.09182e-05	2.10624	21.0544
path:hsa04810	Regulation of actin cytoskeleton	APC	APC	adenomatous polyposis coli	72	884	207	5353	4.59181e-07	3.09182e-05	2.10624	21.0544
path:hsa04810	Regulation of actin cytoskeleton	FN1	FN1	fibronectin 1	72	884	207	5353	4.59181e-07	3.09182e-05	2.10624	21.0544
path:hsa04810	Regulation of actin cytoskeleton	FGF16	FGF16	fibroblast growth factor 16	72	884	207	5353	4.59181e-07	3.09182e-05	2.10624	21.0544
path:hsa04810	Regulation of actin cytoskeleton	FGF1	FGF1	fibroblast growth factor 1 (acidic)	72	884	207	5353	4.59181e-07	3.09182e-05	2.10624	21.0544
path:hsa04810	Regulation of actin cytoskeleton	BDKRB1	BDKRB1	bradykinin receptor B1	72	884	207	5353	4.59181e-07	3.09182e-05	2.10624	21.0544
path:hsa04810	Regulation of actin cytoskeleton	SSH1	SSH1	slingshot homolog 1 (Drosophila)	72	884	207	5353	4.59181e-07	3.09182e-05	2.10624	21.0544
path:hsa04810	Regulation of actin cytoskeleton	PDGFC	PDGFC	platelet derived growth factor C	72	884	207	5353	4.59181e-07	3.09182e-05	2.10624	21.0544
path:hsa04810	Regulation of actin cytoskeleton	CYFIP1	CYFIP1	cytoplasmic FMR1 interacting protein 1	72	884	207	5353	4.59181e-07	3.09182e-05	2.10624	21.0544
path:hsa04810	Regulation of actin cytoskeleton	RAC1	RAC1	ras-related C3 botulinum toxin substrate 1 (rho family, small GTP binding protein Rac1)	72	884	207	5353	4.59181e-07	3.09182e-05	2.10624	21.0544
path:hsa04810	Regulation of actin cytoskeleton	F2R	F2R	coagulation factor II (thrombin) receptor	72	884	207	5353	4.59181e-07	3.09182e-05	2.10624	21.0544
path:hsa04810	Regulation of actin cytoskeleton	MYH9	MYH9	myosin, heavy chain 9, non-muscle	72	884	207	5353	4.59181e-07	3.09182e-05	2.10624	21.0544
path:hsa04810	Regulation of actin cytoskeleton	PPP1CB	PPP1CB	protein phosphatase 1, catalytic subunit, beta isozyme	72	884	207	5353	4.59181e-07	3.09182e-05	2.10624	21.0544
path:hsa04810	Regulation of actin cytoskeleton	ITGAV	ITGAV	integrin, alpha V (vitronectin receptor, alpha polypeptide, antigen CD51)	72	884	207	5353	4.59181e-07	3.09182e-05	2.10624	21.0544
path:hsa04810	Regulation of actin cytoskeleton	VCL	VCL	vinculin	72	884	207	5353	4.59181e-07	3.09182e-05	2.10624	21.0544
path:hsa04810	Regulation of actin cytoskeleton	ITGA10	ITGA10	integrin, alpha 10	72	884	207	5353	4.59181e-07	3.09182e-05	2.10624	21.0544
path:hsa04810	Regulation of actin cytoskeleton	ABI2	ABI2	abl-interactor 2	72	884	207	5353	4.59181e-07	3.09182e-05	2.10624	21.0544
path:hsa04810	Regulation of actin cytoskeleton	PPP1R12A	PPP1R12A	protein phosphatase 1, regulatory subunit 12A	72	884	207	5353	4.59181e-07	3.09182e-05	2.10624	21.0544
path:hsa04810	Regulation of actin cytoskeleton	ITGB1	ITGB1	integrin, beta 1 (fibronectin receptor, beta polypeptide, antigen CD29 includes MDF2, MSK12)	72	884	207	5353	4.59181e-07	3.09182e-05	2.10624	21.0544
path:hsa04810	Regulation of actin cytoskeleton	PAK4	PAK4	p21 protein (Cdc42/Rac)-activated kinase 4	72	884	207	5353	4.59181e-07	3.09182e-05	2.10624	21.0544
path:hsa04810	Regulation of actin cytoskeleton	PDGFB	PDGFB	platelet-derived growth factor beta polypeptide	72	884	207	5353	4.59181e-07	3.09182e-05	2.10624	21.0544
path:hsa04810	Regulation of actin cytoskeleton	ARPC1A	ARPC1A	actin related protein 2/3 complex, subunit 1A, 41kDa	72	884	207	5353	4.59181e-07	3.09182e-05	2.10624	21.0544
path:hsa04810	Regulation of actin cytoskeleton	ITGA7	ITGA7	integrin, alpha 7	72	884	207	5353	4.59181e-07	3.09182e-05	2.10624	21.0544
path:hsa04810	Regulation of actin cytoskeleton	ITGA11	ITGA11	integrin, alpha 11	72	884	207	5353	4.59181e-07	3.09182e-05	2.10624	21.0544
path:hsa04810	Regulation of actin cytoskeleton	PDGFA	PDGFA	platelet-derived growth factor alpha polypeptide	72	884	207	5353	4.59181e-07	3.09182e-05	2.10624	21.0544
path:hsa04810	Regulation of actin cytoskeleton	ROCK2	ROCK2	Rho-associated, coiled-coil containing protein kinase 2	72	884	207	5353	4.59181e-07	3.09182e-05	2.10624	21.0544
path:hsa04810	Regulation of actin cytoskeleton	MAPK3	MAPK3	mitogen-activated protein kinase 3	72	884	207	5353	4.59181e-07	3.09182e-05	2.10624	21.0544
path:hsa04810	Regulation of actin cytoskeleton	FGF18	FGF18	fibroblast growth factor 18	72	884	207	5353	4.59181e-07	3.09182e-05	2.10624	21.0544
path:hsa04810	Regulation of actin cytoskeleton	RRAS	RRAS	related RAS viral (r-ras) oncogene homolog	72	884	207	5353	4.59181e-07	3.09182e-05	2.10624	21.0544
path:hsa04810	Regulation of actin cytoskeleton	ENAH	ENAH	enabled homolog (Drosophila)	72	884	207	5353	4.59181e-07	3.09182e-05	2.10624	21.0544
path:hsa04810	Regulation of actin cytoskeleton	ARHGEF4	ARHGEF4	Rho guanine nucleotide exchange factor (GEF) 4	72	884	207	5353	4.59181e-07	3.09182e-05	2.10624	21.0544
path:hsa04810	Regulation of actin cytoskeleton	ITGA1	ITGA1	integrin, alpha 1	72	884	207	5353	4.59181e-07	3.09182e-05	2.10624	21.0544
path:hsa04810	Regulation of actin cytoskeleton	FGF2	FGF2	fibroblast growth factor 2 (basic)	72	884	207	5353	4.59181e-07	3.09182e-05	2.10624	21.0544
path:hsa04810	Regulation of actin cytoskeleton	FGFR3	FGFR3	fibroblast growth factor receptor 3	72	884	207	5353	4.59181e-07	3.09182e-05	2.10624	21.0544
path:hsa04810	Regulation of actin cytoskeleton	CFL2	CFL2	cofilin 2 (muscle)	72	884	207	5353	4.59181e-07	3.09182e-05	2.10624	21.0544
path:hsa04810	Regulation of actin cytoskeleton	ITGA6	ITGA6	integrin, alpha 6	72	884	207	5353	4.59181e-07	3.09182e-05	2.10624	21.0544
path:hsa04810	Regulation of actin cytoskeleton	CRK	CRK	v-crk sarcoma virus CT10 oncogene homolog (avian)	72	884	207	5353	4.59181e-07	3.09182e-05	2.10624	21.0544
path:hsa04810	Regulation of actin cytoskeleton	FGD1	FGD1	FYVE, RhoGEF and PH domain containing 1	72	884	207	5353	4.59181e-07	3.09182e-05	2.10624	21.0544
path:hsa04810	Regulation of actin cytoskeleton	ITGA8	ITGA8	integrin, alpha 8	72	884	207	5353	4.59181e-07	3.09182e-05	2.10624	21.0544
path:hsa04810	Regulation of actin cytoskeleton	ACTN1	ACTN1	actinin, alpha 1	72	884	207	5353	4.59181e-07	3.09182e-05	2.10624	21.0544
path:hsa04810	Regulation of actin cytoskeleton	GNG12	GNG12	guanine nucleotide binding protein (G protein), gamma 12	72	884	207	5353	4.59181e-07	3.09182e-05	2.10624	21.0544
path:hsa04810	Regulation of actin cytoskeleton	ITGB5	ITGB5	integrin, beta 5	72	884	207	5353	4.59181e-07	3.09182e-05	2.10624	21.0544
path:hsa04810	Regulation of actin cytoskeleton	PTK2	PTK2	PTK2 protein tyrosine kinase 2	72	884	207	5353	4.59181e-07	3.09182e-05	2.10624	21.0544
path:hsa04810	Regulation of actin cytoskeleton	NCKAP1	NCKAP1	NCK-associated protein 1	72	884	207	5353	4.59181e-07	3.09182e-05	2.10624	21.0544
path:hsa04810	Regulation of actin cytoskeleton	PFN2	PFN2	profilin 2	72	884	207	5353	4.59181e-07	3.09182e-05	2.10624	21.0544
path:hsa04810	Regulation of actin cytoskeleton	PIP5K1C	PIP5K1C	phosphatidylinositol-4-phosphate 5-kinase, type I, gamma	72	884	207	5353	4.59181e-07	3.09182e-05	2.10624	21.0544
path:hsa04810	Regulation of actin cytoskeleton	DOCK1	DOCK1	dedicator of cytokinesis 1	72	884	207	5353	4.59181e-07	3.09182e-05	2.10624	21.0544
path:hsa04810	Regulation of actin cytoskeleton	BCAR1	BCAR1	breast cancer anti-estrogen resistance 1	72	884	207	5353	4.59181e-07	3.09182e-05	2.10624	21.0544
path:hsa04810	Regulation of actin cytoskeleton	SSH3	SSH3	slingshot homolog 3 (Drosophila)	72	884	207	5353	4.59181e-07	3.09182e-05	2.10624	21.0544
path:hsa04810	Regulation of actin cytoskeleton	ACTN4	ACTN4	actinin, alpha 4	72	884	207	5353	4.59181e-07	3.09182e-05	2.10624	21.0544
path:hsa04810	Regulation of actin cytoskeleton	ITGA5	ITGA5	integrin, alpha 5 (fibronectin receptor, alpha polypeptide)	72	884	207	5353	4.59181e-07	3.09182e-05	2.10624	21.0544
path:hsa04810	Regulation of actin cytoskeleton	MYL9	MYL9	myosin, light chain 9, regulatory	72	884	207	5353	4.59181e-07	3.09182e-05	2.10624	21.0544
path:hsa04810	Regulation of actin cytoskeleton	ITGB4	ITGB4	integrin, beta 4	72	884	207	5353	4.59181e-07	3.09182e-05	2.10624	21.0544
path:hsa04810	Regulation of actin cytoskeleton	WASL	WASL	Wiskott-Aldrich syndrome-like	72	884	207	5353	4.59181e-07	3.09182e-05	2.10624	21.0544
path:hsa04810	Regulation of actin cytoskeleton	MYH10	MYH10	myosin, heavy chain 10, non-muscle	72	884	207	5353	4.59181e-07	3.09182e-05	2.10624	21.0544
path:hsa04810	Regulation of actin cytoskeleton	ITGA3	ITGA3	integrin, alpha 3 (antigen CD49C, alpha 3 subunit of VLA-3 receptor)	72	884	207	5353	4.59181e-07	3.09182e-05	2.10624	21.0544
path:hsa05414	Dilated cardiomyopathy	ACTC1	ACTC1	actin, alpha, cardiac muscle 1	38	884	88	5353	4.18586e-06	0.000211386	2.61484	17.866
path:hsa05414	Dilated cardiomyopathy	TPM1	TPM1	tropomyosin 1 (alpha)	38	884	88	5353	4.18586e-06	0.000211386	2.61484	17.866
path:hsa05414	Dilated cardiomyopathy	SGCD	SGCD	sarcoglycan, delta (35kDa dystrophin-associated glycoprotein)	38	884	88	5353	4.18586e-06	0.000211386	2.61484	17.866
path:hsa05414	Dilated cardiomyopathy	DES	DES	desmin	38	884	88	5353	4.18586e-06	0.000211386	2.61484	17.866
path:hsa05414	Dilated cardiomyopathy	ITGA9	ITGA9	integrin, alpha 9	38	884	88	5353	4.18586e-06	0.000211386	2.61484	17.866
path:hsa05414	Dilated cardiomyopathy	ITGB8	ITGB8	integrin, beta 8	38	884	88	5353	4.18586e-06	0.000211386	2.61484	17.866
path:hsa05414	Dilated cardiomyopathy	SLC8A1	SLC8A1	solute carrier family 8 (sodium/calcium exchanger), member 1	38	884	88	5353	4.18586e-06	0.000211386	2.61484	17.866
path:hsa05414	Dilated cardiomyopathy	ADCY4	ADCY4	adenylate cyclase 4	38	884	88	5353	4.18586e-06	0.000211386	2.61484	17.866
path:hsa05414	Dilated cardiomyopathy	DMD	DMD	dystrophin	38	884	88	5353	4.18586e-06	0.000211386	2.61484	17.866
path:hsa05414	Dilated cardiomyopathy	CACNA1C	CACNA1C	calcium channel, voltage-dependent, L type, alpha 1C subunit	38	884	88	5353	4.18586e-06	0.000211386	2.61484	17.866
path:hsa05414	Dilated cardiomyopathy	LAMA2	LAMA2	laminin, alpha 2	38	884	88	5353	4.18586e-06	0.000211386	2.61484	17.866
path:hsa05414	Dilated cardiomyopathy	SGCB	SGCB	sarcoglycan, beta (43kDa dystrophin-associated glycoprotein)	38	884	88	5353	4.18586e-06	0.000211386	2.61484	17.866
path:hsa05414	Dilated cardiomyopathy	ADCY5	ADCY5	adenylate cyclase 5	38	884	88	5353	4.18586e-06	0.000211386	2.61484	17.866
path:hsa05414	Dilated cardiomyopathy	SGCA	SGCA	sarcoglycan, alpha (50kDa dystrophin-associated glycoprotein)	38	884	88	5353	4.18586e-06	0.000211386	2.61484	17.866
path:hsa05414	Dilated cardiomyopathy	TGFB2	TGFB2	transforming growth factor, beta 2	38	884	88	5353	4.18586e-06	0.000211386	2.61484	17.866
path:hsa05414	Dilated cardiomyopathy	ATP2A2	ATP2A2	ATPase, Ca++ transporting, cardiac muscle, slow twitch 2	38	884	88	5353	4.18586e-06	0.000211386	2.61484	17.866
path:hsa05414	Dilated cardiomyopathy	PLN	PLN	phospholamban	38	884	88	5353	4.18586e-06	0.000211386	2.61484	17.866
path:hsa05414	Dilated cardiomyopathy	ITGAV	ITGAV	integrin, alpha V (vitronectin receptor, alpha polypeptide, antigen CD51)	38	884	88	5353	4.18586e-06	0.000211386	2.61484	17.866
path:hsa05414	Dilated cardiomyopathy	ITGA10	ITGA10	integrin, alpha 10	38	884	88	5353	4.18586e-06	0.000211386	2.61484	17.866
path:hsa05414	Dilated cardiomyopathy	ITGB1	ITGB1	integrin, beta 1 (fibronectin receptor, beta polypeptide, antigen CD29 includes MDF2, MSK12)	38	884	88	5353	4.18586e-06	0.000211386	2.61484	17.866
path:hsa05414	Dilated cardiomyopathy	TNNC1	TNNC1	troponin C type 1 (slow)	38	884	88	5353	4.18586e-06	0.000211386	2.61484	17.866
path:hsa05414	Dilated cardiomyopathy	ITGA7	ITGA7	integrin, alpha 7	38	884	88	5353	4.18586e-06	0.000211386	2.61484	17.866
path:hsa05414	Dilated cardiomyopathy	ITGA11	ITGA11	integrin, alpha 11	38	884	88	5353	4.18586e-06	0.000211386	2.61484	17.866
path:hsa05414	Dilated cardiomyopathy	ADCY1	ADCY1	adenylate cyclase 1 (brain)	38	884	88	5353	4.18586e-06	0.000211386	2.61484	17.866
path:hsa05414	Dilated cardiomyopathy	ITGA1	ITGA1	integrin, alpha 1	38	884	88	5353	4.18586e-06	0.000211386	2.61484	17.866
path:hsa05414	Dilated cardiomyopathy	ITGA6	ITGA6	integrin, alpha 6	38	884	88	5353	4.18586e-06	0.000211386	2.61484	17.866
path:hsa05414	Dilated cardiomyopathy	TPM4	TPM4	tropomyosin 4	38	884	88	5353	4.18586e-06	0.000211386	2.61484	17.866
path:hsa05414	Dilated cardiomyopathy	ITGA8	ITGA8	integrin, alpha 8	38	884	88	5353	4.18586e-06	0.000211386	2.61484	17.866
path:hsa05414	Dilated cardiomyopathy	ITGB5	ITGB5	integrin, beta 5	38	884	88	5353	4.18586e-06	0.000211386	2.61484	17.866
path:hsa05414	Dilated cardiomyopathy	CACNB3	CACNB3	calcium channel, voltage-dependent, beta 3 subunit	38	884	88	5353	4.18586e-06	0.000211386	2.61484	17.866
path:hsa05414	Dilated cardiomyopathy	TPM2	TPM2	tropomyosin 2 (beta)	38	884	88	5353	4.18586e-06	0.000211386	2.61484	17.866
path:hsa05414	Dilated cardiomyopathy	DAG1	DAG1	dystroglycan 1 (dystrophin-associated glycoprotein 1)	38	884	88	5353	4.18586e-06	0.000211386	2.61484	17.866
path:hsa05414	Dilated cardiomyopathy	ADCY9	ADCY9	adenylate cyclase 9	38	884	88	5353	4.18586e-06	0.000211386	2.61484	17.866
path:hsa05414	Dilated cardiomyopathy	ITGA5	ITGA5	integrin, alpha 5 (fibronectin receptor, alpha polypeptide)	38	884	88	5353	4.18586e-06	0.000211386	2.61484	17.866
path:hsa05414	Dilated cardiomyopathy	LMNA	LMNA	lamin A/C	38	884	88	5353	4.18586e-06	0.000211386	2.61484	17.866
path:hsa05414	Dilated cardiomyopathy	ITGB4	ITGB4	integrin, beta 4	38	884	88	5353	4.18586e-06	0.000211386	2.61484	17.866
path:hsa05414	Dilated cardiomyopathy	ADCY6	ADCY6	adenylate cyclase 6	38	884	88	5353	4.18586e-06	0.000211386	2.61484	17.866
path:hsa05414	Dilated cardiomyopathy	ITGA3	ITGA3	integrin, alpha 3 (antigen CD49C, alpha 3 subunit of VLA-3 receptor)	38	884	88	5353	4.18586e-06	0.000211386	2.61484	17.866
path:hsa05412	Arrhythmogenic right ventricular cardiomyopathy (ARVC)	SGCD	SGCD	sarcoglycan, delta (35kDa dystrophin-associated glycoprotein)	33	884	72	5353	6.43863e-06	0.000260121	2.77541	17.2448
path:hsa05412	Arrhythmogenic right ventricular cardiomyopathy (ARVC)	DES	DES	desmin	33	884	72	5353	6.43863e-06	0.000260121	2.77541	17.2448
path:hsa05412	Arrhythmogenic right ventricular cardiomyopathy (ARVC)	ITGA9	ITGA9	integrin, alpha 9	33	884	72	5353	6.43863e-06	0.000260121	2.77541	17.2448
path:hsa05412	Arrhythmogenic right ventricular cardiomyopathy (ARVC)	ITGB8	ITGB8	integrin, beta 8	33	884	72	5353	6.43863e-06	0.000260121	2.77541	17.2448
path:hsa05412	Arrhythmogenic right ventricular cardiomyopathy (ARVC)	SLC8A1	SLC8A1	solute carrier family 8 (sodium/calcium exchanger), member 1	33	884	72	5353	6.43863e-06	0.000260121	2.77541	17.2448
path:hsa05412	Arrhythmogenic right ventricular cardiomyopathy (ARVC)	GJA1	GJA1	gap junction protein, alpha 1, 43kDa	33	884	72	5353	6.43863e-06	0.000260121	2.77541	17.2448
path:hsa05412	Arrhythmogenic right ventricular cardiomyopathy (ARVC)	DMD	DMD	dystrophin	33	884	72	5353	6.43863e-06	0.000260121	2.77541	17.2448
path:hsa05412	Arrhythmogenic right ventricular cardiomyopathy (ARVC)	CACNA1C	CACNA1C	calcium channel, voltage-dependent, L type, alpha 1C subunit	33	884	72	5353	6.43863e-06	0.000260121	2.77541	17.2448
path:hsa05412	Arrhythmogenic right ventricular cardiomyopathy (ARVC)	LAMA2	LAMA2	laminin, alpha 2	33	884	72	5353	6.43863e-06	0.000260121	2.77541	17.2448
path:hsa05412	Arrhythmogenic right ventricular cardiomyopathy (ARVC)	SGCB	SGCB	sarcoglycan, beta (43kDa dystrophin-associated glycoprotein)	33	884	72	5353	6.43863e-06	0.000260121	2.77541	17.2448
path:hsa05412	Arrhythmogenic right ventricular cardiomyopathy (ARVC)	SGCA	SGCA	sarcoglycan, alpha (50kDa dystrophin-associated glycoprotein)	33	884	72	5353	6.43863e-06	0.000260121	2.77541	17.2448
path:hsa05412	Arrhythmogenic right ventricular cardiomyopathy (ARVC)	JUP	JUP	junction plakoglobin	33	884	72	5353	6.43863e-06	0.000260121	2.77541	17.2448
path:hsa05412	Arrhythmogenic right ventricular cardiomyopathy (ARVC)	ATP2A2	ATP2A2	ATPase, Ca++ transporting, cardiac muscle, slow twitch 2	33	884	72	5353	6.43863e-06	0.000260121	2.77541	17.2448
path:hsa05412	Arrhythmogenic right ventricular cardiomyopathy (ARVC)	TCF7L1	TCF7L1	transcription factor 7-like 1 (T-cell specific, HMG-box)	33	884	72	5353	6.43863e-06	0.000260121	2.77541	17.2448
path:hsa05412	Arrhythmogenic right ventricular cardiomyopathy (ARVC)	ITGAV	ITGAV	integrin, alpha V (vitronectin receptor, alpha polypeptide, antigen CD51)	33	884	72	5353	6.43863e-06	0.000260121	2.77541	17.2448
path:hsa05412	Arrhythmogenic right ventricular cardiomyopathy (ARVC)	ITGA10	ITGA10	integrin, alpha 10	33	884	72	5353	6.43863e-06	0.000260121	2.77541	17.2448
path:hsa05412	Arrhythmogenic right ventricular cardiomyopathy (ARVC)	ITGB1	ITGB1	integrin, beta 1 (fibronectin receptor, beta polypeptide, antigen CD29 includes MDF2, MSK12)	33	884	72	5353	6.43863e-06	0.000260121	2.77541	17.2448
path:hsa05412	Arrhythmogenic right ventricular cardiomyopathy (ARVC)	ITGA7	ITGA7	integrin, alpha 7	33	884	72	5353	6.43863e-06	0.000260121	2.77541	17.2448
path:hsa05412	Arrhythmogenic right ventricular cardiomyopathy (ARVC)	ITGA11	ITGA11	integrin, alpha 11	33	884	72	5353	6.43863e-06	0.000260121	2.77541	17.2448
path:hsa05412	Arrhythmogenic right ventricular cardiomyopathy (ARVC)	ITGA1	ITGA1	integrin, alpha 1	33	884	72	5353	6.43863e-06	0.000260121	2.77541	17.2448
path:hsa05412	Arrhythmogenic right ventricular cardiomyopathy (ARVC)	ITGA6	ITGA6	integrin, alpha 6	33	884	72	5353	6.43863e-06	0.000260121	2.77541	17.2448
path:hsa05412	Arrhythmogenic right ventricular cardiomyopathy (ARVC)	ITGA8	ITGA8	integrin, alpha 8	33	884	72	5353	6.43863e-06	0.000260121	2.77541	17.2448
path:hsa05412	Arrhythmogenic right ventricular cardiomyopathy (ARVC)	ACTN1	ACTN1	actinin, alpha 1	33	884	72	5353	6.43863e-06	0.000260121	2.77541	17.2448
path:hsa05412	Arrhythmogenic right ventricular cardiomyopathy (ARVC)	ITGB5	ITGB5	integrin, beta 5	33	884	72	5353	6.43863e-06	0.000260121	2.77541	17.2448
path:hsa05412	Arrhythmogenic right ventricular cardiomyopathy (ARVC)	TCF7L2	TCF7L2	transcription factor 7-like 2 (T-cell specific, HMG-box)	33	884	72	5353	6.43863e-06	0.000260121	2.77541	17.2448
path:hsa05412	Arrhythmogenic right ventricular cardiomyopathy (ARVC)	CACNB3	CACNB3	calcium channel, voltage-dependent, beta 3 subunit	33	884	72	5353	6.43863e-06	0.000260121	2.77541	17.2448
path:hsa05412	Arrhythmogenic right ventricular cardiomyopathy (ARVC)	DAG1	DAG1	dystroglycan 1 (dystrophin-associated glycoprotein 1)	33	884	72	5353	6.43863e-06	0.000260121	2.77541	17.2448
path:hsa05412	Arrhythmogenic right ventricular cardiomyopathy (ARVC)	CTNNA1	CTNNA1	catenin (cadherin-associated protein), alpha 1, 102kDa	33	884	72	5353	6.43863e-06	0.000260121	2.77541	17.2448
path:hsa05412	Arrhythmogenic right ventricular cardiomyopathy (ARVC)	ACTN4	ACTN4	actinin, alpha 4	33	884	72	5353	6.43863e-06	0.000260121	2.77541	17.2448
path:hsa05412	Arrhythmogenic right ventricular cardiomyopathy (ARVC)	ITGA5	ITGA5	integrin, alpha 5 (fibronectin receptor, alpha polypeptide)	33	884	72	5353	6.43863e-06	0.000260121	2.77541	17.2448
path:hsa05412	Arrhythmogenic right ventricular cardiomyopathy (ARVC)	LMNA	LMNA	lamin A/C	33	884	72	5353	6.43863e-06	0.000260121	2.77541	17.2448
path:hsa05412	Arrhythmogenic right ventricular cardiomyopathy (ARVC)	ITGB4	ITGB4	integrin, beta 4	33	884	72	5353	6.43863e-06	0.000260121	2.77541	17.2448
path:hsa05412	Arrhythmogenic right ventricular cardiomyopathy (ARVC)	ITGA3	ITGA3	integrin, alpha 3 (antigen CD49C, alpha 3 subunit of VLA-3 receptor)	33	884	72	5353	6.43863e-06	0.000260121	2.77541	17.2448
path:hsa05410	Hypertrophic cardiomyopathy (HCM)	ACTC1	ACTC1	actin, alpha, cardiac muscle 1	35	884	81	5353	9.51148e-06	0.00032022	2.61654	16.6819
path:hsa05410	Hypertrophic cardiomyopathy (HCM)	TPM1	TPM1	tropomyosin 1 (alpha)	35	884	81	5353	9.51148e-06	0.00032022	2.61654	16.6819
path:hsa05410	Hypertrophic cardiomyopathy (HCM)	SGCD	SGCD	sarcoglycan, delta (35kDa dystrophin-associated glycoprotein)	35	884	81	5353	9.51148e-06	0.00032022	2.61654	16.6819
path:hsa05410	Hypertrophic cardiomyopathy (HCM)	DES	DES	desmin	35	884	81	5353	9.51148e-06	0.00032022	2.61654	16.6819
path:hsa05410	Hypertrophic cardiomyopathy (HCM)	ITGA9	ITGA9	integrin, alpha 9	35	884	81	5353	9.51148e-06	0.00032022	2.61654	16.6819
path:hsa05410	Hypertrophic cardiomyopathy (HCM)	ITGB8	ITGB8	integrin, beta 8	35	884	81	5353	9.51148e-06	0.00032022	2.61654	16.6819
path:hsa05410	Hypertrophic cardiomyopathy (HCM)	SLC8A1	SLC8A1	solute carrier family 8 (sodium/calcium exchanger), member 1	35	884	81	5353	9.51148e-06	0.00032022	2.61654	16.6819
path:hsa05410	Hypertrophic cardiomyopathy (HCM)	DMD	DMD	dystrophin	35	884	81	5353	9.51148e-06	0.00032022	2.61654	16.6819
path:hsa05410	Hypertrophic cardiomyopathy (HCM)	CACNA1C	CACNA1C	calcium channel, voltage-dependent, L type, alpha 1C subunit	35	884	81	5353	9.51148e-06	0.00032022	2.61654	16.6819
path:hsa05410	Hypertrophic cardiomyopathy (HCM)	LAMA2	LAMA2	laminin, alpha 2	35	884	81	5353	9.51148e-06	0.00032022	2.61654	16.6819
path:hsa05410	Hypertrophic cardiomyopathy (HCM)	SGCB	SGCB	sarcoglycan, beta (43kDa dystrophin-associated glycoprotein)	35	884	81	5353	9.51148e-06	0.00032022	2.61654	16.6819
path:hsa05410	Hypertrophic cardiomyopathy (HCM)	SGCA	SGCA	sarcoglycan, alpha (50kDa dystrophin-associated glycoprotein)	35	884	81	5353	9.51148e-06	0.00032022	2.61654	16.6819
path:hsa05410	Hypertrophic cardiomyopathy (HCM)	TGFB2	TGFB2	transforming growth factor, beta 2	35	884	81	5353	9.51148e-06	0.00032022	2.61654	16.6819
path:hsa05410	Hypertrophic cardiomyopathy (HCM)	ATP2A2	ATP2A2	ATPase, Ca++ transporting, cardiac muscle, slow twitch 2	35	884	81	5353	9.51148e-06	0.00032022	2.61654	16.6819
path:hsa05410	Hypertrophic cardiomyopathy (HCM)	ITGAV	ITGAV	integrin, alpha V (vitronectin receptor, alpha polypeptide, antigen CD51)	35	884	81	5353	9.51148e-06	0.00032022	2.61654	16.6819
path:hsa05410	Hypertrophic cardiomyopathy (HCM)	ITGA10	ITGA10	integrin, alpha 10	35	884	81	5353	9.51148e-06	0.00032022	2.61654	16.6819
path:hsa05410	Hypertrophic cardiomyopathy (HCM)	ITGB1	ITGB1	integrin, beta 1 (fibronectin receptor, beta polypeptide, antigen CD29 includes MDF2, MSK12)	35	884	81	5353	9.51148e-06	0.00032022	2.61654	16.6819
path:hsa05410	Hypertrophic cardiomyopathy (HCM)	TNNC1	TNNC1	troponin C type 1 (slow)	35	884	81	5353	9.51148e-06	0.00032022	2.61654	16.6819
path:hsa05410	Hypertrophic cardiomyopathy (HCM)	ITGA7	ITGA7	integrin, alpha 7	35	884	81	5353	9.51148e-06	0.00032022	2.61654	16.6819
path:hsa05410	Hypertrophic cardiomyopathy (HCM)	ITGA11	ITGA11	integrin, alpha 11	35	884	81	5353	9.51148e-06	0.00032022	2.61654	16.6819
path:hsa05410	Hypertrophic cardiomyopathy (HCM)	PRKAA2	PRKAA2	protein kinase, AMP-activated, alpha 2 catalytic subunit	35	884	81	5353	9.51148e-06	0.00032022	2.61654	16.6819
path:hsa05410	Hypertrophic cardiomyopathy (HCM)	ACE	ACE	angiotensin I converting enzyme (peptidyl-dipeptidase A) 1	35	884	81	5353	9.51148e-06	0.00032022	2.61654	16.6819
path:hsa05410	Hypertrophic cardiomyopathy (HCM)	ITGA1	ITGA1	integrin, alpha 1	35	884	81	5353	9.51148e-06	0.00032022	2.61654	16.6819
path:hsa05410	Hypertrophic cardiomyopathy (HCM)	PRKAG2	PRKAG2	protein kinase, AMP-activated, gamma 2 non-catalytic subunit	35	884	81	5353	9.51148e-06	0.00032022	2.61654	16.6819
path:hsa05410	Hypertrophic cardiomyopathy (HCM)	ITGA6	ITGA6	integrin, alpha 6	35	884	81	5353	9.51148e-06	0.00032022	2.61654	16.6819
path:hsa05410	Hypertrophic cardiomyopathy (HCM)	TPM4	TPM4	tropomyosin 4	35	884	81	5353	9.51148e-06	0.00032022	2.61654	16.6819
path:hsa05410	Hypertrophic cardiomyopathy (HCM)	ITGA8	ITGA8	integrin, alpha 8	35	884	81	5353	9.51148e-06	0.00032022	2.61654	16.6819
path:hsa05410	Hypertrophic cardiomyopathy (HCM)	ITGB5	ITGB5	integrin, beta 5	35	884	81	5353	9.51148e-06	0.00032022	2.61654	16.6819
path:hsa05410	Hypertrophic cardiomyopathy (HCM)	CACNB3	CACNB3	calcium channel, voltage-dependent, beta 3 subunit	35	884	81	5353	9.51148e-06	0.00032022	2.61654	16.6819
path:hsa05410	Hypertrophic cardiomyopathy (HCM)	TPM2	TPM2	tropomyosin 2 (beta)	35	884	81	5353	9.51148e-06	0.00032022	2.61654	16.6819
path:hsa05410	Hypertrophic cardiomyopathy (HCM)	DAG1	DAG1	dystroglycan 1 (dystrophin-associated glycoprotein 1)	35	884	81	5353	9.51148e-06	0.00032022	2.61654	16.6819
path:hsa05410	Hypertrophic cardiomyopathy (HCM)	ITGA5	ITGA5	integrin, alpha 5 (fibronectin receptor, alpha polypeptide)	35	884	81	5353	9.51148e-06	0.00032022	2.61654	16.6819
path:hsa05410	Hypertrophic cardiomyopathy (HCM)	LMNA	LMNA	lamin A/C	35	884	81	5353	9.51148e-06	0.00032022	2.61654	16.6819
path:hsa05410	Hypertrophic cardiomyopathy (HCM)	ITGB4	ITGB4	integrin, beta 4	35	884	81	5353	9.51148e-06	0.00032022	2.61654	16.6819
path:hsa05410	Hypertrophic cardiomyopathy (HCM)	ITGA3	ITGA3	integrin, alpha 3 (antigen CD49C, alpha 3 subunit of VLA-3 receptor)	35	884	81	5353	9.51148e-06	0.00032022	2.61654	16.6819
path:hsa04350	TGF-beta signaling pathway	INHBB	INHBB	inhibin, beta B	35	884	82	5353	1.16887e-05	0.000337301	2.58463	16.3845
path:hsa04350	TGF-beta signaling pathway	TGFBR2	TGFBR2	transforming growth factor, beta receptor II (70/80kDa)	35	884	82	5353	1.16887e-05	0.000337301	2.58463	16.3845
path:hsa04350	TGF-beta signaling pathway	BMP4	BMP4	bone morphogenetic protein 4	35	884	82	5353	1.16887e-05	0.000337301	2.58463	16.3845
path:hsa04350	TGF-beta signaling pathway	BMPR1B	BMPR1B	bone morphogenetic protein receptor, type IB	35	884	82	5353	1.16887e-05	0.000337301	2.58463	16.3845
path:hsa04350	TGF-beta signaling pathway	INHBA	INHBA	inhibin, beta A	35	884	82	5353	1.16887e-05	0.000337301	2.58463	16.3845
path:hsa04350	TGF-beta signaling pathway	COMP	COMP	cartilage oligomeric matrix protein	35	884	82	5353	1.16887e-05	0.000337301	2.58463	16.3845
path:hsa04350	TGF-beta signaling pathway	PITX2	PITX2	paired-like homeodomain 2	35	884	82	5353	1.16887e-05	0.000337301	2.58463	16.3845
path:hsa04350	TGF-beta signaling pathway	SMURF2	SMURF2	SMAD specific E3 ubiquitin protein ligase 2	35	884	82	5353	1.16887e-05	0.000337301	2.58463	16.3845
path:hsa04350	TGF-beta signaling pathway	CDKN2B	CDKN2B	cyclin-dependent kinase inhibitor 2B (p15, inhibits CDK4)	35	884	82	5353	1.16887e-05	0.000337301	2.58463	16.3845
path:hsa04350	TGF-beta signaling pathway	ACVR2A	ACVR2A	activin A receptor, type IIA	35	884	82	5353	1.16887e-05	0.000337301	2.58463	16.3845
path:hsa04350	TGF-beta signaling pathway	ROCK1	ROCK1	Rho-associated, coiled-coil containing protein kinase 1	35	884	82	5353	1.16887e-05	0.000337301	2.58463	16.3845
path:hsa04350	TGF-beta signaling pathway	CHRD	CHRD	chordin	35	884	82	5353	1.16887e-05	0.000337301	2.58463	16.3845
path:hsa04350	TGF-beta signaling pathway	SMURF1	SMURF1	SMAD specific E3 ubiquitin protein ligase 1	35	884	82	5353	1.16887e-05	0.000337301	2.58463	16.3845
path:hsa04350	TGF-beta signaling pathway	THBS2	THBS2	thrombospondin 2	35	884	82	5353	1.16887e-05	0.000337301	2.58463	16.3845
path:hsa04350	TGF-beta signaling pathway	PPP2CB	PPP2CB	protein phosphatase 2, catalytic subunit, beta isozyme	35	884	82	5353	1.16887e-05	0.000337301	2.58463	16.3845
path:hsa04350	TGF-beta signaling pathway	BMPR2	BMPR2	bone morphogenetic protein receptor, type II (serine/threonine kinase)	35	884	82	5353	1.16887e-05	0.000337301	2.58463	16.3845
path:hsa04350	TGF-beta signaling pathway	ID1	ID1	inhibitor of DNA binding 1, dominant negative helix-loop-helix protein	35	884	82	5353	1.16887e-05	0.000337301	2.58463	16.3845
path:hsa04350	TGF-beta signaling pathway	FST	FST	follistatin	35	884	82	5353	1.16887e-05	0.000337301	2.58463	16.3845
path:hsa04350	TGF-beta signaling pathway	MYC	MYC	v-myc myelocytomatosis viral oncogene homolog (avian)	35	884	82	5353	1.16887e-05	0.000337301	2.58463	16.3845
path:hsa04350	TGF-beta signaling pathway	TGFB2	TGFB2	transforming growth factor, beta 2	35	884	82	5353	1.16887e-05	0.000337301	2.58463	16.3845
path:hsa04350	TGF-beta signaling pathway	SMAD1	SMAD1	SMAD family member 1	35	884	82	5353	1.16887e-05	0.000337301	2.58463	16.3845
path:hsa04350	TGF-beta signaling pathway	SMAD2	SMAD2	SMAD family member 2	35	884	82	5353	1.16887e-05	0.000337301	2.58463	16.3845
path:hsa04350	TGF-beta signaling pathway	ACVR2B	ACVR2B	activin A receptor, type IIB	35	884	82	5353	1.16887e-05	0.000337301	2.58463	16.3845
path:hsa04350	TGF-beta signaling pathway	ROCK2	ROCK2	Rho-associated, coiled-coil containing protein kinase 2	35	884	82	5353	1.16887e-05	0.000337301	2.58463	16.3845
path:hsa04350	TGF-beta signaling pathway	MAPK3	MAPK3	mitogen-activated protein kinase 3	35	884	82	5353	1.16887e-05	0.000337301	2.58463	16.3845
path:hsa04350	TGF-beta signaling pathway	LEFTY2	LEFTY2	left-right determination factor 2	35	884	82	5353	1.16887e-05	0.000337301	2.58463	16.3845
path:hsa04350	TGF-beta signaling pathway	ID4	ID4	inhibitor of DNA binding 4, dominant negative helix-loop-helix protein	35	884	82	5353	1.16887e-05	0.000337301	2.58463	16.3845
path:hsa04350	TGF-beta signaling pathway	GDF6	GDF6	growth differentiation factor 6	35	884	82	5353	1.16887e-05	0.000337301	2.58463	16.3845
path:hsa04350	TGF-beta signaling pathway	SMAD6	SMAD6	SMAD family member 6	35	884	82	5353	1.16887e-05	0.000337301	2.58463	16.3845
path:hsa04350	TGF-beta signaling pathway	SMAD5	SMAD5	SMAD family member 5	35	884	82	5353	1.16887e-05	0.000337301	2.58463	16.3845
path:hsa04350	TGF-beta signaling pathway	THBS1	THBS1	thrombospondin 1	35	884	82	5353	1.16887e-05	0.000337301	2.58463	16.3845
path:hsa04350	TGF-beta signaling pathway	LTBP1	LTBP1	latent transforming growth factor beta binding protein 1	35	884	82	5353	1.16887e-05	0.000337301	2.58463	16.3845
path:hsa04350	TGF-beta signaling pathway	THBS3	THBS3	thrombospondin 3	35	884	82	5353	1.16887e-05	0.000337301	2.58463	16.3845
path:hsa04350	TGF-beta signaling pathway	ZFYVE9	ZFYVE9	zinc finger, FYVE domain containing 9	35	884	82	5353	1.16887e-05	0.000337301	2.58463	16.3845
path:hsa04350	TGF-beta signaling pathway	BMP2	BMP2	bone morphogenetic protein 2	35	884	82	5353	1.16887e-05	0.000337301	2.58463	16.3845
path:hsa04520	Adherens junction	INSR	INSR	insulin receptor	31	884	70	5353	2.01344e-05	0.000508394	2.68169	15.6
path:hsa04520	Adherens junction	WASF3	WASF3	WAS protein family, member 3	31	884	70	5353	2.01344e-05	0.000508394	2.68169	15.6
path:hsa04520	Adherens junction	TGFBR2	TGFBR2	transforming growth factor, beta receptor II (70/80kDa)	31	884	70	5353	2.01344e-05	0.000508394	2.68169	15.6
path:hsa04520	Adherens junction	MLLT4	MLLT4	myeloid/lymphoid or mixed-lineage leukemia (trithorax homolog, Drosophila); translocated to, 4	31	884	70	5353	2.01344e-05	0.000508394	2.68169	15.6
path:hsa04520	Adherens junction	EGFR	EGFR	epidermal growth factor receptor	31	884	70	5353	2.01344e-05	0.000508394	2.68169	15.6
path:hsa04520	Adherens junction	IQGAP1	IQGAP1	IQ motif containing GTPase activating protein 1	31	884	70	5353	2.01344e-05	0.000508394	2.68169	15.6
path:hsa04520	Adherens junction	FGFR1	FGFR1	fibroblast growth factor receptor 1	31	884	70	5353	2.01344e-05	0.000508394	2.68169	15.6
path:hsa04520	Adherens junction	PVRL2	PVRL2	poliovirus receptor-related 2 (herpesvirus entry mediator B)	31	884	70	5353	2.01344e-05	0.000508394	2.68169	15.6
path:hsa04520	Adherens junction	PVRL3	PVRL3	poliovirus receptor-related 3	31	884	70	5353	2.01344e-05	0.000508394	2.68169	15.6
path:hsa04520	Adherens junction	SORBS1	SORBS1	sorbin and SH3 domain containing 1	31	884	70	5353	2.01344e-05	0.000508394	2.68169	15.6
path:hsa04520	Adherens junction	RAC1	RAC1	ras-related C3 botulinum toxin substrate 1 (rho family, small GTP binding protein Rac1)	31	884	70	5353	2.01344e-05	0.000508394	2.68169	15.6
path:hsa04520	Adherens junction	FER	FER	fer (fps/fes related) tyrosine kinase	31	884	70	5353	2.01344e-05	0.000508394	2.68169	15.6
path:hsa04520	Adherens junction	MET	MET	met proto-oncogene (hepatocyte growth factor receptor)	31	884	70	5353	2.01344e-05	0.000508394	2.68169	15.6
path:hsa04520	Adherens junction	TCF7L1	TCF7L1	transcription factor 7-like 1 (T-cell specific, HMG-box)	31	884	70	5353	2.01344e-05	0.000508394	2.68169	15.6
path:hsa04520	Adherens junction	VCL	VCL	vinculin	31	884	70	5353	2.01344e-05	0.000508394	2.68169	15.6
path:hsa04520	Adherens junction	SMAD2	SMAD2	SMAD family member 2	31	884	70	5353	2.01344e-05	0.000508394	2.68169	15.6
path:hsa04520	Adherens junction	PARD3	PARD3	par-3 partitioning defective 3 homolog (C. elegans)	31	884	70	5353	2.01344e-05	0.000508394	2.68169	15.6
path:hsa04520	Adherens junction	LMO7	LMO7	LIM domain 7	31	884	70	5353	2.01344e-05	0.000508394	2.68169	15.6
path:hsa04520	Adherens junction	PTPRB	PTPRB	protein tyrosine phosphatase, receptor type, B	31	884	70	5353	2.01344e-05	0.000508394	2.68169	15.6
path:hsa04520	Adherens junction	MAPK3	MAPK3	mitogen-activated protein kinase 3	31	884	70	5353	2.01344e-05	0.000508394	2.68169	15.6
path:hsa04520	Adherens junction	SNAI2	SNAI2	snail homolog 2 (Drosophila)	31	884	70	5353	2.01344e-05	0.000508394	2.68169	15.6
path:hsa04520	Adherens junction	YES1	YES1	v-yes-1 Yamaguchi sarcoma viral oncogene homolog 1	31	884	70	5353	2.01344e-05	0.000508394	2.68169	15.6
path:hsa04520	Adherens junction	ACTN1	ACTN1	actinin, alpha 1	31	884	70	5353	2.01344e-05	0.000508394	2.68169	15.6
path:hsa04520	Adherens junction	TCF7L2	TCF7L2	transcription factor 7-like 2 (T-cell specific, HMG-box)	31	884	70	5353	2.01344e-05	0.000508394	2.68169	15.6
path:hsa04520	Adherens junction	PTPRM	PTPRM	protein tyrosine phosphatase, receptor type, M	31	884	70	5353	2.01344e-05	0.000508394	2.68169	15.6
path:hsa04520	Adherens junction	TJP1	TJP1	tight junction protein 1 (zona occludens 1)	31	884	70	5353	2.01344e-05	0.000508394	2.68169	15.6
path:hsa04520	Adherens junction	SNAI1	SNAI1	snail homolog 1 (Drosophila)	31	884	70	5353	2.01344e-05	0.000508394	2.68169	15.6
path:hsa04520	Adherens junction	IGF1R	IGF1R	insulin-like growth factor 1 receptor	31	884	70	5353	2.01344e-05	0.000508394	2.68169	15.6
path:hsa04520	Adherens junction	CTNNA1	CTNNA1	catenin (cadherin-associated protein), alpha 1, 102kDa	31	884	70	5353	2.01344e-05	0.000508394	2.68169	15.6
path:hsa04520	Adherens junction	ACTN4	ACTN4	actinin, alpha 4	31	884	70	5353	2.01344e-05	0.000508394	2.68169	15.6
path:hsa04520	Adherens junction	WASL	WASL	Wiskott-Aldrich syndrome-like	31	884	70	5353	2.01344e-05	0.000508394	2.68169	15.6
path:hsa04360	Axon guidance	SEMA3C	SEMA3C	sema domain, immunoglobulin domain (Ig), short basic domain, secreted, (semaphorin) 3C	43	884	129	5353	0.000153026	0.00343459	2.01848	12.6739
path:hsa04360	Axon guidance	SEMA5A	SEMA5A	sema domain, seven thrombospondin repeats (type 1 and type 1-like), transmembrane domain (TM) and short cytoplasmic domain, (semaphorin) 5A	43	884	129	5353	0.000153026	0.00343459	2.01848	12.6739
path:hsa04360	Axon guidance	EPHA4	EPHA4	EPH receptor A4	43	884	129	5353	0.000153026	0.00343459	2.01848	12.6739
path:hsa04360	Axon guidance	RND1	RND1	Rho family GTPase 1	43	884	129	5353	0.000153026	0.00343459	2.01848	12.6739
path:hsa04360	Axon guidance	RGS3	RGS3	regulator of G-protein signaling 3	43	884	129	5353	0.000153026	0.00343459	2.01848	12.6739
path:hsa04360	Axon guidance	SEMA6C	SEMA6C	sema domain, transmembrane domain (TM), and cytoplasmic domain, (semaphorin) 6C	43	884	129	5353	0.000153026	0.00343459	2.01848	12.6739
path:hsa04360	Axon guidance	NRP1	NRP1	neuropilin 1	43	884	129	5353	0.000153026	0.00343459	2.01848	12.6739
path:hsa04360	Axon guidance	EFNB2	EFNB2	ephrin-B2	43	884	129	5353	0.000153026	0.00343459	2.01848	12.6739
path:hsa04360	Axon guidance	NFAT5	NFAT5	nuclear factor of activated T-cells 5, tonicity-responsive	43	884	129	5353	0.000153026	0.00343459	2.01848	12.6739
path:hsa04360	Axon guidance	UNC5C	UNC5C	unc-5 homolog C (C. elegans)	43	884	129	5353	0.000153026	0.00343459	2.01848	12.6739
path:hsa04360	Axon guidance	SEMA3G	SEMA3G	sema domain, immunoglobulin domain (Ig), short basic domain, secreted, (semaphorin) 3G	43	884	129	5353	0.000153026	0.00343459	2.01848	12.6739
path:hsa04360	Axon guidance	ARHGEF12	ARHGEF12	Rho guanine nucleotide exchange factor (GEF) 12	43	884	129	5353	0.000153026	0.00343459	2.01848	12.6739
path:hsa04360	Axon guidance	ROCK1	ROCK1	Rho-associated, coiled-coil containing protein kinase 1	43	884	129	5353	0.000153026	0.00343459	2.01848	12.6739
path:hsa04360	Axon guidance	SLIT3	SLIT3	slit homolog 3 (Drosophila)	43	884	129	5353	0.000153026	0.00343459	2.01848	12.6739
path:hsa04360	Axon guidance	RHOD	RHOD	ras homolog gene family, member D	43	884	129	5353	0.000153026	0.00343459	2.01848	12.6739
path:hsa04360	Axon guidance	SEMA6D	SEMA6D	sema domain, transmembrane domain (TM), and cytoplasmic domain, (semaphorin) 6D	43	884	129	5353	0.000153026	0.00343459	2.01848	12.6739
path:hsa04360	Axon guidance	SLIT2	SLIT2	slit homolog 2 (Drosophila)	43	884	129	5353	0.000153026	0.00343459	2.01848	12.6739
path:hsa04360	Axon guidance	NTN4	NTN4	netrin 4	43	884	129	5353	0.000153026	0.00343459	2.01848	12.6739
path:hsa04360	Axon guidance	SEMA3F	SEMA3F	sema domain, immunoglobulin domain (Ig), short basic domain, secreted, (semaphorin) 3F	43	884	129	5353	0.000153026	0.00343459	2.01848	12.6739
path:hsa04360	Axon guidance	RAC1	RAC1	ras-related C3 botulinum toxin substrate 1 (rho family, small GTP binding protein Rac1)	43	884	129	5353	0.000153026	0.00343459	2.01848	12.6739
path:hsa04360	Axon guidance	ABLIM3	ABLIM3	actin binding LIM protein family, member 3	43	884	129	5353	0.000153026	0.00343459	2.01848	12.6739
path:hsa04360	Axon guidance	SEMA6B	SEMA6B	sema domain, transmembrane domain (TM), and cytoplasmic domain, (semaphorin) 6B	43	884	129	5353	0.000153026	0.00343459	2.01848	12.6739
path:hsa04360	Axon guidance	GNAI1	GNAI1	guanine nucleotide binding protein (G protein), alpha inhibiting activity polypeptide 1	43	884	129	5353	0.000153026	0.00343459	2.01848	12.6739
path:hsa04360	Axon guidance	MET	MET	met proto-oncogene (hepatocyte growth factor receptor)	43	884	129	5353	0.000153026	0.00343459	2.01848	12.6739
path:hsa04360	Axon guidance	EPHA3	EPHA3	EPH receptor A3	43	884	129	5353	0.000153026	0.00343459	2.01848	12.6739
path:hsa04360	Axon guidance	ITGB1	ITGB1	integrin, beta 1 (fibronectin receptor, beta polypeptide, antigen CD29 includes MDF2, MSK12)	43	884	129	5353	0.000153026	0.00343459	2.01848	12.6739
path:hsa04360	Axon guidance	PAK4	PAK4	p21 protein (Cdc42/Rac)-activated kinase 4	43	884	129	5353	0.000153026	0.00343459	2.01848	12.6739
path:hsa04360	Axon guidance	ROCK2	ROCK2	Rho-associated, coiled-coil containing protein kinase 2	43	884	129	5353	0.000153026	0.00343459	2.01848	12.6739
path:hsa04360	Axon guidance	MAPK3	MAPK3	mitogen-activated protein kinase 3	43	884	129	5353	0.000153026	0.00343459	2.01848	12.6739
path:hsa04360	Axon guidance	NFATC4	NFATC4	nuclear factor of activated T-cells, cytoplasmic, calcineurin-dependent 4	43	884	129	5353	0.000153026	0.00343459	2.01848	12.6739
path:hsa04360	Axon guidance	PLXNA2	PLXNA2	plexin A2	43	884	129	5353	0.000153026	0.00343459	2.01848	12.6739
path:hsa04360	Axon guidance	ROBO2	ROBO2	roundabout, axon guidance receptor, homolog 2 (Drosophila)	43	884	129	5353	0.000153026	0.00343459	2.01848	12.6739
path:hsa04360	Axon guidance	SRGAP1	SRGAP1	SLIT-ROBO Rho GTPase activating protein 1	43	884	129	5353	0.000153026	0.00343459	2.01848	12.6739
path:hsa04360	Axon guidance	SEMA4C	SEMA4C	sema domain, immunoglobulin domain (Ig), transmembrane domain (TM) and short cytoplasmic domain, (semaphorin) 4C	43	884	129	5353	0.000153026	0.00343459	2.01848	12.6739
path:hsa04360	Axon guidance	NGEF	NGEF	neuronal guanine nucleotide exchange factor	43	884	129	5353	0.000153026	0.00343459	2.01848	12.6739
path:hsa04360	Axon guidance	CFL2	CFL2	cofilin 2 (muscle)	43	884	129	5353	0.000153026	0.00343459	2.01848	12.6739
path:hsa04360	Axon guidance	PLXNB1	PLXNB1	plexin B1	43	884	129	5353	0.000153026	0.00343459	2.01848	12.6739
path:hsa04360	Axon guidance	NTN1	NTN1	netrin 1	43	884	129	5353	0.000153026	0.00343459	2.01848	12.6739
path:hsa04360	Axon guidance	EFNA1	EFNA1	ephrin-A1	43	884	129	5353	0.000153026	0.00343459	2.01848	12.6739
path:hsa04360	Axon guidance	EPHA2	EPHA2	EPH receptor A2	43	884	129	5353	0.000153026	0.00343459	2.01848	12.6739
path:hsa04360	Axon guidance	SEMA5B	SEMA5B	sema domain, seven thrombospondin repeats (type 1 and type 1-like), transmembrane domain (TM) and short cytoplasmic domain, (semaphorin) 5B	43	884	129	5353	0.000153026	0.00343459	2.01848	12.6739
path:hsa04360	Axon guidance	PTK2	PTK2	PTK2 protein tyrosine kinase 2	43	884	129	5353	0.000153026	0.00343459	2.01848	12.6739
path:hsa04360	Axon guidance	EPHB4	EPHB4	EPH receptor B4	43	884	129	5353	0.000153026	0.00343459	2.01848	12.6739
path:hsa04270	Vascular smooth muscle contraction	GUCY1B3	GUCY1B3	guanylate cyclase 1, soluble, beta 3	38	884	112	5353	0.000262729	0.00530713	2.05452	11.8941
path:hsa04270	Vascular smooth muscle contraction	ADCY4	ADCY4	adenylate cyclase 4	38	884	112	5353	0.000262729	0.00530713	2.05452	11.8941
path:hsa04270	Vascular smooth muscle contraction	PPP1R12B	PPP1R12B	protein phosphatase 1, regulatory subunit 12B	38	884	112	5353	0.000262729	0.00530713	2.05452	11.8941
path:hsa04270	Vascular smooth muscle contraction	GUCY1A3	GUCY1A3	guanylate cyclase 1, soluble, alpha 3	38	884	112	5353	0.000262729	0.00530713	2.05452	11.8941
path:hsa04270	Vascular smooth muscle contraction	CACNA1C	CACNA1C	calcium channel, voltage-dependent, L type, alpha 1C subunit	38	884	112	5353	0.000262729	0.00530713	2.05452	11.8941
path:hsa04270	Vascular smooth muscle contraction	ARHGEF12	ARHGEF12	Rho guanine nucleotide exchange factor (GEF) 12	38	884	112	5353	0.000262729	0.00530713	2.05452	11.8941
path:hsa04270	Vascular smooth muscle contraction	ROCK1	ROCK1	Rho-associated, coiled-coil containing protein kinase 1	38	884	112	5353	0.000262729	0.00530713	2.05452	11.8941
path:hsa04270	Vascular smooth muscle contraction	CALCRL	CALCRL	calcitonin receptor-like	38	884	112	5353	0.000262729	0.00530713	2.05452	11.8941
path:hsa04270	Vascular smooth muscle contraction	PTGIR	PTGIR	prostaglandin I2 (prostacyclin) receptor (IP)	38	884	112	5353	0.000262729	0.00530713	2.05452	11.8941
path:hsa04270	Vascular smooth muscle contraction	PLCB4	PLCB4	phospholipase C, beta 4	38	884	112	5353	0.000262729	0.00530713	2.05452	11.8941
path:hsa04270	Vascular smooth muscle contraction	MRVI1	MRVI1	murine retrovirus integration site 1 homolog	38	884	112	5353	0.000262729	0.00530713	2.05452	11.8941
path:hsa04270	Vascular smooth muscle contraction	ADCY5	ADCY5	adenylate cyclase 5	38	884	112	5353	0.000262729	0.00530713	2.05452	11.8941
path:hsa04270	Vascular smooth muscle contraction	MYLK	MYLK	myosin light chain kinase	38	884	112	5353	0.000262729	0.00530713	2.05452	11.8941
path:hsa04270	Vascular smooth muscle contraction	NPR2	NPR2	natriuretic peptide receptor B/guanylate cyclase B (atrionatriuretic peptide receptor B)	38	884	112	5353	0.000262729	0.00530713	2.05452	11.8941
path:hsa04270	Vascular smooth muscle contraction	ACTG2	ACTG2	actin, gamma 2, smooth muscle, enteric	38	884	112	5353	0.000262729	0.00530713	2.05452	11.8941
path:hsa04270	Vascular smooth muscle contraction	CALM1	CALM1	calmodulin 1 (phosphorylase kinase, delta)	38	884	112	5353	0.000262729	0.00530713	2.05452	11.8941
path:hsa04270	Vascular smooth muscle contraction	MYH11	MYH11	myosin, heavy chain 11, smooth muscle	38	884	112	5353	0.000262729	0.00530713	2.05452	11.8941
path:hsa04270	Vascular smooth muscle contraction	RAMP2	RAMP2	receptor (G protein-coupled) activity modifying protein 2	38	884	112	5353	0.000262729	0.00530713	2.05452	11.8941
path:hsa04270	Vascular smooth muscle contraction	PPP1CB	PPP1CB	protein phosphatase 1, catalytic subunit, beta isozyme	38	884	112	5353	0.000262729	0.00530713	2.05452	11.8941
path:hsa04270	Vascular smooth muscle contraction	ITPR1	ITPR1	inositol 1,4,5-trisphosphate receptor, type 1	38	884	112	5353	0.000262729	0.00530713	2.05452	11.8941
path:hsa04270	Vascular smooth muscle contraction	PLA2G4A	PLA2G4A	phospholipase A2, group IVA (cytosolic, calcium-dependent)	38	884	112	5353	0.000262729	0.00530713	2.05452	11.8941
path:hsa04270	Vascular smooth muscle contraction	PLA2G12A	PLA2G12A	phospholipase A2, group XIIA	38	884	112	5353	0.000262729	0.00530713	2.05452	11.8941
path:hsa04270	Vascular smooth muscle contraction	PPP1R12A	PPP1R12A	protein phosphatase 1, regulatory subunit 12A	38	884	112	5353	0.000262729	0.00530713	2.05452	11.8941
path:hsa04270	Vascular smooth muscle contraction	GNA11	GNA11	guanine nucleotide binding protein (G protein), alpha 11 (Gq class)	38	884	112	5353	0.000262729	0.00530713	2.05452	11.8941
path:hsa04270	Vascular smooth muscle contraction	PLCB1	PLCB1	phospholipase C, beta 1 (phosphoinositide-specific)	38	884	112	5353	0.000262729	0.00530713	2.05452	11.8941
path:hsa04270	Vascular smooth muscle contraction	ADCY1	ADCY1	adenylate cyclase 1 (brain)	38	884	112	5353	0.000262729	0.00530713	2.05452	11.8941
path:hsa04270	Vascular smooth muscle contraction	ROCK2	ROCK2	Rho-associated, coiled-coil containing protein kinase 2	38	884	112	5353	0.000262729	0.00530713	2.05452	11.8941
path:hsa04270	Vascular smooth muscle contraction	ACTA2	ACTA2	actin, alpha 2, smooth muscle, aorta	38	884	112	5353	0.000262729	0.00530713	2.05452	11.8941
path:hsa04270	Vascular smooth muscle contraction	MAPK3	MAPK3	mitogen-activated protein kinase 3	38	884	112	5353	0.000262729	0.00530713	2.05452	11.8941
path:hsa04270	Vascular smooth muscle contraction	MYL6	MYL6	myosin, light chain 6, alkali, smooth muscle and non-muscle	38	884	112	5353	0.000262729	0.00530713	2.05452	11.8941
path:hsa04270	Vascular smooth muscle contraction	GNAQ	GNAQ	guanine nucleotide binding protein (G protein), q polypeptide	38	884	112	5353	0.000262729	0.00530713	2.05452	11.8941
path:hsa04270	Vascular smooth muscle contraction	NPR1	NPR1	natriuretic peptide receptor A/guanylate cyclase A (atrionatriuretic peptide receptor A)	38	884	112	5353	0.000262729	0.00530713	2.05452	11.8941
path:hsa04270	Vascular smooth muscle contraction	EDNRA	EDNRA	endothelin receptor type A	38	884	112	5353	0.000262729	0.00530713	2.05452	11.8941
path:hsa04270	Vascular smooth muscle contraction	GUCY1A2	GUCY1A2	guanylate cyclase 1, soluble, alpha 2	38	884	112	5353	0.000262729	0.00530713	2.05452	11.8941
path:hsa04270	Vascular smooth muscle contraction	CALD1	CALD1	caldesmon 1	38	884	112	5353	0.000262729	0.00530713	2.05452	11.8941
path:hsa04270	Vascular smooth muscle contraction	ADCY9	ADCY9	adenylate cyclase 9	38	884	112	5353	0.000262729	0.00530713	2.05452	11.8941
path:hsa04270	Vascular smooth muscle contraction	MYL9	MYL9	myosin, light chain 9, regulatory	38	884	112	5353	0.000262729	0.00530713	2.05452	11.8941
path:hsa04270	Vascular smooth muscle contraction	ADCY6	ADCY6	adenylate cyclase 6	38	884	112	5353	0.000262729	0.00530713	2.05452	11.8941
path:hsa05146	Amoebiasis	COL1A2	COL1A2	collagen, type I, alpha 2	36	884	105	5353	0.000316604	0.005814	2.07615	11.625
path:hsa05146	Amoebiasis	COL11A1	COL11A1	collagen, type XI, alpha 1	36	884	105	5353	0.000316604	0.005814	2.07615	11.625
path:hsa05146	Amoebiasis	IL1R1	IL1R1	interleukin 1 receptor, type I	36	884	105	5353	0.000316604	0.005814	2.07615	11.625
path:hsa05146	Amoebiasis	LAMA4	LAMA4	laminin, alpha 4	36	884	105	5353	0.000316604	0.005814	2.07615	11.625
path:hsa05146	Amoebiasis	RAB7B	RAB7B	RAB7B, member RAS oncogene family	36	884	105	5353	0.000316604	0.005814	2.07615	11.625
path:hsa05146	Amoebiasis	COL5A3	COL5A3	collagen, type V, alpha 3	36	884	105	5353	0.000316604	0.005814	2.07615	11.625
path:hsa05146	Amoebiasis	PIK3CA	PIK3CA	phosphoinositide-3-kinase, catalytic, alpha polypeptide	36	884	105	5353	0.000316604	0.005814	2.07615	11.625
path:hsa05146	Amoebiasis	LAMA2	LAMA2	laminin, alpha 2	36	884	105	5353	0.000316604	0.005814	2.07615	11.625
path:hsa05146	Amoebiasis	CTSG	CTSG	cathepsin G	36	884	105	5353	0.000316604	0.005814	2.07615	11.625
path:hsa05146	Amoebiasis	PLCB4	PLCB4	phospholipase C, beta 4	36	884	105	5353	0.000316604	0.005814	2.07615	11.625
path:hsa05146	Amoebiasis	FN1	FN1	fibronectin 1	36	884	105	5353	0.000316604	0.005814	2.07615	11.625
path:hsa05146	Amoebiasis	SERPINB6	SERPINB6	serpin peptidase inhibitor, clade B (ovalbumin), member 6	36	884	105	5353	0.000316604	0.005814	2.07615	11.625
path:hsa05146	Amoebiasis	COL4A1	COL4A1	collagen, type IV, alpha 1	36	884	105	5353	0.000316604	0.005814	2.07615	11.625
path:hsa05146	Amoebiasis	TGFB2	TGFB2	transforming growth factor, beta 2	36	884	105	5353	0.000316604	0.005814	2.07615	11.625
path:hsa05146	Amoebiasis	LAMB2	LAMB2	laminin, beta 2 (laminin S)	36	884	105	5353	0.000316604	0.005814	2.07615	11.625
path:hsa05146	Amoebiasis	COL1A1	COL1A1	collagen, type I, alpha 1	36	884	105	5353	0.000316604	0.005814	2.07615	11.625
path:hsa05146	Amoebiasis	LAMA3	LAMA3	laminin, alpha 3	36	884	105	5353	0.000316604	0.005814	2.07615	11.625
path:hsa05146	Amoebiasis	IL8	IL8	interleukin 8	36	884	105	5353	0.000316604	0.005814	2.07615	11.625
path:hsa05146	Amoebiasis	VCL	VCL	vinculin	36	884	105	5353	0.000316604	0.005814	2.07615	11.625
path:hsa05146	Amoebiasis	GNA11	GNA11	guanine nucleotide binding protein (G protein), alpha 11 (Gq class)	36	884	105	5353	0.000316604	0.005814	2.07615	11.625
path:hsa05146	Amoebiasis	COL4A2	COL4A2	collagen, type IV, alpha 2	36	884	105	5353	0.000316604	0.005814	2.07615	11.625
path:hsa05146	Amoebiasis	PLCB1	PLCB1	phospholipase C, beta 1 (phosphoinositide-specific)	36	884	105	5353	0.000316604	0.005814	2.07615	11.625
path:hsa05146	Amoebiasis	ADCY1	ADCY1	adenylate cyclase 1 (brain)	36	884	105	5353	0.000316604	0.005814	2.07615	11.625
path:hsa05146	Amoebiasis	COL4A6	COL4A6	collagen, type IV, alpha 6	36	884	105	5353	0.000316604	0.005814	2.07615	11.625
path:hsa05146	Amoebiasis	HSPB1	HSPB1	heat shock 27kDa protein 1	36	884	105	5353	0.000316604	0.005814	2.07615	11.625
path:hsa05146	Amoebiasis	LAMB1	LAMB1	laminin, beta 1	36	884	105	5353	0.000316604	0.005814	2.07615	11.625
path:hsa05146	Amoebiasis	COL5A1	COL5A1	collagen, type V, alpha 1	36	884	105	5353	0.000316604	0.005814	2.07615	11.625
path:hsa05146	Amoebiasis	GNAQ	GNAQ	guanine nucleotide binding protein (G protein), q polypeptide	36	884	105	5353	0.000316604	0.005814	2.07615	11.625
path:hsa05146	Amoebiasis	MUC2	MUC2	mucin 2, oligomeric mucus/gel-forming	36	884	105	5353	0.000316604	0.005814	2.07615	11.625
path:hsa05146	Amoebiasis	COL5A2	COL5A2	collagen, type V, alpha 2	36	884	105	5353	0.000316604	0.005814	2.07615	11.625
path:hsa05146	Amoebiasis	ACTN1	ACTN1	actinin, alpha 1	36	884	105	5353	0.000316604	0.005814	2.07615	11.625
path:hsa05146	Amoebiasis	PTK2	PTK2	PTK2 protein tyrosine kinase 2	36	884	105	5353	0.000316604	0.005814	2.07615	11.625
path:hsa05146	Amoebiasis	LAMC1	LAMC1	laminin, gamma 1 (formerly LAMB2)	36	884	105	5353	0.000316604	0.005814	2.07615	11.625
path:hsa05146	Amoebiasis	LAMA5	LAMA5	laminin, alpha 5	36	884	105	5353	0.000316604	0.005814	2.07615	11.625
path:hsa05146	Amoebiasis	ARG2	ARG2	arginase, type II	36	884	105	5353	0.000316604	0.005814	2.07615	11.625
path:hsa05146	Amoebiasis	ACTN4	ACTN4	actinin, alpha 4	36	884	105	5353	0.000316604	0.005814	2.07615	11.625
path:hsa05200	Pathways in cancer	PDGFRA	PDGFRA	platelet-derived growth factor receptor, alpha polypeptide	83	884	320	5353	0.0004362	0.00734271	1.57063	11.1627
path:hsa05200	Pathways in cancer	PPARG	PPARG	peroxisome proliferator-activated receptor gamma	83	884	320	5353	0.0004362	0.00734271	1.57063	11.1627
path:hsa05200	Pathways in cancer	LAMA4	LAMA4	laminin, alpha 4	83	884	320	5353	0.0004362	0.00734271	1.57063	11.1627
path:hsa05200	Pathways in cancer	AR	AR	androgen receptor	83	884	320	5353	0.0004362	0.00734271	1.57063	11.1627
path:hsa05200	Pathways in cancer	KIT	KIT	v-kit Hardy-Zuckerman 4 feline sarcoma viral oncogene homolog	83	884	320	5353	0.0004362	0.00734271	1.57063	11.1627
path:hsa05200	Pathways in cancer	TGFBR2	TGFBR2	transforming growth factor, beta receptor II (70/80kDa)	83	884	320	5353	0.0004362	0.00734271	1.57063	11.1627
path:hsa05200	Pathways in cancer	PGF	PGF	placental growth factor	83	884	320	5353	0.0004362	0.00734271	1.57063	11.1627
path:hsa05200	Pathways in cancer	FOS	FOS	FBJ murine osteosarcoma viral oncogene homolog	83	884	320	5353	0.0004362	0.00734271	1.57063	11.1627
path:hsa05200	Pathways in cancer	PIK3CA	PIK3CA	phosphoinositide-3-kinase, catalytic, alpha polypeptide	83	884	320	5353	0.0004362	0.00734271	1.57063	11.1627
path:hsa05200	Pathways in cancer	MITF	MITF	microphthalmia-associated transcription factor	83	884	320	5353	0.0004362	0.00734271	1.57063	11.1627
path:hsa05200	Pathways in cancer	BMP4	BMP4	bone morphogenetic protein 4	83	884	320	5353	0.0004362	0.00734271	1.57063	11.1627
path:hsa05200	Pathways in cancer	EGFR	EGFR	epidermal growth factor receptor	83	884	320	5353	0.0004362	0.00734271	1.57063	11.1627
path:hsa05200	Pathways in cancer	FGF13	FGF13	fibroblast growth factor 13	83	884	320	5353	0.0004362	0.00734271	1.57063	11.1627
path:hsa05200	Pathways in cancer	MAPK10	MAPK10	mitogen-activated protein kinase 10	83	884	320	5353	0.0004362	0.00734271	1.57063	11.1627
path:hsa05200	Pathways in cancer	HSP90AA1	HSP90AA1	heat shock protein 90kDa alpha (cytosolic), class A member 1	83	884	320	5353	0.0004362	0.00734271	1.57063	11.1627
path:hsa05200	Pathways in cancer	FZD7	FZD7	frizzled family receptor 7	83	884	320	5353	0.0004362	0.00734271	1.57063	11.1627
path:hsa05200	Pathways in cancer	HHIP	HHIP	hedgehog interacting protein	83	884	320	5353	0.0004362	0.00734271	1.57063	11.1627
path:hsa05200	Pathways in cancer	PDGFRB	PDGFRB	platelet-derived growth factor receptor, beta polypeptide	83	884	320	5353	0.0004362	0.00734271	1.57063	11.1627
path:hsa05200	Pathways in cancer	FGFR1	FGFR1	fibroblast growth factor receptor 1	83	884	320	5353	0.0004362	0.00734271	1.57063	11.1627
path:hsa05200	Pathways in cancer	CDKN2B	CDKN2B	cyclin-dependent kinase inhibitor 2B (p15, inhibits CDK4)	83	884	320	5353	0.0004362	0.00734271	1.57063	11.1627
path:hsa05200	Pathways in cancer	WNT11	WNT11	wingless-type MMTV integration site family, member 11	83	884	320	5353	0.0004362	0.00734271	1.57063	11.1627
path:hsa05200	Pathways in cancer	RUNX1T1	RUNX1T1	runt-related transcription factor 1; translocated to, 1 (cyclin D-related)	83	884	320	5353	0.0004362	0.00734271	1.57063	11.1627
path:hsa05200	Pathways in cancer	LAMA2	LAMA2	laminin, alpha 2	83	884	320	5353	0.0004362	0.00734271	1.57063	11.1627
path:hsa05200	Pathways in cancer	ZBTB16	ZBTB16	zinc finger and BTB domain containing 16	83	884	320	5353	0.0004362	0.00734271	1.57063	11.1627
path:hsa05200	Pathways in cancer	FZD4	FZD4	frizzled family receptor 4	83	884	320	5353	0.0004362	0.00734271	1.57063	11.1627
path:hsa05200	Pathways in cancer	RALB	RALB	v-ral simian leukemia viral oncogene homolog B (ras related; GTP binding protein)	83	884	320	5353	0.0004362	0.00734271	1.57063	11.1627
path:hsa05200	Pathways in cancer	HGF	HGF	hepatocyte growth factor (hepapoietin A; scatter factor)	83	884	320	5353	0.0004362	0.00734271	1.57063	11.1627
path:hsa05200	Pathways in cancer	WNT4	WNT4	wingless-type MMTV integration site family, member 4	83	884	320	5353	0.0004362	0.00734271	1.57063	11.1627
path:hsa05200	Pathways in cancer	AKT3	AKT3	v-akt murine thymoma viral oncogene homolog 3 (protein kinase B, gamma)	83	884	320	5353	0.0004362	0.00734271	1.57063	11.1627
path:hsa05200	Pathways in cancer	EPAS1	EPAS1	endothelial PAS domain protein 1	83	884	320	5353	0.0004362	0.00734271	1.57063	11.1627
path:hsa05200	Pathways in cancer	MYC	MYC	v-myc myelocytomatosis viral oncogene homolog (avian)	83	884	320	5353	0.0004362	0.00734271	1.57063	11.1627
path:hsa05200	Pathways in cancer	APC	APC	adenomatous polyposis coli	83	884	320	5353	0.0004362	0.00734271	1.57063	11.1627
path:hsa05200	Pathways in cancer	FN1	FN1	fibronectin 1	83	884	320	5353	0.0004362	0.00734271	1.57063	11.1627
path:hsa05200	Pathways in cancer	COL4A1	COL4A1	collagen, type IV, alpha 1	83	884	320	5353	0.0004362	0.00734271	1.57063	11.1627
path:hsa05200	Pathways in cancer	JUP	JUP	junction plakoglobin	83	884	320	5353	0.0004362	0.00734271	1.57063	11.1627
path:hsa05200	Pathways in cancer	FGF16	FGF16	fibroblast growth factor 16	83	884	320	5353	0.0004362	0.00734271	1.57063	11.1627
path:hsa05200	Pathways in cancer	HIF1A	HIF1A	hypoxia inducible factor 1, alpha subunit (basic helix-loop-helix transcription factor)	83	884	320	5353	0.0004362	0.00734271	1.57063	11.1627
path:hsa05200	Pathways in cancer	FGF1	FGF1	fibroblast growth factor 1 (acidic)	83	884	320	5353	0.0004362	0.00734271	1.57063	11.1627
path:hsa05200	Pathways in cancer	FZD8	FZD8	frizzled family receptor 8	83	884	320	5353	0.0004362	0.00734271	1.57063	11.1627
path:hsa05200	Pathways in cancer	RAC1	RAC1	ras-related C3 botulinum toxin substrate 1 (rho family, small GTP binding protein Rac1)	83	884	320	5353	0.0004362	0.00734271	1.57063	11.1627
path:hsa05200	Pathways in cancer	MMP2	MMP2	matrix metallopeptidase 2 (gelatinase A, 72kDa gelatinase, 72kDa type IV collagenase)	83	884	320	5353	0.0004362	0.00734271	1.57063	11.1627
path:hsa05200	Pathways in cancer	TGFB2	TGFB2	transforming growth factor, beta 2	83	884	320	5353	0.0004362	0.00734271	1.57063	11.1627
path:hsa05200	Pathways in cancer	LAMB2	LAMB2	laminin, beta 2 (laminin S)	83	884	320	5353	0.0004362	0.00734271	1.57063	11.1627
path:hsa05200	Pathways in cancer	EGLN1	EGLN1	egl nine homolog 1 (C. elegans)	83	884	320	5353	0.0004362	0.00734271	1.57063	11.1627
path:hsa05200	Pathways in cancer	LAMA3	LAMA3	laminin, alpha 3	83	884	320	5353	0.0004362	0.00734271	1.57063	11.1627
path:hsa05200	Pathways in cancer	FZD1	FZD1	frizzled family receptor 1	83	884	320	5353	0.0004362	0.00734271	1.57063	11.1627
path:hsa05200	Pathways in cancer	MET	MET	met proto-oncogene (hepatocyte growth factor receptor)	83	884	320	5353	0.0004362	0.00734271	1.57063	11.1627
path:hsa05200	Pathways in cancer	TCF7L1	TCF7L1	transcription factor 7-like 1 (T-cell specific, HMG-box)	83	884	320	5353	0.0004362	0.00734271	1.57063	11.1627
path:hsa05200	Pathways in cancer	ITGAV	ITGAV	integrin, alpha V (vitronectin receptor, alpha polypeptide, antigen CD51)	83	884	320	5353	0.0004362	0.00734271	1.57063	11.1627
path:hsa05200	Pathways in cancer	IL8	IL8	interleukin 8	83	884	320	5353	0.0004362	0.00734271	1.57063	11.1627
path:hsa05200	Pathways in cancer	SMAD2	SMAD2	SMAD family member 2	83	884	320	5353	0.0004362	0.00734271	1.57063	11.1627
path:hsa05200	Pathways in cancer	RXRA	RXRA	retinoid X receptor, alpha	83	884	320	5353	0.0004362	0.00734271	1.57063	11.1627
path:hsa05200	Pathways in cancer	CDKN1A	CDKN1A	cyclin-dependent kinase inhibitor 1A (p21, Cip1)	83	884	320	5353	0.0004362	0.00734271	1.57063	11.1627
path:hsa05200	Pathways in cancer	ITGB1	ITGB1	integrin, beta 1 (fibronectin receptor, beta polypeptide, antigen CD29 includes MDF2, MSK12)	83	884	320	5353	0.0004362	0.00734271	1.57063	11.1627
path:hsa05200	Pathways in cancer	PDGFB	PDGFB	platelet-derived growth factor beta polypeptide	83	884	320	5353	0.0004362	0.00734271	1.57063	11.1627
path:hsa05200	Pathways in cancer	COL4A2	COL4A2	collagen, type IV, alpha 2	83	884	320	5353	0.0004362	0.00734271	1.57063	11.1627
path:hsa05200	Pathways in cancer	BCR	BCR	breakpoint cluster region	83	884	320	5353	0.0004362	0.00734271	1.57063	11.1627
path:hsa05200	Pathways in cancer	PDGFA	PDGFA	platelet-derived growth factor alpha polypeptide	83	884	320	5353	0.0004362	0.00734271	1.57063	11.1627
path:hsa05200	Pathways in cancer	COL4A6	COL4A6	collagen, type IV, alpha 6	83	884	320	5353	0.0004362	0.00734271	1.57063	11.1627
path:hsa05200	Pathways in cancer	MAPK3	MAPK3	mitogen-activated protein kinase 3	83	884	320	5353	0.0004362	0.00734271	1.57063	11.1627
path:hsa05200	Pathways in cancer	FGF18	FGF18	fibroblast growth factor 18	83	884	320	5353	0.0004362	0.00734271	1.57063	11.1627
path:hsa05200	Pathways in cancer	CCND1	CCND1	cyclin D1	83	884	320	5353	0.0004362	0.00734271	1.57063	11.1627
path:hsa05200	Pathways in cancer	KITLG	KITLG	KIT ligand	83	884	320	5353	0.0004362	0.00734271	1.57063	11.1627
path:hsa05200	Pathways in cancer	VEGFC	VEGFC	vascular endothelial growth factor C	83	884	320	5353	0.0004362	0.00734271	1.57063	11.1627
path:hsa05200	Pathways in cancer	FGF2	FGF2	fibroblast growth factor 2 (basic)	83	884	320	5353	0.0004362	0.00734271	1.57063	11.1627
path:hsa05200	Pathways in cancer	FGFR3	FGFR3	fibroblast growth factor receptor 3	83	884	320	5353	0.0004362	0.00734271	1.57063	11.1627
path:hsa05200	Pathways in cancer	GLI2	GLI2	GLI family zinc finger 2	83	884	320	5353	0.0004362	0.00734271	1.57063	11.1627
path:hsa05200	Pathways in cancer	LAMB1	LAMB1	laminin, beta 1	83	884	320	5353	0.0004362	0.00734271	1.57063	11.1627
path:hsa05200	Pathways in cancer	ITGA6	ITGA6	integrin, alpha 6	83	884	320	5353	0.0004362	0.00734271	1.57063	11.1627
path:hsa05200	Pathways in cancer	CTBP2	CTBP2	C-terminal binding protein 2	83	884	320	5353	0.0004362	0.00734271	1.57063	11.1627
path:hsa05200	Pathways in cancer	CRK	CRK	v-crk sarcoma virus CT10 oncogene homolog (avian)	83	884	320	5353	0.0004362	0.00734271	1.57063	11.1627
path:hsa05200	Pathways in cancer	VEGFA	VEGFA	vascular endothelial growth factor A	83	884	320	5353	0.0004362	0.00734271	1.57063	11.1627
path:hsa05200	Pathways in cancer	PTK2	PTK2	PTK2 protein tyrosine kinase 2	83	884	320	5353	0.0004362	0.00734271	1.57063	11.1627
path:hsa05200	Pathways in cancer	TCF7L2	TCF7L2	transcription factor 7-like 2 (T-cell specific, HMG-box)	83	884	320	5353	0.0004362	0.00734271	1.57063	11.1627
path:hsa05200	Pathways in cancer	MECOM	MECOM	MDS1 and EVI1 complex locus	83	884	320	5353	0.0004362	0.00734271	1.57063	11.1627
path:hsa05200	Pathways in cancer	PTGS2	PTGS2	prostaglandin-endoperoxide synthase 2 (prostaglandin G/H synthase and cyclooxygenase)	83	884	320	5353	0.0004362	0.00734271	1.57063	11.1627
path:hsa05200	Pathways in cancer	LAMC1	LAMC1	laminin, gamma 1 (formerly LAMB2)	83	884	320	5353	0.0004362	0.00734271	1.57063	11.1627
path:hsa05200	Pathways in cancer	IGF1R	IGF1R	insulin-like growth factor 1 receptor	83	884	320	5353	0.0004362	0.00734271	1.57063	11.1627
path:hsa05200	Pathways in cancer	LAMA5	LAMA5	laminin, alpha 5	83	884	320	5353	0.0004362	0.00734271	1.57063	11.1627
path:hsa05200	Pathways in cancer	FZD6	FZD6	frizzled family receptor 6	83	884	320	5353	0.0004362	0.00734271	1.57063	11.1627
path:hsa05200	Pathways in cancer	CTNNA1	CTNNA1	catenin (cadherin-associated protein), alpha 1, 102kDa	83	884	320	5353	0.0004362	0.00734271	1.57063	11.1627
path:hsa05200	Pathways in cancer	BMP2	BMP2	bone morphogenetic protein 2	83	884	320	5353	0.0004362	0.00734271	1.57063	11.1627
path:hsa05200	Pathways in cancer	ITGA3	ITGA3	integrin, alpha 3 (antigen CD49C, alpha 3 subunit of VLA-3 receptor)	83	884	320	5353	0.0004362	0.00734271	1.57063	11.1627
path:hsa04540	Gap junction	PDGFRA	PDGFRA	platelet-derived growth factor receptor, alpha polypeptide	29	884	85	5353	0.00118497	0.0184127	2.06597	9.72093
path:hsa04540	Gap junction	PDGFD	PDGFD	platelet derived growth factor D	29	884	85	5353	0.00118497	0.0184127	2.06597	9.72093
path:hsa04540	Gap junction	TUBA1C	TUBA1C	tubulin, alpha 1c	29	884	85	5353	0.00118497	0.0184127	2.06597	9.72093
path:hsa04540	Gap junction	GUCY1B3	GUCY1B3	guanylate cyclase 1, soluble, beta 3	29	884	85	5353	0.00118497	0.0184127	2.06597	9.72093
path:hsa04540	Gap junction	GJA1	GJA1	gap junction protein, alpha 1, 43kDa	29	884	85	5353	0.00118497	0.0184127	2.06597	9.72093
path:hsa04540	Gap junction	EGFR	EGFR	epidermal growth factor receptor	29	884	85	5353	0.00118497	0.0184127	2.06597	9.72093
path:hsa04540	Gap junction	ADCY4	ADCY4	adenylate cyclase 4	29	884	85	5353	0.00118497	0.0184127	2.06597	9.72093
path:hsa04540	Gap junction	GUCY1A3	GUCY1A3	guanylate cyclase 1, soluble, alpha 3	29	884	85	5353	0.00118497	0.0184127	2.06597	9.72093
path:hsa04540	Gap junction	TUBB2A	TUBB2A	tubulin, beta 2A class IIa	29	884	85	5353	0.00118497	0.0184127	2.06597	9.72093
path:hsa04540	Gap junction	PDGFRB	PDGFRB	platelet-derived growth factor receptor, beta polypeptide	29	884	85	5353	0.00118497	0.0184127	2.06597	9.72093
path:hsa04540	Gap junction	HTR2A	HTR2A	5-hydroxytryptamine (serotonin) receptor 2A	29	884	85	5353	0.00118497	0.0184127	2.06597	9.72093
path:hsa04540	Gap junction	PLCB4	PLCB4	phospholipase C, beta 4	29	884	85	5353	0.00118497	0.0184127	2.06597	9.72093
path:hsa04540	Gap junction	ADCY5	ADCY5	adenylate cyclase 5	29	884	85	5353	0.00118497	0.0184127	2.06597	9.72093
path:hsa04540	Gap junction	TUBA1A	TUBA1A	tubulin, alpha 1a	29	884	85	5353	0.00118497	0.0184127	2.06597	9.72093
path:hsa04540	Gap junction	PDGFC	PDGFC	platelet derived growth factor C	29	884	85	5353	0.00118497	0.0184127	2.06597	9.72093
path:hsa04540	Gap junction	GNAI1	GNAI1	guanine nucleotide binding protein (G protein), alpha inhibiting activity polypeptide 1	29	884	85	5353	0.00118497	0.0184127	2.06597	9.72093
path:hsa04540	Gap junction	ITPR1	ITPR1	inositol 1,4,5-trisphosphate receptor, type 1	29	884	85	5353	0.00118497	0.0184127	2.06597	9.72093
path:hsa04540	Gap junction	TUBB6	TUBB6	tubulin, beta 6 class V	29	884	85	5353	0.00118497	0.0184127	2.06597	9.72093
path:hsa04540	Gap junction	GNA11	GNA11	guanine nucleotide binding protein (G protein), alpha 11 (Gq class)	29	884	85	5353	0.00118497	0.0184127	2.06597	9.72093
path:hsa04540	Gap junction	PDGFB	PDGFB	platelet-derived growth factor beta polypeptide	29	884	85	5353	0.00118497	0.0184127	2.06597	9.72093
path:hsa04540	Gap junction	PLCB1	PLCB1	phospholipase C, beta 1 (phosphoinositide-specific)	29	884	85	5353	0.00118497	0.0184127	2.06597	9.72093
path:hsa04540	Gap junction	ADCY1	ADCY1	adenylate cyclase 1 (brain)	29	884	85	5353	0.00118497	0.0184127	2.06597	9.72093
path:hsa04540	Gap junction	PDGFA	PDGFA	platelet-derived growth factor alpha polypeptide	29	884	85	5353	0.00118497	0.0184127	2.06597	9.72093
path:hsa04540	Gap junction	MAPK3	MAPK3	mitogen-activated protein kinase 3	29	884	85	5353	0.00118497	0.0184127	2.06597	9.72093
path:hsa04540	Gap junction	GNAQ	GNAQ	guanine nucleotide binding protein (G protein), q polypeptide	29	884	85	5353	0.00118497	0.0184127	2.06597	9.72093
path:hsa04540	Gap junction	GUCY1A2	GUCY1A2	guanylate cyclase 1, soluble, alpha 2	29	884	85	5353	0.00118497	0.0184127	2.06597	9.72093
path:hsa04540	Gap junction	TJP1	TJP1	tight junction protein 1 (zona occludens 1)	29	884	85	5353	0.00118497	0.0184127	2.06597	9.72093
path:hsa04540	Gap junction	ADCY9	ADCY9	adenylate cyclase 9	29	884	85	5353	0.00118497	0.0184127	2.06597	9.72093
path:hsa04540	Gap junction	ADCY6	ADCY6	adenylate cyclase 6	29	884	85	5353	0.00118497	0.0184127	2.06597	9.72093
path:hsa05100	Bacterial invasion of epithelial cells	SHC4	SHC4	SHC (Src homology 2 domain containing) family, member 4	22	884	67	5353	0.00613262	0.0884849	1.98835	7.34928
path:hsa05100	Bacterial invasion of epithelial cells	PIK3CA	PIK3CA	phosphoinositide-3-kinase, catalytic, alpha polypeptide	22	884	67	5353	0.00613262	0.0884849	1.98835	7.34928
path:hsa05100	Bacterial invasion of epithelial cells	DNM1L	DNM1L	dynamin 1-like	22	884	67	5353	0.00613262	0.0884849	1.98835	7.34928
path:hsa05100	Bacterial invasion of epithelial cells	FN1	FN1	fibronectin 1	22	884	67	5353	0.00613262	0.0884849	1.98835	7.34928
path:hsa05100	Bacterial invasion of epithelial cells	RAC1	RAC1	ras-related C3 botulinum toxin substrate 1 (rho family, small GTP binding protein Rac1)	22	884	67	5353	0.00613262	0.0884849	1.98835	7.34928
path:hsa05100	Bacterial invasion of epithelial cells	MET	MET	met proto-oncogene (hepatocyte growth factor receptor)	22	884	67	5353	0.00613262	0.0884849	1.98835	7.34928
path:hsa05100	Bacterial invasion of epithelial cells	VCL	VCL	vinculin	22	884	67	5353	0.00613262	0.0884849	1.98835	7.34928
path:hsa05100	Bacterial invasion of epithelial cells	ARHGEF26	ARHGEF26	Rho guanine nucleotide exchange factor (GEF) 26	22	884	67	5353	0.00613262	0.0884849	1.98835	7.34928
path:hsa05100	Bacterial invasion of epithelial cells	ITGB1	ITGB1	integrin, beta 1 (fibronectin receptor, beta polypeptide, antigen CD29 includes MDF2, MSK12)	22	884	67	5353	0.00613262	0.0884849	1.98835	7.34928
path:hsa05100	Bacterial invasion of epithelial cells	ARPC1A	ARPC1A	actin related protein 2/3 complex, subunit 1A, 41kDa	22	884	67	5353	0.00613262	0.0884849	1.98835	7.34928
path:hsa05100	Bacterial invasion of epithelial cells	CAV1	CAV1	caveolin 1, caveolae protein, 22kDa	22	884	67	5353	0.00613262	0.0884849	1.98835	7.34928
path:hsa05100	Bacterial invasion of epithelial cells	CRK	CRK	v-crk sarcoma virus CT10 oncogene homolog (avian)	22	884	67	5353	0.00613262	0.0884849	1.98835	7.34928
path:hsa05100	Bacterial invasion of epithelial cells	CTTN	CTTN	cortactin	22	884	67	5353	0.00613262	0.0884849	1.98835	7.34928
path:hsa05100	Bacterial invasion of epithelial cells	ARHGAP10	ARHGAP10	Rho GTPase activating protein 10	22	884	67	5353	0.00613262	0.0884849	1.98835	7.34928
path:hsa05100	Bacterial invasion of epithelial cells	ILK	ILK	integrin-linked kinase	22	884	67	5353	0.00613262	0.0884849	1.98835	7.34928
path:hsa05100	Bacterial invasion of epithelial cells	PTK2	PTK2	PTK2 protein tyrosine kinase 2	22	884	67	5353	0.00613262	0.0884849	1.98835	7.34928
path:hsa05100	Bacterial invasion of epithelial cells	DOCK1	DOCK1	dedicator of cytokinesis 1	22	884	67	5353	0.00613262	0.0884849	1.98835	7.34928
path:hsa05100	Bacterial invasion of epithelial cells	BCAR1	BCAR1	breast cancer anti-estrogen resistance 1	22	884	67	5353	0.00613262	0.0884849	1.98835	7.34928
path:hsa05100	Bacterial invasion of epithelial cells	CTNNA1	CTNNA1	catenin (cadherin-associated protein), alpha 1, 102kDa	22	884	67	5353	0.00613262	0.0884849	1.98835	7.34928
path:hsa05100	Bacterial invasion of epithelial cells	CAV2	CAV2	caveolin 2	22	884	67	5353	0.00613262	0.0884849	1.98835	7.34928
path:hsa05100	Bacterial invasion of epithelial cells	ITGA5	ITGA5	integrin, alpha 5 (fibronectin receptor, alpha polypeptide)	22	884	67	5353	0.00613262	0.0884849	1.98835	7.34928
path:hsa05100	Bacterial invasion of epithelial cells	WASL	WASL	Wiskott-Aldrich syndrome-like	22	884	67	5353	0.00613262	0.0884849	1.98835	7.34928
path:hsa05218	Melanoma	PDGFRA	PDGFRA	platelet-derived growth factor receptor, alpha polypeptide	22	884	69	5353	0.00805112	0.108422	1.93072	6.95659
path:hsa05218	Melanoma	PDGFD	PDGFD	platelet derived growth factor D	22	884	69	5353	0.00805112	0.108422	1.93072	6.95659
path:hsa05218	Melanoma	PIK3CA	PIK3CA	phosphoinositide-3-kinase, catalytic, alpha polypeptide	22	884	69	5353	0.00805112	0.108422	1.93072	6.95659
path:hsa05218	Melanoma	MITF	MITF	microphthalmia-associated transcription factor	22	884	69	5353	0.00805112	0.108422	1.93072	6.95659
path:hsa05218	Melanoma	EGFR	EGFR	epidermal growth factor receptor	22	884	69	5353	0.00805112	0.108422	1.93072	6.95659
path:hsa05218	Melanoma	FGF13	FGF13	fibroblast growth factor 13	22	884	69	5353	0.00805112	0.108422	1.93072	6.95659
path:hsa05218	Melanoma	PDGFRB	PDGFRB	platelet-derived growth factor receptor, beta polypeptide	22	884	69	5353	0.00805112	0.108422	1.93072	6.95659
path:hsa05218	Melanoma	FGFR1	FGFR1	fibroblast growth factor receptor 1	22	884	69	5353	0.00805112	0.108422	1.93072	6.95659
path:hsa05218	Melanoma	HGF	HGF	hepatocyte growth factor (hepapoietin A; scatter factor)	22	884	69	5353	0.00805112	0.108422	1.93072	6.95659
path:hsa05218	Melanoma	AKT3	AKT3	v-akt murine thymoma viral oncogene homolog 3 (protein kinase B, gamma)	22	884	69	5353	0.00805112	0.108422	1.93072	6.95659
path:hsa05218	Melanoma	FGF16	FGF16	fibroblast growth factor 16	22	884	69	5353	0.00805112	0.108422	1.93072	6.95659
path:hsa05218	Melanoma	FGF1	FGF1	fibroblast growth factor 1 (acidic)	22	884	69	5353	0.00805112	0.108422	1.93072	6.95659
path:hsa05218	Melanoma	PDGFC	PDGFC	platelet derived growth factor C	22	884	69	5353	0.00805112	0.108422	1.93072	6.95659
path:hsa05218	Melanoma	MET	MET	met proto-oncogene (hepatocyte growth factor receptor)	22	884	69	5353	0.00805112	0.108422	1.93072	6.95659
path:hsa05218	Melanoma	CDKN1A	CDKN1A	cyclin-dependent kinase inhibitor 1A (p21, Cip1)	22	884	69	5353	0.00805112	0.108422	1.93072	6.95659
path:hsa05218	Melanoma	PDGFB	PDGFB	platelet-derived growth factor beta polypeptide	22	884	69	5353	0.00805112	0.108422	1.93072	6.95659
path:hsa05218	Melanoma	PDGFA	PDGFA	platelet-derived growth factor alpha polypeptide	22	884	69	5353	0.00805112	0.108422	1.93072	6.95659
path:hsa05218	Melanoma	MAPK3	MAPK3	mitogen-activated protein kinase 3	22	884	69	5353	0.00805112	0.108422	1.93072	6.95659
path:hsa05218	Melanoma	FGF18	FGF18	fibroblast growth factor 18	22	884	69	5353	0.00805112	0.108422	1.93072	6.95659
path:hsa05218	Melanoma	CCND1	CCND1	cyclin D1	22	884	69	5353	0.00805112	0.108422	1.93072	6.95659
path:hsa05218	Melanoma	FGF2	FGF2	fibroblast growth factor 2 (basic)	22	884	69	5353	0.00805112	0.108422	1.93072	6.95659
path:hsa05218	Melanoma	IGF1R	IGF1R	insulin-like growth factor 1 receptor	22	884	69	5353	0.00805112	0.108422	1.93072	6.95659
path:hsa04020	Calcium signaling pathway	PDGFRA	PDGFRA	platelet-derived growth factor receptor, alpha polypeptide	45	884	177	5353	0.00922976	0.116526	1.53952	6.75949
path:hsa04020	Calcium signaling pathway	P2RX1	P2RX1	purinergic receptor P2X, ligand-gated ion channel, 1	45	884	177	5353	0.00922976	0.116526	1.53952	6.75949
path:hsa04020	Calcium signaling pathway	SLC8A1	SLC8A1	solute carrier family 8 (sodium/calcium exchanger), member 1	45	884	177	5353	0.00922976	0.116526	1.53952	6.75949
path:hsa04020	Calcium signaling pathway	BDKRB2	BDKRB2	bradykinin receptor B2	45	884	177	5353	0.00922976	0.116526	1.53952	6.75949
path:hsa04020	Calcium signaling pathway	EGFR	EGFR	epidermal growth factor receptor	45	884	177	5353	0.00922976	0.116526	1.53952	6.75949
path:hsa04020	Calcium signaling pathway	ADCY4	ADCY4	adenylate cyclase 4	45	884	177	5353	0.00922976	0.116526	1.53952	6.75949
path:hsa04020	Calcium signaling pathway	PDGFRB	PDGFRB	platelet-derived growth factor receptor, beta polypeptide	45	884	177	5353	0.00922976	0.116526	1.53952	6.75949
path:hsa04020	Calcium signaling pathway	VDAC2	VDAC2	voltage-dependent anion channel 2	45	884	177	5353	0.00922976	0.116526	1.53952	6.75949
path:hsa04020	Calcium signaling pathway	CACNA1B	CACNA1B	calcium channel, voltage-dependent, N type, alpha 1B subunit	45	884	177	5353	0.00922976	0.116526	1.53952	6.75949
path:hsa04020	Calcium signaling pathway	CACNA1C	CACNA1C	calcium channel, voltage-dependent, L type, alpha 1C subunit	45	884	177	5353	0.00922976	0.116526	1.53952	6.75949
path:hsa04020	Calcium signaling pathway	ATP2B2	ATP2B2	ATPase, Ca++ transporting, plasma membrane 2	45	884	177	5353	0.00922976	0.116526	1.53952	6.75949
path:hsa04020	Calcium signaling pathway	ATP2B4	ATP2B4	ATPase, Ca++ transporting, plasma membrane 4	45	884	177	5353	0.00922976	0.116526	1.53952	6.75949
path:hsa04020	Calcium signaling pathway	PHKA1	PHKA1	phosphorylase kinase, alpha 1 (muscle)	45	884	177	5353	0.00922976	0.116526	1.53952	6.75949
path:hsa04020	Calcium signaling pathway	SPHK1	SPHK1	sphingosine kinase 1	45	884	177	5353	0.00922976	0.116526	1.53952	6.75949
path:hsa04020	Calcium signaling pathway	HTR2A	HTR2A	5-hydroxytryptamine (serotonin) receptor 2A	45	884	177	5353	0.00922976	0.116526	1.53952	6.75949
path:hsa04020	Calcium signaling pathway	TACR1	TACR1	tachykinin receptor 1	45	884	177	5353	0.00922976	0.116526	1.53952	6.75949
path:hsa04020	Calcium signaling pathway	PTGER3	PTGER3	prostaglandin E receptor 3 (subtype EP3)	45	884	177	5353	0.00922976	0.116526	1.53952	6.75949
path:hsa04020	Calcium signaling pathway	PLCB4	PLCB4	phospholipase C, beta 4	45	884	177	5353	0.00922976	0.116526	1.53952	6.75949
path:hsa04020	Calcium signaling pathway	NOS3	NOS3	nitric oxide synthase 3 (endothelial cell)	45	884	177	5353	0.00922976	0.116526	1.53952	6.75949
path:hsa04020	Calcium signaling pathway	MYLK	MYLK	myosin light chain kinase	45	884	177	5353	0.00922976	0.116526	1.53952	6.75949
path:hsa04020	Calcium signaling pathway	HRH1	HRH1	histamine receptor H1	45	884	177	5353	0.00922976	0.116526	1.53952	6.75949
path:hsa04020	Calcium signaling pathway	BDKRB1	BDKRB1	bradykinin receptor B1	45	884	177	5353	0.00922976	0.116526	1.53952	6.75949
path:hsa04020	Calcium signaling pathway	LTB4R2	LTB4R2	leukotriene B4 receptor 2	45	884	177	5353	0.00922976	0.116526	1.53952	6.75949
path:hsa04020	Calcium signaling pathway	CALM1	CALM1	calmodulin 1 (phosphorylase kinase, delta)	45	884	177	5353	0.00922976	0.116526	1.53952	6.75949
path:hsa04020	Calcium signaling pathway	F2R	F2R	coagulation factor II (thrombin) receptor	45	884	177	5353	0.00922976	0.116526	1.53952	6.75949
path:hsa04020	Calcium signaling pathway	ATP2A2	ATP2A2	ATPase, Ca++ transporting, cardiac muscle, slow twitch 2	45	884	177	5353	0.00922976	0.116526	1.53952	6.75949
path:hsa04020	Calcium signaling pathway	PLN	PLN	phospholamban	45	884	177	5353	0.00922976	0.116526	1.53952	6.75949
path:hsa04020	Calcium signaling pathway	ITPR1	ITPR1	inositol 1,4,5-trisphosphate receptor, type 1	45	884	177	5353	0.00922976	0.116526	1.53952	6.75949
path:hsa04020	Calcium signaling pathway	GRIN2A	GRIN2A	glutamate receptor, ionotropic, N-methyl D-aspartate 2A	45	884	177	5353	0.00922976	0.116526	1.53952	6.75949
path:hsa04020	Calcium signaling pathway	RYR3	RYR3	ryanodine receptor 3	45	884	177	5353	0.00922976	0.116526	1.53952	6.75949
path:hsa04020	Calcium signaling pathway	SLC25A4	SLC25A4	solute carrier family 25 (mitochondrial carrier; adenine nucleotide translocator), member 4	45	884	177	5353	0.00922976	0.116526	1.53952	6.75949
path:hsa04020	Calcium signaling pathway	GNA11	GNA11	guanine nucleotide binding protein (G protein), alpha 11 (Gq class)	45	884	177	5353	0.00922976	0.116526	1.53952	6.75949
path:hsa04020	Calcium signaling pathway	TNNC1	TNNC1	troponin C type 1 (slow)	45	884	177	5353	0.00922976	0.116526	1.53952	6.75949
path:hsa04020	Calcium signaling pathway	PDE1C	PDE1C	phosphodiesterase 1C, calmodulin-dependent 70kDa	45	884	177	5353	0.00922976	0.116526	1.53952	6.75949
path:hsa04020	Calcium signaling pathway	PLCB1	PLCB1	phospholipase C, beta 1 (phosphoinositide-specific)	45	884	177	5353	0.00922976	0.116526	1.53952	6.75949
path:hsa04020	Calcium signaling pathway	PLCE1	PLCE1	phospholipase C, epsilon 1	45	884	177	5353	0.00922976	0.116526	1.53952	6.75949
path:hsa04020	Calcium signaling pathway	ADCY1	ADCY1	adenylate cyclase 1 (brain)	45	884	177	5353	0.00922976	0.116526	1.53952	6.75949
path:hsa04020	Calcium signaling pathway	ATP2B3	ATP2B3	ATPase, Ca++ transporting, plasma membrane 3	45	884	177	5353	0.00922976	0.116526	1.53952	6.75949
path:hsa04020	Calcium signaling pathway	TRPC1	TRPC1	transient receptor potential cation channel, subfamily C, member 1	45	884	177	5353	0.00922976	0.116526	1.53952	6.75949
path:hsa04020	Calcium signaling pathway	CACNA1H	CACNA1H	calcium channel, voltage-dependent, T type, alpha 1H subunit	45	884	177	5353	0.00922976	0.116526	1.53952	6.75949
path:hsa04020	Calcium signaling pathway	GNAQ	GNAQ	guanine nucleotide binding protein (G protein), q polypeptide	45	884	177	5353	0.00922976	0.116526	1.53952	6.75949
path:hsa04020	Calcium signaling pathway	EDNRA	EDNRA	endothelin receptor type A	45	884	177	5353	0.00922976	0.116526	1.53952	6.75949
path:hsa04020	Calcium signaling pathway	HTR4	HTR4	5-hydroxytryptamine (serotonin) receptor 4	45	884	177	5353	0.00922976	0.116526	1.53952	6.75949
path:hsa04020	Calcium signaling pathway	PDE1A	PDE1A	phosphodiesterase 1A, calmodulin-dependent	45	884	177	5353	0.00922976	0.116526	1.53952	6.75949
path:hsa04020	Calcium signaling pathway	ADCY9	ADCY9	adenylate cyclase 9	45	884	177	5353	0.00922976	0.116526	1.53952	6.75949
path:hsa04610	Complement and coagulation cascades	A2M	A2M	alpha-2-macroglobulin	20	884	67	5353	0.0190314	0.207582	1.80759	5.71547
path:hsa04610	Complement and coagulation cascades	CFD	CFD	complement factor D (adipsin)	20	884	67	5353	0.0190314	0.207582	1.80759	5.71547
path:hsa04610	Complement and coagulation cascades	PLAU	PLAU	plasminogen activator, urokinase	20	884	67	5353	0.0190314	0.207582	1.80759	5.71547
path:hsa04610	Complement and coagulation cascades	BDKRB2	BDKRB2	bradykinin receptor B2	20	884	67	5353	0.0190314	0.207582	1.80759	5.71547
path:hsa04610	Complement and coagulation cascades	PLAUR	PLAUR	plasminogen activator, urokinase receptor	20	884	67	5353	0.0190314	0.207582	1.80759	5.71547
path:hsa04610	Complement and coagulation cascades	KNG1	KNG1	kininogen 1	20	884	67	5353	0.0190314	0.207582	1.80759	5.71547
path:hsa04610	Complement and coagulation cascades	F3	F3	coagulation factor III (thromboplastin, tissue factor)	20	884	67	5353	0.0190314	0.207582	1.80759	5.71547
path:hsa04610	Complement and coagulation cascades	CD46	CD46	CD46 molecule, complement regulatory protein	20	884	67	5353	0.0190314	0.207582	1.80759	5.71547
path:hsa04610	Complement and coagulation cascades	PLAT	PLAT	plasminogen activator, tissue	20	884	67	5353	0.0190314	0.207582	1.80759	5.71547
path:hsa04610	Complement and coagulation cascades	BDKRB1	BDKRB1	bradykinin receptor B1	20	884	67	5353	0.0190314	0.207582	1.80759	5.71547
path:hsa04610	Complement and coagulation cascades	F2R	F2R	coagulation factor II (thrombin) receptor	20	884	67	5353	0.0190314	0.207582	1.80759	5.71547
path:hsa04610	Complement and coagulation cascades	CFI	CFI	complement factor I	20	884	67	5353	0.0190314	0.207582	1.80759	5.71547
path:hsa04610	Complement and coagulation cascades	TFPI	TFPI	tissue factor pathway inhibitor (lipoprotein-associated coagulation inhibitor)	20	884	67	5353	0.0190314	0.207582	1.80759	5.71547
path:hsa04610	Complement and coagulation cascades	PROS1	PROS1	protein S (alpha)	20	884	67	5353	0.0190314	0.207582	1.80759	5.71547
path:hsa04610	Complement and coagulation cascades	CD59	CD59	CD59 molecule, complement regulatory protein	20	884	67	5353	0.0190314	0.207582	1.80759	5.71547
path:hsa04610	Complement and coagulation cascades	THBD	THBD	thrombomodulin	20	884	67	5353	0.0190314	0.207582	1.80759	5.71547
path:hsa04610	Complement and coagulation cascades	F10	F10	coagulation factor X	20	884	67	5353	0.0190314	0.207582	1.80759	5.71547
path:hsa04610	Complement and coagulation cascades	CFH	CFH	complement factor H	20	884	67	5353	0.0190314	0.207582	1.80759	5.71547
path:hsa04610	Complement and coagulation cascades	CD55	CD55	CD55 molecule, decay accelerating factor for complement (Cromer blood group)	20	884	67	5353	0.0190314	0.207582	1.80759	5.71547
path:hsa04610	Complement and coagulation cascades	SERPINE1	SERPINE1	serpin peptidase inhibitor, clade E (nexin, plasminogen activator inhibitor type 1), member 1	20	884	67	5353	0.0190314	0.207582	1.80759	5.71547
path:hsa04530	Tight junction	JAM2	JAM2	junctional adhesion molecule 2	33	884	128	5353	0.0192368	0.207582	1.56117	5.69999
path:hsa04530	Tight junction	JAM3	JAM3	junctional adhesion molecule 3	33	884	128	5353	0.0192368	0.207582	1.56117	5.69999
path:hsa04530	Tight junction	CLDN10	CLDN10	claudin 10	33	884	128	5353	0.0192368	0.207582	1.56117	5.69999
path:hsa04530	Tight junction	MLLT4	MLLT4	myeloid/lymphoid or mixed-lineage leukemia (trithorax homolog, Drosophila); translocated to, 4	33	884	128	5353	0.0192368	0.207582	1.56117	5.69999
path:hsa04530	Tight junction	EPB41L2	EPB41L2	erythrocyte membrane protein band 4.1-like 2	33	884	128	5353	0.0192368	0.207582	1.56117	5.69999
path:hsa04530	Tight junction	CLDN5	CLDN5	claudin 5	33	884	128	5353	0.0192368	0.207582	1.56117	5.69999
path:hsa04530	Tight junction	MYL10	MYL10	myosin, light chain 10, regulatory	33	884	128	5353	0.0192368	0.207582	1.56117	5.69999
path:hsa04530	Tight junction	PPP2CB	PPP2CB	protein phosphatase 2, catalytic subunit, beta isozyme	33	884	128	5353	0.0192368	0.207582	1.56117	5.69999
path:hsa04530	Tight junction	AKT3	AKT3	v-akt murine thymoma viral oncogene homolog 3 (protein kinase B, gamma)	33	884	128	5353	0.0192368	0.207582	1.56117	5.69999
path:hsa04530	Tight junction	CSDA	CSDA	cold shock domain protein A	33	884	128	5353	0.0192368	0.207582	1.56117	5.69999
path:hsa04530	Tight junction	MYH9	MYH9	myosin, heavy chain 9, non-muscle	33	884	128	5353	0.0192368	0.207582	1.56117	5.69999
path:hsa04530	Tight junction	MYH11	MYH11	myosin, heavy chain 11, smooth muscle	33	884	128	5353	0.0192368	0.207582	1.56117	5.69999
path:hsa04530	Tight junction	GNAI1	GNAI1	guanine nucleotide binding protein (G protein), alpha inhibiting activity polypeptide 1	33	884	128	5353	0.0192368	0.207582	1.56117	5.69999
path:hsa04530	Tight junction	ZAK	ZAK	sterile alpha motif and leucine zipper containing kinase AZK	33	884	128	5353	0.0192368	0.207582	1.56117	5.69999
path:hsa04530	Tight junction	PARD3	PARD3	par-3 partitioning defective 3 homolog (C. elegans)	33	884	128	5353	0.0192368	0.207582	1.56117	5.69999
path:hsa04530	Tight junction	MAGI1	MAGI1	membrane associated guanylate kinase, WW and PDZ domain containing 1	33	884	128	5353	0.0192368	0.207582	1.56117	5.69999
path:hsa04530	Tight junction	AMOTL1	AMOTL1	angiomotin like 1	33	884	128	5353	0.0192368	0.207582	1.56117	5.69999
path:hsa04530	Tight junction	MPP5	MPP5	membrane protein, palmitoylated 5 (MAGUK p55 subfamily member 5)	33	884	128	5353	0.0192368	0.207582	1.56117	5.69999
path:hsa04530	Tight junction	RRAS	RRAS	related RAS viral (r-ras) oncogene homolog	33	884	128	5353	0.0192368	0.207582	1.56117	5.69999
path:hsa04530	Tight junction	EPB41L1	EPB41L1	erythrocyte membrane protein band 4.1-like 1	33	884	128	5353	0.0192368	0.207582	1.56117	5.69999
path:hsa04530	Tight junction	MAGI2	MAGI2	membrane associated guanylate kinase, WW and PDZ domain containing 2	33	884	128	5353	0.0192368	0.207582	1.56117	5.69999
path:hsa04530	Tight junction	PARD6G	PARD6G	par-6 partitioning defective 6 homolog gamma (C. elegans)	33	884	128	5353	0.0192368	0.207582	1.56117	5.69999
path:hsa04530	Tight junction	CLDN14	CLDN14	claudin 14	33	884	128	5353	0.0192368	0.207582	1.56117	5.69999
path:hsa04530	Tight junction	CTTN	CTTN	cortactin	33	884	128	5353	0.0192368	0.207582	1.56117	5.69999
path:hsa04530	Tight junction	YES1	YES1	v-yes-1 Yamaguchi sarcoma viral oncogene homolog 1	33	884	128	5353	0.0192368	0.207582	1.56117	5.69999
path:hsa04530	Tight junction	ACTN1	ACTN1	actinin, alpha 1	33	884	128	5353	0.0192368	0.207582	1.56117	5.69999
path:hsa04530	Tight junction	TJP1	TJP1	tight junction protein 1 (zona occludens 1)	33	884	128	5353	0.0192368	0.207582	1.56117	5.69999
path:hsa04530	Tight junction	SPTAN1	SPTAN1	spectrin, alpha, non-erythrocytic 1 (alpha-fodrin)	33	884	128	5353	0.0192368	0.207582	1.56117	5.69999
path:hsa04530	Tight junction	MPDZ	MPDZ	multiple PDZ domain protein	33	884	128	5353	0.0192368	0.207582	1.56117	5.69999
path:hsa04530	Tight junction	CTNNA1	CTNNA1	catenin (cadherin-associated protein), alpha 1, 102kDa	33	884	128	5353	0.0192368	0.207582	1.56117	5.69999
path:hsa04530	Tight junction	ACTN4	ACTN4	actinin, alpha 4	33	884	128	5353	0.0192368	0.207582	1.56117	5.69999
path:hsa04530	Tight junction	MYL9	MYL9	myosin, light chain 9, regulatory	33	884	128	5353	0.0192368	0.207582	1.56117	5.69999
path:hsa04530	Tight junction	MYH10	MYH10	myosin, heavy chain 10, non-muscle	33	884	128	5353	0.0192368	0.207582	1.56117	5.69999
path:hsa04010	MAPK signaling pathway	PDGFRA	PDGFRA	platelet-derived growth factor receptor, alpha polypeptide	60	884	263	5353	0.019525	0.207582	1.38147	5.67853
path:hsa04010	MAPK signaling pathway	IL1R1	IL1R1	interleukin 1 receptor, type I	60	884	263	5353	0.019525	0.207582	1.38147	5.67853
path:hsa04010	MAPK signaling pathway	MAPK12	MAPK12	mitogen-activated protein kinase 12	60	884	263	5353	0.019525	0.207582	1.38147	5.67853
path:hsa04010	MAPK signaling pathway	TGFBR2	TGFBR2	transforming growth factor, beta receptor II (70/80kDa)	60	884	263	5353	0.019525	0.207582	1.38147	5.67853
path:hsa04010	MAPK signaling pathway	RASGRF2	RASGRF2	Ras protein-specific guanine nucleotide-releasing factor 2	60	884	263	5353	0.019525	0.207582	1.38147	5.67853
path:hsa04010	MAPK signaling pathway	FOS	FOS	FBJ murine osteosarcoma viral oncogene homolog	60	884	263	5353	0.019525	0.207582	1.38147	5.67853
path:hsa04010	MAPK signaling pathway	EGFR	EGFR	epidermal growth factor receptor	60	884	263	5353	0.019525	0.207582	1.38147	5.67853
path:hsa04010	MAPK signaling pathway	FGF13	FGF13	fibroblast growth factor 13	60	884	263	5353	0.019525	0.207582	1.38147	5.67853
path:hsa04010	MAPK signaling pathway	MAPK10	MAPK10	mitogen-activated protein kinase 10	60	884	263	5353	0.019525	0.207582	1.38147	5.67853
path:hsa04010	MAPK signaling pathway	DUSP3	DUSP3	dual specificity phosphatase 3	60	884	263	5353	0.019525	0.207582	1.38147	5.67853
path:hsa04010	MAPK signaling pathway	PDGFRB	PDGFRB	platelet-derived growth factor receptor, beta polypeptide	60	884	263	5353	0.019525	0.207582	1.38147	5.67853
path:hsa04010	MAPK signaling pathway	FGFR1	FGFR1	fibroblast growth factor receptor 1	60	884	263	5353	0.019525	0.207582	1.38147	5.67853
path:hsa04010	MAPK signaling pathway	CACNA1B	CACNA1B	calcium channel, voltage-dependent, N type, alpha 1B subunit	60	884	263	5353	0.019525	0.207582	1.38147	5.67853
path:hsa04010	MAPK signaling pathway	CACNA1C	CACNA1C	calcium channel, voltage-dependent, L type, alpha 1C subunit	60	884	263	5353	0.019525	0.207582	1.38147	5.67853
path:hsa04010	MAPK signaling pathway	STK3	STK3	serine/threonine kinase 3	60	884	263	5353	0.019525	0.207582	1.38147	5.67853
path:hsa04010	MAPK signaling pathway	FLNC	FLNC	filamin C, gamma	60	884	263	5353	0.019525	0.207582	1.38147	5.67853
path:hsa04010	MAPK signaling pathway	AKT3	AKT3	v-akt murine thymoma viral oncogene homolog 3 (protein kinase B, gamma)	60	884	263	5353	0.019525	0.207582	1.38147	5.67853
path:hsa04010	MAPK signaling pathway	DUSP1	DUSP1	dual specificity phosphatase 1	60	884	263	5353	0.019525	0.207582	1.38147	5.67853
path:hsa04010	MAPK signaling pathway	DUSP5	DUSP5	dual specificity phosphatase 5	60	884	263	5353	0.019525	0.207582	1.38147	5.67853
path:hsa04010	MAPK signaling pathway	MYC	MYC	v-myc myelocytomatosis viral oncogene homolog (avian)	60	884	263	5353	0.019525	0.207582	1.38147	5.67853
path:hsa04010	MAPK signaling pathway	FGF16	FGF16	fibroblast growth factor 16	60	884	263	5353	0.019525	0.207582	1.38147	5.67853
path:hsa04010	MAPK signaling pathway	FGF1	FGF1	fibroblast growth factor 1 (acidic)	60	884	263	5353	0.019525	0.207582	1.38147	5.67853
path:hsa04010	MAPK signaling pathway	RAC1	RAC1	ras-related C3 botulinum toxin substrate 1 (rho family, small GTP binding protein Rac1)	60	884	263	5353	0.019525	0.207582	1.38147	5.67853
path:hsa04010	MAPK signaling pathway	DUSP8	DUSP8	dual specificity phosphatase 8	60	884	263	5353	0.019525	0.207582	1.38147	5.67853
path:hsa04010	MAPK signaling pathway	NTF3	NTF3	neurotrophin 3	60	884	263	5353	0.019525	0.207582	1.38147	5.67853
path:hsa04010	MAPK signaling pathway	TGFB2	TGFB2	transforming growth factor, beta 2	60	884	263	5353	0.019525	0.207582	1.38147	5.67853
path:hsa04010	MAPK signaling pathway	MAP3K6	MAP3K6	mitogen-activated protein kinase kinase kinase 6	60	884	263	5353	0.019525	0.207582	1.38147	5.67853
path:hsa04010	MAPK signaling pathway	ZAK	ZAK	sterile alpha motif and leucine zipper containing kinase AZK	60	884	263	5353	0.019525	0.207582	1.38147	5.67853
path:hsa04010	MAPK signaling pathway	DUSP14	DUSP14	dual specificity phosphatase 14	60	884	263	5353	0.019525	0.207582	1.38147	5.67853
path:hsa04010	MAPK signaling pathway	GADD45A	GADD45A	growth arrest and DNA-damage-inducible, alpha	60	884	263	5353	0.019525	0.207582	1.38147	5.67853
path:hsa04010	MAPK signaling pathway	RAPGEF2	RAPGEF2	Rap guanine nucleotide exchange factor (GEF) 2	60	884	263	5353	0.019525	0.207582	1.38147	5.67853
path:hsa04010	MAPK signaling pathway	PLA2G4A	PLA2G4A	phospholipase A2, group IVA (cytosolic, calcium-dependent)	60	884	263	5353	0.019525	0.207582	1.38147	5.67853
path:hsa04010	MAPK signaling pathway	PLA2G12A	PLA2G12A	phospholipase A2, group XIIA	60	884	263	5353	0.019525	0.207582	1.38147	5.67853
path:hsa04010	MAPK signaling pathway	NTRK2	NTRK2	neurotrophic tyrosine kinase, receptor, type 2	60	884	263	5353	0.019525	0.207582	1.38147	5.67853
path:hsa04010	MAPK signaling pathway	PDGFB	PDGFB	platelet-derived growth factor beta polypeptide	60	884	263	5353	0.019525	0.207582	1.38147	5.67853
path:hsa04010	MAPK signaling pathway	NF1	NF1	neurofibromin 1	60	884	263	5353	0.019525	0.207582	1.38147	5.67853
path:hsa04010	MAPK signaling pathway	PTPRR	PTPRR	protein tyrosine phosphatase, receptor type, R	60	884	263	5353	0.019525	0.207582	1.38147	5.67853
path:hsa04010	MAPK signaling pathway	PDGFA	PDGFA	platelet-derived growth factor alpha polypeptide	60	884	263	5353	0.019525	0.207582	1.38147	5.67853
path:hsa04010	MAPK signaling pathway	MAPK3	MAPK3	mitogen-activated protein kinase 3	60	884	263	5353	0.019525	0.207582	1.38147	5.67853
path:hsa04010	MAPK signaling pathway	NFATC4	NFATC4	nuclear factor of activated T-cells, cytoplasmic, calcineurin-dependent 4	60	884	263	5353	0.019525	0.207582	1.38147	5.67853
path:hsa04010	MAPK signaling pathway	FGF18	FGF18	fibroblast growth factor 18	60	884	263	5353	0.019525	0.207582	1.38147	5.67853
path:hsa04010	MAPK signaling pathway	HSPB1	HSPB1	heat shock 27kDa protein 1	60	884	263	5353	0.019525	0.207582	1.38147	5.67853
path:hsa04010	MAPK signaling pathway	RRAS	RRAS	related RAS viral (r-ras) oncogene homolog	60	884	263	5353	0.019525	0.207582	1.38147	5.67853
path:hsa04010	MAPK signaling pathway	HSPA1A	HSPA1A	heat shock 70kDa protein 1A	60	884	263	5353	0.019525	0.207582	1.38147	5.67853
path:hsa04010	MAPK signaling pathway	HSPA1B	HSPA1B	heat shock 70kDa protein 1B	60	884	263	5353	0.019525	0.207582	1.38147	5.67853
path:hsa04010	MAPK signaling pathway	NR4A1	NR4A1	nuclear receptor subfamily 4, group A, member 1	60	884	263	5353	0.019525	0.207582	1.38147	5.67853
path:hsa04010	MAPK signaling pathway	CACNA1H	CACNA1H	calcium channel, voltage-dependent, T type, alpha 1H subunit	60	884	263	5353	0.019525	0.207582	1.38147	5.67853
path:hsa04010	MAPK signaling pathway	FGF2	FGF2	fibroblast growth factor 2 (basic)	60	884	263	5353	0.019525	0.207582	1.38147	5.67853
path:hsa04010	MAPK signaling pathway	FGFR3	FGFR3	fibroblast growth factor receptor 3	60	884	263	5353	0.019525	0.207582	1.38147	5.67853
path:hsa04010	MAPK signaling pathway	NGF	NGF	nerve growth factor (beta polypeptide)	60	884	263	5353	0.019525	0.207582	1.38147	5.67853
path:hsa04010	MAPK signaling pathway	CRK	CRK	v-crk sarcoma virus CT10 oncogene homolog (avian)	60	884	263	5353	0.019525	0.207582	1.38147	5.67853
path:hsa04010	MAPK signaling pathway	FLNA	FLNA	filamin A, alpha	60	884	263	5353	0.019525	0.207582	1.38147	5.67853
path:hsa04010	MAPK signaling pathway	GNG12	GNG12	guanine nucleotide binding protein (G protein), gamma 12	60	884	263	5353	0.019525	0.207582	1.38147	5.67853
path:hsa04010	MAPK signaling pathway	MAP4K3	MAP4K3	mitogen-activated protein kinase kinase kinase kinase 3	60	884	263	5353	0.019525	0.207582	1.38147	5.67853
path:hsa04010	MAPK signaling pathway	CACNB3	CACNB3	calcium channel, voltage-dependent, beta 3 subunit	60	884	263	5353	0.019525	0.207582	1.38147	5.67853
path:hsa04010	MAPK signaling pathway	MECOM	MECOM	MDS1 and EVI1 complex locus	60	884	263	5353	0.019525	0.207582	1.38147	5.67853
path:hsa04010	MAPK signaling pathway	MAP3K11	MAP3K11	mitogen-activated protein kinase kinase kinase 11	60	884	263	5353	0.019525	0.207582	1.38147	5.67853
path:hsa04010	MAPK signaling pathway	TNFRSF1A	TNFRSF1A	tumor necrosis factor receptor superfamily, member 1A	60	884	263	5353	0.019525	0.207582	1.38147	5.67853
path:hsa04010	MAPK signaling pathway	FLNB	FLNB	filamin B, beta	60	884	263	5353	0.019525	0.207582	1.38147	5.67853
path:hsa04010	MAPK signaling pathway	HSPA2	HSPA2	heat shock 70kDa protein 2	60	884	263	5353	0.019525	0.207582	1.38147	5.67853
path:hsa04971	Gastric acid secretion	ADCY4	ADCY4	adenylate cyclase 4	21	884	73	5353	0.0224956	0.22473	1.74197	5.47421
path:hsa04971	Gastric acid secretion	ATP1B3	ATP1B3	ATPase, Na+/K+ transporting, beta 3 polypeptide	21	884	73	5353	0.0224956	0.22473	1.74197	5.47421
path:hsa04971	Gastric acid secretion	PLCB4	PLCB4	phospholipase C, beta 4	21	884	73	5353	0.0224956	0.22473	1.74197	5.47421
path:hsa04971	Gastric acid secretion	ADCY5	ADCY5	adenylate cyclase 5	21	884	73	5353	0.0224956	0.22473	1.74197	5.47421
path:hsa04971	Gastric acid secretion	ATP1B2	ATP1B2	ATPase, Na+/K+ transporting, beta 2 polypeptide	21	884	73	5353	0.0224956	0.22473	1.74197	5.47421
path:hsa04971	Gastric acid secretion	ATP4B	ATP4B	ATPase, H+/K+ exchanging, beta polypeptide	21	884	73	5353	0.0224956	0.22473	1.74197	5.47421
path:hsa04971	Gastric acid secretion	ATP1A2	ATP1A2	ATPase, Na+/K+ transporting, alpha 2 polypeptide	21	884	73	5353	0.0224956	0.22473	1.74197	5.47421
path:hsa04971	Gastric acid secretion	MYLK	MYLK	myosin light chain kinase	21	884	73	5353	0.0224956	0.22473	1.74197	5.47421
path:hsa04971	Gastric acid secretion	CALM1	CALM1	calmodulin 1 (phosphorylase kinase, delta)	21	884	73	5353	0.0224956	0.22473	1.74197	5.47421
path:hsa04971	Gastric acid secretion	KCNK2	KCNK2	potassium channel, subfamily K, member 2	21	884	73	5353	0.0224956	0.22473	1.74197	5.47421
path:hsa04971	Gastric acid secretion	KCNE2	KCNE2	potassium voltage-gated channel, Isk-related family, member 2	21	884	73	5353	0.0224956	0.22473	1.74197	5.47421
path:hsa04971	Gastric acid secretion	GNAI1	GNAI1	guanine nucleotide binding protein (G protein), alpha inhibiting activity polypeptide 1	21	884	73	5353	0.0224956	0.22473	1.74197	5.47421
path:hsa04971	Gastric acid secretion	ITPR1	ITPR1	inositol 1,4,5-trisphosphate receptor, type 1	21	884	73	5353	0.0224956	0.22473	1.74197	5.47421
path:hsa04971	Gastric acid secretion	PLCB1	PLCB1	phospholipase C, beta 1 (phosphoinositide-specific)	21	884	73	5353	0.0224956	0.22473	1.74197	5.47421
path:hsa04971	Gastric acid secretion	ADCY1	ADCY1	adenylate cyclase 1 (brain)	21	884	73	5353	0.0224956	0.22473	1.74197	5.47421
path:hsa04971	Gastric acid secretion	SSTR2	SSTR2	somatostatin receptor 2	21	884	73	5353	0.0224956	0.22473	1.74197	5.47421
path:hsa04971	Gastric acid secretion	SLC4A2	SLC4A2	solute carrier family 4, anion exchanger, member 2 (erythrocyte membrane protein band 3-like 1)	21	884	73	5353	0.0224956	0.22473	1.74197	5.47421
path:hsa04971	Gastric acid secretion	KCNJ2	KCNJ2	potassium inwardly-rectifying channel, subfamily J, member 2	21	884	73	5353	0.0224956	0.22473	1.74197	5.47421
path:hsa04971	Gastric acid secretion	GNAQ	GNAQ	guanine nucleotide binding protein (G protein), q polypeptide	21	884	73	5353	0.0224956	0.22473	1.74197	5.47421
path:hsa04971	Gastric acid secretion	ADCY9	ADCY9	adenylate cyclase 9	21	884	73	5353	0.0224956	0.22473	1.74197	5.47421
path:hsa04971	Gastric acid secretion	ADCY6	ADCY6	adenylate cyclase 6	21	884	73	5353	0.0224956	0.22473	1.74197	5.47421
path:hsa04670	Leukocyte transendothelial migration	PECAM1	PECAM1	platelet/endothelial cell adhesion molecule	29	884	111	5353	0.023363	0.22473	1.58205	5.41963
path:hsa04670	Leukocyte transendothelial migration	JAM2	JAM2	junctional adhesion molecule 2	29	884	111	5353	0.023363	0.22473	1.58205	5.41963
path:hsa04670	Leukocyte transendothelial migration	JAM3	JAM3	junctional adhesion molecule 3	29	884	111	5353	0.023363	0.22473	1.58205	5.41963
path:hsa04670	Leukocyte transendothelial migration	MAPK12	MAPK12	mitogen-activated protein kinase 12	29	884	111	5353	0.023363	0.22473	1.58205	5.41963
path:hsa04670	Leukocyte transendothelial migration	CLDN10	CLDN10	claudin 10	29	884	111	5353	0.023363	0.22473	1.58205	5.41963
path:hsa04670	Leukocyte transendothelial migration	RAPGEF3	RAPGEF3	Rap guanine nucleotide exchange factor (GEF) 3	29	884	111	5353	0.023363	0.22473	1.58205	5.41963
path:hsa04670	Leukocyte transendothelial migration	MLLT4	MLLT4	myeloid/lymphoid or mixed-lineage leukemia (trithorax homolog, Drosophila); translocated to, 4	29	884	111	5353	0.023363	0.22473	1.58205	5.41963
path:hsa04670	Leukocyte transendothelial migration	PIK3CA	PIK3CA	phosphoinositide-3-kinase, catalytic, alpha polypeptide	29	884	111	5353	0.023363	0.22473	1.58205	5.41963
path:hsa04670	Leukocyte transendothelial migration	THY1	THY1	Thy-1 cell surface antigen	29	884	111	5353	0.023363	0.22473	1.58205	5.41963
path:hsa04670	Leukocyte transendothelial migration	ARHGAP5	ARHGAP5	Rho GTPase activating protein 5	29	884	111	5353	0.023363	0.22473	1.58205	5.41963
path:hsa04670	Leukocyte transendothelial migration	CLDN5	CLDN5	claudin 5	29	884	111	5353	0.023363	0.22473	1.58205	5.41963
path:hsa04670	Leukocyte transendothelial migration	CDH5	CDH5	cadherin 5, type 2 (vascular endothelium)	29	884	111	5353	0.023363	0.22473	1.58205	5.41963
path:hsa04670	Leukocyte transendothelial migration	ROCK1	ROCK1	Rho-associated, coiled-coil containing protein kinase 1	29	884	111	5353	0.023363	0.22473	1.58205	5.41963
path:hsa04670	Leukocyte transendothelial migration	RAPGEF4	RAPGEF4	Rap guanine nucleotide exchange factor (GEF) 4	29	884	111	5353	0.023363	0.22473	1.58205	5.41963
path:hsa04670	Leukocyte transendothelial migration	MYL10	MYL10	myosin, light chain 10, regulatory	29	884	111	5353	0.023363	0.22473	1.58205	5.41963
path:hsa04670	Leukocyte transendothelial migration	ESAM	ESAM	endothelial cell adhesion molecule	29	884	111	5353	0.023363	0.22473	1.58205	5.41963
path:hsa04670	Leukocyte transendothelial migration	RAC1	RAC1	ras-related C3 botulinum toxin substrate 1 (rho family, small GTP binding protein Rac1)	29	884	111	5353	0.023363	0.22473	1.58205	5.41963
path:hsa04670	Leukocyte transendothelial migration	MMP2	MMP2	matrix metallopeptidase 2 (gelatinase A, 72kDa gelatinase, 72kDa type IV collagenase)	29	884	111	5353	0.023363	0.22473	1.58205	5.41963
path:hsa04670	Leukocyte transendothelial migration	GNAI1	GNAI1	guanine nucleotide binding protein (G protein), alpha inhibiting activity polypeptide 1	29	884	111	5353	0.023363	0.22473	1.58205	5.41963
path:hsa04670	Leukocyte transendothelial migration	VCL	VCL	vinculin	29	884	111	5353	0.023363	0.22473	1.58205	5.41963
path:hsa04670	Leukocyte transendothelial migration	ITGB1	ITGB1	integrin, beta 1 (fibronectin receptor, beta polypeptide, antigen CD29 includes MDF2, MSK12)	29	884	111	5353	0.023363	0.22473	1.58205	5.41963
path:hsa04670	Leukocyte transendothelial migration	ROCK2	ROCK2	Rho-associated, coiled-coil containing protein kinase 2	29	884	111	5353	0.023363	0.22473	1.58205	5.41963
path:hsa04670	Leukocyte transendothelial migration	CLDN14	CLDN14	claudin 14	29	884	111	5353	0.023363	0.22473	1.58205	5.41963
path:hsa04670	Leukocyte transendothelial migration	ACTN1	ACTN1	actinin, alpha 1	29	884	111	5353	0.023363	0.22473	1.58205	5.41963
path:hsa04670	Leukocyte transendothelial migration	PTK2	PTK2	PTK2 protein tyrosine kinase 2	29	884	111	5353	0.023363	0.22473	1.58205	5.41963
path:hsa04670	Leukocyte transendothelial migration	BCAR1	BCAR1	breast cancer anti-estrogen resistance 1	29	884	111	5353	0.023363	0.22473	1.58205	5.41963
path:hsa04670	Leukocyte transendothelial migration	CTNNA1	CTNNA1	catenin (cadherin-associated protein), alpha 1, 102kDa	29	884	111	5353	0.023363	0.22473	1.58205	5.41963
path:hsa04670	Leukocyte transendothelial migration	ACTN4	ACTN4	actinin, alpha 4	29	884	111	5353	0.023363	0.22473	1.58205	5.41963
path:hsa04670	Leukocyte transendothelial migration	MYL9	MYL9	myosin, light chain 9, regulatory	29	884	111	5353	0.023363	0.22473	1.58205	5.41963
path:hsa05222	Small cell lung cancer	LAMA4	LAMA4	laminin, alpha 4	23	884	84	5353	0.0269266	0.247236	1.65803	5.21482
path:hsa05222	Small cell lung cancer	PIK3CA	PIK3CA	phosphoinositide-3-kinase, catalytic, alpha polypeptide	23	884	84	5353	0.0269266	0.247236	1.65803	5.21482
path:hsa05222	Small cell lung cancer	CDKN2B	CDKN2B	cyclin-dependent kinase inhibitor 2B (p15, inhibits CDK4)	23	884	84	5353	0.0269266	0.247236	1.65803	5.21482
path:hsa05222	Small cell lung cancer	LAMA2	LAMA2	laminin, alpha 2	23	884	84	5353	0.0269266	0.247236	1.65803	5.21482
path:hsa05222	Small cell lung cancer	AKT3	AKT3	v-akt murine thymoma viral oncogene homolog 3 (protein kinase B, gamma)	23	884	84	5353	0.0269266	0.247236	1.65803	5.21482
path:hsa05222	Small cell lung cancer	MYC	MYC	v-myc myelocytomatosis viral oncogene homolog (avian)	23	884	84	5353	0.0269266	0.247236	1.65803	5.21482
path:hsa05222	Small cell lung cancer	FN1	FN1	fibronectin 1	23	884	84	5353	0.0269266	0.247236	1.65803	5.21482
path:hsa05222	Small cell lung cancer	COL4A1	COL4A1	collagen, type IV, alpha 1	23	884	84	5353	0.0269266	0.247236	1.65803	5.21482
path:hsa05222	Small cell lung cancer	LAMB2	LAMB2	laminin, beta 2 (laminin S)	23	884	84	5353	0.0269266	0.247236	1.65803	5.21482
path:hsa05222	Small cell lung cancer	LAMA3	LAMA3	laminin, alpha 3	23	884	84	5353	0.0269266	0.247236	1.65803	5.21482
path:hsa05222	Small cell lung cancer	ITGAV	ITGAV	integrin, alpha V (vitronectin receptor, alpha polypeptide, antigen CD51)	23	884	84	5353	0.0269266	0.247236	1.65803	5.21482
path:hsa05222	Small cell lung cancer	RXRA	RXRA	retinoid X receptor, alpha	23	884	84	5353	0.0269266	0.247236	1.65803	5.21482
path:hsa05222	Small cell lung cancer	ITGB1	ITGB1	integrin, beta 1 (fibronectin receptor, beta polypeptide, antigen CD29 includes MDF2, MSK12)	23	884	84	5353	0.0269266	0.247236	1.65803	5.21482
path:hsa05222	Small cell lung cancer	COL4A2	COL4A2	collagen, type IV, alpha 2	23	884	84	5353	0.0269266	0.247236	1.65803	5.21482
path:hsa05222	Small cell lung cancer	COL4A6	COL4A6	collagen, type IV, alpha 6	23	884	84	5353	0.0269266	0.247236	1.65803	5.21482
path:hsa05222	Small cell lung cancer	CCND1	CCND1	cyclin D1	23	884	84	5353	0.0269266	0.247236	1.65803	5.21482
path:hsa05222	Small cell lung cancer	LAMB1	LAMB1	laminin, beta 1	23	884	84	5353	0.0269266	0.247236	1.65803	5.21482
path:hsa05222	Small cell lung cancer	ITGA6	ITGA6	integrin, alpha 6	23	884	84	5353	0.0269266	0.247236	1.65803	5.21482
path:hsa05222	Small cell lung cancer	PTK2	PTK2	PTK2 protein tyrosine kinase 2	23	884	84	5353	0.0269266	0.247236	1.65803	5.21482
path:hsa05222	Small cell lung cancer	PTGS2	PTGS2	prostaglandin-endoperoxide synthase 2 (prostaglandin G/H synthase and cyclooxygenase)	23	884	84	5353	0.0269266	0.247236	1.65803	5.21482
path:hsa05222	Small cell lung cancer	LAMC1	LAMC1	laminin, gamma 1 (formerly LAMB2)	23	884	84	5353	0.0269266	0.247236	1.65803	5.21482
path:hsa05222	Small cell lung cancer	LAMA5	LAMA5	laminin, alpha 5	23	884	84	5353	0.0269266	0.247236	1.65803	5.21482
path:hsa05222	Small cell lung cancer	ITGA3	ITGA3	integrin, alpha 3 (antigen CD49C, alpha 3 subunit of VLA-3 receptor)	23	884	84	5353	0.0269266	0.247236	1.65803	5.21482
path:hsa04916	Melanogenesis	KIT	KIT	v-kit Hardy-Zuckerman 4 feline sarcoma viral oncogene homolog	26	884	100	5353	0.0316179	0.26849	1.57441	4.98311
path:hsa04916	Melanogenesis	MITF	MITF	microphthalmia-associated transcription factor	26	884	100	5353	0.0316179	0.26849	1.57441	4.98311
path:hsa04916	Melanogenesis	ADCY4	ADCY4	adenylate cyclase 4	26	884	100	5353	0.0316179	0.26849	1.57441	4.98311
path:hsa04916	Melanogenesis	FZD7	FZD7	frizzled family receptor 7	26	884	100	5353	0.0316179	0.26849	1.57441	4.98311
path:hsa04916	Melanogenesis	WNT11	WNT11	wingless-type MMTV integration site family, member 11	26	884	100	5353	0.0316179	0.26849	1.57441	4.98311
path:hsa04916	Melanogenesis	FZD4	FZD4	frizzled family receptor 4	26	884	100	5353	0.0316179	0.26849	1.57441	4.98311
path:hsa04916	Melanogenesis	CREB3L1	CREB3L1	cAMP responsive element binding protein 3-like 1	26	884	100	5353	0.0316179	0.26849	1.57441	4.98311
path:hsa04916	Melanogenesis	WNT4	WNT4	wingless-type MMTV integration site family, member 4	26	884	100	5353	0.0316179	0.26849	1.57441	4.98311
path:hsa04916	Melanogenesis	PLCB4	PLCB4	phospholipase C, beta 4	26	884	100	5353	0.0316179	0.26849	1.57441	4.98311
path:hsa04916	Melanogenesis	ADCY5	ADCY5	adenylate cyclase 5	26	884	100	5353	0.0316179	0.26849	1.57441	4.98311
path:hsa04916	Melanogenesis	FZD8	FZD8	frizzled family receptor 8	26	884	100	5353	0.0316179	0.26849	1.57441	4.98311
path:hsa04916	Melanogenesis	CALM1	CALM1	calmodulin 1 (phosphorylase kinase, delta)	26	884	100	5353	0.0316179	0.26849	1.57441	4.98311
path:hsa04916	Melanogenesis	GNAI1	GNAI1	guanine nucleotide binding protein (G protein), alpha inhibiting activity polypeptide 1	26	884	100	5353	0.0316179	0.26849	1.57441	4.98311
path:hsa04916	Melanogenesis	FZD1	FZD1	frizzled family receptor 1	26	884	100	5353	0.0316179	0.26849	1.57441	4.98311
path:hsa04916	Melanogenesis	TCF7L1	TCF7L1	transcription factor 7-like 1 (T-cell specific, HMG-box)	26	884	100	5353	0.0316179	0.26849	1.57441	4.98311
path:hsa04916	Melanogenesis	PLCB1	PLCB1	phospholipase C, beta 1 (phosphoinositide-specific)	26	884	100	5353	0.0316179	0.26849	1.57441	4.98311
path:hsa04916	Melanogenesis	ADCY1	ADCY1	adenylate cyclase 1 (brain)	26	884	100	5353	0.0316179	0.26849	1.57441	4.98311
path:hsa04916	Melanogenesis	MAPK3	MAPK3	mitogen-activated protein kinase 3	26	884	100	5353	0.0316179	0.26849	1.57441	4.98311
path:hsa04916	Melanogenesis	EDN1	EDN1	endothelin 1	26	884	100	5353	0.0316179	0.26849	1.57441	4.98311
path:hsa04916	Melanogenesis	KITLG	KITLG	KIT ligand	26	884	100	5353	0.0316179	0.26849	1.57441	4.98311
path:hsa04916	Melanogenesis	GNAQ	GNAQ	guanine nucleotide binding protein (G protein), q polypeptide	26	884	100	5353	0.0316179	0.26849	1.57441	4.98311
path:hsa04916	Melanogenesis	TCF7L2	TCF7L2	transcription factor 7-like 2 (T-cell specific, HMG-box)	26	884	100	5353	0.0316179	0.26849	1.57441	4.98311
path:hsa04916	Melanogenesis	FZD6	FZD6	frizzled family receptor 6	26	884	100	5353	0.0316179	0.26849	1.57441	4.98311
path:hsa04916	Melanogenesis	ADCY9	ADCY9	adenylate cyclase 9	26	884	100	5353	0.0316179	0.26849	1.57441	4.98311
path:hsa04916	Melanogenesis	GNAO1	GNAO1	guanine nucleotide binding protein (G protein), alpha activating activity polypeptide O	26	884	100	5353	0.0316179	0.26849	1.57441	4.98311
path:hsa04916	Melanogenesis	ADCY6	ADCY6	adenylate cyclase 6	26	884	100	5353	0.0316179	0.26849	1.57441	4.98311
path:hsa04970	Salivary secretion	GUCY1B3	GUCY1B3	guanylate cyclase 1, soluble, beta 3	22	884	81	5353	0.0318997	0.26849	1.64468	4.97031
path:hsa04970	Salivary secretion	ADCY4	ADCY4	adenylate cyclase 4	22	884	81	5353	0.0318997	0.26849	1.64468	4.97031
path:hsa04970	Salivary secretion	GUCY1A3	GUCY1A3	guanylate cyclase 1, soluble, alpha 3	22	884	81	5353	0.0318997	0.26849	1.64468	4.97031
path:hsa04970	Salivary secretion	ATP2B2	ATP2B2	ATPase, Ca++ transporting, plasma membrane 2	22	884	81	5353	0.0318997	0.26849	1.64468	4.97031
path:hsa04970	Salivary secretion	ATP2B4	ATP2B4	ATPase, Ca++ transporting, plasma membrane 4	22	884	81	5353	0.0318997	0.26849	1.64468	4.97031
path:hsa04970	Salivary secretion	ATP1B3	ATP1B3	ATPase, Na+/K+ transporting, beta 3 polypeptide	22	884	81	5353	0.0318997	0.26849	1.64468	4.97031
path:hsa04970	Salivary secretion	PLCB4	PLCB4	phospholipase C, beta 4	22	884	81	5353	0.0318997	0.26849	1.64468	4.97031
path:hsa04970	Salivary secretion	ADCY5	ADCY5	adenylate cyclase 5	22	884	81	5353	0.0318997	0.26849	1.64468	4.97031
path:hsa04970	Salivary secretion	ATP1B2	ATP1B2	ATPase, Na+/K+ transporting, beta 2 polypeptide	22	884	81	5353	0.0318997	0.26849	1.64468	4.97031
path:hsa04970	Salivary secretion	ATP1A2	ATP1A2	ATPase, Na+/K+ transporting, alpha 2 polypeptide	22	884	81	5353	0.0318997	0.26849	1.64468	4.97031
path:hsa04970	Salivary secretion	CALM1	CALM1	calmodulin 1 (phosphorylase kinase, delta)	22	884	81	5353	0.0318997	0.26849	1.64468	4.97031
path:hsa04970	Salivary secretion	SLC12A2	SLC12A2	solute carrier family 12 (sodium/potassium/chloride transporters), member 2	22	884	81	5353	0.0318997	0.26849	1.64468	4.97031
path:hsa04970	Salivary secretion	ITPR1	ITPR1	inositol 1,4,5-trisphosphate receptor, type 1	22	884	81	5353	0.0318997	0.26849	1.64468	4.97031
path:hsa04970	Salivary secretion	RYR3	RYR3	ryanodine receptor 3	22	884	81	5353	0.0318997	0.26849	1.64468	4.97031
path:hsa04970	Salivary secretion	PLCB1	PLCB1	phospholipase C, beta 1 (phosphoinositide-specific)	22	884	81	5353	0.0318997	0.26849	1.64468	4.97031
path:hsa04970	Salivary secretion	ADCY1	ADCY1	adenylate cyclase 1 (brain)	22	884	81	5353	0.0318997	0.26849	1.64468	4.97031
[truncated: 1,813 more rows]

## Sheet: Up-Pathway-Fig-P
PathTerm	(-log2P)
[truncated: 28 more rows]

## Sheet: Down-Pathway-Fig-P
PathTerm	(-log2P)
[truncated: 29 more rows]

## Sheet: All-Pathway-Fig-E
PathTerm	Enrichment
[truncated: 57 more rows]
