# Supplementary material for: Loss of CCL28 and CXCL17 Expression and Increase in CCR1 Expression May Be Related to Malignant Transformation of LGBLEL into Lymphoma
Source: Curr Issues Mol Biol. 2024 Sep 29;46(10):10969–90. doi: 10.3390/cimb46100652 (PMC11505864; doi:10.3390/cimb46100652)
Supplement: Supplementary file 1 [file cimb-46-00652-s001.zip › Supplementary S4.xls]

## Sheet: Difference Expression(BvsC)-筛选
Note: L1-14 stands for lymphoma; B1-15 stands for lacrimal gland benign lymphoepithelial lesions.
Probe_Set_ID	Gene_symbol	Description	logFC	Style	P.Value	FDR	L1_H055	L1_H056	L2_H054	L3_H058	L2_H053	L3_H057	L4_H060	L5_H063	L6_H061	L6_H062	L4_H059	L5_H064	L7_H067	L8_H070	L9_H065	L9_H066	L7_H068	L8_H069	L10_H072	L11_H074	L10_H071	L12_H076	L11_H073	L12_H075	L13_H080	L14_H078	L14_H077	L13_H079	B1_H038	B2_H017	B3_H081	B1_H037	B2_H018	B3_H082	B4_H087	B5_H083	B6_H085	B5_H084	B6_H086	B4_H088	B7_H021	B8_H092	B9_H089
PH_hs_0046492	CPT1B	carnitine palmitoyltransferase 1B (muscle)	2.06814	up	6.44422e-20	1.44958e-15	1116.06	1113.63	990.467	1332.01	1081.88	1363.33	2397.34	391.852	1701.98	1547.07	1984.13	402.485	1450.41	1407.66	1587.3	1508.61	1782.72	1997.8	1505.31	1839.95	1227.33	1074.76	2722.05	1479.92	1218.94	1395.26	1112.87	1483.64	351.787	311.341	508.204	324.463	250.044	589.565	253.877	372.784	237.973	538.377	327.797	271.97	384.708	135.377	241.992
PH_hs_0001148	PGBD5	piggyBac transposable element derived 5	-1.83834	down	9.93341e-20	1.44958e-15	48.2844	46.2877	18.0816	16.0725	18.0816	18.2588	16.5106	28.6184	34.1725	35.4743	19.2732	27.936	12.2279	22.9926	20.6933	21.1384	15.4605	20.4379	22.7122	31.2352	16.6498	34.92	28.6184	31.3888	31.5327	24.5861	25.2651	36.0286	145.888	107.229	53.7621	133.603	87.0844	56.6138	112.089	85.9686	78.0703	100.836	98.8885	107.408	89.3576	148.915	119.714
PH_hs_0005526	STXBP6	syntaxin binding protein 6 (amisyn)	-1.74465	down	8.03243e-18	7.81448e-14	234.524	239.607	275.241	649.931	244.101	633.987	317.004	623.001	470.821	539.012	354.018	693.227	342.381	401.093	513.682	509.546	384.135	312.955	466.862	319.185	348.457	672.533	402.86	574.298	404.013	371.865	439.132	411.095	1680.3	1798.44	1231.46	1555.01	1692.54	1254.29	1905.51	2251.16	942.487	1863.28	1173.84	2079.19	1314.03	569.55	2419.07
PH_hs_0030479	SETX	senataxin	1.40074	up	1.179e-17	8.60257e-14	700.814	673.895	1450.54	919.146	1402.32	957.574	1226.19	702.252	1528.27	1222.88	957.574	663.221	1311.2	1139.41	1387.67	1484.13	1666.17	1346.34	1049.81	728.171	1008.5	878.173	1089.7	952.126	533.1	561.383	488.459	778.771	311.435	397.876	513.276	280.264	362.133	591.517	319.022	540.157	420.451	638.337	550.296	348.83	337.678	320.07	245.413
PH_hs_0025631	ANKZF1	ankyrin repeat and zinc finger domain containing 1	1.10857	up	1.35798e-16	7.92681e-13	674.603	665.726	946.268	781.525	959.327	828.748	1566.31	693.447	1158.07	1046.49	1257.83	612.523	1034.67	1332.29	898.334	893.373	1242.79	1462.58	955.174	875.562	938.336	866.533	1089.7	847.497	653.318	600.312	551.02	730.733	396.277	398.817	394.593	357.613	351.787	454.863	387.042	505.161	410.104	605.017	463.311	419.779	411.985	296.862	321.516
PH_hs_0023591	LINC00494	long intergenic non-protein coding RNA 494	1.91743	up	3.80337e-16	1.85009e-12	195.897	220.547	670.022	538.429	517.333	559.937	651.62	255.365	275.278	378.392	604.57	305.227	722.385	1615.87	1161.26	1135.91	695.724	1213.5	818.901	240.121	801.569	668.653	258.667	596.386	874.047	160.834	226.183	759.371	113.813	153.319	108.539	108.489	158.649	96.634	127.417	125.529	126.982	131.525	143.755	140.912	158.962	146.981	146.221
PH_hs_0044458	CDCP1	CUB domain containing protein 1	-1.78037	down	9.8219e-16	4.09517e-12	66.2187	66.7088	31.1405	37.1676	28.1269	43.6183	19.8128	38.5248	49.3602	54.1968	18.2588	38.2827	22.5745	29.3794	31.6486	32.2638	23.7854	26.8247	31.5447	53.6855	29.7318	34.92	51.7333	39.5266	79.8171	53.27	49.3271	71.1333	217.28	99.7042	60.8627	211.956	106.053	64.4226	113.047	68.4706	58.3176	70.1469	77.8289	115.291	147.675	180.825	227.456
PH_hs_0001720	ZNF589	zinc finger protein 589	1.3134	up	1.33313e-15	4.86361e-12	2341.11	2461.42	2038.19	1414.38	1916.64	1696.04	4123.26	1440.83	2988.19	3783.92	3719.73	1574.76	2913.06	3939.4	3065.05	3182.99	2906.58	3639.22	3791.67	2905.85	4273.05	3325.16	2915.78	2941.24	2551.19	1141.21	1366.72	2314.14	718.059	1133.43	1349.12	865.906	1172.62	1308.95	1136.22	1373.22	745.901	1530.08	872.599	1252.44	1191.75	641.107	1200.56
PH_hs_0008132	UCN	urocortin	1.39785	up	2.51027e-15	8.14053e-12	129.678	114.358	89.4032	87.3942	102.462	82.1647	157.401	67.1433	116.756	120.218	133.898	57.9413	128.863	121.35	167.981	149.081	174.823	195.437	142.582	142.511	127.252	203.053	155.2	274.361	125.145	89.1247	73.3892	167.21	30.0053	41.3867	64.9203	23.1042	31.04	80.0403	43.1111	54.0157	40.4461	74.5311	50.3599	52.226	48.9115	45.448	44.465
PH_hs_0005812	KIAA1324	KIAA1324	-3.0962	down	3.15141e-15	8.41939e-12	273.152	251.86	338.527	754.403	315.423	851.064	335.716	998.343	5790.34	6058.22	318.515	969.483	334.856	226.094	566.023	521.784	347.267	260.583	299.044	527.094	277.1	588.467	626.304	620.8	1804.26	1004.96	921.575	1830.99	17009.9	7224.79	1434.33	14064.4	6337.33	1502.22	7188.06	3542.21	4910.9	3981.71	5262.15	7053.47	4946.65	7162.41	5570.95
PH_hs_0017204	CYB561	cytochrome b-561	-1.80601	down	3.6173e-15	8.41939e-12	67.5982	62.6246	73.3307	53.2401	67.3036	63.9059	51.7333	79.2511	151.878	186.24	50.719	88.9813	48.9115	48.5399	43.8212	51.1771	46.3816	25.5473	37.8537	99.5623	39.246	76.3067	49.5319	103.467	80.8025	210.007	214.152	91.4571	436.629	206.933	179.545	349.577	274.187	204.981	299.862	265.514	236.092	173.614	231.655	273.94	345.202	476.72	302.704
PH_hs_0005492	ATP6V0A4	ATPase, H+ transporting, lysosomal V0 subunit a4	-3.93283	down	3.75685e-15	8.41939e-12	9.65689	6.80702	8.03625	6.02718	7.03172	7.10065	11.0071	8.80567	59.8018	53.2114	5.0719	3.104	3.76242	7.6642	23.1278	20.0258	7.13563	3.8321	8.83252	29.283	5.94636	6.46667	19.8128	5.81273	100.51	11.2686	8.42171	115.476	618.731	145.794	50.719	536.419	113.813	65.3987	243.338	311.161	138.269	388.438	164.814	231.568	414.807	380.989	555.813
PH_hs_0011437	NA	NA	2.79518	up	4.03863e-15	8.41939e-12	2517.69	2417.85	5918.7	575.596	5282.83	522.405	7921.8	814.525	1735.2	1962.91	7813.76	871.189	8936.7	16234	6200.7	6036.67	9124.09	13847.9	10395.9	6830.75	9553.42	8098.85	7360.44	6985.74	3874.58	1117.64	1167.01	3672.14	530.784	507.927	354.018	469.116	505.262	370.918	456.02	402.455	460.897	377.916	519.165	528.173	578.473	473.819	504.507
PH_hs_0042370	SPR	sepiapterin reductase (7,8-dihydrobiopterin:NADP+ oxidoreductase)	1.33398	up	4.60033e-15	8.95101e-12	3097.1	2872.56	2964.37	1826.24	3178.34	1728.5	4395.13	2816.71	3691.58	2591.59	3307.89	2460.44	3935.5	4078.63	3702.89	3319.83	4983.05	4787.57	2156.4	2650.11	2113.34	3348.44	3124.91	3909.64	2861.59	2884.77	2249.8	3504.93	571.136	1314.03	1762.99	485.188	1094.16	1968.79	1475.36	1313.87	1080.76	1766.82	1410.08	1608.17	1237.84	763.913	1074.86
PH_hs_0018730	LOC400958	uncharacterized LOC400958	1.49258	up	7.82739e-15	1.42781e-11	19.3138	20.4211	18.0816	14.0634	9.04078	14.2013	15.4099	15.4099	8.54312	15.7663	15.2157	12.416	16.9309	30.6568	13.3898	13.3505	20.2176	22.9926	11.3561	16.5937	10.7034	9.05333	16.5106	10.4629	23.6495	5.12211	9.62481	20.3238	2.06933	5.64364	7.10065	5.02265	5.17333	8.78491	5.74815	4.56471	3.76242	7.01469	7.32507	5.91238	2.82182	7.73583	6.84077
PH_hs_0024370	TRAF5	TNF receptor-associated factor 5	1.60073	up	8.65724e-15	1.4863e-11	2647.37	2835.8	3609.28	4961.38	3330.02	5793.12	5557.48	2300.48	2961.61	3333.6	4543.4	2290.75	5403.78	11940.8	4502.63	4694.94	5412.38	11413.3	7198.5	3135.24	6833.56	4799.56	3316.44	4481.62	2636.92	2017.09	2257.02	2274.42	1556.14	1224.67	2068.32	1609.26	1279.54	1975.63	1015.51	2787.51	1849.23	2863.75	1852.33	1223.86	874.764	904.125	945.737
PH_hs_0000404	PHGDH	phosphoglycerate dehydrogenase	-2.27199	down	1.02863e-14	1.66787e-11	264.875	279.088	116.526	69.3126	122.553	71.0065	116.675	154.099	536.318	681.895	120.711	184.171	39.5055	47.2626	122.943	141.293	39.246	28.1021	176.65	108.347	166.498	106.053	92.4596	83.7034	298.575	150.59	163.622	263.286	801.867	649.018	364.162	808.647	763.067	382.631	834.44	605.584	491.937	423.512	563.115	809.011	775.059	904.125	812.342
PH_hs_0024263	TTC21A	tetratricopeptide repeat domain 21A	2.11899	up	1.1039e-14	1.6957e-11	81.3938	84.407	252.137	87.3942	251.133	94.3372	609.793	116.675	391.085	315.327	444.298	102.432	580.354	568.428	534.375	531.796	675.507	693.61	417.652	231.336	411.488	550.96	283.983	731.242	441.458	184.396	156.403	596.781	70.3573	69.6049	82.1647	66.299	50.8711	93.7057	67.0617	77.6	67.7236	102.59	93.3947	71.934	68.6642	55.1178	58.1466
PH_hs_0026654	FBXO16	F-box protein 16	-1.35674	down	1.2139e-14	1.77144e-11	150.372	152.477	90.4078	130.589	142.643	144.042	62.7404	169.509	116.756	145.839	76.0784	216.245	210.696	118.795	66.949	65.6401	215.258	90.693	124.917	84.9208	110.602	76.3067	90.2582	59.2899	132.043	253.032	263.479	132.105	286.603	274.657	203.89	297.341	256.942	204.005	374.588	284.533	244.558	262.174	299.412	397.115	245.498	417.735	517.333
PH_hs_0026401	MCOLN2	mucolipin 2	1.79238	up	1.50575e-14	2.09271e-11	492.501	462.877	395.785	162.734	367.658	180.559	485.413	123.279	323.689	400.071	421.982	130.368	402.579	261.86	561.154	560.723	386.513	205.656	514.81	431.436	557.769	221.16	328.011	251.11	246.349	198.738	186.481	270.676	58.976	90.2982	150.128	55.2492	84.4978	172.77	101.551	226.714	112.873	233.238	108.96	113.321	47.9709	49.3159	129.12
PH_hs_0048732	MPEG1	macrophage expressed 1	1.76995	up	1.61456e-14	2.14194e-11	30746.2	28325.4	33540.3	11154.3	30645.2	11793.2	27457.2	8527.19	15145.1	17670.1	25495.4	9930.73	41210.8	52674.8	30912.2	32094.7	41968.2	35245.1	44346.8	23564	38932	22876.5	24545.8	21758.2	12282	8427.92	8258.08	11662.2	3714.45	6236.22	8401.09	3372.21	6372.68	9770.77	5822.87	9408.62	7576.58	7121.66	7931.22	6094.68	5253.28	6022.34	6821.96
PH_hs_0033113	SP140	SP140 nuclear body protein	1.71675	up	1.75801e-14	2.23083e-11	1593.39	1587.4	1880.48	453.043	1931.71	467.629	1535.49	1139.23	1136.23	1180.51	1288.26	1204.35	2509.54	2415.5	1721.2	1788.97	2656.83	2244.33	1429.61	915.582	1446.15	1786.09	987.336	1643.84	1140.1	814.416	767.578	1140.9	164.512	506.046	574.139	154.698	472.498	618.848	499.131	447.341	393.173	486.644	430.348	503.538	288.766	307.499	526.739
PH_hs_0018365	ZNF692	zinc finger protein 692	1.68487	up	2.29139e-14	2.78652e-11	4868.45	4483.1	4147.71	4251.17	3993.01	4121.42	4974.1	2794.7	1722.86	1782.58	5000.89	2692.2	3968.42	4745.42	3890.35	3877.22	4250.46	4625.34	3833.31	3644.76	3603.49	3779.12	4319.18	3571.34	1943.2	2687.06	2747.88	1822.68	518.368	656.543	1661.55	479.161	692.364	1715.01	639.961	1275.07	1122.14	1320.52	1190.32	636.566	1491.8	644.007	667.83
PH_hs_0025005	ST3GAL5	ST3 beta-galactoside alpha-2,3-sialyltransferase 5	1.40783	up	2.41119e-14	2.81492e-11	860.843	864.491	789.561	420.898	803.625	465.6	813.424	540.448	1084.98	992.295	624.857	492.501	1477.69	722.989	1150.31	1105.87	1712.55	1143.24	823.948	976.101	665.992	755.307	1390.2	955.613	376.422	602.36	461.991	504.4	299.019	358.371	311.414	250.128	299.191	363.109	247.17	343.875	279.36	510.319	353.435	353.757	164.606	199.197	301.849
PH_hs_0018628	CCDC78	coiled-coil domain containing 78	1.6971	up	2.59971e-14	2.87214e-11	446.976	446.54	477.152	324.463	452.039	346.918	824.431	296.091	364.506	418.794	796.288	254.528	1059.12	1101.09	681.663	621.913	1126.24	1141.97	879.467	549.545	821.787	455.253	556.959	428.98	948.937	279.667	282.729	952.448	80.704	146.735	116.654	76.3443	131.92	122.989	140.83	168.894	140.15	185.889	151.995	156.678	174.012	96.6978	155.628
PH_hs_0046283	KCTD7	potassium channel tetramerisation domain containing 7	1.00415	up	2.65702e-14	2.87214e-11	3618.57	3762.92	4935.26	6377.77	4513.36	7364.39	5581.7	3269.11	4122.53	5057.06	4752.37	3264.37	6119.58	8296.49	5542.16	5811.93	6609.97	6619.31	4402.38	3428.07	4449.07	4677.99	4413.84	4536.26	3389.76	2696.28	3191.83	2959.89	1632.7	2307.31	2805.77	1785.05	2238.33	2529.08	1983.11	2518.2	1777.75	2815.52	1926.49	2248.68	2674.14	1724.12	1991.52
PH_hs_0031884	CA2	carbonic anhydrase II	-2.32362	down	2.98831e-14	3.11489e-11	231.765	225.993	87.3942	167.757	76.3443	178.531	66.0425	125.481	142.385	171.459	67.9634	141.749	43.2679	77.9193	120.508	159.094	42.8138	70.2551	78.2309	532.951	84.4383	75.0133	451.291	60.4524	249.305	178.249	192.496	241.114	1593.39	555.898	277.94	1739.85	604.418	288.926	1291.42	667.208	647.137	753.202	662.004	1365.76	479.709	451.579	1216.8
PH_hs_0033447	CPT1B|CHKB-CPT1B	carnitine palmitoyltransferase 1B (muscle)|CHKB-CPT1B readthrough (non-protein coding)	1.6106	up	3.29834e-14	3.13284e-11	1371.28	1407.69	1203.43	1439.49	1039.69	1620.98	2730.86	409.464	1249.19	1637.73	2491.31	479.051	1761.76	1884.12	1605.56	1653.24	1590.06	1479.19	1230.24	2616.93	1400.96	1645.12	2392.94	1569.44	1880.14	1469.02	1844.35	1608.35	505.952	420.451	837.877	543.451	412.142	793.57	360.217	516.573	382.827	626.938	424.854	429.633	645.256	221.438	325.792
PH_hs_0024580	HIPK2	homeodomain interacting protein kinase 2	-1.48947	down	3.32755e-14	3.13284e-11	289.707	287.256	352.59	347.568	354.599	369.234	175.013	346.723	464.176	521.275	169.401	389.035	192.824	264.415	232.496	241.422	198.608	219.707	223.337	220.599	197.419	368.6	199.228	399.916	407.954	610.556	557.036	400.01	1613.05	537.086	520.376	1603.23	544.924	587.613	740.553	519.616	411.985	555.914	388.229	752.843	746.841	1148.77	801.225
PH_hs_0039290	NA	NA	-2.19891	down	3.53923e-14	3.228e-11	92.4302	100.744	160.725	51.2311	136.616	47.6758	46.2298	563.563	196.492	249.305	52.7477	699.435	232.33	108.576	64.5145	67.8652	230.719	89.4156	141.32	145.439	129.631	54.32	139.79	43.0142	79.8171	341.133	370.555	75.7524	914.645	830.555	284.026	973.39	825.147	287.95	513.501	529.506	242.676	454.201	316.809	517.333	492.878	610.163	871.343
PH_hs_0012796	AQP3	aquaporin 3 (Gill blood group)	-1.95613	down	5.77613e-14	4.85341e-11	884.295	901.249	784.539	579.614	773.489	642.102	362.133	1332.96	2785.06	2484.19	328.659	1260.22	345.202	314.232	359.09	356.014	380.567	441.969	350.777	1077.62	306.832	919.56	1360.48	1156.73	1274.12	1231.36	887.888	1615.74	6137.64	2752.21	1670.68	5442.55	2405.6	1900.47	3199.8	1587.76	2169.04	2509.5	2543.63	4052.94	2272.5	3293.53	2992.84
PH_hs_0000952	KRT23	keratin 23 (histone deacetylase inducible)	-4.63599	down	5.87336e-14	4.85341e-11	31.7298	32.6737	27.1223	54.2447	24.1087	62.8915	88.0567	38.5248	2491.74	2588.64	83.1791	40.352	19.7527	31.9342	149.722	143.518	19.0284	26.8247	40.3772	648.131	38.0567	62.08	552.556	61.615	1805.25	144.444	131.138	1843	7207.49	2383.5	449.37	7083.95	2695.31	504.644	4774.79	3264.53	4428.37	2630.51	5023.17	4474.69	2212.31	6271.82	4036.91
PH_hs_0011986	LCN2	lipocalin 2	-4.99332	down	5.98653e-14	4.85341e-11	37.248	39.4807	36.1631	35.1586	33.1495	40.5752	107.869	34.122	3112.54	3514.91	99.4091	36.2133	21.6339	31.9342	231.278	220.284	32.1103	33.2115	58.0423	1032.71	54.7065	89.24	817.827	103.467	1387.44	3564.99	3289.28	1466.09	18540.2	5375.56	1460.71	18667.2	5363.02	1561.76	7195.72	2932.06	3619.45	2703.29	3810.87	7400.33	9094.72	23541.1	6095.13
PH_hs_0000543	LGALS4	lectin, galactoside-binding, soluble, 4	1.16062	up	6.22069e-14	4.90695e-11	253.838	249.137	540.438	514.32	486.193	516.319	867.359	345.623	390.136	455.253	886.567	339.371	722.385	940.142	751.046	744.292	775.405	843.062	922.367	371.894	850.33	565.187	435.881	482.457	378.392	284.789	301.978	361.21	187.275	232.33	258.667	174.788	226.764	301.615	185.857	273.882	205.993	253.406	261.871	193.138	263.37	219.504	176.15
PH_hs_0003530	PLEKHG1	pleckstrin homology domain containing, family G (with RhoGef domain) member 1	1.74769	up	6.65156e-14	5.10875e-11	75.8755	68.0702	144.652	30.1359	133.603	36.5176	103.467	67.1433	68.345	71.934	90.2797	64.1493	159.903	187.773	195.978	199.146	156.984	171.167	126.179	78.0881	129.631	146.147	72.6468	167.407	121.204	75.8073	63.7643	121.943	16.5547	27.2776	49.7046	14.0634	27.5911	64.4226	31.6148	69.9922	50.7927	67.5164	51.2755	29.5619	20.6933	33.8442	30.7835
PH_hs_0044923	KRT19	keratin 19	-4.64209	down	8.29459e-14	6.20733e-11	62.08	63.986	53.2401	72.3262	56.2537	77.0928	155.2	137.589	6824.05	6815.99	126.797	130.368	55.4958	52.372	298.227	283.699	54.7065	53.6494	334.374	900.941	280.668	117.693	1128.23	140.668	4476.66	261.228	233.402	4516.5	12882.6	5292.79	624.857	12910.2	5669.97	667.653	9881.07	3868.59	4951.35	2990.01	5381.18	9436.16	4629.66	17468.5	8975.95
PH_hs_0016092	YIPF2	Yip1 domain family, member 2	-1.24276	down	9.7663e-14	7.12598e-11	827.733	807.312	783.534	511.306	722.258	631.958	658.224	1118.32	1461.82	1741.2	685.72	1448.53	666.89	623.355	714.529	722.042	573.229	491.786	492.098	1012.22	509.008	1055.36	552.556	1095.12	1428.83	1722.05	1645.84	1333.98	2668.41	1759.87	1675.75	2514.34	1782.21	1821.4	1944.79	1632.64	1466.4	1408.2	1266.32	1994.44	1524.72	3497.56	2316.46
PH_hs_0005268	CCL22	chemokine (C-C motif) ligand 22	3.34065	up	1.12139e-13	7.91562e-11	1746.52	1486.65	4895.08	93.4214	3993.01	96.366	2348.91	223.444	93.0251	155.693	2356.4	269.013	2122.95	462.407	1745.54	2120.51	1786.29	272.079	960.221	324.065	1223.76	4145.13	233.35	3910.81	995.251	212.055	245.433	979.238	28.9707	71.4861	157.229	38.1722	80.1867	163.985	108.257	64.6667	70.5455	92.9446	74.1664	112.335	93.12	52.2168	68.4077
PH_hs_0049022	CLDN7	claudin 7	-2.96249	down	1.13909e-13	7.91562e-11	46.9049	43.5649	28.1269	20.0906	20.0906	24.3451	28.6184	38.5248	193.644	248.32	27.3882	64.1493	28.2182	33.2115	34.0831	37.8265	27.3533	22.9926	45.4244	115.18	41.6245	40.0933	80.3518	36.0389	345.874	56.3432	66.1705	304.857	733.579	432.679	99.4091	856.865	426.8	91.7535	500.089	360.612	397.876	320.045	407.457	521.275	739.316	1111.06	436.954
PH_hs_0020186	FAM129C	family with sequence similarity 129, member C	1.79176	up	1.18151e-13	8.0194e-11	1702.37	1771.19	2339.55	1039.69	2170.79	1152.33	3476.04	3212.97	1497.89	1490.91	3167.91	3138.14	2022.3	2904.73	4068.07	3898.36	2145.45	3433.56	2291.41	1131.3	2090.74	3554.08	1280.12	3680.62	2234.88	1183.21	1093.62	2280.89	180.032	603.869	675.576	155.702	597.52	729.147	716.602	686.227	804.218	633.076	878.093	737.077	795.753	349.079	646.453
PH_hs_0030766	CLCN6	chloride channel, voltage-sensitive 6	1.05867	up	1.26789e-13	8.41012e-11	1080.19	991.102	1165.26	493.225	1088.91	520.376	1207.48	646.116	803.053	853.354	985.976	612.523	1116.5	756.201	1592.17	1455.21	1278.47	790.69	779.785	820.901	775.405	1156.24	947.711	962.589	483.83	666.899	671.33	549.667	294.88	406.342	499.074	281.269	387.138	530.023	413.867	418.431	348.024	490.151	388.229	419.779	492.878	357.782	285.602
PH_hs_0014667	CDV3	CDV3 homolog (mouse)	1.34171	up	1.56273e-13	9.91516e-11	86.912	88.4912	275.241	151.684	227.024	179.545	137.589	62.7404	130.994	202.992	131.869	80.704	102.526	306.568	126.595	176.895	90.3847	194.16	70.6602	131.774	93.9525	172.013	93.5603	170.894	133.029	130.102	143.169	141.343	47.5947	47.0303	113.61	50.2265	43.9733	115.18	58.4395	68.4706	41.3867	78.0384	54.0224	65.0362	53.6145	53.1838	37.6242
PH_hs_0047039	NA	NA	-3.4668	down	1.63192e-13	1.01339e-10	40.0071	32.6737	117.53	623.814	125.566	617.757	180.516	2501.91	892.281	842.514	180.559	2467.68	115.695	67.7004	277.534	280.361	114.17	80.4741	384.846	352.372	360.349	237.973	373.14	233.672	421.75	5905.8	5604.04	429.571	3368.87	5051.05	3926.66	2822.73	4654.28	4270.44	4570.74	4976.29	1682.74	5106.69	1982.35	4536.77	2889.54	7982.4	5535.89
PH_hs_0025972	TBXAS1	thromboxane A synthase 1 (platelet)	-1.36943	down	2.16075e-13	1.28701e-10	42.7662	44.9263	19.0861	30.1359	21.0951	39.5608	19.8128	30.8199	19.9339	32.5181	18.2588	33.1093	12.2279	12.7737	20.6933	20.0258	14.2713	11.4963	15.1415	33.1874	15.4605	29.7467	19.8128	32.5513	27.5911	39.9525	40.9054	31.4095	48.6293	90.2982	52.7477	41.1858	98.2933	64.4226	119.753	78.3608	76.1891	48.226	68.6726	108.394	50.7927	55.1178	111.163
PH_hs_0044237	TMPRSS3	transmembrane protease, serine 3	-1.55532	down	2.30943e-13	1.34806e-10	296.604	309.039	132.598	158.716	122.553	161.286	132.085	193.725	232.563	274.926	121.725	187.275	134.507	153.284	180.154	190.245	141.523	145.62	219.551	211.814	168.877	126.747	254.264	119.742	423.721	116.784	120.31	424.952	514.229	517.333	135.927	520.347	619.938	151.296	693.61	567.545	388.47	439.295	477.045	644.45	481.59	767.781	826.023
PH_hs_0027599	KRT7	keratin 7	-3.82041	down	2.80307e-13	1.60413e-10	20.6933	20.4211	18.0816	31.1405	14.0634	43.6183	28.6184	15.4099	671.109	855.324	24.3451	18.624	10.3467	25.5473	58.4282	81.2158	7.13563	22.9926	64.3512	201.077	61.8421	29.7467	151.898	31.3888	871.091	88.1003	90.2326	709.486	1566.49	918.031	177.516	1736.83	948.444	145.439	1041.37	809.475	851.248	757.586	824.987	1364.77	1543.53	1831.46	934.62
PH_hs_0016772	PNMA5	paraneoplastic Ma antigen family member 5	1.64642	up	2.90422e-13	1.62785e-10	33.1093	44.9263	112.507	31.1405	104.471	36.5176	149.696	35.2227	102.517	113.321	132.884	37.248	149.556	181.386	147.288	156.869	137.956	204.379	83.278	52.7094	86.8169	112.52	57.2369	110.442	49.2698	25.6106	25.2651	48.9619	17.5893	25.3964	23.3307	14.0634	25.8667	27.3308	22.9926	29.6706	19.7527	26.3051	26.5534	23.6495	21.6339	24.1745	19.6672
PH_hs_0048364	AP1S3	adaptor-related protein complex 1, sigma 3 subunit	1.79228	up	2.95607e-13	1.62785e-10	4731.88	4570.23	6396.85	1036.68	6151.75	1084.37	2974.12	944.409	1329.88	1447.55	3126.32	1048.12	2815.23	2888.13	4742.42	4944.15	2685.38	2289.04	3748.77	1318.71	3271.69	3019.93	1592.73	2984.26	1398.28	830.807	855.405	1347.84	345.579	605.75	929.171	293.323	684.604	1085.42	694.568	794.259	741.198	590.111	756.314	656.274	464.659	533.772	706.31
PH_hs_0009339	CA2	carbonic anhydrase II	-2.33544	down	3.35439e-13	1.81299e-10	1296.78	1217.09	553.496	1640.4	519.342	1638.22	532.743	1131.53	1103.01	1169.67	537.621	1009.83	316.984	421.531	1164.91	1144.81	348.457	426.64	871.896	3164.52	789.677	384.12	3594.92	333.651	1648.57	960.908	1044.29	1631.45	11710.4	4106.69	1437.38	10582.7	4044.68	1478.79	9187.46	4395.81	4728.43	4341.22	5001.19	10140.7	2797.36	2778.13	9056.33
PH_hs_0031364	CITED2	Cbp/p300-interacting transactivator, with Glu/Asp-rich carboxy-terminal domain, 2	-1.50941	down	3.56947e-13	1.89416e-10	286.948	272.281	128.58	179.811	126.571	200.847	413.867	342.321	363.557	406.969	359.09	373.515	195.646	174.999	234.93	244.76	187.905	143.065	396.202	385.56	425.759	148.733	390.752	137.181	388.246	324.742	332.056	354.743	1006.73	544.611	308.371	985.445	529.404	319.185	630.38	767.631	744.019	804.059	734.339	595.18	455.253	1226.13	1547.72
PH_hs_0004371	PRSS8	protease, serine, 8	-3.62741	down	4.31363e-13	2.18033e-10	23.4524	20.4211	20.0906	14.0634	10.0453	14.2013	20.9135	16.5106	256.294	376.422	21.302	13.4507	16.9309	20.4379	25.5624	30.0387	13.082	17.8831	23.974	43.9245	19.0284	19.4	33.0213	17.4382	270.984	23.5617	25.2651	232.8	1118.47	595.404	48.6902	1286.8	692.364	43.9245	632.296	346.157	304.756	360.38	273.775	805.069	458.075	1024.03	647.308
PH_hs_0010092	FUT3	fucosyltransferase 3 (galactoside 3(4)-L-fucosyltransferase, Lewis blood group)	-2.49414	down	4.33288e-13	2.18033e-10	17.9342	17.6982	16.0725	13.0589	12.0544	17.2444	15.4099	13.2085	96.822	114.306	12.1725	13.4507	8.46545	15.3284	12.1725	14.4631	10.7034	14.051	18.9268	18.5459	8.3249	14.2267	17.6113	13.9506	57.153	17.4152	15.6403	56.3524	235.904	130.744	32.4601	237.069	154.338	36.1157	228.01	70.7529	131.685	64.8859	155.658	208.904	129.804	238.844	99.1912
PH_hs_0033929	MCOLN2	mucolipin 2	1.83797	up	4.45716e-13	2.20486e-10	295.225	268.197	216.979	56.2537	183.829	67.9634	243.257	52.834	187.949	200.036	229.25	67.2533	176.834	283.575	256.841	290.374	168.877	173.722	305.353	271.356	269.965	195.293	239.955	248.785	177.371	168.005	156.403	144.114	37.248	37.6242	123.754	31.1405	38.8	122.989	48.8593	264.753	61.1394	181.505	58.6006	50.2552	36.6836	28.0424	44.465
PH_hs_0000673	DENND4B	DENN/MADD domain containing 4B	1.00091	up	4.70219e-13	2.2873e-10	6675.67	5565.42	9114.11	8165.83	9128.17	8202.27	9507.93	7064.35	6314.31	6369.6	9441.84	6918.82	10741.7	9405.25	8389.32	8290.68	14676.8	9691.38	7221.22	8063.57	6843.07	10631.2	8926.75	9265.5	5414.76	5183.58	5022.95	5958.57	2045.54	4278.82	3776.53	1874.45	3871.38	4095.72	4432.78	3503.41	3523.51	3741.46	4178.95	4659.94	4491.39	3133.01	2875.69
PH_hs_0006967	HAGHL	hydroxyacylglutathione hydrolase-like	1.68492	up	5.02347e-13	2.39291e-10	2552.18	2498.18	3480.7	1186.35	3023.64	1355.21	3232.78	646.116	1122	1325.36	3220.65	694.261	2873.55	5182.27	2898.28	3052.82	2886.36	3869.14	2373.42	1493.43	2423.74	2259.45	1086.4	2294.87	2966.04	691.485	777.203	2847.18	218.315	450.55	651.231	236.065	470.773	708.649	876.593	607.867	570.007	514.703	586.006	885.872	801.396	411.933	589.161
PH_hs_0044431	FXYD3	FXYD domain containing ion transport regulator 3	-4.57941	down	5.14106e-13	2.39291e-10	55.1822	50.3719	45.2039	80.3625	46.2084	102.452	193.725	78.1504	6172.88	5599.02	170.416	71.392	59.2582	42.1531	432.125	435.005	58.2743	51.0947	42.9008	745.741	39.246	116.4	545.952	153.456	2512.76	543.968	483.647	3140.03	14750.2	8184.21	1304.49	13587.3	8150.59	1483.67	10822.8	4289.3	6010.47	3784.42	7218.86	12873.2	4086.93	8857.52	10325.3
PH_hs_0002182	PPAP2C	phosphatidic acid phosphatase type 2C	-3.06758	down	5.16527e-13	2.39291e-10	164.167	179.705	89.4032	146.661	82.3715	163.315	164.006	202.53	1686.79	1778.64	143.027	211.072	94.0606	77.9193	216.671	208.046	103.467	93.2477	257.405	465.6	233.097	179.773	548.153	165.082	1291.86	337.035	376.571	1105.8	6851.56	2029.83	455.456	6833.82	2063.3	423.628	3098.25	1251.49	1133.43	1450.29	1273.65	3544.47	2375.97	3836.97	2195.89
PH_hs_0012804	CNTN5	contactin 5	-1.43338	down	5.83084e-13	2.64751e-10	15.1751	14.9754	17.077	7.03172	19.0861	9.12941	8.80567	15.4099	22.7817	22.6641	7.10065	21.728	4.70303	8.94156	9.73804	6.67527	4.75709	7.6642	7.57073	17.5698	8.3249	12.9333	9.90638	12.788	17.7371	16.3908	16.8434	15.7048	51.7333	31.9806	23.3307	56.2537	29.3156	27.3308	34.4889	21.302	26.337	21.9209	27.469	38.4305	32.9212	34.8112	29.0733
PH_hs_0048351	CAPN14	calpain 14	1.68432	up	5.89626e-13	2.64751e-10	160.028	162.007	301.359	262.183	288.3	261.71	340.119	111.172	218.324	212.846	294.17	101.397	437.382	541.603	501.509	475.057	513.766	691.055	329.327	301.615	284.236	319.453	440.284	346.439	151.751	122.931	110.685	159.819	45.5253	90.2982	145.056	50.2265	73.2889	167.889	95.8025	156.722	137.328	218.332	161.152	116.277	70.5455	58.9857	107.742
PH_hs_0025220	PDZK1IP1	PDZK1 interacting protein 1	-3.0419	down	6.13201e-13	2.71165e-10	17.9342	19.0597	22.0997	9.04078	26.1178	10.1438	17.6113	13.2085	218.324	237.481	20.2876	14.4853	29.1588	21.7152	32.8659	35.6014	22.5962	24.27	23.974	57.5899	24.9747	15.52	39.6255	13.9506	149.78	67.6119	54.1395	157.048	743.925	450.55	78.1072	721.253	420.764	88.8252	661.037	313.443	301.935	281.464	317.725	661.201	302.875	732.969	413.867
PH_hs_0029739	NAPSB|NAPSA	napsin B aspartic peptidase pseudogene|napsin A aspartic peptidase	1.23723	up	6.47588e-13	2.82097e-10	1563.04	1615.99	1750.9	825.724	1495.75	999.163	1258.11	1025.86	936.895	1230.76	1212.18	1177.45	1517.2	2387.4	1303.68	1637.67	1509.19	1613.31	871.896	810.164	900.279	1739.53	746.281	1684.53	1282	842.075	887.888	1167.7	295.915	597.285	670.505	302.364	558.72	630.561	506.795	473.969	441.144	530.486	460.564	603.063	661.246	340.376	459.187
PH_hs_0047089	NA	NA	1.06689	up	6.72949e-13	2.88834e-10	71.7369	72.1544	95.4304	75.3398	106.48	64.9203	156.301	93.5603	112.959	102.481	123.754	82.7733	129.804	164.78	122.943	97.9039	173.634	192.882	78.2309	129.821	72.5456	78.8933	146.394	90.6786	71.934	118.833	102.264	100.695	39.3173	53.6145	58.834	39.1767	43.1111	74.1836	48.8593	50.9725	47.9709	74.5311	63.1788	46.3136	37.6242	32.8773	69.2628
PH_hs_0044646	TACSTD2	tumor-associated calcium signal transducer 2	-4.05073	down	6.93207e-13	2.93216e-10	139.335	141.586	105.476	198.897	99.4485	209.976	336.817	175.013	5016.71	5656.18	326.63	191.413	69.6049	88.1383	422.387	456.143	63.0314	71.5325	147.629	1752.1	120.116	206.933	1483.76	216.234	7337.26	935.298	874.654	7262.07	14259.8	6036.81	1365.35	12896.2	7359.07	1593	11943.7	5593.29	7317.92	4421.88	8015.46	11660.2	7228.56	14885.7	7801.04
PH_hs_0049426	KIAA0226L	KIAA0226-like	1.39863	up	9.03732e-13	3.71497e-10	4876.73	4860.21	2866.93	919.146	2684.11	930.186	1992.28	1579.52	1975.36	2202.36	2088.61	1463.02	2676.02	3927.9	2096.11	2123.85	2920.85	4285.56	2580.36	1000.5	2325.03	2295.67	1085.3	2286.73	2110.72	1017.25	908.341	2115.52	465.6	928.378	964.674	455.052	1070.88	967.316	1072.99	1011.84	1040.31	850.531	1303.86	1004.12	600.107	699.125	729.397
PH_hs_0024021	MICAL3	microtubule associated monoxygenase, calponin and LIM domain containing 3	1.3853	up	9.24809e-13	3.72327e-10	2443.19	2475.03	7099.02	2006.05	7023.68	1975	5850.27	4613.07	2702.47	2876.37	6057.87	4117.97	7755.3	5329.17	6518.4	6499.49	8447.4	4831	5492.57	2745.77	4554.91	6165.32	3157.93	6190.56	3144.4	2629.69	2563.81	3087.37	798.763	1737.3	1665.61	680.067	2038.29	1755.03	1757.98	1683.62	1598.09	1288.95	1855.08	1600.28	2425.82	1321.86	1387.82
PH_hs_0049473	KRT18|KRT18P55	keratin 18|keratin 18 pseudogene 55	-3.19101	down	9.31264e-13	3.72327e-10	37.248	31.3123	41.1858	30.1359	46.2084	30.4314	56.1362	71.5461	1384.93	1232.73	46.6614	63.1147	49.8521	80.4741	142.419	127.943	70.1671	111.131	205.672	115.18	172.444	71.1333	123.279	108.117	628.683	141.37	113.091	898.867	2799.81	1041.25	215.048	2207.96	724.267	261.595	1640.14	578.196	953.775	1085.52	1195.82	2217.14	1535.07	2010.35	1563.97
PH_hs_0032101	ROPN1B	rhophilin associated tail protein 1B	-1.94002	down	1.01976e-12	4.02197e-10	46.9049	51.7333	113.512	84.3806	97.4395	85.2078	45.1291	71.5461	110.111	139.926	40.5752	77.6	26.337	58.7589	49.9075	53.4021	19.0284	45.9852	32.8065	35.1396	35.6782	45.2667	39.6255	39.5266	71.934	54.2944	52.9364	69.2857	415.936	225.745	79.1216	458.066	227.627	88.8252	330.519	136.18	162.725	120.127	160.236	340.947	171.19	641.107	247.123
PH_hs_0008717	CDCP1	CUB domain containing protein 1	-1.82441	down	1.15305e-12	4.48705e-10	41.3867	38.1193	21.0951	29.1314	15.068	29.417	15.4099	20.9135	45.5633	59.1238	18.2588	28.9707	11.2873	15.3284	15.8243	18.9133	16.6498	12.7737	23.974	37.0918	16.6498	21.9867	37.4241	23.2509	54.1968	23.5617	33.6868	45.2667	205.899	124.16	37.532	229.033	112.951	35.1396	125.501	61.6235	72.4267	56.9943	72.3351	122.189	96.8824	161.485	100.901
PH_hs_0000353	WFDC2	WAP four-disulfide core domain 2	-3.05898	down	1.21375e-12	4.58015e-10	1016.73	1029.22	339.531	344.554	322.454	359.09	509.628	530.542	4898.05	6525.3	460.528	587.691	385.648	343.612	636.624	704.241	396.028	332.115	373.489	1703.3	310.4	561.307	1760.03	508.033	4535.78	2548.76	2775.55	3967.76	22912.7	5890.08	1473.89	22771.7	5551.85	1366.54	6887.24	4262.67	4607.09	4363.14	4213.75	9148.42	8160.7	20383.9	6165.25
PH_hs_0028789	SEC31B	SEC31 homolog B (S. cerevisiae)	1.05446	up	1.22405e-12	4.58015e-10	100.708	127.972	105.476	94.4259	99.4485	98.3948	190.423	85.8553	160.421	158.649	160.272	64.1493	161.784	143.065	133.898	121.267	191.473	201.824	129.964	145.439	123.684	116.4	197.027	122.067	84.7441	88.1003	92.6388	90.5333	58.976	40.4461	50.719	54.2447	37.9378	51.7333	40.237	103.467	47.0303	99.9593	52.1912	45.3283	46.0897	46.415	49.5956
PH_hs_0029657	SHMT1	serine hydroxymethyltransferase 1 (soluble)	-1.1903	down	1.36113e-12	5.02862e-10	429.042	396.168	293.323	316.427	279.26	378.363	270.774	399.557	250.598	286.75	304.314	510.091	190.943	258.028	264.144	273.686	202.176	217.152	267.499	420.699	234.287	504.4	230.048	575.461	700.617	477.381	474.022	733.505	877.397	680.999	537.621	812.665	775.138	599.326	1164	805.671	745.901	735.666	783.783	1163.75	1275.46	1022.1	912.388
PH_hs_0005795	TMEM125	transmembrane protein 125	-2.63297	down	1.40905e-12	5.14055e-10	177.963	183.789	109.494	101.458	112.507	102.452	96.8624	151.898	1085.93	1319.45	99.4091	145.888	138.269	108.576	181.371	162.432	160.552	113.686	162.771	195.22	128.441	121.573	227.847	142.993	551.822	124.98	116.701	498.857	2879.48	1660.17	196.79	3010.58	1719.27	205.957	1695.7	741.004	938.725	728.651	1030.09	1625.9	1096.75	1732.82	1643.5
PH_hs_0013959	BTBD11	BTB (POZ) domain containing 11	-1.71206	down	1.43136e-12	5.15749e-10	393.173	348.519	185.838	237.069	183.829	250.552	140.891	417.169	603.714	644.45	110.567	402.485	149.556	72.8099	244.668	230.297	159.362	81.7514	122.393	295.758	115.359	250.907	257.566	272.036	656.274	499.918	443.944	722.419	948.789	602.928	571.095	846.819	590.622	637.394	1380.51	688.51	1118.38	634.829	1209.55	1409.12	459.016	1525.89	1001.32
PH_hs_0014802	PPP1R1B	protein phosphatase 1, regulatory (inhibitor) subunit 1B	-3.85185	down	1.63031e-12	5.70001e-10	267.634	258.667	87.3942	110.498	86.3896	138.97	215.739	127.682	3784.6	4276.62	174.473	122.091	90.2982	94.5251	289.707	278.136	95.1418	117.518	160.247	343.587	164.12	122.867	413.867	132.53	1007.08	190.543	194.902	946.905	12225.6	4728.43	303.299	12052.4	4411.13	323.089	6032.68	2535.69	3084.25	2225.41	3277.97	6377.49	2847.21	9433.84	7120.39
PH_hs_0048243	ADRBK2	adrenergic, beta, receptor kinase 2	1.45275	up	1.64052e-12	5.70001e-10	3835.16	3640.39	8057.34	2450.05	7880.54	2497.4	6781.47	3531.08	4709.16	4498.34	6083.23	3096.76	11476.3	11585.7	5168.46	4990.88	12927.4	15486.8	9262.79	3457.35	8517.57	5923.47	4784.78	6553.28	2803.45	2718.82	2456.73	2993.14	2035.19	2116.36	2641.44	1789.07	1783.94	3389.02	1487.81	2606.45	2249.93	3573.11	2596.74	1738.24	1023.38	1407.92	1172.34
PH_hs_0020590	CEACAM6	carcinoembryonic antigen-related cell adhesion molecule 6 (non-specific cross reacting antigen)	-4.47446	down	1.69373e-12	5.81567e-10	12.416	14.9754	18.0816	20.0906	15.068	21.302	44.0284	15.4099	1741.85	2011.19	48.6902	16.5547	9.40606	11.4963	62.08	68.9778	10.7034	10.2189	18.9268	125.917	15.4605	20.6933	147.495	20.9258	335.035	46.099	48.124	315.943	4293.87	1700.62	135.927	4300.4	1897.75	147.391	1871.98	769.153	1712.84	557.668	1862.4	1792.44	377.183	1038.53	1404.07
PH_hs_0006666	TLR10	toll-like receptor 10	1.786	up	1.80961e-12	6.08917e-10	1098.13	1025.14	3484.72	872.937	2913.14	1039.74	2584.47	899.279	686.297	936.127	2520.73	1077.09	3304.35	4339.21	1958.56	2061.55	3018.37	2819.15	3014.41	1698.42	3334.72	1510.61	1450.73	1341.58	1649.55	1276.43	1396.8	1519.67	274.187	551.195	1118.86	281.269	525.093	1098.11	404.286	1251.49	1063.83	1288.07	1117.99	440.472	293.469	350.046	252.253
PH_hs_0024774	SHROOM3	shroom family member 3	-1.58202	down	1.81511e-12	6.08917e-10	17.9342	19.0597	15.068	13.0589	15.068	20.2876	16.5106	19.8128	26.5786	27.5911	16.2301	19.6587	13.1685	16.6058	17.0416	17.8007	14.2713	14.051	13.8797	11.7132	8.3249	14.2267	16.5106	13.9506	44.3429	13.3175	12.031	44.3429	93.12	43.2679	17.2444	82.3715	39.6622	21.4742	77.6	68.4706	57.377	48.226	69.5882	77.8463	44.2085	82.1931	59.8568
PH_hs_0045931	CITED2	Cbp/p300-interacting transactivator, with Glu/Asp-rich carboxy-terminal domain, 2	-1.29433	down	1.91905e-12	6.35989e-10	1821.01	1694.95	679.063	823.715	576.601	972.789	1447.43	1783.15	2031.36	1872.25	1231.46	1594.42	1224.67	955.47	860.599	888.923	1164.3	1095.98	1900.25	1997.1	1684.01	715.213	2209.12	883.536	1463.31	1666.74	1686.75	1429.13	4135.56	2348.69	1537.8	4204.97	2382.32	1639.85	2170.88	3850.33	2713.65	3727.43	2973.06	2315.68	1994.08	4934.49	5122.88
PH_hs_0003641	RIPK4	receptor-interacting serine-threonine kinase 4	-2.79767	down	1.93939e-12	6.35989e-10	12.416	9.52983	13.0589	8.03625	9.04078	7.10065	6.60426	5.50355	108.213	95.5835	6.08627	13.4507	2.82182	8.94156	9.73804	8.90036	7.13563	11.4963	7.57073	24.4025	4.75709	18.1067	22.0142	10.4629	88.6857	17.4152	15.6403	108.086	247.285	97.823	19.2732	223.006	88.8089	24.4025	115.921	61.6235	79.0109	71.9006	96.1416	124.16	84.6545	186.627	122.279
PH_hs_0025469	DENND5B	DENN/MADD domain containing 5B	1.18872	up	2.007e-12	6.46164e-10	1012.59	978.849	2561.55	1066.81	2480.19	1055.97	2619.69	1328.56	1064.09	1193.32	2403.06	1297.47	2545.28	2624.99	1302.46	1356.19	2498.66	2543.24	3227.66	1193.77	3334.72	1144.6	1274.62	1041.64	1476.12	1035.69	1004.59	1424.51	443.872	760.01	886.567	445.007	805.316	938.033	579.605	1013.36	966.943	818.088	1079.53	630.654	546.492	723.3	572.06
PH_hs_0020156	KRT5	keratin 5	-3.40065	down	2.0147e-12	6.46164e-10	52.4231	58.5404	27.1223	43.1948	22.0997	53.7621	38.5248	58.3376	1038.46	818.865	37.532	54.8373	45.1491	48.5399	109.553	100.129	53.5172	71.5325	253.62	133.726	233.097	45.2667	187.121	55.8022	486.786	51.2211	48.124	606.943	2432.5	738.376	92.3085	2149.7	742.373	97.6101	761.63	282.251	625.503	419.128	816.746	781.42	1448.53	3403.76	1278.37
PH_hs_0024244	ANKFN1	ankyrin-repeat and fibronectin type III domain containing 1	-2.12224	down	2.1588e-12	6.84855e-10	1.37956	6.80702	6.02718	2.00906	6.02718	3.04314	6.60426	3.30213	4.74618	11.8248	4.05752	4.13867	3.76242	3.8321	7.30353	6.67527	3.56782	6.38683	6.30894	4.8805	5.94636	6.46667	11.0071	2.32509	19.7079	6.14653	6.0155	18.4762	36.2133	31.9806	6.08627	41.1858	34.4889	5.8566	40.237	10.651	24.4558	19.2904	32.0472	45.3283	18.8121	40.6131	49.5956
PH_hs_0004989	PAX6	paired box 6	-4.52437	down	2.19837e-12	6.8991e-10	6.89778	8.16842	16.0725	13.0589	11.0498	19.2732	47.3305	16.5106	1347.91	1428.83	36.5176	14.4853	6.58424	16.6058	66.949	61.19	3.56782	14.051	20.1886	124.941	20.2176	31.04	107.869	29.0637	481.859	55.3188	49.3271	516.41	4032.1	1477.69	144.042	3814.2	1247.64	170.818	1736.9	900.769	1301.8	958.382	1512.63	1707.69	664.068	1693.18	1687.11
PH_hs_0042814	CXCL17	chemokine (C-X-C motif) ligand 17	-3.92294	down	2.25456e-12	6.95496e-10	67.5982	68.0702	62.2809	47.2129	74.3353	51.7333	78.1504	45.1291	1411.51	1656.45	69.9921	51.7333	26.337	62.5909	88.8596	110.142	30.9211	54.9268	50.4715	286.974	40.4352	63.3733	167.308	53.4772	946.966	190.543	199.715	858.219	8728.45	3081.43	300.256	9222.6	3329.9	262.571	3684.56	1758.17	2223.59	1466.95	2123.36	4193.85	1409.97	4325.29	3361.38
PH_hs_0004513	PDE8B	phosphodiesterase 8B	-1.20246	down	2.28468e-12	6.95496e-10	84.1529	84.407	73.3307	79.3579	77.3489	82.1647	67.1433	96.8624	103.467	118.248	62.8915	105.536	70.5455	90.693	76.6871	82.3283	73.7349	70.2551	92.1106	66.3748	91.5739	76.3067	90.2582	62.7775	121.204	59.4165	66.1705	110.857	431.456	251.142	79.1216	451.034	259.529	81.0163	164.78	231.278	128.863	216.579	140.092	167.517	168.368	220.471	174.44
PH_hs_0009341	HSD17B2	hydroxysteroid (17-beta) dehydrogenase 2	-4.53918	down	2.35479e-12	6.95667e-10	30.3502	34.0351	38.1722	72.3262	36.1631	85.2078	197.027	37.4241	3478	3179.88	196.79	33.1093	23.5152	37.0436	297.01	302.612	35.6782	44.7078	58.0423	712.553	51.1387	126.747	800.216	131.368	2522.62	598.263	578.691	3011.62	16760.6	8141.89	828.748	14584.8	6825.35	868.73	8542.71	2355.39	3522.57	2733.98	4538.8	8171.9	3161.38	12979.7	6342.25
PH_hs_0024496	C2orf88	chromosome 2 open reading frame 88	-1.18284	down	2.46756e-12	7.13053e-10	26.2116	31.3123	14.0634	45.2039	21.0951	54.7765	15.4099	41.827	27.5278	33.5035	14.2013	47.5947	16.9309	22.9926	26.7796	23.3634	17.8391	30.6568	25.2358	23.4264	15.4605	19.4	23.1149	18.6007	27.5911	45.0746	43.3116	24.9429	49.664	63.0206	57.8196	59.2673	73.2889	67.3509	94.8444	71.5137	76.1891	54.3638	89.7322	92.6273	79.9515	47.3819	96.6259
PH_hs_0047659	MS4A1	membrane-spanning 4-domains, subfamily A, member 1	1.7783	up	2.53726e-12	7.25168e-10	3613.06	3418.48	5933.76	7614.34	5719.8	7741.74	5171.13	3957.05	4072.22	3536.59	4137.65	3708.25	12926.7	5543.77	7013.82	6809.89	14622.1	6890.11	12596.4	6775.11	10991.3	3911.04	10986.2	4388.61	2572.87	3820.07	3830.67	2605.14	736.683	1986.56	2822	740.339	1721.86	2888.28	1588.4	3676.11	3545.14	5716.97	3926.24	1798.35	1099.57	880.917	1052.62
PH_hs_0049575	CPT1B|CHKB-CPT1B	carnitine palmitoyltransferase 1B (muscle)|CHKB-CPT1B readthrough (non-protein coding)	1.77261	up	2.57758e-12	7.25168e-10	560.1	465.6	434.962	581.623	491.216	623.843	1175.56	128.783	833.429	604.048	912.941	127.264	618.919	611.858	747.394	710.916	764.702	754.923	511.024	1139.11	506.63	741.08	1152.44	1043.97	885.872	868.71	559.442	1251.76	166.581	175.893	416.91	148.671	125.884	598.35	198.311	247.255	197.527	416.497	262.787	230.583	241.736	71.5564	159.048
PH_hs_0045495	FAM159A	family with sequence similarity 159, member A	1.42119	up	2.71487e-12	7.54632e-10	1689.96	1737.15	2514.34	715.226	2425.94	715.137	2821.12	2767.18	3048.94	2815.28	2374.66	2404.57	3834.85	3176.81	2733.95	2579.99	4761.85	4387.75	2386.04	1019.05	2036.03	2682.37	1608.14	3110.98	1438.68	1429.07	1423.27	1756.16	389.035	903.922	1011.34	377.704	765.653	1167.42	808.573	804.149	709.217	1089.91	875.346	937.112	823.03	591.791	712.295
PH_hs_0045245	NA	NA	-3.98697	down	2.76045e-12	7.6006e-10	463.531	462.877	235.06	552.492	222.001	559.937	1150.24	429.277	24695.3	26278.6	1061.04	384.896	261.488	242.7	1807.62	1953.63	287.804	233.758	441.626	2723.32	415.056	506.987	3640.05	495.245	6619.9	4228.82	4035.2	6072.2	49409.5	22869.9	5862.1	49375.7	24982	6152.36	31657	19900.6	20275.7	16857.2	21739.9	31815.5	19047.3	31560.2	30719.3
PH_hs_0024014	TCF4	transcription factor 4	1.56379	up	2.79124e-12	7.61357e-10	2325.93	2274.91	14532.5	2663.01	14209.1	2675.93	6433.65	3338.45	6654.14	7118.51	5964.55	3612.02	8584.91	6100.7	12233.4	11987.7	9344.11	5737.93	7336.04	5297.3	8448.59	13078.2	4451.27	13999.4	5784.28	3064.05	2711.79	6401.08	1534.41	1838.88	2738.82	1341.05	1549.41	3083.5	2091.37	2221.49	2002.55	2537.56	2181.04	2132.4	2294.14	1921.39	1540.88
PH_hs_0033488	LRRC26	leucine rich repeat containing 26	-3.62178	down	2.82426e-12	7.63231e-10	257.977	266.835	238.074	358.617	206.933	368.22	539.348	543.75	12219.5	15880.7	523.42	708.747	297.232	300.181	843.558	825.508	315.157	266.97	358.348	956.579	296.129	501.813	1152.44	420.842	2791.63	557.286	718.251	2562.65	29000.7	11507.4	1133.06	30563.9	10599.3	1055.16	10570.8	7287.55	5935.22	6175.56	6551.36	11565.6	12354.9	21248.4	12688.8
PH_hs_0023308	CD22	CD22 molecule	2.01329	up	2.92535e-12	7.83296e-10	17.9342	23.1439	71.3217	101.458	81.367	100.424	133.186	243.257	151.878	122.189	98.3948	229.696	391.292	174.999	197.195	189.133	465.005	226.094	194.315	188.387	170.066	104.76	325.81	125.555	165.547	478.405	470.412	209.705	19.6587	31.04	38.5464	25.1133	23.28	40.0201	27.7827	47.1686	28.2182	78.9153	35.7097	32.5181	46.0897	18.3726	44.465
PH_hs_0012007	PIGR	polymeric immunoglobulin receptor	-5.2925	down	3.00883e-12	7.95732e-10	108.985	106.189	28.1269	502.265	29.1314	529.506	333.515	36.3234	5776.1	6911.57	305.328	41.3867	12.2279	21.7152	1371.85	1368.43	15.4605	14.051	73.1837	700.84	57.0851	112.52	816.726	102.304	2970.97	733.486	796.453	2792.68	25892.5	17116.2	1678.8	23043.9	17598.8	1615.45	16180.1	6984	11726.5	4760.34	12313.5	16617.7	15696.8	18681.1	19991.3
PH_hs_0001210	FAM59A	family with sequence similarity 59, member A	-2.02171	down	3.02632e-12	7.95732e-10	46.9049	42.2035	26.1178	100.453	26.1178	122.74	28.6184	22.0142	143.335	177.371	31.4457	26.9013	10.3467	30.6568	32.8659	33.3763	13.082	19.1605	23.974	67.3509	29.7318	46.56	45.1291	47.6644	78.8317	73.7584	68.5767	75.7524	512.16	140.15	130.855	531.397	155.2	136.654	249.086	197.804	218.221	139.417	217.921	242.408	157.081	252.381	173.585
PH_hs_0002122	SLC31A2	solute carrier family 31 (copper transporters), member 2	-2.29415	down	3.40382e-12	8.79086e-10	718.748	624.884	134.607	222.001	109.494	261.71	126.582	474.406	363.557	365.582	121.725	571.136	110.051	131.569	153.374	203.596	99.8988	103.467	257.405	885.323	220.015	214.693	565.765	226.697	1247.51	352.401	338.071	1219.43	3452.68	1090.16	543.707	3345.09	1133.82	619.824	1612.36	1087.92	2267.8	969.781	2136.17	1565.8	1115.56	1595.51	1628.96
PH_hs_0000943	PCOLCE2	procollagen C-endopeptidase enhancer 2	1.84969	up	3.41691e-12	8.79086e-10	462.151	344.435	236.065	213.965	272.228	191.718	461.197	171.711	345.522	226.641	376.335	157.269	313.222	238.867	444.298	416.092	391.271	353.83	307.876	273.308	284.236	259.96	224.545	474.319	192.152	505.04	289.947	335.343	23.7973	147.675	273.882	17.077	94.8444	392.392	76.642	174.22	121.338	291.986	166.645	84.7441	161.784	58.9857	97.481
PH_hs_0014287	CLDN7	claudin 7	-2.08504	down	3.43369e-12	8.79086e-10	93.8098	87.1298	71.3217	44.1994	69.3126	47.6758	52.834	70.4454	169.913	193.138	49.7046	68.288	43.2679	51.0947	76.6871	77.8781	48.7602	44.7078	83.278	73.2075	85.6276	64.6667	103.467	58.1273	306.458	47.1234	61.3581	290.076	369.376	537.086	78.1072	389.758	489.742	74.1836	373.63	206.933	271.835	236.746	314.063	407.954	596.344	591.791	471.158
PH_hs_0004626	KRT15	keratin 15	-3.72795	down	3.56467e-12	9.02607e-10	55.1822	62.6246	48.2175	31.1405	44.1994	30.4314	40.7262	84.7546	2895.17	3069.51	47.6758	104.501	31.04	62.5909	76.6871	81.2158	29.7318	48.5399	50.4715	173.746	35.6782	65.96	132.085	63.9401	1051.42	82.9782	83.014	1001.41	2776.01	704.514	209.976	2475.16	757.893	234.264	1906.47	681.663	1185.16	676.041	1284.63	1882.11	1125.91	3780.88	1087.68
PH_hs_0023859	CCL28	chemokine (C-C motif) ligand 28	-2.81171	down	3.61543e-12	9.02607e-10	37.248	32.6737	45.2039	34.154	38.1722	35.5033	85.8553	55.0355	219.273	279.853	81.1503	48.6293	33.8618	30.6568	82.7733	78.9907	36.8674	22.9926	45.4244	110.299	46.3816	63.3733	77.0496	66.2652	504.523	77.8561	87.8264	474.838	1443.36	582.235	148.099	1619.3	571.653	139.582	618.884	548.526	637.731	677.794	618.969	671.055	454.313	1280.28	831.154
PH_hs_0048660	FBXO41	F-box protein 41	1.09519	up	3.61835e-12	9.02607e-10	589.07	623.523	556.51	442.998	473.134	473.715	670.332	527.24	359.76	414.852	646.159	566.997	850.308	777.916	679.228	686.44	882.44	591.421	717.958	455.839	687.399	561.307	597.685	506.87	320.254	277.618	288.744	290.076	123.125	236.092	200.847	119.539	251.769	227.431	258.667	305.075	210.696	220.963	226.162	263.101	365.896	156.65	281.327
PH_hs_0012708	CHST9	carbohydrate (N-acetylgalactosamine 4-0) sulfotransferase 9	-1.45606	down	3.88162e-12	9.60075e-10	53.8027	49.0105	24.1087	32.145	28.1269	30.4314	19.8128	30.8199	43.6648	53.2114	20.2876	33.1093	16.9309	20.4379	20.6933	21.1384	13.082	17.8831	23.974	23.4264	16.6498	21.9867	26.417	22.0884	41.3867	31.7571	32.4837	37.8762	158.304	51.7333	38.5464	166.752	64.6667	43.9245	68.9778	103.467	79.0109	75.4079	94.3103	69.9632	40.4461	102.5	65.8424
PH_hs_0022812	PLEK2	pleckstrin 2	-1.84647	down	3.96121e-12	9.62499e-10	17.9342	12.2526	20.0906	12.0544	8.03625	10.1438	11.0071	17.6113	28.4771	35.4743	12.1725	18.624	11.2873	12.7737	13.3898	14.4631	10.7034	12.7737	20.1886	24.4025	22.5962	20.6933	18.7121	16.2757	98.5397	22.5373	25.2651	89.6095	110.709	39.5055	34.4889	126.571	51.7333	36.1157	50.7753	70.7529	60.1988	74.5311	62.2631	52.226	119.457	187.594	74.3934
PH_hs_0034865	PKP3	plakophilin 3	-1.85467	down	3.97366e-12	9.62499e-10	16.5547	12.2526	11.0498	9.04078	16.0725	7.10065	4.40284	15.4099	41.7664	47.299	8.11503	10.3467	4.70303	8.94156	7.30353	8.90036	10.7034	12.7737	12.6179	13.6654	9.51418	10.3467	8.80567	10.4629	37.4451	14.3419	15.6403	40.6476	79.6693	35.743	19.2732	87.3942	34.4889	25.3786	58.4395	50.2118	49.8521	42.965	51.2755	70.9486	47.9709	92.8299	55.5813
PH_hs_0031505	ZG16B	zymogen granule protein 16 homolog B (rat)	-4.09782	down	3.99035e-12	9.62499e-10	78.6347	74.8772	68.3081	153.693	63.2854	176.502	170.61	49.5319	2842.96	2911.85	160.272	48.6293	32.9212	49.8173	447.95	452.806	38.0567	61.3136	41.639	354.325	40.4352	106.053	275.177	123.23	2046.67	807.245	756.75	2379.73	10942.6	3537.62	1435.35	10848.9	3354.04	1782.36	4416.49	2662.75	3624.16	2640.15	4187.2	4692.46	7316.03	7950.49	7137.49
PH_hs_0015393	AQP5	aquaporin 5	-4.77803	down	4.09075e-12	9.64499e-10	28.9707	16.3368	21.0951	33.1495	9.04078	37.532	90.2582	18.7121	2242.09	2285.14	64.9203	19.6587	5.64364	10.2189	159.46	165.769	10.7034	12.7737	26.4976	193.268	21.4069	36.2133	201.43	34.8764	676.968	74.7828	67.3736	705.79	7349.24	2697.66	251.566	7108.06	2543.56	271.356	5188.66	1342.02	1671.46	1395.05	1890.78	5160.52	1946.11	3206.5	3113.41
PH_hs_0032210	RASGRF1	Ras protein-specific guanine nucleotide-releasing factor 1	1.4874	up	4.09285e-12	9.64499e-10	166.926	160.646	104.471	36.1631	98.444	40.5752	164.006	33.0213	90.1774	109.379	173.459	40.352	44.2085	139.233	133.898	161.319	39.246	95.8025	114.823	135.678	135.577	174.6	84.7546	161.594	117.262	43.0257	44.5147	110.857	16.5547	26.337	39.5608	15.068	29.3156	48.805	30.6568	43.3647	30.0994	42.0881	28.3847	27.5911	39.5055	29.9763	38.4793
PH_hs_0022966	TMEM213	transmembrane protein 213	-2.87488	down	4.11126e-12	9.64499e-10	5.51822	4.08421	9.04078	2.00906	3.01359	5.0719	5.50355	4.40284	11.3908	8.86857	2.02876	6.208	0.940606	6.38683	9.73804	6.67527	8.3249	5.10947	3.78537	8.78491	7.13563	6.46667	8.80567	1.16255	24.6349	3.07327	6.0155	26.7905	252.459	33.8618	8.11503	233.051	32.7644	6.8327	64.1877	57.8196	27.2776	48.226	32.0472	67.007	45.1491	56.0847	104.322
PH_hs_0006411	SIGLEC5	sialic acid binding Ig-like lectin 5	1.95128	up	4.13083e-12	9.64499e-10	1149.17	935.284	1606.24	442.998	1934.73	407.78	1546.5	369.838	657.82	569.559	1291.3	337.301	1501.21	1360.4	1293.94	1130.35	1737.53	1696.34	759.597	1099.09	749.241	1915.43	871.762	2175.12	704.559	409.769	334.462	850.829	130.368	131.685	389.522	116.526	107.778	465.6	505.837	203.89	356.49	309.523	455.986	529.158	237.973	237.877	240.282
PH_hs_0002982	SP110	SP110 nuclear body protein	1.59242	up	4.43146e-12	1.02078e-09	3974.5	3501.53	7440.56	1206.44	6911.17	1354.2	6946.58	3608.12	6034.29	4996.95	6577.23	3077.1	8295.21	11142.5	4955.44	5247.87	9020.63	13835.2	4460.42	3327.53	4362.25	9720.69	2951	10871	6848.51	3800.61	2841.72	8020.51	949.824	1375.17	2926.48	871.933	1174.35	3494.44	1855.69	1599.17	1495.56	1697.55	1524.53	2144.22	1787.15	1689.31	1487.87
PH_hs_0015182	SLC35B4	solute carrier family 35, member B4	1.22287	up	4.45846e-12	1.02078e-09	68.9778	66.7088	92.4168	83.3761	98.444	91.2941	48.4312	74.8482	45.5633	33.5035	46.6614	63.1147	55.4958	47.2626	57.211	54.5147	64.2207	54.9268	46.6862	39.044	44.0031	63.3733	49.5319	86.0285	32.5181	61.4653	45.7178	44.3429	10.3467	26.337	42.6039	13.0589	21.5556	61.4943	15.3284	22.8235	24.4558	41.2113	32.9628	22.6641	21.6339	25.1414	20.5223
PH_hs_0000402	IRX3	iroquois homeobox 3	-2.24036	down	4.47679e-12	1.02078e-09	133.817	130.695	75.3398	74.3353	78.3534	78.1072	113.373	113.373	293.314	331.093	118.682	105.536	62.08	86.8609	122.943	125.718	66.5992	70.2551	133.75	127.869	133.198	109.933	137.589	97.6539	344.889	87.0759	98.6543	343.657	1205.39	497.581	84.1935	1135.12	497.502	93.7057	544.158	305.835	312.281	345.473	371.748	571.53	640.553	1394.38	747.354
PH_hs_0027104	CLDN10	claudin 10	-3.82462	down	4.654e-12	1.05067e-09	30.3502	29.9509	32.145	32.145	34.154	36.5176	83.6539	38.5248	583.78	947.952	75.064	43.456	25.3964	34.4889	131.464	132.393	26.164	30.6568	39.1154	348.468	30.9211	49.1467	322.508	43.0142	1321.42	164.932	173.247	1139.06	3539.59	1855.82	311.414	4624.86	1789.97	278.189	2757.2	979.129	1813.49	1125.86	1785.49	3134.55	1536.95	2699.8	1596.47
PH_hs_0003070	C21orf7	chromosome 21 open reading frame 7	2.32638	up	4.6799e-12	1.05067e-09	144.853	136.14	305.377	98.444	288.3	104.481	271.875	22.0142	88.2789	69.9632	246.494	21.728	211.636	802.186	258.058	254.773	241.422	1039.78	463.076	333.826	434.084	219.867	547.052	292.962	207.919	52.2455	39.7023	224.486	51.7333	41.3867	69.9921	43.1948	38.8	68.327	31.6148	63.1451	43.2679	99.9593	49.4443	41.3867	34.8024	29.9763	34.2039
PH_hs_0013132	VPREB1	pre-B lymphocyte 1	-1.53963	down	5.49565e-12	1.19848e-09	15.1751	13.614	27.1223	12.0544	24.1087	22.3163	13.2085	26.417	37.9694	33.5035	9.12941	25.8667	28.2182	19.1605	17.0416	14.4631	28.5425	11.4963	17.665	74.1836	11.8927	21.9867	82.5532	17.4382	26.6057	28.6838	33.6868	27.7143	161.408	63.0206	41.5895	150.68	62.08	43.9245	86.2222	65.4275	38.5648	71.0237	55.8537	79.8171	39.5055	55.1178	91.4953
PH_hs_0031289	ELF3	E74-like factor 3 (ets domain transcription factor, epithelial-specific )	-3.74571	down	5.53078e-12	1.19848e-09	19.3138	13.614	16.0725	12.0544	14.0634	11.1582	26.417	17.6113	332.232	452.297	28.4026	11.3813	7.52485	34.4889	41.3867	40.0516	4.75709	28.1021	26.4976	93.7057	23.7854	24.5733	69.3447	30.2262	942.039	60.4409	67.3736	873	898.091	540.849	59.8484	1155.21	522.507	50.7572	922.578	514.29	574.71	389.315	531.984	1124.34	548.373	1296.72	736.238
PH_hs_0044240	SLC13A2	solute carrier family 13 (sodium-dependent dicarboxylate transporter), member 2	-3.32299	down	5.57213e-12	1.19848e-09	24.832	27.2281	32.145	17.077	37.1676	22.3163	26.417	34.122	536.318	626.712	22.3163	26.9013	16.9309	29.3794	32.8659	32.2638	11.8927	24.27	23.974	54.6616	16.6498	36.2133	38.5248	26.7386	174.415	51.2211	48.124	170.905	1520.96	457.135	129.841	1597.2	551.822	152.272	986.765	368.98	432.679	254.282	530.152	920.361	344.262	1028.86	562.653
PH_hs_0021944	SCNN1A	sodium channel, non-voltage-gated 1 alpha subunit	-3.02088	down	5.59215e-12	1.19848e-09	13.7956	19.0597	8.03625	9.04078	10.0453	14.2013	19.8128	13.2085	415.765	316.312	9.12941	8.27733	11.2873	16.6058	23.1278	13.3505	13.082	12.7737	15.1415	47.8289	16.6498	18.1067	56.1362	25.576	158.649	43.0257	34.8899	239.267	639.424	237.033	42.6039	545.46	167.271	50.7572	333.393	120.965	189.062	226.224	248.137	425.691	182.478	472.852	282.182
PH_hs_0047925	KREMEN1	kringle containing transmembrane protein 1	-1.87854	down	5.61717e-12	1.19848e-09	42.7662	36.7579	26.1178	37.1676	33.1495	40.5752	26.417	28.6184	89.2281	85.7295	30.4314	33.1093	16.9309	17.8831	35.3004	26.7011	15.4605	26.8247	16.4033	71.2553	17.8391	58.2	36.3234	73.2404	124.16	105.516	76.9985	148.733	255.563	134.507	74.0497	257.16	127.609	103.467	204.059	178.784	142.972	152.569	158.405	189.196	123.219	270.754	181.28
PH_hs_0048604	SLC34A2	solute carrier family 34 (sodium phosphate), member 2	-4.29286	down	6.21065e-12	1.31351e-09	9.65689	12.2526	5.02265	8.03625	9.04078	11.1582	14.3092	5.50355	609.409	530.143	13.1869	6.208	3.76242	11.4963	25.5624	22.2509	5.94636	7.6642	17.665	167.889	9.51418	15.52	226.746	18.6007	498.611	232.544	187.684	660.524	875.328	522.977	74.0497	706.185	438.009	85.8969	869.886	353.765	849.367	571.697	1135.39	1174.59	232.33	2368.13	689.208
PH_hs_0017190	TMC4	transmembrane channel-like 4	-2.71988	down	6.37853e-12	1.33931e-09	9.65689	14.9754	6.02718	9.04078	8.03625	10.1438	8.80567	7.70496	57.9034	94.5981	10.1438	12.416	5.64364	7.6642	8.52078	12.238	5.94636	6.38683	3.78537	22.4503	4.75709	14.2267	19.8128	5.81273	83.7587	19.464	18.0465	78.5238	200.725	91.2388	27.3882	267.205	96.5689	21.4742	109.215	76.0784	75.2485	91.191	65.01	116.277	167.428	234.009	97.481
PH_hs_0031097	CLDN3	claudin 3	-3.63339	down	6.7268e-12	1.3959e-09	19.3138	25.8667	39.1767	29.1314	28.1269	28.4026	58.3376	24.2156	665.414	592.223	50.719	28.9707	27.2776	37.0436	79.1216	75.653	33.2996	28.1021	39.1154	116.156	33.2996	37.5067	148.596	31.3888	1207.11	36.8792	34.8899	1585.26	1982.42	1056.3	63.9059	1696.65	980.347	73.2075	1613.31	466.361	958.478	535.747	1157.36	1806.23	666.89	1773.44	1517.8
PH_hs_0036173	PHLDA1	pleckstrin homology-like domain, family A, member 1	-1.69039	down	6.74371e-12	1.3959e-09	15.1751	16.3368	11.0498	15.068	7.03172	17.2444	12.1078	14.3092	15.1878	13.7956	13.1869	15.52	5.64364	5.10947	10.9553	13.3505	3.56782	6.38683	11.3561	17.5698	8.3249	11.64	13.2085	13.9506	27.5911	14.3419	13.2341	27.7143	127.264	32.9212	12.1725	124.562	28.4533	15.6176	57.4815	29.6706	29.1588	37.704	36.6254	56.1676	47.9709	59.9526	60.7118
PH_hs_0030365	FUT2	fucosyltransferase 2 (secretor status included)	-2.1467	down	7.45689e-12	1.53265e-09	46.9049	54.4561	49.222	59.2673	40.1812	66.949	55.0355	59.4383	168.964	175.401	41.5895	51.7333	42.3273	47.2626	54.7765	58.9649	42.8138	54.9268	42.9008	63.4465	44.0031	50.44	73.7475	46.5019	189.196	50.1967	58.9519	192.152	885.675	224.805	49.7046	906.087	224.178	47.8289	617.926	149.114	244.558	142.047	260.04	689.778	316.984	456.414	319.806
PH_hs_0005168	LPHN1	latrophilin 1	-1.32239	down	7.78666e-12	1.58924e-09	121.401	100.744	93.4214	129.584	82.3715	133.898	111.172	147.495	295.212	298.575	94.3372	148.992	66.783	33.2115	121.725	107.917	59.4636	34.4889	92.1106	113.228	92.7632	98.2933	128.783	97.6539	180.328	141.37	127.529	179.219	306.261	207.874	201.861	284.282	223.316	211.814	225.136	272.361	217.28	242.007	220.668	230.583	337.678	382.923	262.515
PH_hs_0034663	RORC	RAR-related orphan receptor C	-2.69267	down	7.84798e-12	1.59063e-09	172.444	176.982	237.069	176.797	241.087	190.703	133.186	175.013	1770.32	1677.15	145.056	192.448	104.407	136.678	171.633	181.345	99.8988	108.576	177.912	889.228	147.47	206.933	860.755	188.333	830.69	242.788	155.2	742.743	5583.06	1499.33	622.829	5231.6	1619.25	676.438	2044.42	1393	1638.54	1359.1	1669.2	2048.64	1877.45	2612.77	1740.98
PH_hs_0030926	CHST15	carbohydrate (N-acetylgalactosamine 4-sulfate 6-O) sulfotransferase 15	1.41165	up	8.12652e-12	1.63478e-09	4140.05	4236.69	4438.02	3596.22	4415.92	3502.65	4619.68	1782.05	2468.01	2428.02	3721.76	1645.12	6608.7	5771.14	2249.49	2220.64	8261.87	8164.93	4411.21	4453.95	3942.44	7701.8	7195.34	8414.51	2955.21	1110.47	972.105	3469.83	1059.5	1269.82	1189.87	888.005	1124.34	1305.05	1102.69	1125.96	1078.88	1785.24	1334.99	1397.29	1185.16	1532.66	1127.87
PH_hs_0024046	TLR6	toll-like receptor 6	1.42985	up	8.19869e-12	1.63478e-09	830.492	776	1767.97	580.619	1751.9	585.297	1996.69	641.713	823.936	904.594	1766.03	593.899	2032.65	1457.47	1679.81	1654.35	2382.11	1440.87	3770.22	979.029	3844.92	1143.31	1247.1	925.387	643.464	484.552	549.817	653.133	432.491	393.173	443.284	417.885	362.133	464.624	445.481	531.027	555.898	572.574	650.1	440.472	228.567	426.437	401.04
PH_hs_0010817	DBNL	drebrin-like	1.06647	up	8.27074e-12	1.63478e-09	7921.41	7787.23	6058.33	6026.18	6080.42	6197.86	5175.53	2893.76	5056.58	5278.77	4471.38	2912.59	5851.51	7636.1	5157.51	5527.12	5840.52	7452.15	3337.43	3691.61	3549.98	6214.47	4067.12	5720.89	3058.67	2425.83	2111.44	3416.25	1541.65	2260.28	2511.6	1455.57	1992.6	2688.18	3221.84	1773.39	2336.47	1623.02	2602.23	3326.7	2270.62	2286.9	1688.82
PH_hs_0020945	TFAP2C	transcription factor AP-2 gamma (activating enhancer binding protein 2 gamma)	-2.64359	down	8.28982e-12	1.63478e-09	38.6276	39.4807	54.2447	47.2129	40.1812	57.8196	44.0284	67.1433	283.821	401.056	34.4889	91.0507	25.3964	33.2115	46.2557	52.2896	21.4069	22.9926	50.4715	153.248	46.3816	288.413	100.165	277.849	621.785	111.662	120.31	545.971	1286.09	429.857	167.373	1493.74	469.911	146.415	651.457	472.447	461.838	555.914	467.889	765.653	559.661	1104.29	530.16
PH_hs_0017511	TRIO	triple functional domain (PTPRF interacting)	1.06328	up	8.46714e-12	1.65854e-09	685.639	650.751	1368.17	524.365	1214.48	546.75	648.318	477.708	428.105	504.523	689.778	529.749	962.24	1273.53	1056.58	1150.37	1015.64	961.857	982.933	548.569	976.392	838.08	583.376	671.952	491.713	392.354	407.851	446.2	192.448	322.628	416.91	189.856	344.027	389.464	275.911	354.525	320.747	297.247	358.929	273.94	492.878	322.971	348.024
PH_hs_0001608	CABLES1	Cdk5 and Abl enzyme substrate 1	-1.1423	down	8.69922e-12	1.69264e-09	71.7369	66.7088	30.1359	27.1223	27.1223	30.4314	34.122	33.0213	49.3602	63.0654	36.5176	40.352	18.8121	34.4889	26.7796	26.7011	22.5962	20.4379	30.2829	32.2113	26.164	29.7467	23.1149	30.2262	34.4889	63.5142	60.155	34.181	120.021	90.2982	65.9346	102.462	105.191	81.9925	55.5654	103.467	95.9418	67.5164	100.72	56.1676	101.585	119.905	65.8424
PH_hs_0012787	DNER	delta/notch-like EGF repeat containing	-2.38672	down	9.15907e-12	1.77031e-09	4.13867	4.08421	8.03625	3.01359	5.02265	5.0719	5.50355	8.80567	18.9847	11.8248	3.04314	4.13867	7.52485	5.10947	7.30353	4.45018	5.94636	3.8321	6.30894	3.9044	5.94636	2.58667	6.60426	5.81273	10.8394	4.09769	6.0155	12.0095	146.923	23.5152	22.3163	114.517	18.1067	26.3547	66.1037	41.8431	22.5745	85.0531	31.1316	73.9048	50.7927	39.6461	52.1609
PH_hs_0016286	CLVS1	clavesin 1	-2.59941	down	9.56766e-12	1.83712e-09	42.7662	35.3965	48.2175	23.1042	44.1994	27.3882	38.5248	72.6468	241.106	247.335	33.4745	69.3227	33.8618	35.7663	57.211	56.7398	27.3533	42.1531	47.948	49.7811	38.0567	58.2	61.6397	49.9895	191.167	87.0759	79.4047	192.152	1300.58	429.857	68.9778	1143.16	456.978	67.3509	770.252	154.439	139.21	168.353	410.204	726.237	286.885	658.512	518.188
PH_hs_0012419	RALGPS2	Ral GEF with PH domain and SH3 binding motif 2	1.06008	up	1.03314e-11	1.94536e-09	26.2116	25.8667	74.3353	61.2764	58.2628	65.9346	55.0355	36.3234	24.6801	33.5035	56.8052	39.3173	33.8618	35.7663	60.8627	64.5276	29.7318	28.1021	59.3041	42.9484	57.0851	41.3867	49.5319	33.7139	36.4597	23.5617	30.0775	32.3333	14.4853	24.4558	25.3595	12.0544	20.6933	23.4264	22.0346	29.6706	20.6933	32.4429	25.6378	20.6933	17.8715	13.5377	28.2182
PH_hs_0003442	GMIP	GEM interacting protein	1.68028	up	1.05364e-11	1.97126e-09	695.296	683.425	701.162	434.962	580.619	473.715	673.634	650.519	351.217	422.735	553.851	663.221	634.909	1135.58	635.407	650.839	587.5	1029.56	440.364	452.911	412.677	838.08	417.169	909.112	469.049	468.161	516.13	422.181	52.768	163.665	376.335	58.2628	165.547	377.751	137.956	320.29	161.784	266.558	148.333	165.547	240.795	141.179	139.381
PH_hs_0024927	KIAA0226L	KIAA0226-like	1.53025	up	1.07597e-11	1.97505e-09	1678.92	1798.41	1343.06	514.32	1235.57	550.808	1534.39	906.984	990.053	1144.05	1211.17	840.149	995.161	1628.64	1713.89	1643.23	1056.07	1747.44	1302.17	322.113	1378.37	1056.65	460.096	1292.75	1253.42	396.451	398.226	1151.99	130.368	400.698	359.09	131.594	415.591	376.775	467.516	672.533	479.709	513.826	501.768	467.078	318.865	192.429	572.06
PH_hs_0002306	LRRC16B	leucine rich repeat containing 16B	1.82628	up	1.12266e-11	2.02259e-09	33.1093	39.4807	107.485	14.0634	81.367	16.2301	130.984	16.5106	16.137	26.6057	112.596	22.7627	177.775	144.342	52.342	57.8523	143.902	103.467	84.5398	41.9723	97.5203	128.04	35.2227	115.092	88.6857	20.4884	20.4527	72.0571	12.416	14.1091	15.2157	17.077	16.3822	11.7132	15.3284	14.4549	10.3467	14.9062	14.6501	16.7517	21.6339	13.5377	18.8121
PH_hs_0033694	FMO6P	flavin containing monooxygenase 6 pseudogene	-2.62173	down	1.15564e-11	2.05662e-09	64.8391	65.3474	60.2718	55.2492	56.2537	55.7908	63.8411	64.9418	260.091	294.634	65.9346	54.8373	47.9709	65.1457	87.6423	87.891	42.8138	61.3136	59.3041	128.845	53.5172	67.2533	148.596	54.6397	314.342	65.563	66.1705	302.086	1605.8	637.731	85.2078	1593.19	684.604	83.9447	715.644	642.102	718.623	543.638	812.168	761.712	174.012	883.818	732.818
PH_hs_0015717	WNT5B	wingless-type MMTV integration site family, member 5B	-1.33922	down	1.16484e-11	2.06043e-09	524.231	416.59	217.983	238.074	194.879	253.595	278.479	780.403	1162.81	1233.72	210.991	717.024	290.647	180.109	204.499	203.596	291.372	181.386	243.525	385.56	234.287	283.24	379.745	254.598	355.728	676.119	658.096	388.924	819.456	1034.67	631.958	564.546	974.311	679.366	685.946	652.753	564.364	623.43	672.076	696.676	637.731	1208.72	965.404
PH_hs_0042152	CCDC64B	coiled-coil domain containing 64B	-3.25627	down	1.26729e-11	2.21479e-09	24.832	23.1439	24.1087	28.1269	24.1087	30.4314	35.2227	26.417	564.795	611.931	31.4457	24.832	15.9903	22.9926	48.6902	46.7269	26.164	28.1021	31.5447	111.275	20.2176	28.4533	160.704	27.9011	289.707	27.6594	27.6713	245.733	1388.52	522.036	57.8196	1399.31	543.2	54.6616	738.637	329.42	371.539	284.972	419.361	708.5	504.165	773.583	538.711
PH_hs_0028446	XBP1	X-box binding protein 1	-1.607	down	1.30365e-11	2.26101e-09	2080.37	2285.8	3517.87	5337.07	3166.28	5246.37	1472.75	15379.1	3014.77	3312.9	1386.66	14155.3	3052.27	1354.01	3234.25	3135.15	3232.44	1555.83	2878.14	2778.96	2750.79	1396.8	3532.18	1439.23	3681.44	7653.46	7426.74	3552.05	9904.86	11612.7	5635.89	10029.2	12919.5	5671.14	11216.6	10066.7	7811.73	7567.1	8904.54	10560.5	7361.18	7341.3	20715.6
PH_hs_0025738	TMPRSS2	transmembrane protease, serine 2	-1.4634	down	1.33988e-11	2.28688e-09	129.678	132.056	121.548	58.2628	107.485	66.949	92.4596	83.6539	153.776	183.284	108.539	104.501	86.5358	149.452	105.901	123.492	88.0061	103.467	94.6341	103.467	64.2207	157.787	56.1362	152.294	308.429	114.735	108.279	321.486	801.867	337.678	153.171	742.348	342.302	163.009	295.072	373.545	321.687	276.203	331.46	332.079	437.382	466.083	345.459
PH_hs_0027178	PROL1	proline rich, lacrimal 1	-5.13504	down	1.36033e-11	2.30829e-09	49.664	42.2035	40.1812	715.226	37.1676	707.022	2181.61	68.244	19825.7	21342.7	1983.11	72.4267	26.337	62.5909	4163.01	4555.87	26.164	61.3136	272.546	4546.68	244.99	587.173	4491.99	532.446	18660.5	2341.83	2265.44	17559.8	39609.1	24078.6	6530.57	39886.9	25597.7	7484.74	35625.1	25797.4	25830	22583.8	28857.1	32448.1	27017	33823.9	36515.2
PH_hs_0043879	NRTN	neurturin	-1.83662	down	1.37358e-11	2.30856e-09	67.5982	58.5404	41.1858	31.1405	37.1676	35.5033	52.834	95.7617	419.562	351.787	47.6758	100.363	68.6642	58.7589	45.0384	47.8394	78.492	66.423	37.8537	40.9962	33.2996	82.7733	47.3305	65.1026	144.853	99.369	83.014	193.076	576.309	216.339	81.1503	497.243	199.173	91.7535	302.736	165.09	205.052	199.919	239.896	347.845	212.577	370.353	283.037
PH_hs_0032574	SH3RF1	SH3 domain containing ring finger 1	-1.05071	down	1.37631e-11	2.30856e-09	20.6933	19.0597	12.0544	11.0498	10.0453	13.1869	15.4099	19.8128	14.2385	14.781	10.1438	22.7627	6.58424	16.6058	17.0416	14.4631	8.3249	10.2189	17.665	20.4981	14.2713	10.3467	19.8128	12.788	20.6933	16.3908	19.2496	19.4	46.56	31.9806	21.302	44.1994	27.5911	20.4981	27.7827	27.3882	24.4558	25.4282	32.0472	28.5765	26.337	38.6791	41.0446
PH_hs_0023263	MAP7	microtubule-associated protein 7	-1.90727	down	1.42112e-11	2.3701e-09	35.8684	31.3123	41.1858	92.4168	38.1722	105.495	45.1291	62.7404	130.045	122.189	38.5464	74.496	24.4558	43.4305	202.064	194.695	20.2176	44.7078	99.6813	65.3987	93.9525	56.9067	45.1291	65.1026	181.313	195.665	146.778	189.381	621.835	233.27	249.537	525.37	206.071	312.352	334.351	509.725	392.233	514.703	419.361	352.772	221.983	258.183	397.62
PH_hs_0047476	HIPK2	homeodomain interacting protein kinase 2	-1.13417	down	1.5032e-11	2.49274e-09	3782.74	3583.21	2567.58	4494.27	2254.17	4905.54	2471.09	4908.06	3824.47	4236.22	2371.62	6185.24	3973.12	3640.49	2612.23	2921.54	3547.6	2469.15	2774.67	3625.24	2646.13	2490.96	3469.44	2419.26	4212.57	5586.18	5660.59	3958.52	19156.9	7437.37	6117.72	16910.3	8145.41	7009.38	7063.52	10223.4	8385.5	8920.05	8031.03	7750.15	5214.72	7165.31	7143.48
PH_hs_0009633	SLC35F3	solute carrier family 35, member F3	-1.80647	down	1.55169e-11	2.55862e-09	27.5911	24.5053	56.2537	90.4078	58.2628	94.3372	46.2298	72.6468	140.487	166.532	35.5033	61.0453	26.337	15.3284	49.9075	41.1642	32.1103	22.9926	49.2098	48.805	45.1923	47.8533	61.6397	56.9648	94.5981	42.0013	40.9054	81.2952	445.941	260.548	102.452	481.17	294.018	102.491	244.296	170.416	198.468	122.757	210.596	223.685	101.585	129.575	267.645
PH_hs_0023517	ADAM19	ADAM metallopeptidase domain 19	1.21371	up	1.58627e-11	2.60095e-09	2280.41	2336.17	2858.89	614.773	2352.61	710.065	2288.37	1571.81	1124.84	1484.99	1953.69	1860.33	2829.34	3198.53	2527.02	3061.72	2628.29	2566.23	1603.73	1582.26	1963.49	3154.44	1413.31	3281.87	1582.55	1012.13	1075.57	1526.13	367.307	823.971	854.107	410.853	808.764	797.474	879.467	963.914	648.078	1044.31	654.679	946.966	845.605	606.295	902.127
PH_hs_0023045	FANCD2	Fanconi anemia, complementation group D2	1.1653	up	1.6029e-11	2.61354e-09	318.677	309.039	255.151	170.77	229.033	160.272	315.904	138.689	133.842	158.649	288.084	137.611	260.548	233.758	318.921	305.95	298.507	238.867	355.824	205.957	369.864	451.373	290.587	389.453	150.766	85.0271	103.467	133.029	81.7387	119.457	186.646	81.367	118.124	180.579	89.0963	162.808	88.417	188.52	109.876	99.5251	121.338	66.7215	73.5383
PH_hs_0032594	ERBB3	v-erb-b2 erythroblastic leukemia viral oncogene homolog 3 (avian)	-2.36624	down	1.6753e-11	2.71641e-09	122.78	140.225	95.4304	127.575	102.462	132.884	116.675	146.394	351.217	419.779	104.481	136.576	105.348	121.35	133.898	127.943	102.277	112.408	166.556	213.766	133.198	91.8267	266.372	89.5161	497.625	111.662	115.498	458.21	2412.84	859.714	132.884	2281.29	1010.52	139.582	964.731	594.933	865.358	437.541	1070.38	908.536	553.076	1579.08	1082.55
PH_hs_0005892	ZG16B	zymogen granule protein 16 homolog B (rat)	-4.14864	down	1.72429e-11	2.7804e-09	689.778	691.593	340.536	1676.56	316.427	1838.05	1415.51	398.457	34160.1	38433.4	1380.57	409.728	203.171	284.853	3942.69	4038.54	229.53	259.305	387.369	3586.19	342.51	733.32	3902.01	649.864	14079.3	6379.08	6579.76	13063.6	67452	31739.8	14825.1	65487.4	31623.7	14631.7	38856.5	19052.3	29477.7	16215.3	31830.2	39534.1	61323.8	62932.9	48779
PH_hs_0032977	FGD2	FYVE, RhoGEF and PH domain containing 2	1.07744	up	2.08289e-11	3.28602e-09	486.983	480.575	837.779	460.075	837.779	472.701	934.502	828.834	455.633	479.888	928.157	750.133	1714.72	918.426	1276.9	1210.45	1829.1	872.441	788.618	841.399	674.317	906.627	823.331	916.087	887.843	676.119	653.284	869.305	245.216	564.364	380.392	227.024	573.378	397.273	388	327.137	262.429	307.769	317.725	379.378	355.549	223.372	454.056
PH_hs_0006470	COL17A1	collagen, type XVII, alpha 1	-1.76265	down	2.10465e-11	3.30249e-09	111.744	99.3825	96.435	99.4485	91.4123	112.596	95.7617	117.776	307.552	291.677	94.3372	114.848	68.6642	107.299	107.118	100.129	80.8705	118.795	118.608	172.77	92.7632	107.347	172.811	83.7034	395.144	120.882	115.498	410.171	873.259	440.204	127.812	755.407	401.796	134.702	427.279	318.769	421.392	381.424	510.924	458.21	224.805	1142.97	407.881
PH_hs_0002413	ZDHHC5	zinc finger, DHHC-type containing 5	-1.56208	down	2.18523e-11	3.39456e-09	95.1893	96.6597	111.503	65.2945	73.3307	65.9346	88.0567	101.265	192.695	270.984	68.9778	134.507	99.7042	76.642	70.6008	82.3283	77.3027	58.7589	35.3301	137.63	45.1923	135.8	103.467	152.294	252.262	182.347	202.121	249.429	639.424	253.964	209.976	694.131	248.32	186.435	322.854	256.384	223.864	297.247	200.524	354.743	363.074	665.281	289.023
PH_hs_0003982	TFR2	transferrin receptor 2	1.08097	up	2.18659e-11	3.39456e-09	387.655	417.951	556.51	164.743	596.691	165.344	569.067	412.766	441.394	436.531	483.859	351.787	633.028	748.537	338.397	328.201	782.541	871.164	471.909	268.428	425.759	456.547	361.033	509.195	269.999	280.692	271.901	267.905	114.848	218.221	195.775	113.512	189.689	208.886	187.773	135.42	135.447	183.259	191.368	205.948	224.805	141.179	165.034
PH_hs_0028761	ELF5	E74-like factor 5 (ets domain transcription factor)	-1.94197	down	2.48987e-11	3.84493e-09	26.2116	27.2281	17.077	20.0906	20.0906	22.3163	20.9135	15.4099	53.1572	65.0362	19.2732	20.6933	19.7527	19.1605	24.3451	21.1384	20.2176	24.27	18.9268	19.522	20.2176	18.1067	18.7121	24.4135	64.0508	17.4152	22.8589	62.819	182.101	62.08	21.302	163.739	97.4311	24.4025	116.879	95.8588	95.9418	62.2554	119.948	91.6419	72.4267	290.093	131.685
PH_hs_0018247	DUSP15	dual specificity phosphatase 15	1.74732	up	2.52032e-11	3.87148e-09	2258.33	2157.82	943.254	201.911	1103.98	179.545	689.044	294.99	274.329	287.736	718.18	285.568	775.059	896.711	1536.18	1089.18	950.228	829.011	1027.1	313.328	1008.5	1048.89	356.63	946.313	514.377	223.324	246.636	446.2	144.853	125.101	177.516	121.548	122.436	183.507	144.662	102.706	109.11	110.481	157.489	163.576	207.874	209.834	107.742
PH_hs_0048004	EML6	echinoderm microtubule associated protein like 6	1.77743	up	2.56422e-11	3.90023e-09	395.932	402.975	622.809	108.489	604.728	130.855	253.163	48.4312	71.1927	88.6857	271.854	70.3573	179.656	422.808	202.064	239.197	166.498	306.568	333.112	173.746	350.835	388	124.38	366.202	378.392	69.6607	74.5922	394.467	62.08	62.08	122.74	61.2764	65.5289	139.582	60.3556	131.616	72.4267	114.866	88.8165	59.1238	54.5552	44.481	51.3058
PH_hs_0034923	FOLH1|FOLH1B	folate hydrolase (prostate-specific membrane antigen) 1|folate hydrolase 1B	-2.56123	down	2.56576e-11	3.90023e-09	35.8684	39.4807	25.1133	24.1087	26.1178	29.417	29.7191	28.6184	104.416	112.335	35.5033	32.0747	22.5745	29.3794	48.6902	47.8394	22.5962	25.5473	31.5447	65.3987	27.3533	31.04	46.2298	33.7139	191.167	52.2455	58.9519	198.619	1101.92	216.339	68.9778	949.282	276.773	89.8013	451.23	461.796	399.758	385.808	496.274	414.852	103.467	428.371	320.661
PH_hs_0004278	SCRN1	secernin 1	1.13906	up	2.61481e-11	3.95153e-09	837.39	857.684	1626.34	857.869	1289.82	1089.44	1209.68	365.435	542.013	738.062	1071.18	466.635	960.359	1060.21	981.107	1048.02	897.9	839.23	807.545	556.377	803.948	1304.97	423.773	1395.06	1123.35	495.82	510.115	875.771	475.947	363.074	760.784	539.433	404.382	669.605	340.099	634.494	390.352	518.21	416.614	404.013	399.758	402.263	287.312
PH_hs_0016957	NA	NA	-1.41748	down	2.62659e-11	3.95153e-09	48.2844	51.7333	47.2129	37.1676	50.2265	43.6183	38.5248	62.7404	98.7205	120.218	41.5895	55.872	36.6836	53.6494	42.6039	50.0645	36.8674	52.372	54.2569	43.9245	40.4352	69.84	28.6184	59.2899	67.9924	51.2211	56.5457	72.0571	307.296	128.863	53.7621	316.427	169.858	66.3748	228.01	104.227	142.032	90.3141	206.018	214.816	92.1794	254.315	118.003
PH_hs_0026051	ADRBK2	adrenergic, beta, receptor kinase 2	1.037	up	2.65469e-11	3.97332e-09	84.1529	80.3228	109.494	34.154	93.4214	38.5464	51.7333	59.4383	32.274	39.4159	52.7477	63.1147	73.3673	89.4156	59.6455	72.3154	58.2743	61.3136	54.2569	46.8528	57.0851	82.7733	47.3305	77.8906	55.1822	59.4165	69.7798	53.581	32.0747	31.9806	62.8915	32.145	32.7644	66.3748	35.4469	53.2549	25.3964	42.0881	31.1316	36.4597	29.1588	15.4717	24.7978
PH_hs_0010777	KIAA0284	KIAA0284	-1.18543	down	2.69785e-11	4.01732e-09	135.196	127.972	100.453	103.467	96.435	114.625	110.071	119.977	262.938	342.918	117.668	138.645	87.4764	99.6346	111.987	123.492	88.0061	77.9193	107.252	197.172	90.3847	150.027	115.574	151.131	265.072	299.131	246.636	277.143	351.787	254.904	203.89	331.495	268.151	244.025	372.672	309.639	297.232	245.514	313.147	364.597	422.332	542.475	334.343
PH_hs_0004985	DGKG	diacylglycerol kinase, gamma 90kDa	1.83074	up	2.81536e-11	4.15846e-09	82.7733	76.2386	237.069	20.0906	216.979	19.2732	217.94	29.7191	66.4465	83.7587	203.89	36.2133	212.577	104.744	216.671	260.335	191.473	77.9193	109.776	54.6616	116.549	336.267	52.834	327.838	74.8902	27.6594	36.093	62.819	22.7627	29.1588	34.4889	27.1223	28.4533	32.2113	22.0346	24.3451	18.8121	24.5514	26.5534	23.6495	31.04	26.1084	26.508
PH_hs_0025916	SERINC2	serine incorporator 2	-1.45968	down	2.82113e-11	4.15846e-09	17.9342	23.1439	14.0634	13.0589	4.01812	8.11503	6.60426	22.0142	14.2385	19.7079	5.0719	19.6587	8.46545	14.051	14.6071	11.1254	5.94636	7.6642	17.665	14.6415	13.082	12.9333	14.3092	6.97528	18.7225	18.4396	20.4527	20.3238	45.5253	34.8024	11.1582	47.2129	41.3867	16.5937	38.321	54.0157	35.743	36.8271	45.7817	38.4305	17.8715	52.2168	61.5669
PH_hs_0042138	TOP1MT	topoisomerase (DNA) I, mitochondrial	1.17313	up	2.99933e-11	4.39892e-09	9876.24	9827.97	10869	3725.8	10104.6	3844.5	7679.65	3904.22	6084.6	7071.21	7179.77	3807.57	9329.87	14707.6	6410.06	6805.44	10281.3	11091.4	5400.46	2637.42	4355.11	8460.99	3212.97	8204.09	6103.55	2620.47	3097.98	5839.4	2340.42	3093.65	2771.28	2032.17	3343.7	2816.05	2801.26	2527.33	2440.87	1724.74	2652.59	2859.62	3964.65	3092.4	2258.31
PH_hs_0002119	C1orf130	chromosome 1 open reading frame 130	-2.7253	down	3.12216e-11	4.55617e-09	16.5547	16.3368	14.0634	33.1495	17.077	39.5608	16.5106	20.9135	93.0251	101.496	20.2876	27.936	18.8121	33.2115	18.2588	22.2509	21.4069	34.4889	23.974	114.204	21.4069	20.6933	42.9277	25.576	524.231	98.3446	69.7798	575.533	784.277	315.103	78.1072	728.285	374.204	94.6818	391.832	326.376	337.678	322.676	403.795	370.509	411.045	678.819	341.184
PH_hs_0005544	ZBTB32	zinc finger and BTB domain containing 32	2.20393	up	3.426e-11	4.95006e-09	231.765	209.656	382.726	22.0997	268.21	27.3882	387.45	72.6468	165.167	209.89	313.443	96.224	270.895	114.963	345.7	393.841	225.962	76.642	118.608	270.38	141.523	400.933	150.797	541.747	284.78	135.224	140.763	219.867	18.624	27.2776	87.2366	24.1087	36.2133	75.1597	49.8173	85.2078	26.337	63.1322	27.469	63.0654	2.82182	23.2075	43.6099
PH_hs_0043045	TNFRSF13B	tumor necrosis factor receptor superfamily, member 13B	2.43276	up	3.44422e-11	4.95187e-09	6977.79	6210.72	10739.4	257.16	10542.6	280.983	9939.4	1335.16	3943.12	4011.55	8137.35	1234.36	17654.2	12159.2	7733.22	7854.57	19360.2	13047	8771.95	4580.84	8491.4	10959.7	4834.31	10121.1	4604.76	1686.2	1426.88	5066.17	526.645	715.801	1053.94	489.206	653.564	1195.72	957.067	524.18	788.228	583.973	922.959	1019.89	981.993	1489.15	871.343
PH_hs_0015371	MLPH	melanophilin	-3.49669	down	3.55377e-11	5.08434e-09	6.89778	9.52983	5.02265	8.03625	9.04078	11.1582	25.3163	4.40284	221.172	281.823	20.2876	8.27733	1.88121	8.94156	15.8243	15.5756	5.94636	5.10947	11.3561	62.4704	5.94636	19.4	37.4241	17.4382	147.81	33.8059	26.4682	150.581	970.517	223.864	55.7908	997.499	234.524	68.327	273.995	288.337	254.904	297.247	221.583	282.809	274.657	315.235	316.386
PH_hs_0034255	SMR3A	submaxillary gland androgen regulated protein 3A	-4.52278	down	3.58626e-11	5.10579e-09	23.4524	25.8667	19.0861	93.4214	20.0906	93.3229	101.265	22.0142	3346.05	3420.31	112.596	17.5893	13.1685	25.5473	391.956	403.854	11.8927	20.4379	34.0683	273.308	29.7318	72.4267	325.81	93.0037	751.858	407.72	364.54	710.41	11014	3195.24	510.233	11209.6	4167.12	567.114	7626.83	3616.77	2633.7	2427.08	3196.48	6256.28	2750.33	4044.87	7510.31
PH_hs_0007718	GGT6	gamma-glutamyltransferase 6	-2.50097	down	3.7112e-11	5.25802e-09	8.27733	10.8912	13.0589	11.0498	9.04078	16.2301	11.0071	5.50355	105.365	102.481	5.0719	8.27733	6.58424	12.7737	14.6071	8.90036	8.3249	10.2189	6.30894	15.6176	8.3249	10.3467	18.7121	5.81273	41.3867	11.2686	12.031	55.4286	224.523	86.5358	23.3307	213.965	77.6	24.4025	138.914	52.4941	79.0109	70.1469	91.5634	154.707	78.0703	151.816	105.177
PH_hs_0002258	CLDN3	claudin 3	-1.99967	down	3.73564e-11	5.26707e-09	555.961	569.067	584.637	643.904	555.506	797.302	670.332	596.584	3813.08	4272.68	578.196	552.512	545.552	1081.93	697.487	734.28	528.037	1120.25	581.685	717.434	482.844	594.933	836.539	556.86	2810.35	682.265	658.096	2793.6	6604.28	3620.39	714.123	6462.15	3709.28	662.772	5097.65	1907.29	3230.04	1511.67	3831.93	5010.74	2339.29	6936.13	3965.08
PH_hs_0011065	C1orf172	chromosome 1 open reading frame 172	-1.38526	down	3.81374e-11	5.35134e-09	13.7956	10.8912	16.0725	7.03172	11.0498	10.1438	13.2085	9.90638	17.0862	26.6057	12.1725	19.6587	10.3467	16.6058	13.3898	15.5756	10.7034	8.94156	10.0943	10.7371	8.3249	33.6267	7.70496	36.0389	40.4013	26.635	21.6558	44.3429	56.9067	32.9212	32.4601	61.2764	31.9022	36.1157	56.5235	51.7333	49.8521	44.7186	43.0348	56.1676	43.2679	72.5234	51.3058
PH_hs_0013316	SLPI	secretory leukocyte peptidase inhibitor	-3.37821	down	4.01376e-11	5.60506e-09	3215.74	3054.99	292.318	3476.68	275.241	3409.33	2224.53	254.264	37715	40240.6	2154.54	256.597	336.737	891.602	3169.73	3307.6	317.536	886.492	3637.74	7261.21	3359.69	2038.29	7804.03	2007.72	16903.5	11115	10083.2	17254	49239.8	29477.7	10922.8	48934.7	34368.2	11537.5	40092.4	31067.4	36408	24658.4	39311.8	37532.8	29020.5	52095.9	28695.3
PH_hs_0011533	FCRL2	Fc receptor-like 2	1.30032	up	4.06325e-11	5.64715e-09	37.248	42.2035	66.299	18.0816	65.2945	22.3163	125.481	37.4241	65.4972	43.3575	114.625	40.352	62.08	66.423	71.818	76.7656	61.8421	83.0288	97.1577	118.108	88.0061	135.8	79.2511	195.308	92.6273	102.442	57.7488	140.419	20.6933	20.6933	28.4026	20.0906	22.4178	40.0201	26.8247	50.9725	30.0994	63.1322	36.6254	24.6349	18.8121	20.3065	33.3488
PH_hs_0025366	RELT	RELT tumor necrosis factor receptor	1.43116	up	4.14267e-11	5.70281e-09	107.605	112.996	258.164	110.498	234.056	115.639	398.457	144.193	140.487	161.605	319.529	128.299	324.509	291.24	395.608	400.516	386.513	301.458	237.216	113.228	236.665	259.96	154.099	262.736	93.6127	89.1247	85.4202	91.4571	24.832	66.783	72.0209	22.0997	74.1511	71.2553	90.0543	85.2078	62.08	53.487	76.9133	82.7733	78.0703	67.6885	65.8424
PH_hs_0024274	SOX10	SRY (sex determining region Y)-box 10	-1.65723	down	4.17142e-11	5.70281e-09	171.065	182.428	136.616	136.616	134.607	185.631	157.401	171.711	326.537	342.918	129.841	171.755	145.794	126.459	142.419	135.73	128.441	113.686	146.367	170.818	127.252	169.427	180.516	165.082	309.415	163.908	146.778	317.79	1370.93	457.135	151.142	1301.87	505.262	158.128	582.479	395.608	401.639	357.749	455.986	582.37	477.828	1161.34	626.786
PH_hs_0044299	TTLL3|ARPC4-TTLL3	tubulin tyrosine ligase-like family, member 3|ARPC4-TTLL3 readthrough	1.0318	up	4.17552e-11	5.70281e-09	78.6347	70.793	105.476	60.2718	100.453	66.949	141.991	81.4525	77.8373	80.8025	135.927	73.4613	206.933	76.642	81.5561	83.4409	202.176	79.1967	76.9691	117.132	82.0598	174.6	114.474	166.244	117.262	111.662	92.6388	123.79	27.936	47.9709	36.5176	25.1133	40.5244	40.0201	42.1531	85.9686	45.1491	66.6395	56.7693	45.3283	72.4267	41.5801	30.7835
PH_hs_0046168	VEPH1	ventricular zone expressed PH domain homolog 1 (zebrafish)	-1.58181	down	4.18146e-11	5.70281e-09	6.89778	5.44561	4.01812	5.02265	7.03172	8.11503	7.70496	6.60426	4.74618	6.89778	6.08627	6.208	2.82182	8.94156	3.65176	5.56272	2.37854	7.6642	7.57073	4.8805	4.75709	5.17333	8.80567	3.48764	11.8248	6.14653	4.8124	12.9333	38.2827	16.9309	5.0719	33.1495	21.5556	8.78491	15.3284	14.4549	19.7527	12.2757	24.7221	17.7371	17.8715	35.7782	23.9427
PH_hs_0032283	IQSEC1	IQ motif and Sec7 domain 1	1.2513	up	4.41141e-11	5.98843e-09	2463.89	2426.02	3782.06	802.62	2987.47	961.631	2988.43	2857.44	1194.14	1364.77	2582.61	3180.57	3550.79	3669.87	4453.94	4466.87	3647.5	3176.81	3112.83	1947.32	3176.55	5909.24	2182.71	6228.93	1537.22	1412.68	1653.06	1389.41	652.875	1337.54	1270	672.031	1384.73	1169.37	750.133	1245.4	886.051	1056.59	909.225	906.565	1390.22	939.903	882.46
PH_hs_0026353	PYCR1	pyrroline-5-carboxylate reductase 1	-1.34368	down	4.51541e-11	6.10124e-09	791.865	792.337	212.961	401.812	230.038	422.996	242.156	864.057	815.393	747.916	210.991	795.659	443.025	269.524	360.307	378.265	532.794	310.4	429.008	338.707	410.299	320.747	468.902	272.036	471.02	681.241	636.44	469.295	1839.64	1341.3	333.731	1796.1	1169.17	337.731	1239.68	665.686	694.167	861.053	900.068	1385.47	1061	1681.57	1537.46
PH_hs_0046619	NA	NA	-2.11208	down	4.62431e-11	6.21958e-09	103.467	100.744	76.3443	54.2447	83.3761	52.7477	39.6255	352.227	111.061	118.248	43.6183	390.069	55.4958	65.1457	48.6902	62.3025	46.3816	60.0362	61.8276	29.283	52.328	53.0267	42.9277	51.1521	63.0654	369.816	329.65	56.3524	193.483	382.827	1676.77	176.797	463.876	1957.08	652.415	438.973	496.64	377.04	592.415	650.362	319.806	285.259	846.545
PH_hs_0024272	KCNK1	potassium channel, subfamily K, member 1	-1.70401	down	4.8872e-11	6.54302e-09	16.5547	19.0597	21.0951	31.1405	11.0498	33.4745	25.3163	23.1149	33.2232	35.4743	20.2876	20.6933	2.82182	10.2189	21.9106	20.0258	7.13563	7.6642	31.5447	17.5698	26.164	11.64	20.9135	20.9258	54.1968	49.1723	42.1085	57.2762	91.0507	63.9612	58.834	85.3851	74.1511	69.3031	96.7605	117.161	89.3576	86.8068	102.551	94.5981	71.4861	93.7969	88.93
PH_hs_0003903	PVRL4	poliovirus receptor-related 4	-2.34482	down	4.97775e-11	6.63381e-09	6.89778	9.52983	8.03625	6.02718	7.03172	3.04314	4.40284	4.40284	30.3755	29.5619	4.05752	7.24267	3.76242	6.38683	3.65176	5.56272	5.94636	8.94156	7.57073	11.7132	5.94636	3.88	19.8128	6.97528	33.5035	8.19538	6.0155	46.1905	146.923	40.4461	6.08627	109.494	35.3511	11.7132	67.0617	28.149	44.2085	43.8418	56.7693	80.8025	30.0994	86.0611	47.0303
PH_hs_0000746	USP24	ubiquitin specific peptidase 24	1.05972	up	5.12983e-11	6.7441e-09	2030.71	2224.53	3261.71	1483.69	3197.42	1710.24	3345.06	1926.24	2811.64	2968.02	2562.32	1712.37	4235.55	4212.75	2619.53	2676.78	4520.42	5179.72	3790.41	1991.25	3451.27	2122.36	2930.09	2569.23	1249.48	1518.19	1440.11	1188.02	1417.49	1172.94	1318.69	1305.89	1142.44	1309.93	829.649	2118.78	1191.75	1600.23	1317.6	874.047	721.445	1032.73	687.498
PH_hs_0032523	S100A14	S100 calcium binding protein A14	-2.13296	down	5.69571e-11	7.4212e-09	19.3138	16.3368	20.0906	16.0725	17.077	17.2444	18.7121	18.7121	99.6697	96.5689	16.2301	18.624	20.6933	22.9926	26.7796	23.3634	22.5962	25.5473	16.4033	31.2352	16.6498	25.8667	24.2156	30.2262	221.714	28.6838	30.0775	288.229	211.072	106.288	29.417	172.779	78.4622	35.1396	223.22	87.4902	149.556	128.895	194.114	317.298	115.695	241.745	211.209
PH_hs_0048006	TMEM213	transmembrane protein 213	-2.60161	down	5.91594e-11	7.6739e-09	38.6276	38.1193	40.1812	31.1405	50.2265	27.3882	28.6184	33.0213	74.9896	81.7879	30.4314	27.936	21.6339	43.4305	51.1247	61.19	29.7318	40.8757	39.1154	74.1836	33.2996	38.8	73.7475	26.7386	160.62	32.7815	42.1085	159.819	2072.44	146.735	79.1216	2116.55	168.996	87.8491	368.84	554.612	291.588	505.058	299.412	349.816	253.023	424.503	640.467
PH_hs_0013564	FAM113B	family with sequence similarity 113, member B	1.29883	up	6.12531e-11	7.87548e-09	5901.74	6442.16	4457.1	2010.07	3757.95	2447.7	4020.89	4026.39	4221.25	5535.96	3225.73	4155.22	5274.92	11595.9	4238.48	4939.7	5366	9036.09	4812.46	3445.64	4835.58	4719.37	3865.69	4317.7	2675.35	2867.36	3616.52	2351.1	699.435	2605.48	1979.05	756.412	2315.93	1867.28	1432.25	2094.44	1494.62	2278.9	1569.4	1601.27	1855.82	849.007	1729.86
PH_hs_0044308	MARVELD3	MARVEL domain containing 3	-2.1946	down	6.32891e-11	8.10157e-09	27.5911	59.9018	39.1767	43.1948	39.1767	46.6614	58.3376	47.3305	315.146	287.736	41.5895	45.5253	39.5055	61.3136	45.0384	46.7269	47.5709	54.9268	39.1154	72.2314	39.246	51.7333	89.1574	51.1521	181.313	47.1234	44.5147	164.438	928.096	319.806	53.7621	899.055	281.084	51.7333	361.175	159.004	273.716	242.884	328.713	404.013	195.646	498.961	408.736
PH_hs_0020028	KRT6B	keratin 6B	-2.55785	down	6.39462e-11	8.14992e-09	26.2116	20.4211	27.1223	19.0861	19.0861	25.3595	33.0213	30.8199	154.725	150.766	29.417	36.2133	20.6933	35.7663	31.6486	26.7011	19.0284	31.9342	30.2829	92.7296	27.3533	31.04	115.574	19.7633	161.605	48.1479	50.5302	177.371	250.389	148.616	94.3372	245.106	140.542	104.443	184.899	67.7098	188.121	72.7774	201.44	195.109	190.002	2724.94	170.164
PH_hs_0002278	SYTL1	synaptotagmin-like 1	1.14035	up	6.62789e-11	8.37409e-09	1931.38	2099.28	3357.14	1157.22	3340.06	1439.4	4781.48	1446.33	4020.96	4126.84	3831.31	1460.95	6311.47	2918.78	3217.2	3158.51	6224.65	3396.52	3903.97	3344.12	3404.89	3649.79	3529.97	4519.98	2662.54	1250.82	1100.84	2735.4	1505.44	1061.94	796.288	1321.96	1008.8	889.228	1533.8	1326.05	1319.67	1055.71	1441.21	1638.71	1160.71	1190.35	1012.43
PH_hs_0049260	CP	ceruloplasmin (ferroxidase)	-2.94058	down	7.04071e-11	8.81933e-09	27.5911	27.2281	25.1133	38.1722	20.0906	38.5464	20.9135	20.9135	107.264	111.35	19.2732	24.832	15.9903	12.7737	25.5624	24.476	20.2176	15.3284	32.8065	126.893	33.2996	18.1067	95.7617	22.0884	90.6565	72.734	51.7333	99.7714	1518.89	323.568	119.697	1556.02	366.444	144.463	553.738	1107.7	411.985	877.713	465.142	506.494	110.992	362.617	200.093
PH_hs_0001571	NDUFC2-KCTD14|KCTD14	NDUFC2-KCTD14 readthrough|potassium channel tetramerisation domain containing 14	-2.0697	down	7.12152e-11	8.88242e-09	33.1093	28.5895	17.077	30.1359	13.0589	31.4457	30.8199	20.9135	43.6648	55.1822	30.4314	27.936	15.9903	16.6058	25.5624	26.7011	15.4605	14.051	26.4976	31.2352	23.7854	31.04	42.9277	26.7386	109.379	21.5129	22.8589	104.39	316.608	146.735	25.3595	340.536	137.093	22.4503	188.731	75.3176	101.585	72.7774	104.382	219.743	167.428	195.33	171.019
PH_hs_0049231	C4orf19	chromosome 4 open reading frame 19	-2.52964	down	7.27972e-11	9.04111e-09	56.5618	58.5404	35.1586	34.154	37.1676	37.532	37.4241	27.5177	400.577	466.093	41.5895	37.248	26.337	52.372	53.5592	61.19	29.7318	35.7663	60.5659	89.8013	41.6245	42.68	78.1504	41.8517	181.313	78.8805	83.014	184.762	1626.5	350.846	111.582	1435.47	382.827	110.299	440.691	409.302	500.402	323.553	537.477	448.356	263.37	628.536	295.863
PH_hs_0033073	BMF	Bcl2 modifying factor	1.20319	up	7.33326e-11	9.06901e-09	1102.26	1070.06	2509.32	366.654	2011.07	407.78	1869	1314.25	730.911	892.77	1795.45	1518.89	1778.69	1563.5	1502.09	1469.67	1738.72	1331.02	1468.72	1137.16	1458.05	1699.44	1292.23	1881	1128.28	601.336	653.284	966.305	370.411	687.583	570.081	387.749	729.44	537.831	320.938	476.251	346.143	387.562	325.05	395.144	591.641	437.074	528.45
PH_hs_0010166	RABEP2	rabaptin, RAB GTPase binding effector protein 2	1.59666	up	7.51624e-11	9.25608e-09	282.809	272.281	501.261	152.689	486.193	151.142	618.599	401.759	654.023	464.122	463.571	310.4	797.634	604.194	553.851	542.922	1076.29	812.405	495.883	263.547	497.116	369.893	453.492	515.008	302.517	367.768	259.87	485	139.68	197.527	140.999	106.48	156.924	190.34	164.78	149.114	123.219	240.253	173.971	174.415	149.556	148.915	203.513
PH_hs_0013000	NDRG2	NDRG family member 2	-1.95418	down	7.95683e-11	9.66702e-09	2639.09	2717.36	3452.57	2184.85	2929.21	2332.06	4509.61	5000.52	15511.5	17713.5	4548.48	5483.73	1804.08	2320.97	4049.81	4445.73	1794.61	2000.36	2228.32	8856.16	2451.09	4203.33	10840.9	3642.26	9379.99	3435.91	3867.97	8372.49	40782.4	16377.8	6192.78	37363.5	14435.3	6291.94	14986.4	11469.6	10952.4	11234	11999.4	16189.1	27025.5	26578.4	16014.2
PH_hs_0000363	OPRL1	opiate receptor-like 1	1.17699	up	7.98243e-11	9.66702e-09	86.912	83.0456	160.725	64.29	175.793	64.9203	103.467	67.1433	111.061	91.6419	97.3804	51.7333	221.042	114.963	93.7286	74.5405	274.722	199.269	82.0163	48.805	76.1134	199.173	60.539	338.301	113.321	111.662	74.5922	157.048	41.3867	57.377	57.8196	31.1405	42.2489	76.1358	43.1111	41.8431	46.0897	74.5311	65.9257	56.1676	50.7927	42.547	46.1752
PH_hs_0028412	LINC00263	long intergenic non-protein coding RNA 263	-1.28664	down	8.24494e-11	9.86667e-09	49.664	46.2877	38.1722	21.0951	33.1495	31.4457	57.2369	68.244	74.0404	90.6565	52.7477	85.8773	30.0994	47.2626	73.0353	82.3283	30.9211	34.4889	46.6862	49.7811	40.4352	64.6667	30.8199	75.5655	113.321	90.1492	86.6233	122.867	213.141	166.487	84.1935	205.929	176.756	94.6818	240.464	108.792	122.279	91.191	124.526	232.554	193.765	213.702	136.815
PH_hs_0027001	CHST15	carbohydrate (N-acetylgalactosamine 4-sulfate 6-O) sulfotransferase 15	1.15209	up	8.24871e-11	9.86667e-09	212.452	209.656	406.835	288.3	414.871	291.127	414.967	234.451	142.385	145.839	341.846	239.008	334.856	393.429	204.499	188.02	371.053	344.889	263.714	349.444	290.182	598.813	278.479	605.687	280.838	184.396	150.388	344.581	63.1147	149.556	157.229	58.2628	127.609	186.435	112.089	109.553	129.804	135.91	140.092	128.102	128.863	159.551	134.25
PH_hs_0024585	PHF15	PHD finger protein 15	1.10512	up	8.58737e-11	1.01801e-08	1400.25	1468.95	1289.82	1067.82	1035.67	1229.43	1481.55	713.26	750.845	938.098	1468.82	773.931	1284.87	2874.07	1291.51	1224.91	1305.82	2301.81	511.024	787.713	562.526	1324.37	638.411	1288.1	761.712	581.872	634.034	685.467	352.821	440.204	627.901	357.613	464.738	583.708	491.467	451.145	430.798	417.374	415.698	557.735	752.485	426.437	260.804
PH_hs_0043519	IRF6	interferon regulatory factor 6	-1.76318	down	8.59993e-11	1.01801e-08	16.5547	20.4211	35.1586	14.0634	31.1405	14.2013	42.9277	19.8128	76.8881	86.7149	39.5608	27.936	32.9212	44.7078	37.7349	47.8394	29.7318	31.9342	32.8065	28.3069	29.7318	75.0133	26.417	63.9401	106.423	39.9525	38.4992	108.086	243.147	108.17	47.6758	249.124	112.951	40.9962	152.326	103.467	141.091	80.6689	139.176	152.737	166.487	218.537	146.221
PH_hs_0024323	CDS1	CDP-diacylglycerol synthase (phosphatidate cytidylyltransferase) 1	-2.19379	down	8.61535e-11	1.01801e-08	19.3138	14.9754	8.03625	15.068	12.0544	14.2013	7.70496	13.2085	23.7309	26.6057	9.12941	11.3813	3.76242	10.2189	14.6071	6.67527	9.51418	7.6642	15.1415	22.4503	9.51418	6.46667	23.1149	10.4629	35.4743	10.2442	14.4372	34.181	201.76	50.7927	14.2013	199.902	53.4578	17.5698	73.7679	51.7333	65.8424	48.226	65.9257	76.861	33.8618	134.41	74.3934
PH_hs_0045846	TBXAS1	thromboxane A synthase 1 (platelet)	-1.41788	down	8.8967e-11	1.04701e-08	4940.19	4161.81	1398.31	3554.03	1338.04	3414.4	1132.63	2279.57	4101.65	4094.32	1017.42	2340.42	1078.88	760.033	1510.61	1322.82	1073.91	761.31	697.769	3523.72	635.071	1726.6	3537.68	1886.81	1978.68	4830.15	4362.44	2060.1	5194.03	5760.27	5050.59	4781.57	6205.41	4990.8	6390.02	4519.82	4202.63	3682.71	4063.58	6278.95	3129.4	3758.64	6301.21
PH_hs_0014823	WDFY4	WDFY family member 4	1.35367	up	9.0197e-11	1.0566e-08	2985.36	2537.66	4731.34	1998.01	4620.84	2515.66	4878.34	3321.94	3321.37	3576	3880	2926.04	5050.11	4630.45	5127.08	4967.51	5031.81	4949.79	2447.87	2218.68	2963.67	4330.08	2378.63	7379.85	3387.79	3375.47	2702.16	3346.96	466.635	1360.12	2103.82	491.216	1540.79	2450.99	1690.91	2834.68	1510.61	2196.47	1617.93	1614.08	1515.32	857.71	1711.9
PH_hs_0048698	SLC31A1	solute carrier family 31 (copper transporters), member 1	-1.64409	down	9.05181e-11	1.0566e-08	208.313	231.439	36.1631	46.2084	36.1631	69.9921	33.0213	45.1291	40.8171	69.9632	35.5033	65.184	26.337	26.8247	30.4314	37.8265	22.5962	28.1021	21.4504	158.128	19.0284	80.1867	44.0284	73.2404	103.467	140.346	146.778	88.6857	219.349	122.279	152.157	287.296	138.818	135.678	205.017	200.847	167.428	213.948	144.67	263.101	128.863	201.131	218.05
PH_hs_0024382	BMF	Bcl2 modifying factor	1.1176	up	9.12294e-11	1.0566e-08	351.787	347.158	983.436	152.689	773.489	183.603	656.023	375.342	325.588	395.144	656.303	492.501	585.057	841.784	631.755	680.877	556.579	502.005	545.093	408.986	526.848	744.96	321.407	764.956	472.99	316.547	280.322	442.505	134.507	250.201	357.061	126.571	251.769	343.587	157.116	285.294	184.359	219.209	181.296	194.123	278.419	163.419	179.57
PH_hs_0009166	STX7	syntaxin 7	1.40727	up	9.38797e-11	1.08143e-08	273.152	250.498	200.906	149.675	179.811	193.746	147.495	156.301	147.131	182.298	167.373	158.304	144.853	210.765	191.109	198.033	142.713	194.16	127.441	96.634	130.82	94.4133	64.9418	131.368	89.6711	165.956	111.888	99.7714	38.2827	100.645	145.056	39.1767	106.053	165.937	59.3975	162.047	98.7636	122.757	119.032	53.2114	48.9115	61.8866	41.8997
PH_hs_0019248	GPR37	G protein-coupled receptor 37 (endothelin receptor type B-like)	-1.87062	down	9.4153e-11	1.08143e-08	38.6276	39.4807	35.1586	46.2084	30.1359	47.6758	30.8199	36.3234	37.0202	39.4159	32.4601	44.4907	31.04	34.4889	45.0384	52.2896	27.3533	35.7663	119.87	41.9723	92.7632	38.8	42.9277	29.0637	112.335	70.6851	79.4047	117.324	325.92	110.992	37.532	275.241	125.884	41.9723	202.143	84.4471	150.497	79.7921	162.067	204.963	321.687	324.905	194.107
PH_hs_0000268	TCN1	transcobalamin I (vitamin B12 binding protein, R binder family)	-4.89575	down	9.44851e-11	1.08143e-08	37.248	36.7579	33.1495	345.559	36.1631	372.277	614.196	90.2582	14466.3	16722.2	581.239	110.709	38.5648	44.7078	932.417	847.759	41.6245	39.5984	79.4927	1395.82	76.1134	252.2	1645.56	233.672	4405.71	1307.16	1616.97	3535.42	47067	21363	3557.43	52143.2	21757.3	3530.56	24258.1	9545.56	13013.3	11618.1	13688.7	29206.2	8269.81	24735.3	12943.6
PH_hs_0028228	SCIN	scinderin	-1.37805	down	9.54277e-11	1.08795e-08	42.7662	49.0105	19.0861	18.0816	20.0906	19.2732	17.6113	17.6113	38.9187	45.3283	15.2157	18.624	13.1685	21.7152	23.1278	18.9133	16.6498	20.4379	31.5447	26.3547	28.5425	21.9867	31.9206	19.7633	23.6495	27.6594	22.8589	24.9429	190.379	105.348	77.0928	174.788	98.2933	72.2314	68.0198	47.9294	108.17	43.8418	132.767	67.9924	47.0303	29.0093	72.6832
PH_hs_0023272	MSMB	microseminoprotein, beta-	-3.64087	down	9.90837e-11	1.12524e-08	9.65689	9.52983	13.0589	22.0997	14.0634	20.2876	44.0284	15.4099	373.999	373.465	37.532	10.3467	6.58424	7.6642	58.4282	62.3025	7.13563	8.94156	17.665	104.443	7.13563	12.9333	123.279	10.4629	247.335	44.0502	42.1085	254.971	1232.29	930.259	128.826	1135.12	782.036	122.013	1215.73	254.102	565.304	281.464	644.607	1231.75	218.221	549.244	872.198
PH_hs_0006583	APCDD1L	adenomatosis polyposis coli down-regulated 1-like	-2.58978	down	1.08215e-10	1.21475e-08	99.328	107.551	130.589	63.2854	105.476	51.7333	82.5532	118.877	480.313	591.238	93.3229	147.957	178.715	97.0798	111.987	110.142	193.851	79.1967	135.011	140.558	105.845	109.933	144.193	91.8412	541.968	108.589	122.716	506.248	3578.91	956.596	159.258	3425.45	880.329	162.033	1103.64	722.745	549.314	690.07	738.917	1149.96	1165.41	2551.86	1314.28
PH_hs_0000390	ARHGAP4	Rho GTPase activating protein 4	1.44913	up	1.09798e-10	1.2278e-08	7162.65	7734.13	9802.21	3698.68	7737.9	4429.79	9759.99	5148.02	4531.65	5782.31	8986.38	6393.21	6834.44	15038.4	6300.51	6783.19	6921.56	10321.1	7628.77	6067.44	7356.84	7840.19	5738	8400.56	6002.05	4797.37	5448.84	4822.29	728.405	2596.07	4256.33	751.389	2365.94	4163.07	2069.33	3695.89	1906.61	2819.91	2200.27	2425.06	3249.79	1267.71	1510.96
PH_hs_0000261	SLC5A1	solute carrier family 5 (sodium/glucose cotransporter), member 1	-2.08161	down	1.10591e-10	1.23183e-08	107.605	111.635	116.526	88.3987	105.476	106.51	171.711	167.308	833.429	907.55	111.582	165.547	82.7733	122.627	146.071	135.73	82.0598	139.233	108.514	159.104	104.656	117.693	166.207	116.255	259.159	168.005	150.388	260.514	1302.65	1373.28	164.329	1249.64	1364.9	170.818	1062.45	335.506	567.185	367.394	651.932	1094.78	231.389	1047.24	896.141
PH_hs_0048045	NLRC5	NLR family, CARD domain containing 5	1.19603	up	1.11002e-10	1.23183e-08	3786.88	3511.06	7050.8	2102.48	6339.59	2099.76	8327.97	4411.64	5529.3	5256.11	6960.67	4180.05	10675.9	8246.68	9897.5	10028.5	12056.8	9337.55	6596.63	5590.13	5941.6	5957.09	8043.98	5565.11	2945.35	2522.13	2489.22	3491.08	1874.82	2063.69	1709.23	1793.09	1906.37	1830.19	2079.87	2156.82	1956.46	2276.27	1877.05	2236.85	1887.8	1814.05	2384.01
PH_hs_0002437	SYT7	synaptotagmin VII	-2.14406	down	1.13425e-10	1.25033e-08	6.89778	8.16842	6.02718	8.03625	7.03172	8.11503	9.90638	4.40284	29.4263	49.2698	6.08627	7.24267	4.70303	3.8321	4.86902	6.67527	5.94636	7.6642	8.83252	12.6893	7.13563	6.46667	8.80567	10.4629	29.5619	7.17096	12.031	24.019	184.171	35.743	15.2157	227.024	48.2844	13.6654	38.321	54.7765	33.8618	42.0881	30.2159	50.2552	75.2485	79.2922	39.3344
PH_hs_0002241	RHBDF2	rhomboid 5 homolog 2 (Drosophila)	1.0454	up	1.15333e-10	1.26545e-08	3225.4	3268.73	3515.86	1915.64	3304.91	2049.05	3830.47	2910.28	1599.46	1693.9	3801.89	2537	4506.44	2929	3202.6	2834.76	5310.1	3418.23	2463.01	2571.05	2257.24	3635.56	3477.14	3593.43	1732.33	1697.47	1665.09	1818.98	791.52	1529.43	978.876	760.43	1447.67	1086.4	1172.62	971.522	850.308	1013.62	984.307	1254.41	1330.02	1053.04	1418.6
PH_hs_0001534	TPD52L1	tumor protein D52-like 1	-2.63089	down	1.23831e-10	1.35361e-08	19.3138	23.1439	19.0861	33.1495	13.0589	52.7477	34.122	14.3092	78.7865	120.218	38.5464	21.728	7.52485	6.38683	36.5176	55.6272	7.13563	10.2189	21.4504	202.053	27.3533	42.68	95.7617	39.5266	241.422	58.3921	58.9519	208.781	769.792	272.776	98.3948	940.241	269.876	98.5862	327.644	248.776	220.102	263.928	172.139	411.896	323.568	424.503	455.766
PH_hs_0016832	FOXC1	forkhead box C1	-2.80298	down	1.24615e-10	1.35709e-08	1560.28	1437.64	361.631	253.142	270.219	326.63	381.946	102.366	3672.59	5586.21	318.515	123.125	219.161	145.62	445.515	501.758	158.173	106.021	205.672	534.903	214.069	350.493	357.73	309.237	2456.59	594.165	819.312	2233.77	13715.5	2675.08	1080.31	15611.4	2772.04	991.718	3263.03	2251.16	1396.8	2579.65	1532.77	4789.03	4902.44	7193.35	2566.14
PH_hs_0017133	CLIC6	chloride intracellular channel 6	-1.42539	down	1.25866e-10	1.36056e-08	131.058	129.333	201.911	136.616	187.847	175.488	230.048	296.091	222.121	257.189	241.422	332.128	126.982	171.167	276.317	308.175	95.1418	139.233	150.153	315.28	143.902	329.8	173.912	358.064	770.58	573.677	577.488	767.686	1246.77	494.759	560.952	1123.07	538.889	643.25	805.699	1059.77	835.258	1048.7	846.046	868.135	557.779	894.455	645.598
PH_hs_0002245	TJP3	tight junction protein 3 (zona occludens 3)	-1.41923	down	1.27866e-10	1.37708e-08	41.3867	34.0351	48.2175	24.1087	37.1676	32.4601	39.6255	59.4383	56.9541	61.0946	34.4889	57.9413	26.337	38.321	34.0831	37.8265	27.3533	33.2115	46.6862	41.9723	39.246	46.56	48.4312	33.7139	78.8317	35.8548	31.2806	84.9905	235.904	100.645	31.4457	217.983	91.3956	29.283	128.375	84.4471	90.2982	78.9153	102.551	134.999	92.1794	206.933	193.252
PH_hs_0042771	OR6P1	olfactory receptor, family 6, subfamily P, member 1	-1.93976	down	1.29103e-10	1.38529e-08	45.5253	46.2877	59.2673	49.222	52.2356	32.4601	53.9347	67.1433	63.5988	89.6711	49.7046	73.4613	39.5055	53.6494	70.6008	67.8652	30.9211	33.2115	52.9951	21.4742	44.0031	65.96	56.1362	32.5513	139.926	53.27	67.3736	150.581	534.923	348.965	45.6471	552.492	372.48	35.1396	405.244	111.075	185.299	138.54	203.271	400.071	255.845	382.923	529.305
PH_hs_0032757	RALB	v-ral simian leukemia viral oncogene homolog B (ras related; GTP binding protein)	1.2607	up	1.3293e-10	1.42114e-08	3454.41	3619.97	2963.37	1686.61	2968.39	1687.93	3183.25	774.899	2102.56	1795.39	2804.76	712.885	2273.44	3552.36	2406.51	2005.92	2912.53	3692.87	1594.9	1978.56	1508	2325.41	2875.05	2355.32	1271.16	809.294	747.126	1380.17	543.2	765.653	790.201	471.125	719.093	978.053	760.672	649.71	781.644	727.774	966.91	822.806	874.764	535.706	430.114
PH_hs_0032279	NDRG2	NDRG family member 2	-1.87287	down	1.34703e-10	1.43484e-08	1091.23	1089.12	1630.35	1822.22	1493.74	1931.38	3282.31	2812.31	6344.69	7482.12	3653.79	2211.08	843.724	959.302	2651.18	2802.5	872.926	984.849	1565.88	5964.95	1279.66	2162.45	5460.62	2559.93	6277.96	2080.6	1894.88	6280.06	16686.1	9168.09	3585.83	14712.4	12023.7	3898.55	10922.4	8662.29	7433.61	6395.64	8802.91	9202.62	14584.1	13559	10887.1
PH_hs_0048159	POU2F2	POU class 2 homeobox 2	1.18407	up	1.46803e-10	1.55804e-08	2855.68	2800.41	4321.49	1770.99	3568.09	1925.29	3686.28	3527.77	1539.66	1845.65	3952.02	4197.64	5105.61	5791.58	3097.91	3332.07	4843.91	3883.19	3107.79	2307.5	3388.24	4111.51	2309.29	3713.17	2620.17	2902.19	2802.02	2431.47	418.005	1375.17	1836.03	395.785	1370.07	1573.47	2089.45	1683.62	1381.75	1340.68	1479.67	2074.26	1867.1	947.639	1836.75
PH_hs_0045027	MSR1	macrophage scavenger receptor 1	-2.27882	down	1.4868e-10	1.56656e-08	1140.89	1108.18	225.015	307.386	220.997	317.501	224.545	143.092	673.957	771.566	241.422	150.027	81.8327	144.342	185.023	196.92	65.41	116.24	431.532	1828.24	354.403	351.787	1674.18	313.888	262.116	894.321	892.701	243.886	631.147	2982.66	4150.84	635.868	3281.62	4467.61	925.452	996.627	1397.74	909.279	2143.5	858.281	838.08	1393.42	1639.22
PH_hs_0002063	BAIAP2L1	BAI1-associated protein 2-like 1	-2.04866	down	1.55021e-10	1.62749e-08	16.5547	17.6982	12.0544	272.228	9.04078	327.644	16.5106	15.4099	39.8679	44.3429	13.1869	22.7627	12.2279	12.7737	20.6933	26.7011	10.7034	7.6642	30.2829	34.1635	30.9211	27.16	26.417	32.5513	79.8171	30.7327	28.8744	72.9809	174.859	92.1794	93.3229	188.852	100.88	83.9447	126.459	175.741	96.8824	128.018	91.5634	132.043	214.458	154.717	130.83
PH_hs_0004276	CNR1	cannabinoid receptor 1 (brain)	2.10965	up	1.57652e-10	1.63831e-08	375.239	337.628	1475.66	1959.84	1261.69	2151.5	1504.67	192.624	543.912	566.603	1418.1	195.552	1235.96	1992.69	2439.38	2428.69	1246.36	1958.2	2939.97	494.883	2880.42	808.333	542.65	734.73	407.954	141.37	137.153	435.114	148.992	184.359	231.278	135.612	175.031	240.121	178.193	483.859	298.172	520.841	341.532	175.401	117.576	145.047	214.629
PH_hs_0043507	FOLR1	folate receptor 1 (adult)	-2.74283	down	1.62602e-10	1.68287e-08	22.0729	24.5053	22.0997	9.04078	17.077	11.1582	15.4099	13.2085	97.7712	158.649	18.2588	15.52	22.5745	20.4379	19.4761	25.5885	19.0284	12.7737	26.4976	40.9962	22.5962	23.28	24.2156	23.2509	229.597	28.6838	31.2806	182.914	1005.7	198.468	47.6758	1127.08	249.182	46.8528	161.906	263.231	133.566	230.608	134.598	204.963	559.661	680.753	328.357
PH_hs_0022238	COBL	cordon-bleu homolog (mouse)	-1.68131	down	1.70185e-10	1.74895e-08	108.985	112.996	99.4485	74.3353	97.4395	89.2654	96.8624	92.4596	293.314	309.415	84.1935	86.912	94.0606	90.693	102.249	99.0165	104.656	100.912	124.917	120.06	118.927	95.7067	143.092	98.8165	204.963	79.9049	78.2016	203.238	1145.38	386.589	82.1647	1022.61	396.622	84.9208	429.195	289.859	289.707	269.189	348.857	412.881	418.57	542.475	407.881
PH_hs_0028990	ATP1B1	ATPase, Na+/K+ transporting, beta 1 polypeptide	-1.01199	down	1.73042e-10	1.77208e-08	474.567	446.54	379.713	534.41	379.713	572.11	309.299	277.379	664.465	770.58	322.573	296.949	365.896	372.991	378.566	392.728	353.214	291.24	293.997	903.869	327.05	425.507	545.952	468.506	491.713	369.816	356.118	504.4	1636.84	823.971	767.885	1737.84	841.529	887.275	988.681	778.282	760.01	708.484	837.805	1016.93	736.495	1360.54	786.689
PH_hs_0008361	KRT80	keratin 80	-1.43706	down	1.74508e-10	1.78083e-08	26.2116	34.0351	28.1269	21.0951	34.154	15.2157	22.0142	35.2227	45.5633	60.1092	23.3307	46.56	21.6339	35.7663	29.2141	32.2638	27.3533	25.5473	40.3772	31.2352	30.9211	38.8	33.0213	31.3888	73.9048	34.8304	40.9054	78.5238	134.507	81.8327	45.6471	141.639	78.4622	44.9006	98.6765	91.2941	80.8921	71.9006	92.4791	113.321	242.676	253.348	86.3647
PH_hs_0008262	RASAL3	RAS protein activator like 3	1.05277	up	1.7793e-10	1.80943e-08	17868	16798.4	23427.7	16582.8	22872.2	16340.6	19840.3	19973.5	18831.9	20353.4	19729.7	18855.8	23104.1	37747.4	21054.9	21179.5	24822.5	35660.2	16412.1	17092.5	16451.2	21193.9	17834.8	18785.6	14382.9	18966.2	19567.2	14488.1	3881.03	8311.2	13193	3723.8	8466.16	13959.2	10930.1	10757.5	9093.78	10287.9	9817.43	11731.1	10558.3	6382.06	6597.07
PH_hs_0000608	MANSC1	MANSC domain containing 1	-2.1392	down	1.81918e-10	1.83719e-08	26.2116	23.1439	34.154	42.1903	41.1858	44.6327	60.539	45.1291	109.162	131.058	56.8052	49.664	15.9903	21.7152	52.342	58.9649	13.082	17.8831	34.0683	64.4226	36.8674	42.68	56.1362	43.0142	189.196	63.5142	63.7643	172.752	644.597	305.697	74.0497	693.126	270.738	71.2553	334.351	210.737	192.824	180.628	206.018	306.458	200.349	271.721	346.314
PH_hs_0002784	TFAP2B	transcription factor AP-2 beta (activating enhancer binding protein 2 beta)	-2.76738	down	1.82758e-10	1.8393e-08	16.5547	21.7825	19.0861	16.0725	18.0816	13.1869	16.5106	14.3092	176.558	147.81	14.2013	18.624	54.5552	19.1605	25.5624	23.3634	72.5456	20.4379	17.665	59.5421	16.6498	14.2267	48.4312	16.2757	161.605	31.7571	26.4682	187.533	866.016	248.32	39.5608	639.886	175.031	50.7572	399.496	176.502	296.291	280.588	386.398	453.283	138.269	419.669	427.548
PH_hs_0026203	NEK8	NIMA (never in mitosis gene a)- related kinase 8	1.05857	up	1.89883e-10	1.90338e-08	70.3573	87.1298	173.784	93.4214	187.847	97.3804	220.142	167.308	181.304	140.912	149.114	157.269	171.19	157.116	181.371	167.994	206.933	201.824	166.556	81.9925	143.902	152.613	94.661	181.357	82.7733	75.8073	72.1861	109.933	28.9707	67.7236	55.7908	29.1314	51.7333	61.4943	74.7259	64.6667	64.9018	76.2847	77.8289	80.8025	65.8424	44.481	77.8138
PH_hs_0028324	SP140	SP140 nuclear body protein	1.56507	up	1.90429e-10	1.90338e-08	209.692	168.814	419.894	61.2764	466.102	58.834	268.573	102.366	203.136	155.693	266.782	93.12	199.408	219.707	452.819	396.066	229.53	281.021	296.52	91.7535	286.615	318.16	116.675	394.103	341.933	159.81	116.701	398.162	35.1787	81.8327	91.2941	35.1586	59.4933	124.941	98.6765	85.2078	86.5358	121.88	117.201	109.379	70.5455	36.7452	115.438
PH_hs_0035709	C10orf81	chromosome 10 open reading frame 81	-3.18772	down	1.93479e-10	1.92727e-08	6.89778	2.72281	3.01359	1.00453	5.02265	4.05752	3.30213	3.30213	66.4465	61.0946	4.05752	3.104	3.76242	0	4.86902	5.56272	1.18927	3.8321	2.52358	20.4981	5.94636	9.05333	25.3163	3.48764	42.3721	11.2686	13.2341	46.1905	273.152	46.0897	12.1725	260.173	38.8	12.6893	75.684	65.4275	63.9612	81.5458	74.1664	80.8025	59.2582	120.872	60.7118
PH_hs_0010160	MEIS1	Meis homeobox 1	-2.03145	down	2.03222e-10	2.01059e-08	35.8684	35.3965	21.0951	23.1042	19.0861	22.3163	19.8128	22.0142	82.5835	109.379	22.3163	24.832	16.9309	20.4379	27.9969	30.0387	14.2713	20.4379	22.7122	63.4465	22.5962	25.8667	47.3305	20.9258	101.496	33.8059	36.093	104.39	428.352	120.398	43.6183	471.125	116.4	36.1157	185.857	156.722	143.913	148.185	147.417	192.152	111.932	248.513	128.264
PH_hs_0045874	TFEB	transcription factor EB	1.04909	up	2.04623e-10	2.01761e-08	6606.69	6572.86	6331.56	6063.35	6099.51	6374.36	6790.27	6323.57	3720.05	4263.81	7400.91	7037.8	9367.5	10181.9	12217.6	13787.8	8618.65	7797.04	5155.67	4559.37	5029.43	8816.65	4348.9	8020.41	3973.12	4994.06	4980.84	3883.7	1490.95	2867.91	3817.11	1464.61	3189.36	4468.59	3699.89	2865.11	2723.05	2221.03	2908.97	3551.37	3816.04	2694	3344.28
PH_hs_0028475	SLC5A8	solute carrier family 5 (iodide transporter), member 8	-2.37225	down	2.07682e-10	2.04088e-08	4.13867	12.2526	7.03172	3.01359	7.03172	6.08627	4.40284	6.60426	16.137	19.7079	3.04314	4.13867	4.70303	5.10947	4.86902	7.78781	7.13563	7.6642	6.30894	5.8566	4.75709	3.88	3.30213	6.97528	20.6933	5.12211	7.21861	21.2476	145.888	37.6242	13.1869	153.693	38.8	15.6176	68.9778	44.8863	56.4364	41.2113	56.7693	64.0508	22.5745	81.2262	32.4937
PH_hs_0011511	GCNT3	glucosaminyl (N-acetyl) transferase 3, mucin type	-2.60628	down	2.20114e-10	2.14141e-08	73.1164	68.0702	91.4123	51.2311	89.4032	79.1216	75.9489	99.0638	635.039	733.135	72.0209	150.027	171.19	192.882	144.853	146.856	155.795	114.963	85.8016	317.233	89.1954	120.28	193.725	105.792	611.931	291.96	283.932	695.629	3865.51	1306.5	342.86	4414.91	1176.07	333.826	2404.64	1284.96	1330.96	1328.41	1481.5	2706.89	891.695	3220.04	619.945
PH_hs_0032900	KAZN	kazrin, periplakin interacting protein	-2.15178	down	2.27634e-10	2.19991e-08	15.1751	16.3368	12.0544	19.0861	9.04078	22.3163	9.90638	13.2085	46.5125	53.2114	9.12941	13.4507	9.40606	6.38683	17.0416	15.5756	9.51418	8.94156	7.57073	16.5937	11.8927	10.3467	16.5106	12.788	28.5765	28.6838	22.8589	24.9429	222.453	79.0109	15.2157	205.929	101.742	18.5459	87.1802	34.9961	48.9115	28.9356	56.7693	75.8756	62.08	133.443	102.612
PH_hs_0027041	MMP7	matrix metallopeptidase 7 (matrilysin, uterine)	-4.78774	down	2.41187e-10	2.3232e-08	9.65689	2.72281	3.01359	68.3081	22.0997	79.1216	24.2156	22.0142	718.571	719.34	22.3163	21.728	3.76242	7.6642	110.77	104.579	4.75709	2.55473	13.8797	798.45	11.8927	11.64	462.298	13.9506	3844.03	129.077	102.264	4328.05	1688.58	839.021	198.818	1709.71	753.582	240.121	3058.97	2115.74	3262.96	2605.96	3056.39	3280.39	1045.95	5381.23	2828.66
PH_hs_0046274	PROM2	prominin 2	-2.14759	down	2.44837e-10	2.3506e-08	23.4524	23.1439	20.0906	17.077	28.1269	14.2013	9.90638	16.5106	114.857	103.467	16.2301	13.4507	9.40606	20.4379	17.0416	16.6882	8.3249	19.1605	18.9268	26.3547	14.2713	21.9867	24.2156	20.9258	97.5543	36.8792	37.2961	108.086	325.92	84.6545	51.7333	292.318	78.4622	56.6138	197.353	155.961	98.7636	168.353	130.936	197.079	138.269	199.197	141.946
PH_hs_0006850	LINC00528	long intergenic non-protein coding RNA 528	1.0219	up	2.46744e-10	2.36113e-08	405.589	370.302	387.749	144.652	401.812	140.999	375.342	318.105	289.517	273.94	302.285	290.741	362.133	320.619	194.761	172.444	465.005	349.998	301.567	179.603	287.804	346.613	220.142	358.064	230.583	171.079	168.434	264.21	85.8773	155.2	152.157	74.3353	134.507	166.913	136.04	152.918	110.051	198.165	149.248	142.883	173.072	71.5564	155.628
PH_hs_0046928	NA	NA	-2.8459	down	2.55137e-10	2.42452e-08	55.1822	58.5404	253.142	227.024	217.983	268.81	115.574	1254.81	215.476	264.086	108.539	1606.84	273.716	123.905	460.122	461.706	275.911	104.744	254.881	406.058	223.583	89.24	398.457	84.8659	340.947	2353.1	2846.54	259.59	782.208	3640.15	1655.47	794.584	3264.37	1512.96	703.19	2338.65	5822.35	1689.66	5994.66	844.485	1704.38	3492.73	8901.55
PH_hs_0008982	NEURL3	neuralized homolog 3 (Drosophila) pseudogene	-1.69616	down	2.55859e-10	2.42452e-08	186.24	190.596	130.589	161.729	106.48	147.085	147.495	190.423	555.303	706.529	136.941	210.037	141.091	131.569	163.112	188.02	132.009	106.021	121.132	281.117	126.063	175.893	301.594	152.294	344.889	171.079	197.309	324.257	1534.41	674.415	152.157	1653.46	732.027	142.511	687.862	422.235	398.817	486.644	452.323	744.96	748.722	1083.98	847.401
PH_hs_0006638	PARP15	poly (ADP-ribose) polymerase family, member 15	1.52104	up	2.60134e-10	2.45705e-08	244.181	225.993	253.142	157.711	208.942	163.315	289.487	110.071	214.527	233.539	321.558	135.541	285.944	670.617	772.957	874.46	265.208	445.801	757.073	641.298	790.866	305.227	408.363	284.824	245.364	290.936	265.885	235.571	63.1147	82.7733	171.43	60.2718	86.2222	173.746	84.3062	354.525	142.972	311.277	162.067	85.7295	64.9018	52.2168	77.8138
PH_hs_0023023	PLS1	plastin 1	-1.04881	down	2.65188e-10	2.48653e-08	35.8684	36.7579	28.1269	26.1178	26.1178	27.3882	19.8128	36.3234	34.1725	36.4597	21.302	34.144	29.1588	39.5984	29.2141	30.0387	27.3533	28.1021	45.4244	32.2113	35.6782	28.4533	33.0213	18.6007	27.5911	29.7082	33.6868	25.8667	143.819	52.6739	48.6902	148.671	61.2178	49.7811	64.1877	86.7294	79.0109	59.6249	91.5634	59.1238	42.3273	70.5894	46.1752
PH_hs_0006376	SCGN	secretagogin, EF-hand calcium binding protein	-2.65586	down	2.65486e-10	2.48653e-08	30.3502	38.1193	31.1405	31.1405	31.1405	24.3451	28.6184	33.0213	447.09	448.356	24.3451	22.7627	17.8715	35.7663	36.5176	37.8265	28.5425	34.4889	50.4715	45.8767	36.8674	33.6267	56.1362	41.8517	200.036	31.7571	32.4837	199.543	1306.78	455.253	48.6902	1088.91	381.102	54.6616	388	137.702	272.776	183.259	368.085	441.458	154.259	460.282	146.221
PH_hs_0000371	EPHB3	EPH receptor B3	-1.68077	down	2.65811e-10	2.48653e-08	137.956	142.947	88.3987	122.553	83.3761	128.826	80.3518	149.696	739.454	796.201	66.949	134.507	80.8921	66.423	70.6008	70.0903	80.8705	67.7004	73.1837	113.228	65.41	115.107	137.589	147.643	181.313	156.737	144.372	180.143	610.453	323.568	171.43	666.004	404.382	182.531	427.279	290.62	261.488	184.136	308.569	373.465	304.756	752.309	246.268
PH_hs_0048458	MLH3	mutL homolog 3 (E. coli)	1.05563	up	2.69692e-10	2.50676e-08	670.464	673.895	540.438	636.872	489.206	624.857	921.294	347.824	666.363	726.237	891.639	322.816	650.899	1001.46	345.7	339.326	736.159	988.682	903.441	481.218	682.642	526.387	585.577	566.16	432.589	520.407	540.192	414.79	275.221	215.399	406.766	281.269	269.013	433.389	227.052	534.071	220.102	456.832	286.594	196.094	173.072	244.645	166.744
PH_hs_0003889	FAM3D	family with sequence similarity 3, member D	-3.46522	down	2.70997e-10	2.51089e-08	161.408	160.646	154.698	216.979	149.675	223.163	326.911	190.423	8121.66	10773.3	299.242	192.448	77.1297	139.233	529.506	559.61	86.8169	126.459	94.6341	614.943	95.1418	281.947	704.454	268.548	1695.87	480.454	570.27	1541.84	20500.9	6115.82	1264.93	21182.5	5616.52	1275.76	6829.76	2541.78	3017.46	2498.11	3481.24	7291.94	5748.04	9113.77	2765.38
PH_hs_0023310	INPP5D	inositol polyphosphate-5-phosphatase, 145kDa	1.11218	up	2.72888e-10	2.52034e-08	968.448	876.744	1187.36	459.071	1236.58	504.146	1036.87	756.187	974.865	769.595	841.935	699.435	1421.26	1171.34	966.5	990.165	1396.21	1453.64	638.465	618.848	621.989	1169.17	671.433	1463.65	645.435	799.049	572.676	704.867	172.789	443.025	569.067	166.752	397.484	612.991	476.138	460.275	386.589	505.934	437.673	529.158	427.035	247.546	358.285
PH_hs_0040669	NA	NA	-1.01543	down	2.73743e-10	2.52034e-08	5.51822	6.80702	9.04078	4.01812	7.03172	6.08627	5.50355	6.60426	6.64465	7.88317	4.05752	10.3467	3.76242	7.6642	6.08627	8.90036	5.94636	5.10947	11.3561	5.8566	5.94636	7.76	7.70496	6.97528	9.85397	9.2198	8.42171	8.31429	28.9707	10.3467	10.1438	26.1178	13.7956	9.76101	12.4543	12.1725	7.52485	13.1525	12.8189	13.7956	12.2279	17.4056	22.2325
PH_hs_0044598	MPZL2	myelin protein zero-like 2	-1.59029	down	2.78868e-10	2.54942e-08	34.4889	34.0351	29.1314	42.1903	26.1178	50.719	45.1291	35.2227	65.4972	77.8463	39.5608	35.1787	22.5745	33.2115	41.3867	35.6014	22.5962	30.6568	40.3772	64.4226	39.246	38.8	66.0425	37.2015	130.072	49.1723	40.9054	149.657	184.171	142.972	38.5464	168.761	130.196	40.9962	198.311	95.098	123.219	99.0825	147.417	212.846	103.467	282.358	216.339
PH_hs_0031567	ZNF266	zinc finger protein 266	1.02502	up	2.78957e-10	2.54942e-08	1974.14	1978.12	1939.75	2436.99	1918.65	2651.59	2173.9	1534.39	3100.2	2988.71	1928.33	1303.68	3497.17	5200.16	2600.06	2561.08	3765.24	6991.03	3679.38	2016.62	3284.77	1681.33	2798	1953.08	1954.04	2309.05	2124.68	2201.44	1602.7	1233.13	1472.88	1546.98	1060.53	1577.38	1086.4	2022.93	1233.13	2032.51	1344.15	1253.42	592.582	845.139	977.375
PH_hs_0004690	CITED2	Cbp/p300-interacting transactivator, with Glu/Asp-rich carboxy-terminal domain, 2	-1.13014	down	2.79522e-10	2.54942e-08	242.802	249.137	111.503	122.553	99.4485	153.171	232.25	243.257	186.999	242.408	237.365	343.509	143.913	205.656	152.157	156.869	128.441	120.072	259.928	276.236	243.801	133.213	198.128	131.368	304.488	320.644	265.885	248.505	505.952	356.49	271.854	482.175	344.027	279.165	303.694	878.706	422.332	590.111	402.879	325.181	372.48	966.011	706.31
PH_hs_0006299	C7orf10	chromosome 7 open reading frame 10	-1.06495	down	2.81946e-10	2.56352e-08	169.685	176.982	135.612	158.716	145.657	155.2	119.977	609.793	202.187	223.685	115.639	562.859	141.091	136.678	170.416	184.682	153.416	143.065	179.174	128.845	133.198	179.773	136.488	142.993	198.065	322.693	333.259	200.467	239.008	380.945	366.191	240.083	421.627	403.13	359.259	343.875	332.975	284.095	467.889	330.108	342.381	568.583	567.784
PH_hs_0028088	DMBT1	deleted in malignant brain tumors 1	-4.30865	down	2.86604e-10	2.59777e-08	259.356	224.632	218.988	268.21	208.942	312.429	2594.37	201.43	61866.4	64236	2338.14	211.072	91.2388	181.386	1199	1190.42	96.331	186.495	287.688	2661.83	275.911	1562.35	3469.44	1441.56	10555.6	7701.61	8289.36	10248.7	62642.9	61322.8	8744.96	57902.2	56214.3	9154.85	36524.7	17505.6	21096.9	16110.1	22464.2	37028.3	27706.5	63040.2	20158.9
PH_hs_0005443	CCDC88B	coiled-coil domain containing 88B	1.0448	up	2.87564e-10	2.59841e-08	4302.83	4002.53	4942.29	2171.8	4172.82	2816.93	6380.81	2594.37	2314.24	3122.72	5962.52	3173.32	2897.07	8412.73	4184.92	5095.46	2338.11	4822.06	2701.49	3938.57	3119.46	4128.32	2772.69	4020.09	6002.05	4719.51	4773.9	5666.65	1316.1	2196.32	2838.23	1449.54	2162.45	2828.74	2642.23	1982.6	2260.28	1959.73	2444.74	2722.65	3094.59	1161.34	1119.32
PH_hs_0003560	SIX1	SIX homeobox 1	-2.16168	down	2.88738e-10	2.59944e-08	99.328	89.8526	17.077	29.1314	20.0906	34.4889	42.9277	34.122	201.238	211.86	32.4601	32.0747	19.7527	21.7152	40.1694	38.9391	15.4605	22.9926	41.639	86.873	42.8138	28.4533	85.8553	33.7139	112.335	80.9294	69.7798	102.543	572.171	207.874	63.9059	571.578	214.693	77.1119	223.22	195.522	158.962	149.062	186.789	237.481	205.993	338.442	265.08
PH_hs_0000893	C5orf27	chromosome 5 open reading frame 27	-1.74928	down	2.89461e-10	2.59944e-08	41.3867	50.3719	32.145	21.0951	25.1133	26.3739	29.7191	41.827	110.111	114.306	29.417	37.248	26.337	37.0436	32.8659	32.2638	20.2176	34.4889	34.0683	43.9245	35.6782	42.68	33.0213	34.8764	63.0654	40.9769	43.3116	65.5905	485.259	125.101	41.5895	468.111	110.364	41.9723	160.948	78.3608	86.5358	102.59	109.876	154.707	107.229	191.462	218.05
PH_hs_0005974	C4orf19	chromosome 4 open reading frame 19	-1.62277	down	2.92969e-10	2.62288e-08	16.5547	19.0597	16.0725	8.03625	17.077	17.2444	16.5106	19.8128	35.1217	40.4013	16.2301	21.728	16.9309	24.27	19.4761	17.8007	14.2713	16.6058	17.665	22.4503	16.6498	15.52	23.1149	16.2757	39.4159	24.5861	21.6558	36.0286	202.795	55.4958	27.3882	197.893	50.8711	25.3786	76.642	36.5176	47.0303	44.7186	53.1068	73.9048	36.6836	155.683	76.1036
PH_hs_0004602	SPDEF	SAM pointed domain containing ets transcription factor	-2.24133	down	2.98103e-10	2.66068e-08	27.5911	29.9509	20.0906	14.0634	21.0951	13.1869	23.1149	22.0142	150.928	146.824	20.2876	19.6587	22.5745	19.1605	27.9969	21.1384	19.0284	25.5473	13.8797	29.283	15.4605	31.04	36.3234	27.9011	50.2552	16.3908	14.4372	62.819	455.253	202.23	22.3163	448.021	165.547	22.4503	223.22	86.7294	110.051	85.0531	127.273	253.247	104.407	192.429	214.629
PH_hs_0027562	SIPA1	signal-induced proliferation-associated 1	1.10847	up	3.1048e-10	2.7627e-08	34.4889	39.4807	52.2356	13.0589	32.145	15.2157	46.2298	38.5248	18.9847	30.5473	42.6039	47.5947	51.7333	80.4741	42.6039	56.7398	46.3816	56.2041	29.0211	23.4264	30.9211	63.3733	20.9135	76.7281	44.3429	26.635	30.0775	39.7238	12.416	17.8715	25.3595	12.0544	23.28	20.4981	19.1605	27.3882	17.8715	20.1672	12.8189	23.6495	21.6339	15.4717	15.3917
PH_hs_0030957	FAM107A	family with sequence similarity 107, member A	-1.72844	down	3.11871e-10	2.76665e-08	194.517	204.211	197.893	208.942	220.997	204.905	312.601	227.847	849.566	1010.03	319.529	224.523	100.645	126.459	244.668	249.21	105.845	95.8025	198.101	577.852	172.444	314.28	663.728	306.912	373.465	188.494	188.887	364.905	2052.78	820.208	347.932	2188.87	1003.63	413.867	1081.61	536.353	662.187	398.084	719.689	1028.75	907.685	1042.4	804.646
PH_hs_0036656	C1orf186	chromosome 1 open reading frame 186	1.566	up	3.21088e-10	2.83336e-08	103.467	102.105	553.496	99.4485	376.699	128.826	242.156	63.8411	273.38	338.977	251.566	85.8773	142.972	435.582	135.115	178.007	96.331	268.247	248.572	121.036	279.479	508.28	96.8624	490.595	88.6857	126.004	125.122	86.8381	34.144	68.6642	160.272	29.1314	62.08	160.081	37.363	95.098	53.6145	99.0825	50.3599	44.3429	168.368	74.4573	64.1322
PH_hs_0023983	IRF6	interferon regulatory factor 6	-1.57239	down	3.21454e-10	2.83336e-08	12.416	13.614	25.1133	12.0544	20.0906	12.1725	28.6184	15.4099	46.5125	57.153	27.3882	16.5547	21.6339	26.8247	29.2141	25.5885	27.3533	21.7152	26.4976	18.5459	24.9747	38.8	26.417	33.7139	67.007	19.464	22.8589	55.4286	148.992	82.7733	17.2444	142.643	70.7022	21.4742	76.642	52.4941	70.5455	54.3638	74.1664	82.7733	78.0703	122.806	77.8138
PH_hs_0006536	NA	NA	1.42655	up	3.29438e-10	2.88738e-08	223.488	189.235	245.106	101.458	252.137	96.366	529.441	62.7404	65.4972	76.861	462.557	61.0453	263.37	347.444	129.029	131.28	265.208	334.67	167.818	218.647	115.359	230.213	159.603	230.184	133.029	75.8073	79.4047	152.429	34.144	57.377	100.424	35.1586	69.84	93.7057	62.2716	159.004	53.6145	144.678	80.5758	59.1238	47.0303	31.9103	53.8711
PH_hs_0004811	LOC145474	uncharacterized LOC145474	1.11745	up	3.30611e-10	2.88899e-08	1298.16	1328.73	1661.49	1160.23	1442.51	1242.61	2245.45	1015.95	1253.94	1526.38	2081.51	1178.49	1433.48	3374.8	3949.99	3816.03	1474.7	3000.53	2542.5	1251.36	2570.02	1383.87	1520.08	1289.26	1537.22	1411.65	1616.97	1272.09	719.093	733.673	1243.63	732.303	741.511	1173.27	1015.51	1154.11	1408.09	1296.84	1503.47	1152.91	455.253	665.281	461.752
PH_hs_0045168	PTPN3	protein tyrosine phosphatase, non-receptor type 3	-1.45725	down	3.39318e-10	2.95622e-08	64.8391	65.3474	38.1722	52.2356	42.1903	56.8052	35.2227	38.5248	136.69	164.561	38.5464	48.6293	30.0994	44.7078	35.3004	38.9391	36.8674	31.9342	41.639	83.9447	36.8674	31.04	67.1433	24.4135	83.7587	73.7584	81.8109	74.8286	362.133	149.556	66.949	362.636	159.511	66.3748	198.311	150.635	159.903	121.003	172.139	194.123	110.051	194.363	146.221
PH_hs_0005138	HOMER2	homer homolog 2 (Drosophila)	-1.85124	down	3.49577e-10	3.03653e-08	128.299	126.611	75.3398	91.4123	51.2311	102.452	85.8553	304.896	534.42	547.881	76.0784	301.088	60.1988	339.779	152.157	139.068	77.3027	392.151	118.608	218.647	99.8988	129.333	244.357	101.142	230.583	185.42	167.231	245.733	1318.17	642.434	125.783	1225.53	580.276	140.558	813.363	407.78	507.927	482.26	586.006	849.412	377.183	1173.91	892.721
PH_hs_0029161	SUSD4	sushi domain containing 4	-1.55747	down	3.72931e-10	3.22023e-08	64.8391	62.6246	77.3489	78.3534	69.3126	88.251	111.172	159.603	435.699	466.093	102.452	156.235	89.3576	113.686	99.8149	103.467	91.5739	114.963	79.4927	211.814	80.8705	94.4133	191.523	83.7034	263.101	181.323	167.231	264.21	624.939	267.132	152.157	593.678	252.631	179.603	478.054	271.6	285.944	261.297	315.894	493.684	274.657	735.87	327.502
PH_hs_0031608	SMPDL3B	sphingomyelin phosphodiesterase, acid-like 3B	-1.13075	down	3.75836e-10	3.23385e-08	75.8755	73.5158	34.154	50.2265	37.1676	60.8627	49.5319	112.272	74.9896	89.6711	43.6183	125.195	37.6242	37.0436	53.5592	52.2896	38.0567	33.2115	47.948	48.805	42.8138	47.8533	56.1362	39.5266	77.8463	85.0271	84.2171	82.219	146.923	120.398	46.6614	141.639	124.16	53.6855	153.284	82.1647	71.4861	70.1469	90.6478	167.517	99.7042	151.816	212.919
PH_hs_0010373	NA	NA	-1.74332	down	3.77523e-10	3.23385e-08	41.3867	35.3965	39.1767	29.1314	30.1359	51.7333	52.834	60.539	128.147	134.999	46.6614	56.9067	25.3964	30.6568	51.1247	46.7269	29.7318	21.7152	45.4244	133.726	41.6245	46.56	127.682	33.7139	241.422	42.0013	39.7023	247.581	192.448	160.844	46.6614	195.883	146.578	55.6377	219.388	164.329	208.815	177.121	230.74	215.802	211.636	563.748	255.674
PH_hs_0005751	VILL	villin-like	1.00541	up	3.77833e-10	3.23385e-08	492.501	498.274	844.81	347.568	786.548	309.386	981.833	583.376	579.034	622.771	852.078	544.235	883.229	913.317	1128.4	1083.62	982.339	954.193	696.507	421.675	677.885	757.893	498.621	628.938	511.421	458.941	451.163	538.581	167.616	268.073	373.291	163.739	257.804	375.799	275.911	301.271	243.617	305.139	303.991	274.926	363.074	256.249	259.094
PH_hs_0032543	GSTO2	glutathione S-transferase omega 2	-1.92916	down	3.90673e-10	3.33397e-08	38.6276	40.8421	25.1133	30.1359	29.1314	29.417	31.9206	37.4241	352.166	269.999	24.3451	38.2827	36.6836	43.4305	35.3004	33.3763	42.8138	54.9268	47.948	69.3031	48.7602	41.3867	79.2511	52.3146	126.131	48.1479	36.093	169.057	598.037	172.131	52.7477	524.365	142.267	51.7333	277.827	110.314	181.537	185.889	212.427	329.123	208.815	269.787	243.702
PH_hs_0025645	SPIB	Spi-B transcription factor (Spi-1/PU.1 related)	1.74721	up	4.03613e-10	3.41445e-08	7975.21	8126.22	10438.1	1553	10390.9	1780.24	7744.59	6336.78	6102.63	5626.62	7755.94	6177.99	14776.9	9263.46	9386.25	9316.45	14907.5	11874.4	7023.12	4308.51	6642.08	13364	4609.77	16317.5	4991.03	4364.04	3553.96	5343.31	469.739	2441.81	2768.24	442.998	2142.62	3106.93	2835.75	2666.55	2210.42	2505.12	2431.92	3048.82	2275.33	1259.01	2609.75
PH_hs_0044515	SERPINA3	serpin peptidase inhibitor, clade A (alpha-1 antiproteinase, antitrypsin), member 3	-2.1253	down	4.16834e-10	3.5161e-08	2062.44	2108.81	2085.41	2209.97	1524.88	2256.99	2421.56	7007.11	4422.49	6059.21	2088.61	7544.79	434.56	2452.54	4765.55	5046.5	434.084	1988.86	1615.09	3333.38	1808.88	4415.44	3546.49	4190.98	17385.4	14061.2	15544.1	15813.8	20116	12546.7	10664.2	21628.6	11405.5	9264.17	29332.8	8900.42	9615.82	9710.08	9717.63	32986.2	19343.6	29425.1	17218.2
PH_hs_0048371	SLITRK6	SLIT and NTRK-like family, member 6	-3.42607	down	4.44032e-10	3.68168e-08	2.75911	2.72281	-2.00906	4.01812	2.00906	1.01438	3.30213	0	32.274	30.5473	2.02876	1.03467	1.88121	3.8321	2.43451	3.33763	1.18927	0	2.52358	7.8088	1.18927	0	9.90638	1.16255	14.781	10.2442	8.42171	18.4762	265.909	21.6339	15.2157	264.192	28.4533	20.4981	48.8593	195.522	87.4764	149.939	97.0572	47.299	34.8024	119.905	17.957
PH_hs_0015404	TMPRSS3	transmembrane protease, serine 3	-1.77913	down	4.48889e-10	3.71141e-08	19.3138	19.0597	5.02265	5.02265	8.03625	9.12941	6.60426	13.2085	26.5786	30.5473	5.0719	18.624	6.58424	8.94156	12.1725	10.0129	9.51418	5.10947	10.0943	21.4742	4.75709	11.64	14.3092	9.30037	44.3429	14.3419	16.8434	41.5714	99.328	39.5055	12.1725	105.476	35.3511	9.76101	28.7407	54.7765	40.4461	45.5955	34.7941	33.5035	42.3273	84.1271	54.7262
PH_hs_0002286	SOSTDC1	sclerostin domain containing 1	-2.02235	down	4.5793e-10	3.77546e-08	6.89778	10.8912	7.03172	6.02718	8.03625	7.10065	4.40284	9.90638	12.3401	13.7956	5.0719	7.24267	1.88121	10.2189	7.30353	6.67527	5.94636	8.94156	6.30894	9.76101	7.13563	12.9333	5.50355	8.13783	39.4159	11.2686	8.42171	40.6476	94.1547	19.7527	17.2444	89.4032	22.4178	19.522	50.7753	70.7529	51.7333	56.1175	61.3475	45.3283	17.8715	109.269	38.4793
PH_hs_0025353	FCRL3	Fc receptor-like 3	1.45591	up	4.65655e-10	3.82834e-08	347.648	344.435	453.043	128.58	497.243	143.027	399.557	423.773	298.06	333.064	321.558	491.467	354.608	177.554	215.454	223.622	397.217	149.452	580.423	560.282	610.097	258.667	413.867	237.16	226.641	562.408	511.318	254.971	84.8427	91.2388	113.61	83.3761	87.0844	117.132	185.857	206.173	150.497	231.485	160.236	189.196	88.417	96.6978	173.585
PH_hs_0014517	NA	NA	-1.07755	down	4.70777e-10	3.85958e-08	57.9413	57.179	45.2039	34.154	43.1948	30.4314	62.7404	74.8482	78.7865	99.5251	67.9634	91.0507	47.0303	77.9193	53.5592	56.7398	51.1387	53.6494	64.3512	51.7333	42.8138	51.7333	61.6397	37.2015	66.0216	52.2455	56.5457	65.5905	246.251	109.11	59.8484	219.992	130.196	66.3748	119.753	84.4471	123.219	64.8859	121.779	126.131	114.754	148.915	158.193
PH_hs_0018285	FGD2	FYVE, RhoGEF and PH domain containing 2	1.20296	up	4.89929e-10	3.99415e-08	246.94	230.077	208.942	65.2945	170.77	84.1935	212.437	149.696	91.1266	126.131	216.063	193.483	476.887	384.487	276.317	404.966	426.949	247.809	103.467	240.121	109.413	257.373	138.689	265.061	248.32	232.544	250.245	234.648	50.6987	153.319	137.956	60.2718	148.302	128.845	100.593	98.902	96.8824	90.3141	83.3227	118.248	112.873	60.9196	97.481
PH_hs_0026293	MYOM1	myomesin 1, 185kDa	1.35229	up	5.05616e-10	4.10047e-08	122.78	133.418	121.548	90.4078	115.521	91.2941	118.877	61.6397	154.725	192.152	118.682	64.1493	120.398	146.897	101.032	106.804	132.009	122.627	172.865	841.399	151.038	106.053	747.382	89.5161	66.0216	69.6607	70.9829	59.1238	44.4907	69.6049	72.0209	46.2084	75.8755	75.1597	30.6568	44.8863	36.6836	38.5808	40.2879	31.5327	60.1988	56.0847	33.3488
PH_hs_0028936	B3GNT3	UDP-GlcNAc:betaGal beta-1,3-N-acetylglucosaminyltransferase 3	-1.73909	down	5.0578e-10	4.10047e-08	16.5547	20.4211	17.077	19.0861	15.068	24.3451	13.2085	20.9135	38.9187	46.3136	18.2588	22.7627	7.52485	16.6058	24.3451	23.3634	10.7034	7.6642	17.665	24.4025	13.082	45.2667	28.6184	44.1768	37.4451	31.7571	28.8744	36.0286	152.096	94.0606	26.3739	164.743	86.2222	26.3547	95.8025	51.7333	82.7733	38.5808	88.8165	107.408	63.9612	204.999	24.7978
PH_hs_0000569	ATP2A3	ATPase, Ca++ transporting, ubiquitous	1.01491	up	5.09693e-10	4.12075e-08	27058.6	27007.5	58058.9	23289	50674.6	24862.4	39358.1	21426.4	26853.9	31215.4	39437	21878	43325.3	80577.5	36273	35115.2	51378.9	69050.6	35208.9	19837.3	31926	43505.1	24273.9	40862.4	22906.5	16616.1	18678.1	20389.4	20061.2	14354.6	15387.1	18597.9	13127.3	15508.3	17905.5	11945.1	8409.96	11340.1	12014	17754.9	18687	13055.2	10820.4
PH_hs_0005870	SLC4A11	solute carrier family 4, sodium borate transporter, member 11	-2.53717	down	5.30439e-10	4.25313e-08	390.414	407.06	86.3896	192.87	78.3534	214.034	125.481	159.603	1903.22	2448.71	121.725	167.616	142.972	252.919	227.627	224.734	134.388	236.313	90.8488	556.377	102.277	122.867	658.224	103.467	725.252	371.865	413.867	642.971	7325.44	1437.25	244.465	7509.87	1462.33	223.527	1803	1132.05	1230.31	1321.39	1476.92	2064.41	2215.13	2663.06	1531.48
PH_hs_0005662	RBP1	retinol binding protein 1, cellular	-1.46703	down	5.49224e-10	4.37968e-08	598.727	554.091	416.88	287.296	327.477	333.731	768.295	856.352	1403.92	2024.99	661.375	1046.05	468.422	684.668	695.053	900.049	398.406	407.48	305.353	644.226	324.671	685.467	468.902	684.74	2093.97	821.587	1026.24	1809.74	1851.02	1536.01	1122.92	2260.19	1527.86	1055.16	2445.84	1275.84	1542.59	1394.17	1465.93	2952.25	2303.54	6233.14	1775.18
PH_hs_0044166	C11orf85	chromosome 11 open reading frame 85	2.01256	up	5.56996e-10	4.42956e-08	649.771	650.751	591.669	21.0951	560.528	23.3307	144.193	79.2511	224.02	221.714	117.668	71.392	211.636	281.021	260.493	262.561	249.747	362.772	276.332	291.854	252.126	863.947	425.974	900.974	295.619	54.2944	57.7488	333.495	22.7627	52.6739	57.8196	22.0997	48.2844	56.6138	48.8593	60.102	62.08	83.2994	67.7569	60.1092	68.6642	47.3819	52.1609
PH_hs_0022926	PPL	periplakin	-2.14272	down	5.68416e-10	4.5081e-08	26.2116	25.8667	37.1676	24.1087	30.1359	27.3882	35.2227	17.6113	117.705	134.999	41.5895	16.5547	4.70303	24.27	30.4314	28.9262	9.51418	22.9926	66.8748	125.917	60.6529	24.5733	102.366	22.0884	114.306	31.7571	27.6713	98.8476	280.395	123.219	72.0209	263.187	131.058	73.2075	230.884	115.639	153.319	96.452	160.236	224.67	347.084	411.933	146.221
PH_hs_0005033	NCALD	neurocalcin delta	-1.62998	down	6.03999e-10	4.77732e-08	5496.15	5328.53	2232.07	4587.69	2099.47	4755.41	2793.6	7255.88	15367.2	15605.7	2675.93	6403.55	2388.2	1677.18	3908.61	3747.05	2584.29	1765.32	1873.76	5318.77	1725.63	5005.2	6264.14	4875.72	5175.3	6374.98	6538.85	4886.95	45715.7	13200.5	4963.36	41440.9	12040.9	5210.43	19745.8	9490.78	11175.3	10888.6	12190.8	20314.9	10974.1	13154.8	11679.8
PH_hs_0043685	IZUMO4	IZUMO family member 4	1.06724	up	6.14878e-10	4.85022e-08	816.697	812.758	906.087	773.489	681.072	908.884	816.726	621.901	544.861	685.836	685.72	751.168	690.405	1652.91	1115.01	1110.32	677.885	996.346	734.361	1104.95	777.784	1108.39	895.977	1216.02	830.69	534.748	608.769	710.41	367.307	316.044	549.793	354.599	326.782	493.907	405.244	620.8	329.212	448.94	314.978	417.808	614.216	285.259	403.606
PH_hs_0024660	PTPN3	protein tyrosine phosphatase, non-receptor type 3	-1.68919	down	6.39299e-10	5.02927e-08	126.919	129.333	63.2854	196.888	71.3217	204.905	84.7546	175.013	387.288	364.597	112.596	156.235	76.1891	60.0362	99.8149	91.2287	90.3847	72.8099	127.441	491.955	112.981	99.5867	527.24	108.117	313.356	217.178	196.105	330.724	1352.31	490.056	170.416	1198.41	406.969	164.961	590.143	416.91	570.948	520.841	616.222	688.792	332.975	687.521	474.579
PH_hs_0048817	PPP1R9A	protein phosphatase 1, regulatory subunit 9A	-2.30153	down	6.6682e-10	5.20369e-08	52.4231	47.6491	37.1676	38.1722	34.154	41.5895	56.1362	118.877	457.531	503.538	54.7765	111.744	23.5152	30.6568	37.7349	34.4889	26.164	33.2115	99.6813	181.555	71.3563	33.6267	180.516	36.0389	146.824	112.686	108.279	159.819	1688.58	327.331	193.746	1666.52	329.369	214.742	286.449	594.173	403.52	513.826	456.901	262.116	190.943	454.48	203.513
PH_hs_0010222	SEMA7A	semaphorin 7A, GPI membrane anchor (John Milton Hagen blood group)	1.91661	up	6.74266e-10	5.24777e-08	3368.87	3286.43	15139.3	1154.21	15253.8	1130.02	11908.6	5233.87	3605.2	4124.87	11518.3	4947.78	14357.4	7702.52	6603.61	6461.66	15447.5	7489.2	12355.4	4392.45	10823.6	28349.9	4008.78	32936.1	4408.67	3783.19	3517.87	4823.21	530.784	1970.57	2446.68	535.415	2170.21	2568.12	2458.29	2283.87	1765.52	1851.88	2040.03	2329.48	1916.96	1054.97	1865.82
PH_hs_0047609	PADI2	peptidyl arginine deiminase, type II	-2.61108	down	6.86481e-10	5.32863e-08	67.5982	58.5404	12.0544	26.1178	11.0498	33.4745	7.70496	11.0071	88.2789	86.7149	5.0719	13.4507	1.88121	6.38683	13.3898	13.3505	7.13563	8.94156	10.0943	329.922	7.13563	16.8133	187.121	22.0884	152.737	49.1723	45.7178	147.81	321.781	90.2982	63.9059	283.278	101.742	97.6101	228.01	262.471	204.112	161.338	171.224	224.67	177.775	262.051	131.685
PH_hs_0004348	DHCR24	24-dehydrocholesterol reductase	-1.50835	down	7.18685e-10	5.54909e-08	1113.3	961.151	301.359	437.975	316.427	409.809	146.394	859.654	2095.91	1560.87	133.898	821.525	236.092	212.043	548.982	516.221	243.801	259.305	297.782	847.255	280.668	463.013	745.18	627.775	677.953	1153.5	814.499	974.619	2433.54	1794.68	759.77	1910.62	1380.42	940.961	2931.56	890.878	1255.71	1300.35	1688.43	2985.75	1532.25	2400.04	1915.42
PH_hs_0011948	CLECL1	C-type lectin-like 1	1.62295	up	7.30374e-10	5.59556e-08	9123	8516.94	8808.73	1742.86	8373.77	1858.34	10303.7	3424.31	4847.75	4924.03	10254.4	3287.14	12575	18030	13326.5	13360.5	12882.2	19164.3	11685.4	4732.14	11494.3	11662	4372.02	11816.1	6001.07	2820.23	2536.14	6001.07	712.885	2787.96	3132.4	633.859	2548.73	3924.9	3670.19	2478.64	3126.57	2279.77	3240.43	3759.29	2528.35	1639.99	2436.17
PH_hs_0026178	RHOV	ras homolog family member V	-1.6143	down	7.30455e-10	5.59556e-08	289.707	309.039	152.689	157.711	137.621	188.674	141.991	150.797	404.374	504.523	148.099	173.824	105.348	95.8025	154.591	155.756	108.224	108.576	176.65	147.391	165.309	200.467	166.207	153.456	619.815	123.955	147.981	593.086	1060.53	691.345	150.128	1200.41	774.276	127.869	589.185	357.569	527.68	406.852	574.103	656.274	649.018	1083.98	827.733
PH_hs_0045604	FXYD3	FXYD domain containing ion transport regulator 3	-1.09855	down	7.44477e-10	5.67022e-08	73.1164	69.4316	77.3489	58.2628	79.3579	54.7765	51.7333	57.2369	83.5327	97.5543	52.7477	65.184	43.2679	108.576	73.0353	75.653	41.6245	66.423	55.5187	65.3987	51.1387	63.3733	60.539	52.3146	112.335	60.4409	78.2016	111.781	233.835	156.141	76.0784	247.115	153.476	79.0641	228.01	80.6431	101.585	74.5311	121.779	211.86	131.685	214.669	207.788
PH_hs_0043084	CCDC150	coiled-coil domain containing 150	1.4464	up	8.05673e-10	6.08824e-08	251.079	246.414	87.3942	251.133	79.3579	268.81	79.2511	57.2369	53.1572	66.0216	74.0497	60.0107	214.458	218.43	124.16	143.518	208.123	158.393	224.598	148.367	240.233	59.4933	155.2	40.6891	69.9632	140.346	150.388	66.5143	34.144	37.6242	68.9778	36.1631	42.2489	71.2553	45.0272	143.027	66.783	113.989	78.7445	44.3429	32.9212	24.1745	35.9141
PH_hs_0049218	ELF5	E74-like factor 5 (ets domain transcription factor)	-3.35879	down	8.07287e-10	6.08824e-08	37.248	40.8421	40.1812	41.1858	50.2265	45.6471	53.9347	31.9206	850.515	1028.75	50.719	38.2827	17.8715	39.5984	85.2078	80.1032	26.164	38.321	31.5447	237.192	29.7318	51.7333	289.487	45.3393	581.384	58.3921	58.9519	708.562	4584.61	862.536	181.574	3671.56	796.693	205.957	1248.31	1166.28	1249.12	1128.49	1386.27	1305.65	559.661	2163.13	1079.13
PH_hs_0033196	MSLN	mesothelin	-2.76379	down	8.6485e-10	6.4387e-08	57.9413	58.5404	27.1223	15.068	25.1133	18.2588	34.122	26.417	493.602	512.406	29.417	25.8667	20.6933	25.5473	37.7349	36.714	26.164	19.1605	36.5919	32.2113	28.5425	25.8667	28.6184	24.4135	64.0508	24.5861	22.8589	67.4381	752.203	735.554	54.7765	705.181	708.747	60.5182	1118.01	233.561	426.095	183.259	476.13	1020.87	131.685	201.131	596.002
PH_hs_0049042	MYOCD	myocardin	1.75966	up	8.66994e-10	6.4387e-08	49.664	39.4807	67.3036	15.068	73.3307	17.2444	44.0284	16.5106	95.8728	102.481	40.5752	17.5893	53.6145	289.962	55.9937	50.0645	49.9494	292.517	219.551	51.7333	224.772	81.48	44.0284	72.0779	42.3721	23.5617	26.4682	46.1905	23.7973	18.8121	29.417	21.0951	14.6578	29.283	16.2864	12.1725	8.46545	14.0294	17.3971	13.7956	18.8121	27.0754	11.9714
PH_hs_0019596	SLC44A3	solute carrier family 44, member 3	-1.95694	down	8.77167e-10	6.49771e-08	12.416	13.614	6.02718	10.0453	10.0453	10.1438	9.90638	7.70496	37.9694	42.3721	9.12941	13.4507	4.70303	16.6058	13.3898	12.238	2.37854	7.6642	7.57073	9.76101	7.13563	10.3467	15.4099	5.81273	28.5765	18.4396	20.4527	29.5619	181.067	40.4461	26.3739	187.847	40.5244	26.3547	50.7753	47.9294	42.3273	40.3345	35.7097	51.2406	39.5055	54.1508	60.7118
PH_hs_0028098	CP	ceruloplasmin (ferroxidase)	-3.29711	down	9.0247e-10	6.66823e-08	42.7662	43.5649	20.0906	117.53	18.0816	119.697	41.827	33.0213	135.741	152.737	39.5608	32.0747	10.3467	11.4963	81.5561	77.8781	10.7034	10.2189	137.535	402.153	142.713	38.8	286.184	34.8764	453.283	87.0759	75.7953	486.848	2496.65	648.078	175.488	2287.32	559.582	193.268	1506.01	1605.25	1496.5	1706.32	1647.23	1546.09	158.022	838.37	979.941
PH_hs_0024622	FBXO32	F-box protein 32	-1.08512	down	9.30868e-10	6.84341e-08	34.4889	36.7579	76.3443	57.2583	72.3262	64.9203	83.6539	73.7475	115.807	116.277	78.1072	64.1493	44.2085	39.5984	63.2973	65.6401	52.328	53.6494	52.9951	140.558	44.0031	82.7733	166.207	93.0037	165.547	62.4898	56.5457	180.143	245.216	200.349	75.064	247.115	182.791	81.0163	150.41	110.314	123.219	113.112	140.092	182.298	103.467	157.617	190.687
PH_hs_0039041	HIPK2	homeodomain interacting protein kinase 2	-1.15219	down	9.63294e-10	7.04629e-08	56.5618	57.179	86.3896	75.3398	58.2628	82.1647	77.0496	151.898	61.7003	88.6857	66.949	203.829	98.7636	53.6494	74.2525	80.1032	77.3027	38.321	56.7805	83.9447	52.328	109.933	64.9418	106.954	158.649	117.809	139.56	142.267	423.179	233.27	147.085	473.134	235.387	126.893	218.43	211.498	182.478	271.819	173.055	248.32	135.447	194.363	228.311
PH_hs_0005051	PTK7	PTK7 protein tyrosine kinase 7	-1.825	down	1.0026e-09	7.26101e-08	578.034	555.453	175.793	384.735	161.729	409.809	160.704	279.58	1282.42	1313.53	168.387	307.296	128.863	146.897	198.413	186.908	141.523	140.51	225.86	306.496	224.772	237.973	520.635	224.372	691.749	478.405	545.005	573.686	3013.98	835.258	452.413	3025.65	810.489	435.341	802.825	553.09	442.085	684.809	571.356	821.821	1377.99	1855.63	633.626
PH_hs_0005207	MAP4K1	mitogen-activated protein kinase kinase kinase kinase 1	1.00466	up	1.01601e-09	7.33994e-08	946.375	793.698	1135.12	555.506	949.282	593.412	1252.61	589.98	618.901	668.099	1119.87	548.373	1249.12	1415.32	1012.76	1020.2	1361.72	1488.13	410.081	701.816	416.245	1240.31	703.353	1081.17	659.23	574.701	523.349	707.638	215.211	436.441	420.967	205.929	433.698	475.361	557.57	509.725	376.242	436.664	424.854	550.837	380.005	219.504	407.881
PH_hs_0015626	BEST4	bestrophin 4	1.59406	up	1.0201e-09	7.35124e-08	117.262	129.333	463.089	36.1631	376.699	48.6902	320.306	64.9418	186.999	217.773	313.443	90.016	131.685	579.924	203.282	229.184	120.116	431.75	195.577	100.538	186.716	315.573	81.4525	287.149	190.182	40.9769	54.1395	169.981	23.7973	48.9115	95.3516	26.1178	43.1111	84.9208	30.6568	47.1686	32.9212	45.5955	35.7097	37.4451	87.4764	55.1178	53.016
PH_hs_0005859	GMDS	GDP-mannose 4,6-dehydratase	-1.17291	down	1.03506e-09	7.44073e-08	1234.7	1189.87	556.51	583.632	472.129	663.404	421.572	455.694	800.206	932.185	409.809	529.749	236.092	452.188	732.787	811.045	244.99	316.787	305.353	444.126	280.668	698.4	278.479	774.256	1258.35	778.561	832.546	1263.77	1828.26	1308.38	826.719	1722.77	1444.22	893.132	2205.37	1300.18	1385.51	1007.48	1417.4	2157.03	1376.11	2016.15	1557.99
PH_hs_0003215	RAB17	RAB17, member RAS oncogene family	-3.2361	down	1.07144e-09	7.66444e-08	2.75911	4.08421	3.01359	7.03172	1.00453	11.1582	2.20142	2.20142	58.8526	55.1822	3.04314	4.13867	0	3.8321	8.52078	6.67527	0	3.8321	1.26179	16.5937	1.18927	2.58667	6.60426	3.48764	88.6857	30.7327	24.062	73.9048	172.789	60.1988	25.3595	195.883	61.2178	23.4264	151.368	120.204	81.8327	93.8215	83.3227	148.795	83.7139	161.485	97.481
PH_hs_0003161	PARN	poly(A)-specific ribonuclease	1.34441	up	1.09184e-09	7.77232e-08	4359.4	4105.99	2534.43	3283.81	2512.33	3280.5	2464.49	2436.97	2414.85	2081.16	1922.25	2132.45	3106.82	3758.01	2043.77	2034.84	3804.48	4426.07	2281.31	1646.68	2256.05	2203.84	2084.74	2389.03	1720.5	2339.78	1993.54	2032.38	434.56	1492.74	1766.03	452.039	1242.46	1984.41	1638.22	1755.89	1499.33	2296.43	1734.21	1859.44	933.081	285.259	809.776
PH_hs_0025337	ALDH1L1	aldehyde dehydrogenase 1 family, member L1	-3.33859	down	1.0989e-09	7.80356e-08	769.792	880.828	11.0498	27.1223	15.068	31.4457	33.0213	16.5106	594.221	789.303	34.4889	16.5547	5.64364	22.9926	45.0384	42.2767	17.8391	19.1605	61.8276	413.867	63.0314	28.4533	268.573	19.7633	287.736	62.4898	73.3892	277.143	2824.64	824.911	310.4	2889.03	835.493	308.448	1521.34	543.2	475.947	534.87	538.393	1392.37	1148.48	1297.68	825.168
PH_hs_0004705	TRIM29	tripartite motif containing 29	-1.94538	down	1.11172e-09	7.8754e-08	49.664	46.2877	47.2129	28.1269	45.2039	45.6471	49.5319	50.6326	559.1	613.902	47.6758	54.8373	33.8618	66.423	54.7765	51.1771	29.7318	57.4815	51.7333	58.566	49.9494	51.7333	57.2369	40.6891	161.605	51.2211	56.5457	173.676	585.621	232.33	57.8196	598.7	203.484	65.3987	403.328	151.396	254.904	143.801	264.618	373.465	177.775	451.579	218.905
PH_hs_0034299	NA	NA	1.13439	up	1.12282e-09	7.93475e-08	19.3138	23.1439	49.222	11.0498	46.2084	8.11503	22.0142	23.1149	22.7817	25.6203	19.2732	21.728	42.3273	47.2626	20.6933	21.1384	44.0031	63.8683	17.665	17.5698	16.6498	33.6267	18.7121	33.7139	24.6349	14.3419	16.8434	22.1714	9.312	10.3467	15.2157	7.03172	12.9333	12.6893	7.6642	6.08627	7.52485	6.13785	11.9032	6.89778	12.2279	8.7028	9.40606
PH_hs_0025582	PPAPDC1B	phosphatidic acid phosphatase type 2 domain containing 1B	-1.25022	down	1.1363e-09	8.01068e-08	386.276	374.386	939.236	361.631	872.937	375.32	547.052	2519.52	482.212	648.391	501.103	2787.39	643.375	258.028	417.518	459.481	624.368	209.488	702.816	667.653	731.402	450.08	671.433	392.941	1044.52	1589.9	1761.34	957.99	1870.68	1457	1357.24	2022.12	1364.04	1283.57	1313.45	1188.35	948.131	1395.92	1097.85	1350.98	1338.48	1933.96	2297.64
PH_hs_0022824	CBS	cystathionine-beta-synthase	-1.57991	down	1.14384e-09	8.04435e-08	586.311	615.354	130.589	186.843	116.526	198.818	167.308	398.457	428.105	472.005	179.545	482.155	226.686	296.349	317.704	318.188	241.422	186.495	194.315	273.308	170.066	323.333	292.789	301.1	536.056	418.989	399.429	491.467	1420.6	1276.4	328.659	1377.21	1227.8	334.803	701.274	769.914	397.876	587.48	455.07	708.5	668.771	1506.55	678.091
PH_hs_0012798	LPO	lactoperoxidase	-3.60541	down	1.16424e-09	8.16813e-08	5.51822	5.44561	8.03625	3.01359	5.02265	2.02876	4.40284	6.60426	286.669	316.312	7.10065	4.13867	4.70303	7.6642	9.73804	6.67527	5.94636	2.55473	3.78537	12.6893	2.37854	5.17333	8.80567	8.13783	61.0946	24.5861	24.062	65.5905	660.117	198.468	42.6039	650.936	204.347	50.7572	134.123	252.58	98.7636	226.224	106.214	128.102	208.815	504.763	191.542
PH_hs_0035723	HTN1	histatin 1	-3.84306	down	1.23876e-09	8.62876e-08	12.416	8.16842	13.0589	12.0544	10.0453	14.2013	34.122	19.8128	118.654	134.999	38.5464	18.624	3.76242	14.051	17.0416	15.5756	3.56782	6.38683	22.7122	115.18	13.082	9.05333	81.4525	9.30037	182.298	52.2455	51.7333	181.99	5806.55	1521.9	133.898	5224.56	1776.18	137.63	439.733	809.475	74.3079	609.401	75.9976	433.575	276.538	788.087	229.166
PH_hs_0030494	ANXA8|ANXA8L2|ANXA8L1	annexin A8|annexin A8-like 2|annexin A8-like 1	-2.52654	down	1.31667e-09	9.12787e-08	67.5982	69.4316	67.3036	48.2175	62.2809	73.0353	80.3518	97.9631	847.667	879.959	77.0928	95.1893	48.9115	89.4156	129.029	116.817	60.6529	84.3062	301.567	469.504	302.075	86.6533	523.938	63.9401	1160.8	121.906	138.357	1156.61	1785.83	602.928	110.567	1650.44	554.409	113.228	1079.69	261.71	663.127	297.247	721.52	1025.8	1031.84	2160.23	1139.84
PH_hs_0014692	SLC52A3	solute carrier family 52, riboflavin transporter, member 3	-1.5117	down	1.32419e-09	9.14019e-08	49.664	49.0105	49.222	91.4123	47.2129	106.51	41.827	59.4383	144.284	143.868	34.4889	53.8027	25.3964	42.1531	75.4698	73.428	21.4069	40.8757	46.6862	89.8013	41.6245	78.8933	99.0638	63.9401	162.59	110.638	115.498	156.124	216.245	150.497	81.1503	222.001	163.822	75.1597	205.975	165.09	186.24	140.294	200.524	210.875	213.518	355.848	137.671
PH_hs_0047700	LGI2	leucine-rich repeat LGI family, member 2	1.20117	up	1.35636e-09	9.31449e-08	190.379	164.73	212.961	345.559	194.879	355.033	297.191	124.38	139.538	136.97	262.724	120.021	313.222	236.313	251.972	263.673	334.185	247.809	181.698	331.874	167.687	129.333	465.6	115.092	128.102	220.251	220.167	134.876	62.08	112.873	216.063	56.2537	108.64	241.097	106.341	155.2	101.585	201.672	123.611	110.364	50.7927	46.415	88.0749
PH_hs_0004603	FBN2	fibrillin 2	1.11939	up	1.36748e-09	9.36884e-08	34.4889	31.3123	50.2265	28.1269	43.1948	31.4457	49.5319	86.956	40.8171	38.4305	59.8484	83.808	104.407	112.408	73.0353	78.9907	120.116	104.744	41.639	81.9925	36.8674	33.6267	92.4596	43.0142	62.08	87.0759	85.4202	54.5048	22.7627	24.4558	51.7333	25.1133	25.0044	57.5899	22.0346	38.0392	34.8024	34.1966	35.7097	20.6933	20.6933	26.1084	20.5223
PH_hs_0005561	ZNF750	zinc finger protein 750	-2.31736	down	1.43071e-09	9.76627e-08	15.1751	10.8912	11.0498	13.0589	7.03172	8.11503	9.90638	6.60426	94.9235	111.35	8.11503	14.4853	6.58424	17.8831	18.2588	14.4631	7.13563	6.38683	15.1415	18.5459	4.75709	11.64	19.8128	8.13783	41.3867	7.17096	8.42171	42.4952	337.301	70.5455	27.3882	341.54	68.9778	32.2113	114.005	73.0353	72.4267	48.226	77.8289	108.394	68.6642	85.0941	76.9587
PH_hs_0045704	CXADR	coxsackie virus and adenovirus receptor	-1.79369	down	1.43218e-09	9.76627e-08	4.13867	9.52983	5.02265	2.00906	7.03172	5.0719	11.0071	6.60426	16.137	12.8102	6.08627	4.13867	0	8.94156	7.30353	7.78781	1.18927	7.6642	8.83252	8.78491	4.75709	11.64	6.60426	9.30037	18.7225	16.3908	8.42171	22.1714	37.248	15.9903	20.2876	41.1858	18.1067	22.4503	25.8667	27.3882	49.8521	52.6102	73.2507	32.5181	13.1685	36.7452	15.3917
PH_hs_0042423	BLK	B lymphoid tyrosine kinase	1.62054	up	1.46289e-09	9.92927e-08	1982.42	1861.04	6120.61	1806.15	5741.9	1968.91	5267.99	4112.25	3768.46	3817.43	4679.33	4778.09	4741.6	4124.62	3885.48	3929.51	4281.38	4184.65	2122.33	1784.31	2286.97	4026.15	1107.31	4793.18	2261.49	2451.44	1758.93	2740.94	223.488	1456.06	1680.83	199.902	1191.59	1987.34	1927.55	1390.71	1385.51	1397.68	1702.16	2043.71	1491.8	712.663	1186.87
PH_hs_0027256	PROM2	prominin 2	-1.29679	down	1.47988e-09	1.00213e-07	51.0436	76.2386	48.2175	50.2265	46.2084	47.6758	57.2369	73.7475	205.035	212.846	45.6471	58.976	64.9018	61.3136	54.7765	55.6272	63.0314	76.642	39.1154	68.327	45.1923	68.5467	72.6468	68.5903	103.467	62.4898	61.3581	101.619	307.296	155.2	49.7046	297.341	151.751	54.6616	237.59	107.271	133.566	105.22	153.827	263.101	158.022	269.787	175.295
PH_hs_0028728	CLDN4	claudin 4	-2.41086	down	1.52806e-09	1.02998e-07	153.131	168.814	242.092	160.725	232.047	163.315	266.372	222.343	1452.33	1394.34	229.25	199.691	196.587	242.7	419.953	413.867	220.015	265.692	232.169	549.545	216.448	237.973	650.519	235.997	4159.36	253.032	265.885	3928.96	2560.8	1440.07	265.767	2405.85	1314.03	206.933	3969.1	1167.8	1991.26	1229.32	2198.44	4251	1682.74	4117.39	1423.74
PH_hs_0009344	EHD1	EH-domain containing 1	1.14695	up	1.60261e-09	1.07526e-07	89927.7	88751.3	65459.2	65465.3	65467.3	66110.1	71725.5	41726.8	61371.9	64031.1	66117.2	37595.6	52167	83252.3	79333.4	72516.8	56823.4	83261.3	37943.2	51063.7	34566.2	84318.9	66176.8	75784.1	49473.8	35951.1	37035.1	51316.7	10526.7	27279.5	34782	9468.71	25932.2	36255.3	43121.6	19267.6	30384.4	20155.8	31366.9	46223	31196.1	15098.4	14824
PH_hs_0009257	TXNDC9	thioredoxin domain containing 9	1.08428	up	1.61967e-09	1.08421e-07	45.5253	44.9263	87.3942	43.1948	82.3715	46.6614	210.235	63.8411	59.8018	69.9632	170.416	57.9413	80.8921	160.948	120.508	119.042	89.1954	153.284	104.728	47.8289	95.1418	157.787	41.827	158.106	143.868	68.6363	51.7333	153.352	28.9707	25.3964	49.7046	28.1269	25.8667	52.7094	45.9852	38.0392	39.5055	33.3198	51.2755	47.299	55.4958	58.9857	24.7978
PH_hs_0045044	EPB41L4B	erythrocyte membrane protein band 4.1 like 4B	-1.93208	down	1.66457e-09	1.10918e-07	34.4889	29.9509	23.1042	19.0861	22.0997	23.3307	16.5106	23.1149	117.705	107.408	18.2588	23.7973	6.58424	21.7152	24.3451	23.3634	11.8927	20.4379	25.2358	40.9962	16.6498	27.16	31.9206	20.9258	57.153	31.7571	30.0775	72.0571	553.547	114.754	46.6614	493.225	103.467	46.8528	151.368	109.553	137.328	146.432	152.911	160.62	65.8424	114.103	142.801
PH_hs_0044687	ERBB3	v-erb-b2 erythroblastic leukemia viral oncogene homolog 3 (avian)	-1.91856	down	1.72615e-09	1.14499e-07	30.3502	38.1193	36.1631	23.1042	40.1812	28.4026	20.9135	24.2156	109.162	94.5981	22.3163	24.832	13.1685	28.1021	24.3451	31.1513	15.4605	29.3794	27.7593	38.0679	21.4069	33.6267	44.0284	26.7386	81.7879	31.7571	42.1085	86.8381	440.768	168.368	40.5752	449.025	149.164	40.9962	186.815	66.949	118.516	100.836	129.104	223.685	165.547	154.717	203.513
PH_hs_0045731	GAS6	growth arrest-specific 6	-1.335	down	1.81198e-09	1.18355e-07	292.466	294.063	293.323	478.157	231.042	650.217	368.738	980.732	649.277	850.397	338.803	1332.65	275.598	323.174	245.885	269.236	256.883	204.379	309.138	932.176	337.753	768.24	494.218	869.585	973.572	1892.11	2166.78	892.4	856.704	1523.78	1467.81	799.607	1465.78	1402.66	1080.65	1410.49	948.131	968.027	946.766	1026.78	1496.5	1989.07	1559.7
PH_hs_0019360	SULT2B1	sulfotransferase family, cytosolic, 2B, member 1	-2.32278	down	1.81267e-09	1.18355e-07	19.3138	17.6982	24.1087	15.068	22.0997	15.2157	24.2156	14.3092	187.949	215.802	21.302	18.624	11.2873	19.1605	21.9106	23.3634	14.2713	16.6058	21.4504	17.5698	11.8927	12.9333	24.2156	8.13783	39.4159	11.2686	13.2341	37.8762	373.515	140.15	23.3307	334.509	162.96	25.3786	189.689	87.4902	101.585	61.3785	113.539	172.444	94.0606	159.551	182.991
PH_hs_0000163	ANPEP	alanyl (membrane) aminopeptidase	-1.19174	down	1.84659e-09	1.20301e-07	394.553	386.639	157.711	382.726	148.671	429.082	164.006	508.528	456.582	494.669	135.927	504.917	160.844	131.569	150.94	162.432	139.145	143.065	169.08	421.675	156.984	263.84	394.054	254.598	363.611	467.137	443.944	383.381	667.36	538.967	258.667	634.863	558.72	302.591	466.558	568.306	565.304	443.679	619.884	446.385	494.759	1322.83	672.106
PH_hs_0022924	SYK	spleen tyrosine kinase	1.3629	up	1.85525e-09	1.20327e-07	4533.22	4428.65	7301.93	1615.29	6477.21	1786.32	3304.33	2421.56	2687.29	3236.04	3306.88	3036.75	5060.46	10451.4	4960.31	5779.67	4979.48	6676.79	3273.08	3143.04	3495.27	8115.67	2542.64	6704.41	2883.27	2076.5	2139.11	2715.08	534.923	1584.92	2261.05	530.392	1695.99	2189.39	1777.14	1827.4	1264.17	1337.18	1377.11	1770.76	1810.67	759.078	1628.1
PH_hs_0040485	ITGB4	integrin, beta 4	-1.30693	down	1.89263e-09	1.22023e-07	84.1529	87.1298	108.489	113.512	108.489	116.654	104.567	146.394	154.725	164.561	98.3948	164.512	97.823	121.35	115.639	115.705	101.088	106.021	147.629	119.084	117.738	102.173	134.287	76.7281	198.065	90.1492	101.06	188.457	523.541	269.954	69.9921	488.202	272.462	79.0641	228.968	223.671	145.794	195.534	211.512	245.364	281.241	603.394	366.836
PH_hs_0031123	WNT6	wingless-type MMTV integration site family, member 6	1.33943	up	1.90114e-09	1.22217e-07	97.9484	98.0211	181.82	57.2583	183.829	58.834	162.905	39.6255	44.6141	42.3721	134.912	36.2133	99.7042	75.3646	160.678	141.293	102.277	75.3646	76.9691	71.2553	63.0314	187.533	70.4454	186.007	84.7441	39.9525	39.7023	91.4571	14.4853	27.2776	38.5464	17.077	27.5911	38.0679	37.363	34.2353	30.0994	28.9356	43.9504	34.4889	63.9612	20.3065	26.508
PH_hs_0002532	HSPBAP1	HSPB (heat shock 27kDa) associated protein 1	1.2212	up	1.90925e-09	1.22469e-07	1339.55	1362.77	877.96	657.968	736.321	762.813	900.38	337.918	405.324	495.655	915.984	391.104	807.04	1147.07	602.541	716.479	787.298	914.594	1526.76	1173.27	1560.32	894.987	1163.45	778.906	490.728	648.459	723.064	478.533	228.661	290.647	698.907	224.01	274.187	702.792	235.674	639.059	462.778	669.026	510.924	256.203	215.399	297.829	263.37
PH_hs_0035950	TXNDC5|MUTED-TXNDC5	thioredoxin domain containing 5 (endoplasmic reticulum)|MUTED-TXNDC5 readthrough (non-protein coding)	-1.61504	down	1.92209e-09	1.22988e-07	233.145	228.716	306.382	512.311	257.16	679.634	123.279	659.325	363.557	433.575	124.769	920.853	214.458	224.816	249.537	295.937	176.012	116.24	364.657	638.37	340.132	174.6	294.99	183.682	569.559	1229.31	990.152	532.114	1244.7	943.428	2047.02	1106.99	1066.57	2334.83	749.175	2562.32	1178.58	1748.41	1062.14	783.39	1412.79	1465.94	2564.43
PH_hs_0049202	NA	NA	-1.32739	down	1.92577e-09	1.22988e-07	15.1751	12.2526	14.0634	6.02718	11.0498	9.12941	11.0071	13.2085	17.0862	17.7371	13.1869	17.5893	5.64364	11.4963	18.2588	13.3505	20.2176	12.7737	16.4033	15.6176	16.6498	18.1067	13.2085	15.1131	17.7371	18.4396	16.8434	31.4095	64.1493	50.7927	13.1869	61.2764	52.5956	13.6654	72.8099	22.0627	20.6933	34.1966	33.8785	74.8902	31.04	54.1508	82.9444
PH_hs_0038997	C4orf40	chromosome 4 open reading frame 40	-3.2069	down	1.93436e-09	1.22992e-07	11.0364	12.2526	10.0453	13.0589	13.0589	8.11503	11.0071	23.1149	95.8728	116.277	10.1438	26.9013	13.1685	10.2189	17.0416	20.0258	14.2713	10.2189	20.1886	45.8767	13.082	12.9333	44.0284	8.13783	62.08	22.5373	31.2806	54.5048	3165.05	104.407	67.9634	3366.18	95.7067	55.6377	126.459	190.957	89.3576	206.933	94.3103	140.912	327.331	278.49	161.613
PH_hs_0042962	MSMP	microseminoprotein, prostate associated	1.00459	up	1.93726e-09	1.22992e-07	40.0071	35.3965	66.299	19.0861	56.2537	23.3307	38.5248	36.3234	38.9187	40.4013	40.5752	32.0747	48.9115	100.912	66.949	71.2029	53.5172	88.1383	34.0683	20.4981	29.7318	55.6133	22.0142	62.7775	80.8025	33.8059	28.8744	80.3714	18.624	16.9309	35.5033	16.0725	17.2444	37.0918	17.2444	19.0196	17.8715	18.4136	27.469	19.7079	23.5152	23.2075	19.6672
PH_hs_0023967	SYBU	syntabulin (syntaxin-interacting)	-1.34132	down	1.93848e-09	1.22992e-07	30.3502	31.3123	48.2175	77.3489	45.2039	106.51	48.4312	33.0213	49.3602	54.1968	56.8052	36.2133	32.9212	68.9778	26.7796	27.8136	28.5425	49.8173	34.0683	64.4226	26.164	69.84	39.6255	87.191	121.204	48.1479	43.3116	123.79	185.205	138.269	142.013	165.748	141.404	182.531	184.899	222.149	189.062	156.954	166.645	183.284	245.498	147.948	147.932
PH_hs_0000078	EPCAM	epithelial cell adhesion molecule	-3.35552	down	1.98534e-09	1.2542e-07	103.467	100.744	20.0906	275.241	15.068	358.076	45.1291	18.7121	471.77	455.253	38.5464	20.6933	17.8715	17.8831	96.1631	102.354	16.6498	20.4379	140.059	114.204	126.063	28.4533	115.574	27.9011	690.763	51.2211	37.2961	754.752	2448.02	1423.14	106.51	2340.56	1299.37	123.965	1574.99	973.804	1162.59	904.895	1329.5	1726.42	759.069	1376.98	1475.04
PH_hs_0027539	LCN1	lipocalin 1	-3.15372	down	1.99855e-09	1.25982e-07	880.156	1564.25	517.333	1804.14	510.302	1936.45	4172.79	926.797	55419.2	47259.6	3357.59	1607.87	1022.44	860.945	7484.9	7566.42	1429.51	1065.32	972.839	3954.18	957.364	1947.76	5145.82	1570.6	12015.9	2873.5	2672.09	12283.9	67393	42200.3	6883.58	65484.4	36816	7565.76	47449	30938.1	33575.9	42366.1	37056.6	52208.3	39805.5	25513.7	44775.4
PH_hs_0045852	TPM3	tropomyosin 3	1.29883	up	2.02056e-09	1.27095e-07	213.831	196.042	481.17	196.888	429.939	219.106	304.896	61.6397	208.832	202.992	300.256	87.9467	213.518	542.881	220.323	214.721	267.586	565.873	311.662	191.316	280.668	323.333	228.948	287.149	203.977	104.491	113.091	229.105	65.184	77.1297	127.812	56.2537	76.7378	135.678	117.837	60.102	110.992	85.9299	101.635	125.145	94.0606	56.0847	45.3201
PH_hs_0025318	WWC1	WW and C2 domain containing 1	-1.86468	down	2.03763e-09	1.27893e-07	78.6347	72.1544	48.2175	35.1586	53.2401	42.6039	53.9347	47.3305	211.68	236.495	46.6614	45.5253	43.2679	37.0436	60.8627	67.8652	36.8674	35.7663	23.974	43.9245	26.164	62.08	40.7262	72.0779	174.415	88.1003	83.014	181.99	688.053	185.299	87.2366	697.144	186.24	97.6101	368.84	209.216	223.864	202.549	227.077	376.422	371.539	357.782	308.69
PH_hs_0049735	HCAR2|HCAR3	hydroxycarboxylic acid receptor 2|hydroxycarboxylic acid receptor 3	-1.95395	down	2.04665e-09	1.28141e-07	424.903	388	77.3489	261.178	76.3443	287.069	70.4454	73.7475	317.045	375.436	67.9634	87.9467	47.0303	86.8609	102.249	107.917	54.7065	67.7004	93.3724	780.88	73.7349	112.52	458.996	79.0532	1357.88	278.643	300.775	1223.12	544.235	295.35	295.184	583.632	316.436	285.997	1235.85	492.988	673.474	437.541	740.748	1196.27	602.928	1399.22	760.181
PH_hs_0008104	RASSF10	Ras association (RalGDS/AF-6) domain family (N-terminal) member 10	-1.68321	down	2.06335e-09	1.28677e-07	8.27733	8.16842	6.02718	5.02265	5.02265	3.04314	1.10071	1.10071	6.64465	4.92698	2.02876	6.208	3.76242	7.6642	2.43451	5.56272	2.37854	6.38683	6.30894	2.9283	2.37854	5.17333	5.50355	2.32509	14.781	5.12211	4.8124	12.9333	56.9067	13.1685	7.10065	63.2854	13.7956	6.8327	15.3284	13.6941	19.7527	9.6452	14.6501	22.6641	12.2279	21.2735	16.2468
PH_hs_0022787	CLCN5	chloride channel, voltage-sensitive 5	-1.0206	down	2.09172e-09	1.30168e-07	16.5547	24.5053	15.068	11.0498	18.0816	17.2444	15.4099	20.9135	18.9847	21.6787	10.1438	21.728	10.3467	10.2189	9.73804	6.67527	10.7034	17.8831	13.8797	14.6415	11.8927	14.2267	15.4099	12.788	15.7663	16.3908	14.4372	14.781	66.2187	28.2182	16.2301	62.2809	28.4533	15.6176	36.4049	26.6275	16.9309	28.0588	30.2159	30.5473	22.5745	43.514	34.2039
PH_hs_0029025	ANXA8|ANXA8L2|ANXA8L1	annexin A8|annexin A8-like 2|annexin A8-like 1	-1.76503	down	2.12482e-09	1.31947e-07	8.27733	9.52983	8.03625	5.02265	6.02718	3.04314	4.40284	5.50355	28.4771	24.6349	4.05752	6.208	3.76242	8.94156	7.30353	6.67527	5.94636	6.38683	12.6179	16.5937	8.3249	6.46667	14.3092	5.81273	43.3575	9.2198	8.42171	41.5714	51.7333	17.8715	9.12941	52.2356	23.28	11.7132	31.6148	13.6941	28.2182	13.1525	29.3003	32.5181	32.9212	65.7545	38.4793
PH_hs_0044382	ESRP1	epithelial splicing regulatory protein 1	-2.27673	down	2.24079e-09	1.38853e-07	5.51822	4.08421	5.02265	6.02718	9.04078	12.1725	4.40284	6.60426	16.137	26.6057	4.05752	4.13867	2.82182	7.6642	10.9553	5.56272	7.13563	8.94156	1.26179	8.78491	4.75709	6.46667	9.90638	3.48764	39.4159	5.12211	10.8279	32.3333	187.275	32.9212	10.1438	252.137	35.3511	11.7132	38.321	73.7961	52.6739	80.6689	48.5286	48.2844	22.5745	56.0847	40.1895
PH_hs_0047795	ADAMTS6	ADAM metallopeptidase with thrombospondin type 1 motif, 6	1.10914	up	2.46866e-09	1.52128e-07	143.474	163.368	569.569	232.047	540.438	254.609	384.148	124.38	245.852	259.159	372.277	138.645	103.467	505.837	304.314	318.188	107.034	374.268	445.411	365.062	353.214	228.92	451.291	192.983	153.722	144.444	161.215	149.657	142.784	102.526	126.797	120.544	121.573	139.582	78.558	135.42	95.9418	130.649	113.539	89.6711	122.279	130.542	98.3361
PH_hs_0010061	BLNK	B-cell linker	1.27839	up	2.62133e-09	1.6039e-07	7609.63	7106.53	12577.7	4013.1	11437.6	4427.76	13232.7	7883.28	7842.58	7234.78	12101.5	6948.82	14010.3	12875.9	13182.9	13169.2	13506.6	14717.8	12973.7	8133.85	11890.3	12672.1	8502.98	15049.2	14577	6141.41	6234.47	14591.6	1524.06	4157.48	5464.46	1461.59	3781.71	5640.89	5483.73	6567.85	5960.62	7325.97	6330.7	6073	4678.57	2307.21	8203.8
PH_hs_0015375	FOXQ1	forkhead box Q1	-1.82462	down	2.66228e-09	1.62555e-07	68.9778	69.4316	62.2809	49.222	49.222	57.8196	61.6397	71.5461	202.187	274.926	49.7046	72.4267	51.7333	77.9193	58.4282	53.4021	60.6529	63.8683	69.3984	99.5623	52.328	69.84	105.668	59.2899	296.604	56.3432	66.1705	263.286	824.629	152.378	91.2941	873.942	152.613	89.8013	278.785	244.973	185.299	229.731	174.886	347.845	373.421	843.205	169.309
PH_hs_0025600	EPB41L1	erythrocyte membrane protein band 4.1-like 1	-1.1315	down	2.67853e-09	1.62866e-07	111.744	108.912	38.1722	28.1269	37.1676	29.417	55.0355	82.5532	38.9187	47.299	50.719	86.912	40.4461	38.321	37.7349	36.714	33.2996	34.4889	54.2569	95.6579	53.5172	36.2133	59.4383	31.3888	98.5397	118.833	97.4512	102.543	253.493	99.7042	108.539	211.956	100.88	117.132	55.5654	126.29	109.11	132.402	132.767	48.2844	77.1297	250.447	129.975
PH_hs_0042479	ALX3	ALX homeobox 3	1.18349	up	2.69806e-09	1.63712e-07	59.3209	57.179	80.3625	35.1586	96.435	26.3739	39.6255	40.7262	92.0758	78.8317	38.5464	33.1093	142.972	30.6568	111.987	95.6788	173.634	39.5984	92.1106	18.5459	91.5739	58.2	26.417	65.1026	31.5327	71.7096	60.155	37.8762	22.7627	31.04	20.2876	17.077	28.4533	25.3786	14.3704	19.7804	20.6933	33.3198	20.144	15.7663	29.1588	27.0754	23.0876
PH_hs_0005672	SLC13A2	solute carrier family 13 (sodium-dependent dicarboxylate transporter), member 2	-1.76395	down	2.80916e-09	1.701e-07	17.9342	17.6982	16.0725	13.0589	18.0816	16.2301	15.4099	17.6113	40.8171	46.3136	11.1582	18.624	14.1091	20.4379	14.6071	20.0258	16.6498	19.1605	17.665	16.5937	14.2713	16.8133	17.6113	17.4382	41.3867	16.3908	20.4527	36.0286	211.072	80.8921	21.302	254.146	97.4311	20.4981	103.467	50.2118	47.9709	50.8565	54.9381	115.291	58.3176	141.179	86.3647
PH_hs_0003687	STEAP3	STEAP family member 3, metalloreductase	-1.92356	down	2.82108e-09	1.70468e-07	373.86	302.232	22.0997	37.1676	26.1178	35.5033	26.417	45.1291	331.283	250.291	25.3595	45.5253	36.6836	25.5473	40.1694	32.2638	41.6245	31.9342	39.1154	204.005	35.6782	33.6267	268.573	44.1768	127.116	56.3432	45.7178	166.286	504.917	340.499	128.826	388.753	252.631	159.104	290.281	123.247	190.943	174.49	234.402	312.371	225.745	423.536	312.11
PH_hs_0025686	FKBP11	FK506 binding protein 11, 19 kDa	-1.34811	down	2.82691e-09	1.70468e-07	2423.88	2088.39	2267.23	831.751	2148.69	890.625	736.374	3756.72	1220.72	1694.88	801.359	5681.35	2280.97	1351.45	1083.36	1236.04	1919.49	586.311	1574.71	2257.72	1949.22	929.907	1210.78	1024.2	1850.58	5376.17	5752.02	1603.73	2602.19	4309.86	4783.81	3318.97	4150.74	5105.01	5286.38	4939.01	2908.35	3538.91	2908.05	4496.37	4030.5	4781.71	8371.39
PH_hs_0048756	CAMK2N1	calcium/calmodulin-dependent protein kinase II inhibitor 1	-1.54935	down	2.95343e-09	1.77364e-07	284.188	280.449	225.015	410.853	222.001	452.413	525.038	340.119	1388.73	1671.23	589.354	388	215.399	191.605	344.483	349.339	206.933	166.058	268.761	569.067	258.072	583.293	395.155	609.174	806.055	683.29	557.036	842.514	2730.49	1215.26	881.495	2678.08	1403.7	958.531	1619.06	1254.53	1238.78	1012.75	1418.32	1551.01	1392.1	1993.91	1318.56
PH_hs_0045903	NAPSA	napsin A aspartic peptidase	1.39377	up	3.14667e-09	1.8858e-07	1699.61	1564.25	222.001	289.305	170.77	317.501	299.393	151.898	262.938	253.247	249.537	157.269	260.548	347.444	250.755	235.859	283.047	346.166	179.174	636.418	184.337	272.893	734.173	242.972	249.305	211.031	184.074	266.981	102.432	140.15	140.999	96.435	135.369	150.319	131.249	106.51	107.229	132.402	124.526	140.912	114.754	77.3583	138.526
PH_hs_0026244	NA	NA	-1.22197	down	3.20828e-09	1.91096e-07	31.7298	42.2035	39.1767	28.1269	38.1722	38.5464	36.3234	48.4312	36.0709	46.3136	30.4314	48.6293	25.3964	38.321	31.6486	33.3763	29.7318	44.7078	50.4715	40.9962	32.1103	43.9733	31.9206	48.827	48.2844	47.1234	49.3271	46.1905	195.552	84.6545	45.6471	194.879	102.604	53.6855	91.0123	44.1255	43.2679	64.8859	81.4914	76.861	73.3673	199.197	171.019
PH_hs_0032009	LOC389493|LOC100289098	uncharacterized protein LOC389493|uncharacterized LOC100289098	-1.703	down	3.30546e-09	1.95686e-07	19.3138	27.2281	27.1223	15.068	23.1042	13.1869	22.0142	16.5106	66.4465	77.8463	18.2588	21.728	7.52485	24.27	18.2588	16.6882	11.8927	16.6058	26.4976	26.3547	16.6498	25.8667	27.5177	24.4135	52.226	24.5861	31.2806	51.7333	297.984	70.5455	48.6902	261.178	70.7022	47.8289	88.1383	73.7961	63.0206	61.3785	89.7322	97.5543	153.319	122.806	95.7708
PH_hs_0000681	SPAG16	sperm associated antigen 16	-1.26472	down	3.32914e-09	1.96689e-07	37.248	44.9263	27.1223	22.0997	24.1087	27.3882	34.122	49.5319	52.208	51.2406	27.3882	42.4213	35.743	31.9342	37.7349	35.6014	36.8674	35.7663	36.5919	31.2352	27.3533	58.2	47.3305	62.7775	38.4305	68.6363	61.3581	37.8762	51.7333	90.2982	337.788	48.2175	74.1511	400.201	88.1383	126.29	82.7733	176.244	103.467	92.6273	167.428	29.9763	154.772
PH_hs_0045976	2012-09-06	septin 6	1.03144	up	3.43488e-09	2.02526e-07	2728.76	2733.7	3526.91	2626.85	3325	2706.36	6009.87	2290.58	4493.68	5143.77	6152.21	2561.83	5669.03	13720.2	5975.5	6522.85	5650.23	10456.5	7640.13	5151.86	7607.77	4452.95	5299.92	3829.43	4667.82	3892.81	4209.65	4476.78	1553.03	1751.41	2797.66	1457.57	1906.37	2706.73	2313.63	4881.95	3091.77	4319.29	3304.52	2357.07	1394.92	1459.17	2293.37
PH_hs_0044948	NA	NA	-3.12795	down	3.44937e-09	2.02971e-07	48.2844	51.7333	176.797	1197.4	169.766	1267.97	292.789	18332.3	3130.58	2968.02	252.58	17193.1	184.359	235.035	1691.98	1673.27	199.798	266.97	422.699	1170.34	379.378	437.147	877.265	519.658	1282.99	6287.9	4942.34	1428.21	1998.98	6995.29	8419.35	1942.76	6661.53	9799.07	6552.89	12549.1	5131.95	9834.59	5692.5	6338.07	2994.89	10968.4	26319.9
PH_hs_0000414	TMEM98	transmembrane protein 98	-1.35103	down	3.4569e-09	2.03004e-07	177.963	183.789	128.58	226.019	133.603	245.48	170.61	144.193	307.552	385.29	169.401	180.032	73.3673	131.569	202.064	195.808	86.8169	99.6346	195.577	195.22	195.041	147.44	188.221	125.555	529.158	254.057	281.526	517.333	535.957	686.642	230.264	602.718	628.56	205.957	584.395	324.855	427.035	255.159	521.912	607.99	632.087	800.658	670.396
PH_hs_0017143	ZNF683	zinc finger protein 683	-1.22769	down	3.49429e-09	2.04788e-07	102.087	85.7684	64.29	100.453	58.2628	100.424	58.3376	95.7617	93.0251	93.6127	52.7477	91.0507	55.4958	72.8099	66.949	67.8652	65.41	72.8099	60.5659	172.77	55.8958	65.96	141.991	56.9648	174.415	107.564	95.045	181.99	312.469	121.338	91.2941	288.3	118.987	97.6101	252.919	104.988	134.507	104.343	147.417	246.349	91.2388	580.187	213.774
PH_hs_0016077	KIAA1522	KIAA1522	-1.52189	down	3.54225e-09	2.06768e-07	1469.23	1541.11	494.229	418.889	421.903	347.932	424.874	1075.39	1140.98	1294.81	450.384	1140.2	524.858	491.786	523.42	544.034	588.69	429.195	658.654	608.111	564.904	613.04	748.482	483.619	1157.84	637.191	760.36	1045.75	4980.89	2169.04	698.907	4783.58	2034.84	690.103	1897.85	993.584	1253.83	1054.83	1411.91	1906.74	2316.71	3689.99	2692.7
PH_hs_0044118	SMPDL3B	sphingomyelin phosphodiesterase, acid-like 3B	-1.37575	down	3.60454e-09	2.09566e-07	125.54	133.418	148.671	71.3217	97.4395	74.0497	66.0425	396.255	237.309	208.904	47.6758	372.48	241.736	81.7514	83.9906	81.2158	394.838	95.8025	158.985	101.514	145.091	77.6	139.79	66.2652	164.561	277.618	253.854	210.629	466.635	397.876	121.725	409.849	337.129	129.821	446.44	192.478	193.765	267.435	259.125	477.917	238.914	381.956	794.385
PH_hs_0030915	NEBL	nebulette	-1.78135	down	3.75776e-09	2.1804e-07	84.1529	96.6597	80.3625	126.571	83.3761	122.74	99.0638	101.265	194.593	222.7	97.3804	100.363	95.0012	111.131	105.901	117.93	84.4383	100.912	165.294	285.021	133.198	100.88	199.228	90.6786	174.415	132.15	137.153	184.762	2273.16	377.183	183.603	2152.71	436.284	202.053	410.993	825.451	667.83	704.099	747.158	414.852	160.844	580.187	357.43
PH_hs_0025298	TF	transferrin	-1.58263	down	3.84254e-09	2.22162e-07	131.058	126.611	41.1858	18.0816	29.1314	21.302	36.3234	24.2156	70.2434	101.496	30.4314	27.936	22.5745	40.8757	41.3867	42.2767	21.4069	30.6568	46.6862	34.1635	55.8958	55.6133	30.8199	67.4277	232.554	72.734	70.9829	188.457	282.464	159.903	45.6471	319.441	189.689	45.8767	148.494	244.212	184.359	193.781	157.489	188.211	133.566	371.32	122.279
PH_hs_0046438	MIR205HG	MIR205 host gene (non-protein coding)	-2.82724	down	3.84403e-09	2.22162e-07	27.5911	31.3123	24.1087	22.0997	19.0861	15.2157	30.8199	23.1149	441.394	645.435	34.4889	35.1787	17.8715	31.9342	35.3004	45.6143	15.4605	19.1605	26.4976	367.014	22.5962	31.04	319.206	23.2509	712.442	52.2455	57.7488	678.076	726.336	310.4	67.9634	795.588	309.538	65.3987	316.148	454.188	438.322	372.655	476.13	311.385	358.371	1768.6	356.575
PH_hs_0047451	KAZN	kazrin, periplakin interacting protein	-1.56537	down	3.96675e-09	2.27901e-07	23.4524	20.4211	16.0725	35.1586	18.0816	38.5464	14.3092	15.4099	56.0049	64.0508	12.1725	17.5893	7.52485	16.6058	24.3451	23.3634	9.51418	14.051	21.4504	34.1635	15.4605	19.4	27.5177	20.9258	81.7879	72.734	67.3736	82.219	175.893	60.1988	55.7908	168.761	72.4267	62.4704	87.1802	134.659	78.0703	115.742	82.4071	85.7295	75.2485	84.1271	92.3504
PH_hs_0000753	SFRP1	secreted frizzled-related protein 1	-3.06353	down	3.99093e-09	2.28839e-07	2226.6	2179.61	82.3715	198.897	77.3489	200.847	245.458	152.999	5313.82	5182.2	205.919	129.333	81.8327	154.561	390.739	347.114	97.5203	223.539	709.125	1448.53	601.772	228.92	1717.11	277.849	2226.01	1251.84	1065.95	2748.33	18156.3	4627.78	1109.73	14806.8	3683.41	1342.14	5409.01	3081.94	3531.04	4319.29	4361.17	6708.58	4525.26	11801	4744.08
PH_hs_0012782	SPINT1	serine peptidase inhibitor, Kunitz type 1	-1.245	down	4.01455e-09	2.29293e-07	22.0729	24.5053	35.1586	33.1495	31.1405	29.417	42.9277	26.417	85.4312	89.6711	45.6471	27.936	31.04	25.5473	42.6039	36.714	28.5425	24.27	50.4715	40.9962	46.3816	33.6267	42.9277	36.0389	70.9486	33.8059	27.6713	70.2095	166.581	73.3673	32.4601	182.825	94.8444	28.3069	119.753	110.314	79.9515	64.8859	110.792	101.496	68.6642	188.561	94.9157
PH_hs_0048855	ANO1	anoctamin 1, calcium activated chloride channel	-2.64145	down	4.15193e-09	2.35755e-07	57.9413	51.7333	29.1314	163.739	28.1269	209.976	57.2369	19.8128	580.932	611.931	59.8484	23.7973	23.5152	29.3794	57.211	61.19	23.7854	28.1021	49.2098	199.125	41.6245	80.1867	115.574	117.417	435.545	319.62	220.167	484.076	2142.79	650.899	245.48	1983.95	653.564	304.543	958.983	900.769	922.735	809.32	1055.73	900.653	366.836	782.285	687.498
PH_hs_0005388	NA	NA	2.0486	up	4.343e-09	2.45562e-07	1941.03	1829.73	1782.04	42.1903	1625.33	44.6327	322.508	152.999	463.227	536.056	342.86	153.131	448.669	991.236	760.784	738.73	451.923	883.937	787.356	897.036	690.967	2158.57	962.02	1910.06	803.098	148.541	164.825	771.381	47.5947	111.932	145.056	50.2265	112.089	157.152	117.837	156.722	154.259	155.2	145.586	117.262	180.596	124.74	108.597
PH_hs_0026742	PLCG2	phospholipase C, gamma 2 (phosphatidylinositol-specific)	1.50422	up	4.4423e-09	2.49813e-07	33786.7	30733.7	26964.6	17271.9	25888.8	17846	19483.7	17192	15665.2	15538.7	20067.5	15593.5	30327	41100.5	23235	22505.7	32713.3	41695.8	21834	21333.7	19976.2	24856.6	26034	24008.9	15138.7	16132.6	17060	14481.6	3868.62	9702.35	12978	3740.87	9720.69	13414.6	9148.18	9400.25	8164.46	12207.3	8396.37	9254.85	8757.04	5325.15	8686.92
PH_hs_0040555	ZNF860	zinc finger protein 860	1.3199	up	4.48602e-09	2.51787e-07	41.3867	32.6737	114.517	27.1223	106.48	27.3882	110.071	34.122	32.274	48.2844	119.697	42.4213	79.0109	126.459	213.02	241.422	73.7349	77.9193	82.0163	47.8289	90.3847	213.4	33.0213	201.121	52.226	27.6594	26.4682	50.8095	18.624	28.2182	46.6614	22.0997	29.3156	49.7811	19.1605	26.6275	26.337	21.9209	30.2159	18.7225	28.2182	25.1414	30.7835
PH_hs_0004728	RARRES1	retinoic acid receptor responder (tazarotene induced) 1	-2.27805	down	4.52228e-09	2.53131e-07	175.204	138.863	30.1359	312.409	29.1314	278.954	69.3447	82.5532	255.344	187.225	63.9059	77.6	15.0497	20.4379	74.2525	65.6401	16.6498	21.7152	45.4244	204.981	36.8674	40.0933	214.638	66.2652	473.976	192.591	117.904	660.524	823.595	350.846	179.545	708.194	262.116	229.384	683.072	454.949	561.542	733.912	734.339	782.405	146.735	887.686	903.837
PH_hs_0019033	EFNA1	ephrin-A1	-1.34109	down	4.52732e-09	2.53131e-07	26.2116	24.5053	16.0725	24.1087	16.0725	30.4314	24.2156	31.9206	32.274	34.4889	23.3307	27.936	10.3467	21.7152	29.2141	33.3763	8.3249	15.3284	37.8537	47.8289	32.1103	24.5733	37.4241	23.2509	76.861	38.9281	39.7023	78.5238	75.5307	57.377	31.4457	70.3172	62.08	30.2591	93.8864	53.2549	67.7236	41.2113	74.1664	95.5835	142.032	139.245	88.0749
PH_hs_0027123	FAM129A	family with sequence similarity 129, member A	-1.48485	down	4.80577e-09	2.6615e-07	4058.65	3742.5	3956.85	6679.12	4068.35	7243.68	1826.08	1671.98	10877.3	11801.1	1823.85	1643.05	1580.22	827.733	2202.01	2139.42	1679.25	777.916	1692.06	5172.36	1789.85	3030.28	4520.61	2777.32	3340.5	2421.73	2637.2	3438.42	20564	6721.57	5074.94	18769.7	5932.09	5498.38	8265.84	4047.37	5846.81	4516.58	6837.96	7500.84	4957.93	11386.2	7877.15
PH_hs_0016518	ABCC11	ATP-binding cassette, sub-family C (CFTR/MRP), member 11	-1.23658	down	4.8925e-09	2.7044e-07	56.5618	74.8772	46.2084	41.1858	47.2129	59.8484	49.5319	55.0355	107.264	105.437	46.6614	55.872	47.9709	43.4305	58.4282	47.8394	49.9494	52.372	37.8537	49.7811	47.5709	50.44	56.1362	52.3146	74.8902	43.0257	45.7178	68.3619	352.821	127.922	38.5464	402.817	124.16	41.9723	154.242	66.949	76.1891	89.4373	102.551	176.386	112.873	196.297	192.397
PH_hs_0026628	LRRC56	leucine rich repeat containing 56	1.09391	up	4.94859e-09	2.73024e-07	73.1164	70.793	158.716	46.2084	141.639	53.7621	194.826	102.366	112.01	131.058	164.329	104.501	238.914	282.298	110.77	113.48	256.883	282.298	146.367	68.327	143.902	126.747	90.2582	123.23	92.6273	61.4653	64.9674	89.6095	40.352	46.0897	42.6039	35.1586	48.2844	43.9245	46.9432	37.2784	40.4461	37.704	50.3599	52.226	48.9115	39.6461	40.1895
PH_hs_0001888	SLC22A15	solute carrier family 22, member 15	1.46501	up	5.00104e-09	2.75397e-07	64.8391	57.179	107.485	48.2175	111.503	41.5895	173.912	28.6184	155.675	98.5397	166.358	25.8667	162.725	240.145	127.812	105.692	183.148	305.291	215.766	80.0403	227.151	67.2533	95.7617	83.7034	48.2844	52.2455	36.093	60.0476	81.7387	24.4558	40.5752	64.29	25.8667	48.805	23.9506	31.9529	34.8024	52.6102	39.3723	27.5911	25.3964	25.1414	29.9284
PH_hs_0008478	ODAM	odontogenic, ameloblast asssociated	-2.34114	down	5.04449e-09	2.77266e-07	6.89778	13.614	8.03625	12.0544	4.01812	10.1438	16.5106	9.90638	39.8679	47.299	11.1582	8.27733	4.70303	10.2189	13.3898	13.3505	5.94636	7.6642	12.6179	22.4503	8.3249	5.17333	25.3163	5.81273	41.3867	11.2686	12.031	40.6476	191.413	126.982	15.2157	197.893	151.751	18.5459	135.081	96.6196	82.7733	69.27	97.0572	128.102	28.2182	98.6318	156.483
PH_hs_0024708	COL4A3	collagen, type IV, alpha 3 (Goodpasture antigen)	1.35866	up	5.14231e-09	2.82018e-07	34.4889	42.2035	39.1767	21.0951	45.2039	35.5033	33.0213	20.9135	19.9339	25.6203	32.4601	32.0747	29.1588	40.8757	23.1278	47.8394	30.9211	38.321	44.1626	23.4264	45.1923	33.6267	18.7121	24.4135	23.6495	28.6838	26.4682	18.4762	23.7973	16.9309	32.4601	25.1133	13.7956	26.3547	10.5383	23.5843	7.52485	24.5514	12.8189	14.781	16.9309	3.86791	3.42039
PH_hs_0047796	CHMP4C	charged multivesicular body protein 4C	-1.47581	down	5.26464e-09	2.87073e-07	44.1458	57.179	48.2175	32.145	50.2265	38.5464	25.3163	41.827	92.0758	77.8463	27.3882	32.0747	23.5152	42.1531	34.0831	34.4889	30.9211	38.321	36.5919	51.7333	33.2996	40.0933	45.1291	31.3888	109.379	57.3677	52.9364	137.648	313.504	112.873	71.0065	263.187	85.36	76.1358	182.983	120.204	147.675	169.229	187.705	214.816	70.5455	243.678	190.687
PH_hs_0029159	ESPNL	espin-like	3.29123	up	5.27208e-09	2.87073e-07	528.37	515.972	1142.15	920.15	1170.28	964.674	1192.07	126.582	140.487	134.999	1153.35	110.709	1013.97	1776.82	623.234	597.437	1145.27	1753.82	792.403	187.411	778.973	1312.73	226.746	1200.91	496.64	85.0271	89.0295	470.219	70.3573	103.467	69.9921	67.3036	93.12	67.3509	79.5161	63.1451	77.1297	67.5164	92.4791	81.7879	95.0012	93.7969	81.2342
PH_hs_0044560	MSMB	microseminoprotein, beta-	-2.33752	down	5.32559e-09	2.89446e-07	60.7004	59.9018	41.1858	47.2129	39.1767	61.8771	70.4454	49.5319	358.811	518.319	71.0065	67.2533	35.743	42.1531	54.7765	73.428	26.164	43.4305	41.639	133.726	34.4889	62.08	97.9631	61.615	478.903	88.1003	99.8574	400.933	1449.57	714.861	202.876	1747.88	937.236	192.292	994.43	580.478	644.315	504.181	492.611	1240.61	356.49	586.956	540.421
PH_hs_0014093	DUOX1	dual oxidase 1	-2.02819	down	5.48287e-09	2.97238e-07	24.832	25.8667	10.0453	18.0816	10.0453	18.2588	15.4099	12.1078	96.822	107.408	17.2444	18.624	9.40606	11.4963	9.73804	10.0129	10.7034	10.2189	17.665	25.3786	11.8927	11.64	24.2156	17.4382	51.2406	17.4152	24.062	48.0381	281.429	86.5358	18.2588	251.133	81.0489	15.6176	94.8444	64.6667	69.6049	45.5955	81.4914	99.5251	91.2388	146.014	90.6402
PH_hs_0032104	STAP2	signal transducing adaptor family member 2	-1.02741	down	5.48932e-09	2.97238e-07	60.7004	58.5404	45.2039	26.1178	49.222	31.4457	39.6255	53.9347	87.3297	94.5981	40.5752	56.9067	31.9806	34.4889	38.9522	40.0516	34.4889	37.0436	27.7593	44.9006	26.164	45.2667	44.0284	46.5019	56.1676	47.1234	40.9054	63.7429	129.333	88.417	53.7621	123.557	75.0133	47.8289	114.005	60.8627	65.8424	70.1469	88.8165	102.481	71.4861	134.41	132.54
PH_hs_0043267	SLC6A14	solute carrier family 6 (amino acid transporter), member 14	-2.75204	down	5.53102e-09	2.97838e-07	5.51822	2.72281	5.02265	4.01812	3.01359	1.01438	4.40284	3.30213	23.7309	19.7079	7.10065	3.104	0.940606	2.55473	2.43451	1.11254	2.37854	3.8321	0	13.6654	2.37854	2.58667	14.3092	4.65019	13.7956	18.4396	6.0155	18.4762	177.963	25.3964	14.2013	138.625	16.3822	17.5698	32.5728	54.7765	48.9115	114.866	65.01	47.299	6.58424	109.269	25.6529
PH_hs_0004922	DEPTOR	DEP domain containing MTOR-interacting protein	-1.81322	down	5.64513e-09	3.0231e-07	115.883	134.779	82.3715	395.785	66.299	473.715	110.071	90.2582	213.578	293.648	114.625	116.917	50.7927	83.0288	166.764	190.245	59.4636	71.5325	132.488	489.026	114.17	108.64	364.335	86.0285	390.217	232.544	298.369	342.733	1576.83	758.128	334.745	1796.1	722.542	311.376	862.222	498.314	477.828	402.468	575.018	826.748	386.589	934.101	729.397
PH_hs_0031849	PERP	PERP, TP53 apoptosis effector	-1.87049	down	6.07414e-09	3.22914e-07	106.226	157.923	99.4485	147.666	131.594	137.956	178.315	110.071	366.405	321.239	163.315	92.0853	116.635	114.963	164.329	173.557	155.795	129.014	142.582	273.308	156.984	146.147	359.932	145.318	1000.18	150.59	147.981	1040.21	1355.41	847.486	155.2	1160.23	702.711	165.937	1435.12	467.882	841.842	655.873	1161.94	1552	485.353	1211.62	1165.5
PH_hs_0006008	BSPRY	B-box and SPRY domain containing	-1.93387	down	6.10348e-09	3.23884e-07	395.932	401.614	91.4123	79.3579	81.367	87.2366	31.9206	42.9277	472.719	567.589	36.5176	40.352	32.9212	26.8247	120.508	141.293	34.4889	21.7152	84.5398	289.902	73.7349	84.0667	190.423	104.629	171.459	95.2713	89.0295	175.524	544.235	259.607	104.481	516.329	375.067	124.941	547.99	378.11	357.43	252.529	412.035	438.502	363.074	966.978	529.305
PH_hs_0049129	AFF3	AF4/FMR2 family, member 3	1.36586	up	6.19219e-09	3.27401e-07	595.968	592.211	1064.8	437.975	917.137	514.29	777.101	260.868	355.014	455.253	776	415.936	830.555	1566.05	888.596	1140.36	726.645	793.244	389.893	476.337	443.598	756.6	270.774	832.383	614.888	683.29	587.113	651.286	101.397	224.805	836.863	109.494	244.871	915.582	391.832	664.165	615.156	609.401	523.743	397.115	179.656	221.438	237.717
PH_hs_0022027	GALNT6	UDP-N-acetyl-alpha-D-galactosamine:polypeptide N-acetylgalactosaminyltransferase 6 (GalNAc-T6)	-1.12658	down	6.21669e-09	3.28102e-07	131.058	114.358	228.028	128.58	231.042	161.286	108.97	236.652	314.197	305.473	103.467	241.077	138.269	149.452	187.457	181.345	132.009	150.729	108.514	94.6818	101.088	152.613	62.7404	234.834	473.976	275.57	198.512	504.4	702.539	378.124	260.695	671.027	334.542	317.233	603.556	479.294	381.886	442.802	419.361	592.223	422.332	347.145	374.532
PH_hs_0028009	LYZ	lysozyme	-2.68064	down	6.24539e-09	3.28717e-07	1198.83	1000.63	214.97	1429.45	214.97	1582.43	991.739	188.221	5156.25	5135.89	783.101	176.928	164.606	111.131	1914.74	1723.33	166.498	117.518	215.766	2204.04	208.123	301.347	1732.52	476.644	6102.56	1895.18	1436.5	6235.71	8821.57	8226.54	3187.18	9563.13	8626.53	3614.5	7483.13	7598.71	7159.89	6243.07	8223.31	6970.7	4534.66	5787.36	10705.8
PH_hs_0001206	SHANK2	SH3 and multiple ankyrin repeat domains 2	-2.3949	down	6.25087e-09	3.28717e-07	13.7956	13.614	19.0861	9.04078	19.0861	11.1582	16.5106	14.3092	352.166	262.116	13.1869	14.4853	10.3467	20.4379	18.2588	16.6882	16.6498	25.5473	22.7122	31.2352	17.8391	15.52	40.7262	27.9011	78.8317	22.5373	19.2496	88.6857	872.224	94.0606	33.4745	679.063	75.8755	42.9484	150.41	138.463	153.319	241.13	201.44	177.371	77.1297	161.485	113.728
PH_hs_0042405	TXLNG2P	taxilin gamma 2, pseudogene	2.95756	up	6.29461e-09	3.29829e-07	329.714	296.786	301.359	18.0816	286.291	18.2588	403.96	115.574	584.729	512.406	391.55	95.1893	645.256	693.61	215.454	206.933	670.749	1078.1	881.99	24.4025	826.544	195.293	28.6184	254.598	19.7079	15.3663	18.0465	17.5524	12.416	15.9903	235.336	13.0589	17.2444	305.52	10.5383	9.12941	11.2873	14.9062	18.3127	12.8102	97.823	17.4056	11.9714
PH_hs_0004877	GRB7	growth factor receptor-bound protein 7	-1.68296	down	6.47623e-09	3.37527e-07	46.9049	58.5404	55.2492	145.657	60.2718	169.401	28.6184	35.2227	186.05	202.992	36.5176	45.5253	26.337	60.0362	40.1694	47.8394	19.0284	52.372	36.5919	62.4704	34.4889	40.0933	44.0284	34.8764	180.328	58.3921	58.9519	194	396.277	185.299	77.0928	363.64	162.098	74.1836	271.121	160.525	225.745	206.056	232.571	295.619	217.28	343.277	277.051
PH_hs_0005767	MUC7	mucin 7, secreted	-1.84742	down	6.49422e-09	3.37826e-07	136.576	133.418	124.562	125.566	125.566	116.654	125.481	179.416	371.151	418.794	122.74	196.587	110.051	172.444	139.984	133.505	120.116	129.014	143.844	88.8252	107.034	130.627	160.704	82.5408	205.948	101.418	131.138	195.848	749.099	767.535	114.625	710.203	818.249	109.323	416.741	739.482	311.341	612.032	336.953	407.954	678.177	584.055	497.666
PH_hs_0048751	PPP1R9A	protein phosphatase 1, regulatory subunit 9A	-1.9471	down	6.50512e-09	3.37826e-07	16.5547	23.1439	13.0589	16.0725	23.1042	17.2444	20.9135	30.8199	115.807	114.306	16.2301	38.2827	12.2279	24.27	21.9106	18.9133	5.94636	17.8831	31.5447	59.5421	24.9747	15.52	37.4241	17.4382	60.1092	57.3677	46.9209	59.1238	496.64	74.3079	98.3948	478.157	94.8444	117.132	95.8025	288.337	44.2085	263.051	176.717	89.6711	56.4364	146.014	59.0017
PH_hs_0043576	CES5A	carboxylesterase 5A	-1.27584	down	6.70053e-09	3.46127e-07	34.4889	44.9263	53.2401	27.1223	46.2084	41.5895	41.827	26.417	58.8526	57.153	39.5608	34.144	25.3964	48.5399	58.4282	48.952	35.6782	44.7078	47.948	32.2113	47.5709	67.2533	50.6326	53.4772	36.4597	36.8792	40.9054	36.0286	74.496	117.576	106.51	67.3036	100.88	105.419	219.388	118.682	172.131	141.171	180.38	240.437	240.795	58.0187	271.921
PH_hs_0025171	SMC6	structural maintenance of chromosomes 6	1.3284	up	6.85577e-09	3.5352e-07	656.668	672.533	790.566	452.039	603.723	597.469	564.664	175.013	254.395	275.911	460.528	200.725	487.234	638.683	277.534	302.612	434.084	435.582	1234.03	457.791	1216.63	368.6	379.745	422.004	357.699	368.792	401.836	307.629	302.123	210.696	350.975	313.414	212.107	307.472	114.963	629.929	190.002	458.585	184.958	127.116	143.913	109.269	59.0017
PH_hs_0006391	MPZL2	myelin protein zero-like 2	-2.40032	down	6.92779e-09	3.56604e-07	23.4524	19.0597	18.0816	59.2673	17.077	62.8915	34.122	12.1078	75.9388	57.153	30.4314	16.5547	3.76242	17.8831	35.3004	34.4889	13.082	21.7152	31.5447	163.985	41.6245	20.6933	73.7475	27.9011	273.94	77.8561	61.3581	318.714	433.525	169.309	74.0497	360.627	155.2	89.8013	298.904	322.573	346.143	372.655	308.569	289.707	73.3673	497.994	333.488
PH_hs_0004303	ST3GAL4	ST3 beta-galactoside alpha-2,3-sialyltransferase 4	-1.06964	down	7.0725e-09	3.63412e-07	704.953	652.112	466.102	652.945	401.812	787.158	492.017	499.722	1113.45	1235.69	468.643	559.755	379.064	426.64	446.733	470.606	359.16	381.933	411.343	798.45	440.031	658.307	667.03	625.45	1349.01	900.467	982.933	1198.18	2673.58	1000.8	991.048	2998.52	1089.85	916.558	1197.53	870.337	749.663	946.106	743.495	1348.02	2494.49	2175.7	1153.53
PH_hs_0017335	LOC285758	uncharacterized LOC285758	2.13105	up	7.18715e-09	3.68654e-07	34.4889	34.0351	64.29	10.0453	63.2854	18.2588	148.596	7.70496	12.3401	12.8102	125.783	6.208	56.4364	84.3062	97.3804	99.0165	51.1387	58.7589	394.94	40.9962	430.516	42.68	53.9347	38.364	30.5473	16.3908	18.0465	25.8667	17.5893	5.64364	13.1869	14.0634	5.17333	11.7132	4.79012	24.3451	7.52485	26.3051	10.9876	4.92698	7.52485	8.7028	3.42039
PH_hs_0049172	FOXC1	forkhead box C1	-2.38673	down	7.54608e-09	3.81698e-07	3134.35	3037.29	558.519	1398.31	572.583	1303.48	1455.14	584.477	13725	12392.4	1222.33	510.091	765.653	489.231	1948.83	1928.04	910.982	619.523	1234.03	2774.08	1052.51	715.213	3926.23	802.157	5861.14	2234.27	1947.82	7442.21	30592	9400.42	1956.74	29952.1	8073.85	2153.28	12303	6505.47	7432.67	8355.37	9353.2	13958.1	7094.05	16154.3	9484.73
PH_hs_0018173	LRRC43	leucine rich repeat containing 43	-1.47568	down	7.57192e-09	3.82343e-07	31.7298	38.1193	32.145	20.0906	30.1359	27.3882	34.122	48.4312	42.7156	43.3575	28.4026	51.7333	24.4558	29.3794	31.6486	30.0387	27.3533	34.4889	26.4976	33.1874	28.5425	32.3333	35.2227	29.0637	39.4159	38.9281	38.4992	42.4952	442.837	104.407	24.3451	437.975	93.12	23.4264	131.249	63.1451	63.0206	60.5017	72.3351	128.102	69.6049	168.254	233.441
PH_hs_0006532	TMEM132A	transmembrane protein 132A	-1.30682	down	7.60467e-09	3.82672e-07	146.233	198.765	145.657	110.498	150.68	116.654	121.078	169.509	425.257	430.618	106.51	164.512	162.725	100.912	210.585	194.695	187.905	126.459	252.358	248.906	265.208	231.507	255.365	244.135	402.042	197.714	190.09	400.933	696.331	396.936	109.553	630.845	339.716	131.774	540.326	276.165	420.451	327.06	488.033	626.712	547.433	1272.54	423.273
PH_hs_0030034	HP|HPR	haptoglobin|haptoglobin-related protein	-3.73143	down	7.64758e-09	3.84169e-07	4111.08	3900.42	46.2084	149.675	46.2084	144.042	297.191	86.956	7947	9495.28	288.084	107.605	21.6339	91.9704	460.122	524.009	26.164	60.0362	720.481	1152.77	623.179	89.24	1034.67	73.2404	1504.7	887.15	833.749	1443.91	19011	11676.7	3670.02	17867.6	12675.5	4318.27	5773.06	7066.17	3456.73	5160.18	3437.29	5650.27	6467.61	18747.8	7009.23
PH_hs_0013675	FCRLA	Fc receptor-like A	1.95648	up	7.75319e-09	3.88138e-07	336.612	298.147	1143.16	79.3579	1108	72.0209	1225.09	451.291	732.81	596.165	1067.13	384.896	1596.21	874.996	1318.29	1280.54	1554.38	963.134	941.294	490.979	803.948	1324.37	476.607	1481.08	935.142	263.277	191.293	1189.87	34.144	239.855	238.379	34.154	194	297.711	281.659	273.882	255.845	358.626	345.194	328.137	249.261	134.41	304.414
PH_hs_0005995	GRTP1	growth hormone regulated TBC protein 1	-1.40972	down	7.87775e-09	3.93026e-07	24.832	21.7825	18.0816	18.0816	19.0861	17.2444	23.1149	13.2085	48.411	38.4305	16.2301	16.5547	9.40606	17.8831	26.7796	24.476	17.8391	14.051	23.974	41.9723	21.4069	15.52	56.1362	16.2757	46.3136	19.464	18.0465	61.8952	134.507	50.7927	22.3163	108.489	43.9733	23.4264	84.3062	47.1686	47.9709	64.8859	58.6006	94.5981	82.7733	107.335	88.93
PH_hs_0010866	LDLRAP1	low density lipoprotein receptor adaptor protein 1	-1.07417	down	8.12012e-09	4.03737e-07	66.2187	69.4316	160.725	50.2265	136.616	59.8484	126.582	182.718	158.522	194.123	146.071	219.349	114.754	120.072	97.3804	114.592	99.8988	75.3646	76.9691	89.8013	74.9241	223.747	57.2369	215.071	222.7	255.081	222.574	226.333	253.493	223.864	403.723	215.974	274.187	440.221	315.19	526.463	345.202	338.459	339.7	304.488	317.925	223.372	295.863
PH_hs_0002431	FAM174B	family with sequence similarity 174, member B	-1.6925	down	8.3266e-09	4.12415e-07	92.4302	108.912	76.3443	52.2356	55.2492	83.1791	71.5461	172.811	289.517	530.143	71.0065	229.696	53.6145	65.1457	40.1694	60.0774	38.0567	40.8757	36.5919	149.343	41.6245	239.267	50.6326	258.085	288.721	205.909	232.198	244.81	831.872	315.103	328.659	1049.73	404.382	295.758	447.398	455.71	263.37	382.301	247.221	561.676	417.629	548.277	308.69
PH_hs_0034225	LOC100506867	uncharacterized LOC100506867	-1.71189	down	8.40839e-09	4.13245e-07	88.2915	121.165	61.2764	76.3443	51.2311	80.1359	62.7404	77.0496	221.172	214.816	54.7765	86.912	45.1491	68.9778	49.9075	64.5276	63.0314	80.4741	84.5398	91.7535	61.8421	78.8933	108.97	61.615	121.204	78.8805	83.014	141.343	1205.39	274.657	101.438	1111.01	256.08	103.467	390.874	178.024	142.972	223.593	148.333	401.056	227.627	282.358	365.126
PH_hs_0005820	TMEM45A	transmembrane protein 45A	-1.40099	down	8.91596e-09	4.3298e-07	121.401	126.611	83.3761	162.734	64.29	208.962	169.509	186.02	197.441	252.262	176.502	236.939	41.3867	67.7004	137.55	139.068	35.6782	49.8173	193.054	173.746	208.123	169.427	117.776	177.87	506.494	325.766	387.398	423.105	711.851	390.352	306.342	688.104	399.209	257.691	524.997	418.431	250.201	360.38	293.003	568.574	489.115	690.422	540.421
PH_hs_0020407	TREM2	triggering receptor expressed on myeloid cells 2	-2.4166	down	9.07058e-09	4.38301e-07	1342.31	1226.62	121.548	633.859	113.512	605.584	138.689	379.745	547.709	549.851	130.855	353.856	57.377	141.788	353.004	361.577	68.9778	132.846	71.922	1190.84	71.3563	254.787	1533.29	226.697	207.919	822.611	868.639	201.39	218.315	2908.35	1826.9	179.811	2878.1	1855.57	1818.33	631.451	1746.71	685.686	1806.55	1860.43	1805.02	472.852	2761.96
PH_hs_0048357	KIAA1549	KIAA1549	-1.04169	down	9.1567e-09	4.41731e-07	48.2844	42.2035	37.1676	37.1676	26.1178	38.5464	48.4312	34.122	66.4465	81.7879	48.6902	46.56	24.4558	42.1531	43.8212	47.8394	23.7854	30.6568	61.8276	53.6855	45.1923	42.68	40.7262	45.3393	105.437	62.4898	57.7488	98.8476	222.453	84.6545	61.8771	212.961	86.2222	71.2553	70.8938	108.031	102.526	86.8068	101.635	87.7003	109.11	165.353	89.7851
PH_hs_0044331	FKBP11	FK506 binding protein 11, 19 kDa	-1.3685	down	9.25129e-09	4.45558e-07	9081.61	8943.06	6624.88	2095.45	5694.69	2336.11	2200.32	16210.1	3494.14	4171.18	2059.19	21758	7816.44	3293.05	2912.89	3010.55	8207.17	2360.57	6942.36	4982.99	7235.53	2218.07	5859.08	2034.46	3685.38	12444.7	12921.3	3459.67	9169.22	15648.9	9856.72	10105.6	13080.8	10759.6	12361.4	9501.44	6582.36	7767.01	7293.94	12419	11284.5	15442.6	23262
PH_hs_0033722	C6orf132	chromosome 6 open reading frame 132	-1.18614	down	9.46208e-09	4.53944e-07	40.0071	40.8421	44.1994	27.1223	36.1631	31.4457	29.7191	34.122	55.0557	77.8463	34.4889	39.3173	29.1588	29.3794	30.4314	34.4889	26.164	21.7152	30.2829	22.4503	24.9747	34.92	30.8199	29.0637	68.9778	28.6838	32.4837	58.2	139.68	86.5358	27.3882	163.739	76.7378	22.4503	92.9284	36.5176	63.0206	42.965	67.7569	101.496	121.338	141.179	99.1912
PH_hs_0047515	TFAP2A	transcription factor AP-2 alpha (activating enhancer binding protein 2 alpha)	-1.83942	down	9.72374e-09	4.65241e-07	23.4524	23.1439	22.0997	24.1087	20.0906	22.3163	27.5177	24.2156	93.9743	112.335	26.3739	24.832	37.6242	29.3794	30.4314	27.8136	38.0567	34.4889	51.7333	35.1396	47.5709	25.8667	51.7333	26.7386	89.6711	19.464	20.4527	86.8381	453.184	95.9418	27.3882	452.039	101.742	24.4025	114.005	87.4902	110.051	85.0531	116.286	101.496	115.695	208.867	120.569
PH_hs_0000519	CPD	carboxypeptidase D	-1.71698	down	9.74067e-09	4.65288e-07	2803.26	2703.75	984.44	2714.24	879.969	2994.45	949.912	1539.89	3216.96	3727.76	962.646	1746.52	767.535	821.346	1112.57	1109.21	793.244	671.895	1514.15	4112.31	1506.81	901.453	3955.95	840.521	1808.2	2548.76	2540.95	1787.57	20081.8	6090.42	2748.97	19250.8	6242.49	2945.87	5181	5501.23	6612.46	5047.95	6831.55	5484.72	3373.95	8087.81	2578.97
PH_hs_0049276	PBX1	pre-B-cell leukemia homeobox 1	-1.0719	down	9.86707e-09	4.69023e-07	510.436	543.2	387.749	463.089	385.74	530.52	694.547	532.743	1739.95	2092.98	749.626	652.875	418.57	576.092	482.033	565.173	409.11	430.472	541.307	689.127	567.283	510.867	544.851	462.694	938.098	781.634	745.922	997.714	2427.33	991.399	825.705	2475.16	1065.71	904.845	1082.57	1181.5	1214.32	1058.34	1274.56	1043.54	1035.61	2185.37	971.39
PH_hs_0014918	TRPV4	transient receptor potential cation channel, subfamily V, member 4	-1.38312	down	1.03431e-08	4.8904e-07	1495.44	1391.35	218.988	449.025	207.938	485.888	267.472	222.343	1081.18	1062.26	240.408	200.725	162.725	284.853	271.448	273.686	189.094	297.626	215.766	776	177.202	386.707	708.857	363.877	682.88	652.557	572.676	732.581	2047.61	997.983	561.966	1901.58	943.271	643.25	1618.1	541.678	784.465	579.589	955.007	1752.04	817.387	1172.94	802.936
PH_hs_0044607	ESRRG	estrogen-related receptor gamma	-1.33626	down	1.03552e-08	4.8904e-07	12.416	10.8912	51.2311	19.0861	41.1858	15.2157	19.8128	137.589	36.0709	36.4597	13.1869	127.264	54.5552	40.8757	24.3451	26.7011	52.328	37.0436	56.7805	47.8289	60.6529	23.28	48.4312	20.9258	29.5619	66.5875	70.9829	24.9429	222.453	65.8424	48.6902	205.929	68.1156	53.6855	67.0617	78.3608	50.7927	78.0384	65.9257	67.9924	47.0303	98.6318	166.744
PH_hs_0024931	SLC6A20	solute carrier family 6 (proline IMINO transporter), member 20	-1.61447	down	1.0431e-08	4.91825e-07	19.3138	19.0597	12.0544	13.0589	5.02265	14.2013	12.1078	7.70496	22.7817	18.7225	10.1438	14.4853	8.46545	16.6058	8.52078	7.78781	4.75709	19.1605	21.4504	27.3308	14.2713	12.9333	33.0213	5.81273	26.6057	29.7082	34.8899	29.5619	148.992	28.2182	25.3595	148.671	30.1778	18.5459	52.6914	43.3647	44.2085	35.9503	49.4443	48.2844	38.5648	116.037	59.8568
PH_hs_0043354	GRAP	GRB2-related adaptor protein	1.27411	up	1.07164e-08	5.03652e-07	1294.02	886.274	3203.45	2197.91	3574.12	2175.84	2605.38	1529.99	1813.04	1338.17	2565.36	1397.83	2848.16	1311.86	4167.88	3729.25	3365.64	1620.98	2095.83	968.292	2193.02	2769.03	1057.78	3479.5	1084.92	1089.99	816.905	1416.2	285.568	1014.91	1217.25	238.074	784.622	1496.36	1185.08	915.984	782.584	1328.41	1023.68	1331.27	1092.98	558.913	1097.94
PH_hs_0020611	WDR46	WD repeat domain 46	1.33045	up	1.07881e-08	5.05394e-07	16852.7	16330	9960.93	8838.87	9761.03	9095.94	7762.2	7502.43	6629.46	6846.54	7506.4	6505.98	6096.07	13384.2	10669.2	10101.9	7657.72	12872	6397.27	6030.35	6048.64	7559.53	8414.92	6676.51	4626.44	5263.48	5919.26	4316.96	1027.42	2883.9	4109.25	905.082	2785.84	4166.97	3316.68	2436.79	2460.63	2870.76	2862.27	3348.38	5299.37	2389.4	1975.27
PH_hs_0001901	PPM1H	protein phosphatase, Mg2+/Mn2+ dependent, 1H	-1.60105	down	1.08267e-08	5.06389e-07	85.5324	89.8526	52.2356	44.1994	46.2084	47.6758	41.827	67.1433	128.147	161.605	38.5464	69.3227	42.3273	53.6494	63.2973	71.2029	40.4352	37.0436	44.1626	98.5862	39.246	42.68	118.877	41.8517	162.59	66.5875	90.2326	152.429	481.12	225.745	66.949	507.288	212.107	62.4704	240.464	136.941	197.527	147.308	221.583	276.897	214.458	430.305	206.078
PH_hs_0047887	C1orf126	chromosome 1 open reading frame 126	-1.56255	down	1.09995e-08	5.12829e-07	28.9707	28.5895	8.03625	21.0951	7.03172	22.3163	17.6113	17.6113	45.5633	52.226	15.2157	17.5893	9.40606	15.3284	9.73804	15.5756	5.94636	12.7737	12.6179	55.6377	13.082	15.52	74.8482	16.2757	22.6641	31.7571	30.0775	22.1714	123.125	45.1491	18.2588	122.553	42.2489	18.5459	81.4321	38.8	31.9806	35.0734	32.9628	89.6711	45.1491	100.566	48.7405
PH_hs_0009592	WSCD2	WSC domain containing 2	2.06917	up	1.10755e-08	5.14796e-07	4.13867	5.44561	69.3126	5.02265	68.3081	3.04314	26.417	5.50355	28.4771	21.6787	20.2876	9.312	85.5952	28.1021	37.7349	27.8136	109.413	40.8757	46.6862	4.8805	38.0567	45.2667	8.80567	59.2899	12.8102	6.14653	3.6093	21.2476	5.17333	5.64364	4.05752	3.01359	4.31111	3.9044	4.79012	0.760784	4.70303	2.63051	5.49381	0.985397	4.70303	4.83489	5.13058
PH_hs_0045029	HDAC9	histone deacetylase 9	1.80502	up	1.11073e-08	5.15386e-07	732.544	673.895	13773.1	5623.36	12899.2	5826.59	7911.9	1185.46	4080.76	4194.83	8027.8	1208.49	12147	8357.81	5489.82	5702.9	13231.8	6440.48	13729.5	2970.27	12077.1	2466.39	3653.25	2712.22	2276.27	1743.57	1898.49	2035.15	930.165	1171.05	2571.45	822.711	1255.4	2530.05	707.022	2603.4	1713.78	2349.92	1887.12	709.486	864.417	1100.42	665.265
PH_hs_0000309	VSNL1	visinin-like 1	-1.32597	down	1.14797e-08	5.29298e-07	59.3209	59.9018	40.1812	85.3851	42.1903	84.1935	45.1291	66.0425	89.2281	101.496	42.6039	67.2533	40.4461	53.6494	51.1247	52.2896	33.2996	53.6494	84.5398	97.6101	49.9494	53.0267	102.366	38.364	117.262	60.4409	68.5767	114.552	332.128	88.417	66.949	318.436	128.471	69.3031	114.963	103.467	149.556	105.22	184.958	92.6273	65.8424	286.226	86.3647
PH_hs_0032039	TNNC2	troponin C type 2 (fast)	2.71167	up	1.16232e-08	5.35069e-07	986.382	987.018	108.489	453.043	87.3942	519.362	102.366	20.9135	288.568	358.684	97.3804	21.728	116.635	252.919	264.144	288.149	112.981	164.78	30.2829	6759.5	27.3533	303.933	5083.08	254.598	138.941	38.9281	40.9054	140.419	11.3813	71.4861	206.933	11.0498	83.6356	197.172	15.3284	20.5412	22.5745	15.7831	24.7221	18.7225	51.7333	29.9763	17.957
PH_hs_0047952	GNB5	guanine nucleotide binding protein (G protein), beta 5	1.14006	up	1.17831e-08	5.39878e-07	876.018	820.926	2379.73	807.643	2303.39	1043.8	2270.76	1319.75	1415.31	1561.85	2133.24	1252.98	1540.71	2116.6	1586.08	1901.34	1612.65	1776.82	1631.49	495.859	1383.12	1323.08	494.218	1732.19	1313.53	1332.77	1136.93	1285.02	302.123	769.416	1458.68	262.183	980.347	1683.77	733.847	1101.62	832.436	821.595	897.322	675.982	1040.31	629.503	631.061
PH_hs_0031598	CST1	cystatin SN	-4.32104	down	1.22865e-08	5.62058e-07	5.51822	4.08421	3.01359	27.1223	3.01359	32.4601	19.8128	8.80567	135.741	138.941	21.302	8.27733	0.940606	5.10947	65.7318	74.5405	4.75709	1.27737	2.52358	44.9006	1.18927	12.9333	30.8199	9.30037	327.152	45.0746	36.093	358.438	4915.7	771.297	21.302	4555.55	723.404	19.522	1053.83	350.722	1056.3	348.104	1226.03	1032.7	121.338	32.8773	5157.09
PH_hs_0032851	WNK1	WNK lysine deficient protein kinase 1	-1.38167	down	1.27921e-08	5.81542e-07	67.5982	77.6	57.2583	54.2447	50.2265	51.7333	56.1362	85.8553	122.451	134.014	49.7046	90.016	47.9709	45.9852	65.7318	62.3025	52.328	51.0947	82.0163	54.6616	54.7065	63.3733	55.0355	81.3783	117.262	73.7584	58.9519	109.01	433.525	210.696	51.7333	435.966	263.84	59.5421	332.435	76.8392	57.377	82.4226	176.717	207.919	137.328	306.532	280.472
PH_hs_0048844	PRRG4	proline rich Gla (G-carboxyglutamic acid) 4 (transmembrane)	-1.34574	down	1.29413e-08	5.865e-07	59.3209	68.0702	27.1223	59.2673	23.1042	65.9346	33.0213	38.5248	54.1064	69.9632	29.417	50.6987	23.5152	37.0436	36.5176	36.714	16.6498	26.8247	34.0683	75.1597	28.5425	33.6267	68.244	30.2262	73.9048	45.0746	49.3271	57.2762	347.648	123.219	45.6471	327.477	114.676	37.0918	110.173	111.835	126.982	85.9299	133.683	126.131	82.7733	141.179	94.0606
PH_hs_0027145	CNR2	cannabinoid receptor 2 (macrophage)	1.5181	up	1.33958e-08	6.06154e-07	215.211	208.295	1112.02	150.68	1130.1	144.042	571.268	597.685	322.74	273.94	483.859	503.883	712.039	385.765	945.807	878.91	865.79	569.705	514.81	147.391	462.627	1015.27	160.704	1302.05	439.487	253.032	220.167	574.609	56.9067	134.507	221.135	55.2492	101.742	253.786	265.373	178.784	198.468	244.637	267.365	322.225	185.299	89.929	218.05
PH_hs_0040438	PKP4	plakophilin 4	-1.59421	down	1.3714e-08	6.16896e-07	19.3138	21.7825	23.1042	57.2583	31.1405	57.8196	56.1362	35.2227	55.0557	68.9778	56.8052	40.352	14.1091	17.8831	47.4729	52.2896	14.2713	12.7737	40.3772	71.2553	40.4352	43.9733	53.9347	45.3393	167.517	59.4165	66.1705	155.2	243.147	120.398	57.8196	249.124	123.298	61.4943	181.067	150.635	157.081	113.112	170.308	165.547	137.328	198.231	171.874
PH_hs_0005580	CD70	CD70 molecule	1.24235	up	1.37177e-08	6.16896e-07	4998.13	5259.1	4384.78	798.602	4216.02	826.719	1835.98	1454.04	1364.05	1328.31	1632.14	1259.19	4232.73	1370.61	2512.41	2513.24	4924.78	1619.7	3186.02	1408.51	2704.4	1612.79	1987.88	1567.11	2127.47	743.731	801.265	2271.65	917.749	823.971	461.542	1045.72	679.431	489.026	740.553	668.729	558.72	842.64	652.847	1001.16	687.583	492.192	901.272
PH_hs_0029434	ZNHIT1	zinc finger, HIT-type containing 1	1.33948	up	1.38914e-08	6.23743e-07	128.299	96.6597	123.557	48.2175	136.616	48.6902	66.0425	67.1433	46.5125	64.0508	47.6758	79.6693	46.0897	100.912	54.7765	62.3025	51.1387	80.4741	59.3041	31.2352	60.6529	46.56	67.1433	34.8764	31.5327	43.0257	56.5457	28.6381	34.144	39.5055	66.949	38.1722	39.6622	62.4704	24.9086	25.8667	11.2873	22.7977	21.9752	26.6057	38.5648	15.4717	11.9714
PH_hs_0048377	DCC	deleted in colorectal carcinoma	-2.92724	down	1.42415e-08	6.35555e-07	63.4596	156.561	22.0997	45.2039	32.145	43.6183	35.2227	34.122	910.317	592.223	28.4026	32.0747	24.4558	25.5473	68.1663	80.1032	24.9747	34.4889	29.0211	83.9447	22.5962	32.3333	151.898	38.364	216.787	72.734	78.2016	121.943	2167.63	1061	88.251	3978.95	1015.7	60.5182	565.235	138.463	562.482	588.357	624.463	486.786	114.754	929.266	967.114
PH_hs_0030751	SH3BP4	SH3-domain binding protein 4	-1.80522	down	1.4513e-08	6.45694e-07	38.6276	32.6737	26.1178	43.1948	26.1178	38.5464	41.827	47.3305	237.309	183.284	33.4745	39.3173	31.9806	24.27	38.9522	41.1642	39.246	19.1605	31.5447	77.1119	27.3533	47.8533	115.574	56.9648	129.087	55.3188	48.124	182.914	576.309	221.983	57.8196	482.175	183.653	67.3509	271.121	117.161	144.853	171.86	203.271	267.043	174.012	346.178	185.556
PH_hs_0002838	LOC100505806	uncharacterized LOC100505806	-1.20475	down	1.5035e-08	6.66554e-07	9.65689	9.52983	14.0634	11.0498	13.0589	9.12941	18.7121	26.417	25.6294	27.5911	20.2876	22.7627	15.9903	12.7737	13.3898	11.1254	19.0284	8.94156	22.7122	13.6654	11.8927	16.8133	9.90638	15.1131	44.3429	23.5617	20.4527	42.4952	77.6	52.6739	18.2588	66.299	75.8755	23.4264	50.7753	34.2353	35.743	25.4282	40.2879	42.3721	36.6836	56.0847	31.6386
PH_hs_0022186	FOXN4	forkhead box N4	1.08366	up	1.52831e-08	6.73389e-07	9.65689	13.614	11.0498	8.03625	15.068	11.1582	15.4099	13.2085	13.2893	12.8102	10.1438	12.416	32.9212	26.8247	19.4761	12.238	41.6245	38.321	17.665	9.76101	16.6498	10.3467	16.5106	20.9258	13.7956	18.4396	20.4527	14.781	5.17333	10.3467	6.08627	5.02265	5.17333	7.8088	4.79012	3.04314	7.52485	7.89153	8.24071	2.95619	3.76242	7.73583	7.69587
PH_hs_0002717	NRIP3	nuclear receptor interacting protein 3	-1.83508	down	1.5297e-08	6.73389e-07	71.7369	68.0702	34.154	57.2583	30.1359	60.8627	49.5319	47.3305	87.3297	109.379	42.6039	48.6293	15.9903	24.27	37.7349	36.714	16.6498	26.8247	40.3772	46.8528	30.9211	47.8533	48.4312	40.6891	56.1676	37.9036	37.2961	53.581	531.819	250.201	35.5033	461.08	256.08	39.044	249.086	67.7098	54.5552	74.5311	123.611	289.707	134.507	127.641	324.082
PH_hs_0009276	CHI3L2	chitinase 3-like 2	-1.7349	down	1.55539e-08	6.83016e-07	13636.9	13543.2	2672.05	2131.61	2245.13	2532.9	2912.48	17150.2	7247.41	8966.13	2710.42	20122.2	2120.13	1251.82	19663.5	19368.3	2106.2	993.791	5765.11	6910.79	6375.69	12575.1	4714.34	11660.3	15927	13038.8	15054.4	14176.8	28932.4	22186.1	11249.5	29564.3	21962.5	11393	33357.5	18179.7	17047.5	17608.6	20301.4	33784.3	33565.5	24894.9	35460.9
PH_hs_0000204	ARHGAP25	Rho GTPase activating protein 25	1.01252	up	1.55625e-08	6.83016e-07	2212.81	1986.29	4547.51	1762.95	4623.85	2027.74	3445.22	2821.12	2393.02	2771.92	3577.71	3246.78	3387.12	4773.52	4572.01	5317.96	3429.86	3484.66	2888.23	2586.67	2918.47	4048.13	2046.22	4819.92	3336.55	3315.03	3209.87	3556.67	579.413	1252.89	3740.02	597.696	1335.58	4541.8	1860.48	2312.78	1917.9	2544.58	1762.6	1771.74	1412.79	1050.14	1891.47
PH_hs_0021993	FAHD2A|FAHD2B	fumarylacetoacetate hydrolase domain containing 2A|fumarylacetoacetate hydrolase domain containing 2B	-1.05962	down	1.56607e-08	6.86296e-07	91.0507	92.5754	51.2311	50.2265	50.2265	58.834	55.0355	42.9277	98.7205	113.321	57.8196	57.9413	38.5648	66.423	42.6039	47.8394	35.6782	49.8173	27.7593	77.1119	34.4889	69.84	42.9277	76.7281	154.707	168.005	127.529	186.61	296.949	95.0012	149.114	257.16	94.8444	184.483	180.109	187.914	155.2	178.875	135.514	174.415	162.725	128.608	159.903
PH_hs_0025573	GNAZ	guanine nucleotide binding protein (G protein), alpha z polypeptide	1.35889	up	1.57167e-08	6.86688e-07	3628.23	3513.78	434.962	1391.28	425.921	1525.63	607.591	265.271	651.176	809.996	626.886	337.301	281.241	2107.65	1203.87	1357.3	255.693	1397.44	320.494	477.313	347.267	848.427	280.681	823.083	508.465	373.914	370.555	494.238	264.875	351.787	313.443	266.201	351.787	340.659	317.106	210.737	231.389	188.52	241.727	320.254	299.113	232.075	271.066
PH_hs_0012241	LOC100127888	uncharacterized LOC100127888	-1.30928	down	1.58309e-08	6.90642e-07	219.349	211.018	172.779	113.512	154.698	144.042	169.509	254.264	492.653	536.056	157.229	237.973	133.566	194.16	189.892	194.695	117.738	174.999	196.839	172.77	184.337	175.893	221.243	144.156	201.021	138.297	147.981	193.076	883.605	506.046	136.941	826.729	472.498	151.296	940.78	216.824	332.975	209.564	394.638	922.331	459.956	723.3	621.655
PH_hs_0004551	CX3CR1	chemokine (C-X3-C motif) receptor 1	-1.33401	down	1.66387e-08	7.22643e-07	67.5982	66.7088	36.1631	176.797	36.1631	195.775	28.6184	39.6255	81.6342	79.8171	34.4889	33.1093	16.9309	25.5473	31.6486	32.2638	13.082	24.27	39.1154	86.873	29.7318	37.5067	88.0567	53.4772	86.7149	69.6607	60.155	82.219	165.547	95.0012	81.1503	143.648	118.124	95.6579	106.341	136.18	182.478	111.358	215.174	87.7003	93.12	213.702	190.687
PH_hs_0028128	S100A14	S100 calcium binding protein A14	-2.04545	down	1.71917e-08	7.43821e-07	4.13867	5.44561	3.01359	0	4.01812	4.05752	3.30213	2.20142	15.1878	17.7371	1.01438	3.104	4.70303	6.38683	4.86902	3.33763	3.56782	3.8321	1.26179	5.8566	1.18927	6.46667	5.50355	4.65019	41.3867	3.07327	3.6093	45.2667	33.1093	13.1685	6.08627	27.1223	10.3467	5.8566	45.9852	23.5843	30.0994	21.0441	43.0348	42.3721	17.8715	44.481	23.9427
PH_hs_0047723	SIX1	SIX homeobox 1	-2.33432	down	1.72027e-08	7.43821e-07	136.576	137.502	17.077	49.222	20.0906	56.8052	42.9277	26.417	254.395	338.977	50.719	30.0053	9.40606	30.6568	43.8212	60.0774	9.51418	25.5473	65.613	202.053	60.6529	25.8667	105.668	24.4135	216.787	170.054	153.997	242.962	1032.6	295.35	202.876	1123.07	333.68	225.479	413.867	472.447	450.55	374.409	419.361	373.465	231.389	536.673	312.965
PH_hs_0009244	GPR98	G protein-coupled receptor 98	-2.15906	down	1.72423e-08	7.4443e-07	122.78	130.695	120.544	223.006	125.566	242.437	158.502	149.696	1281.47	1516.53	176.502	150.027	110.992	114.963	192.326	199.146	115.359	100.912	177.912	219.623	128.441	160.373	235.552	116.255	421.75	118.833	135.95	409.248	2464.58	3126.57	223.163	2440.01	3198.84	237.192	688.82	1412.78	868.179	1341.56	829.565	673.026	641.493	937.002	1435.71
PH_hs_0033411	LTF	lactotransferrin	-2.85694	down	1.73429e-08	7.47664e-07	31.7298	32.6737	3656.49	902.069	3782.06	860.193	5017.03	5972.45	9626.2	10905.4	5626.76	6775	1824.78	1484.3	11562.7	12963.4	1739.91	1042.33	3679.38	5863.44	3925.79	5795.43	4107.85	5168.68	30776.9	7291.84	7465.24	29685.7	27696	29208.6	8601.93	29374.5	32681.7	9828.36	42689.6	32835.5	35929.3	24811	39323.7	41331.5	25323.9	36532.4	41154.1
PH_hs_0010847	LY86	lymphocyte antigen 86	1.12661	up	1.74184e-08	7.49807e-07	1287.13	1257.94	2408.86	836.774	1755.92	1059.01	1268.02	855.251	640.734	731.164	1150.31	964.309	1191.75	2745.06	2383.39	2418.67	1190.46	2276.27	1228.98	297.711	1146.46	1343.77	359.932	1503.17	1458.39	721.193	794.047	1201.88	287.637	627.384	731.367	285.287	606.142	658.868	476.138	532.549	488.175	430.527	485.286	562.662	945.309	360.683	339.473
PH_hs_0000187	EDN3	endothelin 3	-2.59861	down	1.77702e-08	7.62705e-07	23.4524	31.3123	42.1903	47.2129	31.1405	47.6758	62.7404	81.4525	267.684	217.773	49.7046	88.9813	60.1988	38.321	166.764	170.219	77.3027	39.5984	87.0634	122.989	83.249	113.813	154.099	99.979	416.823	80.9294	80.6077	596.781	3477.51	484.412	63.9059	3088.93	416.453	74.1836	1585.53	639.059	616.097	845.27	748.073	1696.85	495.699	368.419	1487.87
PH_hs_0025787	ANK3	ankyrin 3, node of Ranvier (ankyrin G)	-1.75557	down	1.82335e-08	7.79157e-07	393.173	379.832	508.293	2686.12	514.32	2910.25	397.356	431.478	1869.04	1803.28	407.78	460.427	490.056	306.568	340.831	352.677	511.387	274.634	778.524	2410.97	773.027	279.36	1829.38	259.248	1144.05	916.858	940.825	1006.95	7653.43	1985.62	2182.94	7006.6	1930.52	2158.16	2077.96	3743.06	3337.27	4229.86	3465.68	2192.51	1469.23	2450.32	1444.26
PH_hs_0038778	CCDC50	coiled-coil domain containing 50	1.56308	up	1.83631e-08	7.80311e-07	922.923	916.225	9098.04	1078.87	7924.74	1218.27	5968.05	1279.02	2564.83	2969.99	5883.4	1490.95	4519.61	8691.2	7610.28	7585.33	4803.47	6034.28	14819.7	2255.77	13149.8	5073.75	2582.26	4988.49	2565.97	1690.3	1764.95	2398.21	1371.97	916.15	1993.25	1324.98	858.773	2034.19	717.56	2388.1	1092.04	1934.3	1414.65	771.566	1039.37	1241.6	588.306
PH_hs_0032328	CLEC17A	C-type lectin domain family 17, member A	1.09036	up	1.83675e-08	7.80311e-07	67.5982	65.3474	94.4259	24.1087	84.3806	19.2732	73.7475	97.9631	36.0709	39.4159	72.0209	129.333	95.0012	112.408	121.725	126.83	89.1954	66.423	92.1106	38.0679	95.1418	121.573	38.5248	101.142	67.007	42.0013	50.5302	65.5905	14.4853	30.0994	31.4457	15.068	32.7644	29.283	40.237	31.9529	50.7927	24.5514	43.0348	42.3721	38.5648	28.0424	32.4937
PH_hs_0000272	CRISP2	cysteine-rich secretory protein 2	-2.21832	down	1.85099e-08	7.85217e-07	9.65689	10.8912	8.03625	4.01812	8.03625	6.08627	9.90638	8.80567	63.5988	64.0508	6.08627	7.24267	1.88121	2.55473	6.08627	6.67527	5.94636	7.6642	13.8797	7.8088	7.13563	7.76	9.90638	10.4629	7.88317	8.19538	8.42171	10.1619	313.504	47.9709	16.2301	288.3	43.9733	19.522	19.1605	69.9922	28.2182	76.2847	33.8785	18.7225	26.337	70.5894	70.973
PH_hs_0045107	DST	dystonin	-2.15468	down	1.85477e-08	7.85679e-07	13.7956	13.614	12.0544	7.03172	14.0634	12.1725	12.1078	8.80567	79.7358	101.496	9.12941	10.3467	6.58424	17.8831	7.30353	8.90036	10.7034	15.3284	13.8797	35.1396	14.2713	11.64	28.6184	10.4629	36.4597	22.5373	22.8589	38.8	337.301	63.9612	35.5033	328.482	76.7378	41.9723	56.5235	163.569	178.715	122.757	194.114	56.1676	30.0994	171.155	26.508
PH_hs_0037737	TCF4	transcription factor 4	1.81449	up	1.85895e-08	7.86308e-07	27.5911	21.7825	301.359	140.634	325.468	150.128	323.608	61.6397	520.181	318.283	295.184	58.976	284.063	417.699	383.435	379.378	308.021	523.72	493.359	317.233	509.008	298.76	440.284	474.319	194.123	288.887	190.09	319.638	124.16	112.873	163.315	103.467	91.3956	212.79	54.6074	180.306	88.417	330.567	119.032	66.0216	50.7927	32.8773	37.6242
PH_hs_0001551	TRANK1	tetratricopeptide repeat and ankyrin repeat containing 1	1.24514	up	1.87079e-08	7.90171e-07	972.587	929.839	1904.59	705.181	1733.82	706.008	1811.77	1371.48	1443.79	1469.23	1619.96	1161.93	4529.02	4088.85	3751.58	3446.66	5063.92	5786.47	3757.61	1723.79	3277.63	3175.13	2431.47	3800.37	824.777	1114.57	896.31	989.4	708.747	858.773	496.031	659.977	682.018	621.776	593.975	816.322	783.525	1218.8	911.056	763.682	569.067	703.96	879.039
PH_hs_0001310	KHDRBS3	KH domain containing, RNA binding, signal transduction associated 3	1.11316	up	1.87543e-08	7.90914e-07	202.795	189.235	176.797	81.367	238.074	111.582	111.172	134.287	125.299	115.291	83.1791	134.507	97.823	163.503	107.118	120.155	102.277	167.335	97.1577	62.4704	80.8705	98.2933	88.0567	83.7034	84.7441	121.906	139.56	91.4571	85.8773	73.3673	147.085	75.3398	63.8044	123.965	41.1951	54.0157	31.9806	54.3638	39.3723	37.4451	56.4364	37.7121	22.2325
PH_hs_0028862	PHLPP1	PH domain and leucine rich repeat protein phosphatase 1	-1.02951	down	1.87797e-08	7.90914e-07	45.5253	39.4807	20.0906	103.467	19.0861	125.783	33.0213	48.4312	71.1927	77.8463	32.4601	43.456	25.3964	30.6568	24.3451	20.0258	27.3533	29.3794	31.5447	30.2591	34.4889	24.5733	35.2227	31.3888	55.1822	32.7815	33.6868	53.581	102.432	77.1297	34.4889	117.53	73.2889	39.044	68.0198	118.682	74.3079	92.9446	65.01	71.934	79.0109	77.3583	92.3504
PH_hs_0004721	CXCL16	chemokine (C-X-C motif) ligand 16	-1.05207	down	1.8848e-08	7.9265e-07	2477.68	2439.64	576.601	515.324	541.442	503.132	463.399	563.563	716.673	830.69	429.082	571.136	494.759	314.232	441.864	489.52	511.387	283.575	307.876	1164.49	322.293	750.133	988.437	683.578	698.646	676.119	670.127	728.886	833.941	1206.8	740.497	858.874	1213.15	807.235	1085.44	784.369	799.515	762.847	915.634	1153.9	894.516	1809.22	1503.26
PH_hs_0047815	FAM46A	family with sequence similarity 46, member A	-1.41639	down	1.8959e-08	7.96168e-07	122.78	118.442	95.4304	76.3443	102.462	74.0497	66.0425	90.2582	533.47	318.283	72.0209	81.7387	86.5358	159.671	99.8149	90.1161	99.8988	204.379	90.8488	133.726	95.1418	103.467	96.8624	126.718	110.364	216.153	145.575	179.219	1301.61	333.915	242.437	981.427	223.316	301.615	358.301	443.537	355.549	651.489	477.045	403.027	196.587	491.225	326.647
PH_hs_0031523	FAM129B	family with sequence similarity 129, member B	-1.26719	down	1.91844e-08	8.03324e-07	1949.31	1967.23	817.688	2697.17	785.543	2675.93	995.041	1243.8	2727.15	3115.82	1123.93	1154.69	523.918	715.325	1314.64	1338.39	558.958	657.844	1454.84	2031.27	1154.78	1227.37	2542.64	1166.03	2131.41	2326.46	2372.51	2085.96	4929.15	3358.9	1392.74	4845.86	4099.87	1258.19	3443.14	2032.82	2566.91	1593.21	2829.31	3048.82	4329.61	7001.89	3203.19
PH_hs_0046169	VEPH1	ventricular zone expressed PH domain homolog 1 (zebrafish)	-1.06875	down	2.02412e-08	8.43943e-07	15.1751	13.614	8.03625	7.03172	13.0589	11.1582	6.60426	14.3092	13.2893	14.781	9.12941	12.416	6.58424	17.8831	15.8243	11.1254	7.13563	8.94156	17.665	7.8088	5.94636	11.64	17.6113	6.97528	16.7517	13.3175	14.4372	19.4	35.1787	23.5152	12.1725	38.1722	27.5911	7.8088	20.1185	18.2588	25.3964	19.2904	30.2159	29.5619	22.5745	48.3489	43.6099
PH_hs_0005844	AIM2	absent in melanoma 2	1.419	up	2.05923e-08	8.54917e-07	7260.6	6738.95	6849.9	6835.83	6503.33	6894.73	4836.52	995.041	5499.87	5543.84	4402.4	901.195	6464.79	3220.24	4621.92	4728.32	7176.07	3287.94	4941.16	4087.91	4703.57	1806.79	4624.08	1686.86	1897.87	1389.12	1364.32	1966.79	745.995	1583.98	2065.28	709.199	1445.08	2265.53	1438.95	2827.07	2651.57	3032.1	2841.21	1511.6	514.512	944.738	1392.95
PH_hs_0039899	SDK2	sidekick cell adhesion molecule 2	-1.35232	down	2.11085e-08	8.72622e-07	53.8027	58.5404	57.2583	37.1676	57.2583	35.5033	41.827	61.6397	68.345	74.8902	42.6039	68.288	45.1491	57.4815	66.949	77.8781	53.5172	45.9852	51.7333	35.1396	47.5709	59.4933	38.5248	41.8517	74.8902	42.0013	49.3271	68.3619	504.917	127.922	42.6039	515.324	135.369	42.9484	195.437	111.835	95.9418	100.836	114.454	174.415	141.091	207.9	250.543
PH_hs_0045975	2012-09-06	septin 6	1.13733	up	2.13992e-08	8.8009e-07	320.057	287.256	509.297	348.572	482.175	424.01	1061.08	344.522	1049.85	880.945	975.833	338.336	958.478	1512.4	927.548	943.438	908.604	1787.04	1062.43	692.055	1069.16	636.32	870.661	897.486	1048.46	864.612	582.301	1103.03	294.88	294.41	457.485	281.269	238.836	530.023	359.259	889.357	535.205	1248.61	607.981	396.13	214.458	207.9	400.185
PH_hs_0031374	KLF5	Kruppel-like factor 5 (intestinal)	-1.9756	down	2.14097e-08	8.8009e-07	9.65689	13.614	18.0816	29.1314	14.0634	45.6471	17.6113	19.8128	121.502	133.029	23.3307	32.0747	13.1685	24.27	29.2141	30.0387	16.6498	19.1605	27.7593	76.1358	26.164	15.52	48.4312	15.1131	103.467	71.7096	54.1395	100.695	592.864	123.219	91.2941	539.433	126.747	98.5862	118.795	372.024	177.775	213.071	140.092	130.072	142.032	172.122	106.032
PH_hs_0003274	LDOC1	leucine zipper, down-regulated in cancer 1	-1.16263	down	2.18299e-08	8.94841e-07	1045.7	1078.23	855.86	795.588	814.674	808.46	1023.66	1128.23	2457.57	2567.94	944.387	1037.77	766.594	378.1	764.436	723.154	863.411	417.699	985.457	1272.84	935.957	1074.76	1591.63	1005.6	1795.39	1266.19	1307.77	1779.26	4524.6	1914.13	806.431	4020.13	1746.86	848.231	2145.02	1292.57	1852.05	1388.03	2016.23	2334.41	3159.5	3871.78	1727.29
PH_hs_0004288	PTPRF	protein tyrosine phosphatase, receptor type, F	-1.7184	down	2.20837e-08	9.01325e-07	1892.75	2010.79	488.202	599.705	417.885	623.843	548.153	510.729	2235.45	2918.75	522.405	595.968	410.104	608.026	631.755	678.652	403.163	477.735	585.47	973.172	558.958	390.587	1423.22	381.315	1387.44	780.61	872.248	1228.67	6175.93	3192.42	749.626	6296.4	2863.44	717.434	3015.86	1556.56	1611.26	1309.99	2033.62	3117.8	3567.72	5034.09	2771.37
PH_hs_0006670	BEND4	BEN domain containing 4	1.61671	up	2.21561e-08	9.01325e-07	322.816	332.182	510.302	31.1405	435.966	36.5176	358.831	113.373	181.304	169.488	303.299	113.813	154.259	429.195	259.275	258.11	165.309	602.917	311.662	32.2113	297.318	82.7733	39.6255	99.979	159.634	110.638	91.4357	178.295	22.7627	71.4861	85.2078	23.1042	62.9422	95.6579	65.1457	124.008	69.6049	105.22	78.7445	67.9924	33.8618	29.9763	39.3344
PH_hs_0025015	FCRL1	Fc receptor-like 1	1.33914	up	2.21733e-08	9.01325e-07	96.5689	88.4912	551.487	176.797	482.175	180.559	571.268	498.621	187.949	210.875	618.771	562.859	626.444	389.597	721.832	768.768	592.258	351.276	911.011	460.719	814.651	437.147	413.867	468.506	314.342	376.987	338.071	288.229	48.6293	113.813	238.379	54.2447	124.16	263.547	172.444	410.063	332.034	325.306	399.217	155.693	143.913	121.839	139.381
PH_hs_0000440	ST6GALNAC4	ST6 (alpha-N-acetyl-neuraminyl-2,3-beta-galactosyl-1,3)-N-acetylgalactosaminide alpha-2,6-sialyltransferase 4	1.04647	up	2.28041e-08	9.24391e-07	18986.8	19077.3	16033.3	6973.45	15582.3	6892.71	13556.3	10221.2	10419.8	9925.9	11157.2	8902.27	13792.1	15864.9	16630.1	16576.9	17058.9	20780.2	9892.42	8894.23	8588.92	14725.9	11794.1	15823.4	8328.57	9036.43	8627.44	9915.25	2982.94	7225.74	6578.25	2844.83	6437.35	6913.72	5643.72	4602.75	2905.53	5875.68	4231.15	6580.48	5685.96	4906.45	7596.68
PH_hs_0020408	LOC100134361	uncharacterized LOC100134361	-1.56995	down	2.30259e-08	9.32086e-07	49.664	49.0105	58.2628	48.2175	74.3353	45.6471	133.186	79.2511	150.928	130.072	114.625	71.392	47.9709	37.0436	104.684	89.0036	53.5172	48.5399	41.639	93.7057	42.8138	89.24	101.265	131.368	277.882	66.5875	51.7333	382.457	681.845	234.211	127.812	521.352	180.204	163.009	423.447	180.306	275.598	318.292	395.554	493.684	370.599	339.409	483.129
PH_hs_0003572	AQP6	aquaporin 6, kidney specific	-1.21193	down	2.32375e-08	9.39348e-07	57.9413	59.9018	49.222	35.1586	47.2129	40.5752	40.7262	50.6326	99.6697	125.145	38.5464	61.0453	41.3867	60.0362	12.1725	52.2896	53.5172	48.5399	54.2569	56.6138	36.8674	55.6133	51.7333	44.1768	86.7149	43.0257	48.124	92.381	334.197	84.6545	42.6039	329.486	93.9822	42.9484	121.669	82.9255	151.438	71.9006	156.573	132.043	119.457	119.905	127.409
PH_hs_0018993	SIGLEC6	sialic acid binding Ig-like lectin 6	1.35217	up	2.36874e-08	9.5489e-07	28.9707	29.9509	42.1903	7.03172	36.1631	6.08627	51.7333	28.6184	18.9847	25.6203	44.6327	31.04	15.9903	10.2189	83.9906	87.891	17.8391	7.6642	23.974	56.6138	23.7854	25.8667	55.0355	30.2262	28.5765	17.4152	21.6558	23.0952	7.24267	12.2279	14.2013	4.01812	12.0711	11.7132	9.58025	15.2157	7.52485	12.2757	11.9032	12.8102	12.2279	9.66978	11.1163
PH_hs_0004820	ITGB4	integrin, beta 4	-1.25252	down	2.398e-08	9.63297e-07	990.521	993.825	1639.39	1974.91	1486.71	2194.1	1849.19	1729.21	4927.48	5003.84	1699.08	1521.99	1568.93	1990.14	1870.92	1925.82	1676.87	2125.54	1522.98	2739.91	1330.8	1899.91	3270.21	1942.62	3603.6	1791.71	1863.6	3317.4	8205.94	3867.77	1405.93	8068.39	3937.77	1409.49	4064.9	2809.58	2898.95	2669.97	3047.23	4162.32	5399.08	9248.18	3732.5
PH_hs_0010663	CALML5	calmodulin-like 5	-2.47484	down	2.40035e-08	9.63297e-07	4.13867	2.72281	14.0634	5.02265	5.02265	4.05752	9.90638	2.20142	55.0557	67.9924	5.0719	5.17333	3.76242	8.94156	7.30353	5.56272	3.56782	5.10947	6.30894	3.9044	4.75709	3.88	7.70496	4.65019	155.693	2.04884	2.4062	138.571	193.483	60.1988	10.1438	234.056	58.6311	6.8327	32.5728	79.8824	25.3964	72.7774	23.8065	41.3867	83.7139	45.448	42.7548
PH_hs_0004800	NDUFC1	NADH dehydrogenase (ubiquinone) 1, subcomplex unknown, 1, 6kDa	-1.4781	down	2.4028e-08	9.63297e-07	1992.08	1912.77	1645.42	1545.97	1561.04	1694.01	1622.45	1112.82	5254.02	5379.28	1656.48	1012.94	1298.04	1070.43	1863.62	1775.62	1409.29	1043.61	895.87	1919.99	821.787	2197.37	1478.25	2585.5	2655.64	1546.88	1357.1	2514.61	12053.9	4814.02	1853.27	12748.5	5848.45	2012.72	10681	5028.78	4076.59	3642.38	4771.37	9136.6	4516.79	5358.03	9695.94
PH_hs_0016119	ASPHD1	aspartate beta-hydroxylase domain containing 1	-1.46585	down	2.42501e-08	9.70869e-07	226.247	325.375	214.97	256.155	230.038	253.595	200.329	336.817	513.536	523.246	192.732	289.707	192.824	247.809	320.138	366.027	250.936	242.7	531.213	289.902	475.709	256.08	464.499	215.071	567.589	253.032	286.338	456.362	1893.44	730.851	162.301	1686.61	694.089	168.865	1448.53	490.706	586.938	610.278	914.719	1484.99	1601.85	802.592	1153.53
PH_hs_0007308	LOC283710	uncharacterized LOC283710	-1.65596	down	2.45262e-08	9.80576e-07	1656.85	1645.94	382.726	1352.1	380.717	1487.08	429.277	3026.95	628.394	610.946	399.665	2713.93	729.91	422.808	612.279	538.472	793.244	481.567	436.579	1803.83	475.709	508.28	1954.86	518.496	614.888	2036.55	2107.83	565.371	827.733	4098.22	1245.66	816.684	3736.01	1316.76	3568.64	3311.69	1758.93	3819.5	2010.73	3734.65	2906.47	1227.1	6647.52
PH_hs_0022338	TFCP2L1	transcription factor CP2-like 1	-1.03319	down	2.4912e-08	9.91926e-07	52.4231	55.8175	44.1994	40.1812	40.1812	41.5895	38.5248	40.7262	61.7003	67.9924	39.5608	47.5947	36.6836	58.7589	40.1694	43.3892	41.6245	51.0947	69.3984	39.044	35.6782	49.1467	34.122	44.1768	81.7879	33.8059	43.3116	83.1429	221.419	69.6049	49.7046	184.834	81.0489	51.7333	114.963	78.3608	78.0703	66.6395	96.1416	106.423	87.4764	209.834	64.9873
PH_hs_0033513	REM2	RAS (RAD and GEM)-like GTP binding 2	1.00389	up	2.57016e-08	1.01509e-06	211.072	211.018	736.321	159.72	730.294	155.2	696.749	288.386	373.05	402.042	755.712	283.499	824.911	1025.73	665.838	650.839	808.705	937.587	680.104	251.834	588.69	567.773	299.393	554.535	452.297	258.154	285.135	432.343	157.269	196.587	233.307	154.698	219.867	251.834	197.353	207.694	168.368	198.165	228.909	191.167	303.816	186.627	207.788
PH_hs_0023752	BCL11A	B-cell CLL/lymphoma 11A (zinc finger protein)	1.30875	up	2.57024e-08	1.01509e-06	1187.8	1135.41	2698.17	1023.62	2430.96	1151.32	1275.72	804.618	984.357	1041.56	1140.16	700.469	1670.52	2968.6	865.468	843.309	1723.26	3206.19	1449.8	582.732	1365.28	1425.25	559.16	1701.97	1206.13	1289.75	1230.77	1226.82	246.251	567.185	1108.72	228.028	559.582	1269.91	658.163	1071.95	886.992	985.564	937.609	721.31	281.241	176.957	329.212
PH_hs_0037329	LOC100616668	TPTE2 pseudogene	-1.0843	down	2.59419e-08	1.02126e-06	1881.71	2647.93	3375.22	2464.11	2093.44	4475.44	3752.32	3032.45	4027.61	4437.24	4359.8	6287.67	2379.73	6927.16	2013.34	2292.95	2636.62	7079.16	3582.22	3623.29	3909.14	6152.39	4327.99	3537.63	2121.56	5362.85	6345.15	2903.53	6718.09	9834.98	4343.57	6705.24	7205.59	4578.89	5253.81	2582.1	4552.53	5133.88	6005.65	6353.84	8015.84	9295.56	8551.82
PH_hs_0045211	ENTPD1	ectonucleoside triphosphate diphosphohydrolase 1	1.17826	up	2.60349e-08	1.02265e-06	186.24	170.175	262.183	273.232	276.246	290.112	584.477	134.287	350.268	297.59	461.542	127.264	236.092	177.554	650.014	645.276	267.586	194.16	755.811	346.516	701.671	212.107	456.794	233.672	206.933	206.933	179.262	297.467	203.829	95.9418	145.056	181.82	83.6356	164.961	109.215	244.212	180.596	314.784	216.09	109.379	70.5455	128.608	121.424
PH_hs_0034327	NA	NA	-1.08973	down	2.68211e-08	1.04652e-06	57.9413	51.7333	29.1314	25.1133	25.1133	26.3739	33.0213	27.5177	61.7003	58.1384	26.3739	30.0053	15.9903	24.27	29.2141	27.8136	20.2176	24.27	45.4244	50.7572	47.5709	31.04	53.9347	31.3888	55.1822	39.9525	38.4992	57.2762	166.581	71.4861	43.6183	144.652	60.3556	41.9723	107.299	37.2784	65.8424	49.9797	71.4195	98.5397	175.893	107.335	71.8281
PH_hs_0008314	TRIM35	tripartite motif containing 35	1.44997	up	2.70508e-08	1.05213e-06	157.269	147.032	164.743	74.3353	198.897	91.2941	79.2511	114.474	92.0758	83.7587	44.6327	100.363	78.0703	143.065	96.1631	102.354	98.7096	136.678	87.0634	41.9723	73.7349	86.6533	73.7475	59.2899	67.9924	87.0759	110.685	58.2	54.8373	53.6145	118.682	58.2628	43.9733	103.467	34.4889	38.0392	7.52485	41.2113	31.1316	34.4889	59.2582	21.2735	13.6815
PH_hs_0005072	NA	NA	1.26257	up	2.7465e-08	1.06595e-06	74.496	70.793	219.992	82.3715	211.956	74.0497	102.366	186.02	96.822	102.481	113.61	168.651	619.859	600.362	182.588	183.57	668.371	622.077	605.659	314.304	513.766	316.867	363.234	348.764	190.182	180.298	175.653	183.838	94.1547	73.3673	77.0928	91.4123	75.8755	91.7535	68.9778	125.529	63.9612	122.757	82.4071	54.1968	87.4764	58.0187	66.6975
PH_hs_0048515	SHROOM3	shroom family member 3	-1.70088	down	2.89987e-08	1.11784e-06	81.3938	70.793	95.4304	96.435	84.3806	115.639	104.567	90.2582	283.821	312.371	91.2941	97.2587	62.08	111.131	130.246	97.9039	68.9778	107.299	103.467	158.128	90.3847	103.467	130.984	89.5161	281.823	80.9294	76.9985	337.19	1444.39	362.133	159.258	1237.58	320.747	175.698	520.207	686.227	603.869	649.736	681.232	532.114	262.429	564.715	580.61
PH_hs_0004693	SDC1	syndecan 1	-2.19501	down	2.95259e-08	1.1309e-06	435.94	413.867	1123.07	2205.95	1089.92	2302.64	384.148	19481.5	6159.59	6962.81	383.435	21055.5	4184.76	1637.58	830.168	845.534	4500.21	1306.75	1692.06	1838.97	1707.79	359.547	1812.87	324.351	1643.64	12647.5	13477.1	1549.23	7413.39	9242.4	9420.54	6724.33	9194.74	9986.49	4216.27	4643.07	3296.82	4606.9	3266.98	4392.9	8188.92	14151.7	9636.08
PH_hs_0026808	SAA4|SAA2-SAA4	serum amyloid A4, constitutive|SAA2-SAA4 readthrough	-1.84933	down	2.96562e-08	1.1344e-06	11.0364	13.614	18.0816	15.068	15.068	13.1869	20.9135	12.1078	53.1572	51.2406	10.1438	15.52	15.0497	15.3284	10.9553	14.4631	8.3249	15.3284	10.0943	71.2553	16.6498	16.8133	59.4383	11.6255	78.8317	48.1479	46.9209	88.6857	373.515	43.2679	31.4457	295.332	38.8	39.044	92.9284	38.8	64.9018	62.2554	80.5758	95.5835	68.6642	454.48	101.756
PH_hs_0022346	SLITRK6	SLIT and NTRK-like family, member 6	-1.83368	down	2.99038e-08	1.14237e-06	81.3938	83.0456	72.3262	66.299	71.3217	72.0209	51.7333	66.0425	88.2789	104.452	65.9346	64.1493	51.7333	84.3062	79.1216	75.653	53.5172	81.7514	85.8016	84.9208	74.9241	91.8267	73.7475	66.2652	103.467	70.6851	79.4047	102.543	2452.16	142.972	66.949	2372.7	146.578	74.1836	221.304	473.208	207.874	512.949	237.149	228.612	155.2	371.32	172.729
PH_hs_0001769	FAM3B	family with sequence similarity 3, member B	-1.43984	down	3.02482e-08	1.15402e-06	19.3138	23.1439	22.0997	16.0725	25.1133	17.2444	37.4241	24.2156	40.8171	56.1676	33.4745	24.832	17.8715	21.7152	30.4314	46.7269	14.2713	15.3284	20.1886	23.4264	19.0284	37.5067	17.6113	29.0637	105.437	22.5373	26.4682	105.314	168.651	83.7139	29.417	178.806	92.2578	29.283	114.963	95.8588	125.101	91.191	112.623	141.897	151.438	60.9196	87.2198
PH_hs_0018747	CALHM1	calcium homeostasis modulator 1	1.25867	up	3.19894e-08	1.20938e-06	31.7298	27.2281	38.1722	9.04078	37.1676	9.12941	23.1149	8.80567	7.59388	8.86857	14.2013	10.3467	28.2182	10.2189	74.2525	78.9907	21.4069	10.2189	21.4504	53.6855	15.4605	19.4	45.1291	20.9258	28.5765	7.17096	9.62481	24.9429	8.27733	7.52485	7.10065	10.0453	10.3467	6.8327	4.79012	5.32549	4.70303	5.26102	5.49381	7.88317	7.52485	8.7028	6.84077
PH_hs_0023916	CCDC27	coiled-coil domain containing 27	-1.0546	down	3.24676e-08	1.21956e-06	422.144	426.119	379.713	260.173	355.604	314.457	311.501	954.315	402.476	432.589	307.357	926.027	469.362	316.787	301.879	314.85	456.68	329.56	405.034	289.902	357.971	373.773	376.443	273.198	370.509	490.698	452.366	400.01	1201.25	922.735	323.587	1142.15	973.449	338.707	970.479	375.827	292.528	459.462	716.026	806.055	502.284	1068.51	1221.08
PH_hs_0006124	FCGBP	Fc fragment of IgG binding protein	-1.31551	down	3.30513e-08	1.23671e-06	1042.94	1147.66	444.003	289.305	372.681	386.478	462.298	516.233	1636.48	1653.5	379.378	467.669	532.383	711.493	282.403	292.599	519.712	846.894	262.452	649.107	252.126	274.187	842.043	313.888	1003.13	405.671	405.445	1080.86	494.571	1860.52	561.966	519.342	1879.64	643.25	792.286	810.235	1278.28	746.188	1369.79	886.857	1266.06	2283.04	1281.79
PH_hs_0033207	MGLL	monoglyceride lipase	-1.5803	down	3.36277e-08	1.25506e-06	3639.27	4092.38	265.196	779.516	207.938	1024.52	343.421	456.794	1008.09	1341.12	318.515	644.597	134.507	242.7	359.09	390.503	108.224	148.174	304.091	1878.02	274.722	618.213	1358.28	621.963	805.069	884.077	1000.98	736.276	2625.98	1923.54	1467.81	2801.64	1893.44	1421.2	1693.79	1468.31	895.457	1056.59	1084.11	1818.06	3041.92	2646.62	1554.57
PH_hs_0025653	MS4A1	membrane-spanning 4-domains, subfamily A, member 1	1.56894	up	3.48486e-08	1.294e-06	19348.3	18398	11111.1	26438.2	11097.1	26872.9	28192.5	11094	5291.99	5600.01	25296.6	10041.4	21412.9	10754.1	34684.5	31242.5	26535	11372.4	61473.1	22076.5	62100.2	11832.7	26182.6	11173.2	8704.01	9276.14	9360.12	9630.71	2640.47	6414.93	5639.95	2425.94	5685.49	6126.98	9198.95	13901.1	13629.4	17764.7	17720.3	9306.09	4030.5	2274.33	9670.29
PH_hs_0002883	TMEM158	transmembrane protein 158 (gene/pseudogene)	-1.3062	down	3.49073e-08	1.294e-06	95.1893	111.635	153.693	58.2628	115.521	73.0353	121.078	96.8624	124.35	164.561	112.596	143.819	113.813	416.421	241.016	267.011	103.467	204.379	122.393	210.838	105.845	140.973	100.165	154.619	528.173	355.475	301.978	481.305	494.571	280.301	262.724	535.415	280.222	261.595	717.56	486.902	522.977	330.567	542.055	755.799	397.876	635.305	574.625
PH_hs_0010767	ASB2	ankyrin repeat and SOCS box containing 2	1.25515	up	3.54881e-08	1.31108e-06	82.7733	88.4912	39.1767	55.2492	38.1722	65.9346	26.417	29.7191	49.3602	55.1822	24.3451	28.9707	43.2679	14.051	31.6486	32.2638	41.6245	8.94156	21.4504	32.2113	22.5962	31.04	31.9206	27.9011	24.6349	18.4396	14.4372	25.8667	7.24267	15.9903	23.3307	6.02718	16.3822	26.3547	17.2444	22.8235	14.1091	18.4136	12.8189	16.7517	19.7527	7.73583	15.3917
PH_hs_0046578	NA	NA	-1.07249	down	3.5807e-08	1.32119e-06	42.7662	50.3719	35.1586	29.1314	38.1722	29.417	28.6184	50.6326	38.9187	43.3575	30.4314	47.5947	32.9212	43.4305	34.0831	36.714	27.3533	34.4889	39.1154	28.3069	35.6782	42.68	26.417	24.4135	36.4597	37.9036	44.5147	38.8	162.443	67.7236	35.5033	152.689	87.0844	35.1396	81.4321	48.6902	52.6739	48.226	65.01	73.9048	75.2485	145.047	149.642
PH_hs_0019227	CREB3L1	cAMP responsive element binding protein 3-like 1	-1.16773	down	3.67938e-08	1.35077e-06	49.664	53.0947	30.1359	41.1858	28.1269	46.6614	26.417	34.122	109.162	140.912	21.302	47.5947	18.8121	44.7078	31.6486	31.1513	19.0284	37.0436	25.2358	36.1157	21.4069	41.3867	36.3234	34.8764	63.0654	89.1247	85.4202	62.819	178.997	127.922	75.064	187.847	115.538	73.2075	92.9284	58.5804	63.9612	60.5017	62.2631	96.5689	94.0606	127.641	95.7708
PH_hs_0046739	NA	NA	-1.08921	down	3.71085e-08	1.36061e-06	15.1751	16.3368	17.077	10.0453	21.0951	17.2444	12.1078	19.8128	15.1878	17.7371	12.1725	19.6587	9.40606	12.7737	17.0416	16.6882	7.13563	15.3284	16.4033	16.5937	14.2713	12.9333	14.3092	13.9506	16.7517	17.4152	14.4372	14.781	54.8373	26.337	17.2444	50.2265	31.9022	14.6415	29.6988	15.2157	16.9309	21.9209	27.469	37.4451	22.5745	49.3159	58.1466
PH_hs_0019694	VTI1B	vesicle transport through interaction with t-SNAREs homolog 1B (yeast)	1.17426	up	3.72817e-08	1.36525e-06	1552	1406.33	626.827	756.412	600.709	837.877	597.685	178.315	598.968	562.662	647.174	163.477	205.993	682.114	648.797	653.064	227.151	661.676	333.112	568.091	355.592	635.027	432.579	716.129	654.303	321.669	288.744	629.114	126.229	216.339	556.894	114.517	191.413	682.294	190.647	265.514	306.638	310.4	321.388	220.729	246.439	143.113	126.554
PH_hs_0003342	ENTPD3	ectonucleoside triphosphate diphosphohydrolase 3	-2.14665	down	3.75308e-08	1.37265e-06	124.16	129.333	355.604	166.752	344.554	165.344	245.458	332.414	2349.36	2361.01	251.566	272.117	79.0109	146.897	213.02	192.47	90.3847	162.226	253.62	692.055	199.798	165.547	1090.8	184.845	794.23	253.032	250.245	803.714	5187.82	1488.04	400.68	4468.15	1242.46	457.791	3304.23	1317.68	1544.48	1635.3	1871.56	3737.61	628.325	2223.08	1150.96
PH_hs_0032724	RHPN2	rhophilin, Rho GTPase binding protein 2	-1.45571	down	3.79387e-08	1.38255e-06	246.94	261.389	49.222	88.3987	56.2537	95.3516	88.0567	173.912	621.749	531.129	68.9778	155.2	100.645	129.014	217.889	205.821	114.17	172.444	152.676	160.081	135.577	91.8267	238.854	112.767	392.188	213.08	173.247	460.057	917.749	456.194	178.531	879.969	310.4	212.79	606.43	291.38	411.985	425.266	544.802	737.077	378.124	740.705	550.682
PH_hs_0035000	NA	NA	1.6217	up	3.79436e-08	1.38255e-06	59.3209	55.8175	252.137	39.1767	244.101	48.6902	303.796	49.5319	167.065	141.897	264.753	48.6293	352.727	273.356	195.978	204.708	399.595	320.619	268.761	238.169	244.99	258.667	300.494	310.4	124.16	43.0257	40.9054	133.952	58.976	71.4861	48.6902	48.2175	72.4267	47.8289	32.5728	52.4941	40.4461	41.2113	46.6973	31.5327	64.9018	39.6461	56.4364
PH_hs_0000321	SHROOM2	shroom family member 2	-1.11441	down	3.9094e-08	1.41915e-06	121.401	121.165	111.503	137.621	114.517	133.898	165.106	130.984	232.563	263.101	161.286	144.853	65.8424	79.1967	133.898	124.605	70.1671	61.3136	107.252	137.63	80.8705	135.8	173.912	144.156	226.641	161.859	191.293	224.486	677.707	216.339	187.66	615.777	231.076	188.387	304.652	226.714	214.458	167.476	225.246	311.385	364.955	497.027	270.21
PH_hs_0042892	NMS	neuromedin S	-1.64452	down	3.97744e-08	1.43848e-06	44.1458	38.1193	39.1767	26.1178	35.1586	26.3739	27.5177	33.0213	54.1064	68.9778	30.4314	42.4213	27.2776	31.9342	27.9969	26.7011	27.3533	29.3794	36.5919	22.4503	28.5425	45.2667	31.9206	34.8764	67.007	29.7082	39.7023	60.0476	577.344	153.319	31.4457	567.56	152.613	28.3069	131.249	91.2941	69.6049	92.9446	99.8041	182.298	144.853	199.197	262.515
PH_hs_0043580	ELF3	E74-like factor 3 (ets domain transcription factor, epithelial-specific )	-1.61298	down	4.07276e-08	1.4675e-06	57.9413	61.2632	67.3036	38.1722	75.3398	43.6183	36.3234	40.7262	183.202	172.444	37.532	44.4907	25.3964	70.2551	40.1694	37.8265	27.3533	57.4815	44.1626	54.6616	40.4352	47.8533	55.0355	39.5266	234.524	53.27	56.5457	228.181	431.456	126.982	80.1359	451.034	116.4	84.9208	241.422	242.69	186.24	269.189	235.318	254.232	141.091	337.475	235.152
PH_hs_0036700	STEAP1B	STEAP family member 1B	1.71541	up	4.11737e-08	1.47768e-06	12.416	14.9754	109.494	61.2764	105.476	65.9346	23.1149	27.5177	15.1878	18.7225	18.2588	32.0747	203.171	477.735	25.5624	23.3634	180.769	319.342	129.964	87.8491	127.252	60.7867	70.4454	58.1273	122.189	52.2455	52.9364	121.019	9.312	13.1685	30.4314	8.03625	15.52	35.1396	22.0346	31.1922	22.5745	21.9209	23.8065	18.7225	14.1091	20.3065	14.5366
PH_hs_0025422	METTL21B	methyltransferase like 21B	-1.02883	down	4.19496e-08	1.50042e-06	150.372	140.225	160.725	132.598	155.702	148.099	253.163	397.356	170.862	188.211	230.264	394.208	143.913	102.189	188.674	180.232	143.902	57.4815	238.478	358.229	236.665	188.827	331.313	158.106	332.079	271.472	274.307	333.495	538.027	409.164	204.905	511.306	394.036	215.718	471.348	234.322	359.312	247.268	411.12	454.268	289.707	429.338	852.531
PH_hs_0045627	FGFR2	fibroblast growth factor receptor 2	-1.70411	down	4.20452e-08	1.502e-06	34.4889	32.6737	80.3625	23.1042	71.3217	23.3307	52.834	53.9347	70.2434	82.7733	52.7477	61.0453	25.3964	43.4305	60.8627	67.8652	23.7854	35.7663	58.0423	44.9006	61.8421	49.1467	57.2369	41.8517	284.78	48.1479	51.7333	247.581	439.733	197.527	55.7908	472.129	171.582	58.566	208.849	216.063	196.587	227.977	217.005	225.656	186.24	226.273	318.096
PH_hs_0043007	PATL2	protein associated with topoisomerase II homolog 2 (yeast)	1.04431	up	4.25996e-08	1.51809e-06	103.467	96.6597	197.893	86.3896	185.838	105.495	361.033	150.797	433.801	490.728	355.033	187.275	205.052	284.853	219.106	255.885	189.094	181.386	355.824	326.994	322.293	212.107	253.163	231.347	269.013	409.769	399.429	252.2	103.467	80.8921	201.861	88.3987	85.36	196.196	81.4321	386.478	129.804	278.834	129.104	84.7441	119.457	69.6224	107.742
PH_hs_0043175	DHCR24	24-dehydrocholesterol reductase	-1.20233	down	4.30364e-08	1.52805e-06	165.547	152.477	52.2356	67.3036	62.2809	62.8915	35.2227	193.725	280.024	202.006	27.3882	167.616	49.8521	45.9852	105.901	91.2287	59.4636	48.5399	63.0894	97.6101	63.0314	58.2	118.877	83.7034	96.5689	116.784	87.8264	142.267	261.771	296.291	85.2078	209.947	211.244	117.132	362.133	118.682	158.962	202.549	242.643	392.188	238.914	352.947	312.965
PH_hs_0025589	PREX1	phosphatidylinositol-3,4,5-trisphosphate-dependent Rac exchange factor 1	1.15183	up	4.35407e-08	1.54221e-06	4066.93	3990.27	6150.74	1718.75	5699.71	1758.93	4976.31	4152.98	3869.08	3466.63	4171.13	3639.96	6874.89	6054.72	5934.12	6023.32	7441.28	7099.6	2985.39	5157.72	2611.64	5942.87	6408.33	5874.35	3347.39	3606.99	3230.33	3320.17	691.157	2071.21	2486.24	689.108	1953.8	2587.64	1799.17	1734.59	1601.85	1950.96	1660.96	1818.06	1744.82	1393.42	1454.52
PH_hs_0027093	PTPRU	protein tyrosine phosphatase, receptor type, U	-1.38981	down	4.41081e-08	1.55459e-06	223.488	186.512	171.775	274.237	156.707	295.184	317.004	311.501	1282.42	1211.05	332.716	286.603	110.992	130.291	216.671	211.384	114.17	120.072	129.964	372.87	124.874	244.44	335.716	341.789	812.952	577.774	525.755	836.048	1607.87	794.812	480.816	1449.54	892.4	528.07	680.198	697.639	580.354	666.395	656.51	640.508	1024.32	1287.05	586.596
PH_hs_0047905	WWC1	WW and C2 domain containing 1	-1.88065	down	4.44288e-08	1.56229e-06	11.0364	10.8912	19.0861	13.0589	15.068	17.2444	24.2156	14.3092	134.791	111.35	19.2732	15.52	10.3467	15.3284	20.6933	18.9133	14.2713	15.3284	13.8797	24.4025	13.082	15.52	24.2156	17.4382	50.2552	26.635	21.6558	55.4286	361.099	76.1891	20.2876	322.454	67.2533	22.4503	56.5235	67.7098	69.6049	86.8068	77.8289	62.08	107.229	122.806	72.6832
PH_hs_0001359	MITD1	MIT, microtubule interacting and transport, domain containing 1	1.00925	up	4.51971e-08	1.58739e-06	627.698	541.839	836.774	652.945	846.819	698.907	984.034	580.074	390.136	460.18	764.842	498.709	590.701	568.428	641.493	635.263	698.103	613.136	1025.83	489.026	983.528	575.533	620.8	773.094	632.625	472.259	434.319	624.495	91.0507	272.776	539.65	95.4304	303.502	547.592	339.141	645.145	437.382	502.427	484.371	320.254	246.439	175.99	426.693
PH_hs_0023084	ITGA6	integrin, alpha 6	-1.01255	down	4.57255e-08	1.6021e-06	226.247	212.379	234.056	310.4	233.051	324.601	233.35	279.58	326.537	334.05	252.58	287.637	178.715	226.094	256.841	233.634	203.366	209.488	287.688	653.011	271.154	200.467	380.845	204.608	481.859	706.851	615.988	488.695	1160.9	371.539	692.821	1137.13	401.796	852.136	438.775	1353.44	707.336	1261.77	787.445	450.326	317.925	891.554	518.188
PH_hs_0034362	NAPSA	napsin A aspartic peptidase	1.01097	up	4.62161e-08	1.61347e-06	1276.09	1142.22	174.788	304.373	159.72	272.868	231.149	126.582	172.761	178.357	252.58	124.16	154.259	333.393	181.371	196.92	159.362	263.137	180.436	451.935	143.902	191.413	493.118	188.333	188.211	171.079	187.684	180.143	77.6	110.992	133.898	87.3942	139.68	163.009	128.375	120.965	117.576	92.0678	151.995	117.262	89.3576	86.0611	107.742
PH_hs_0004628	KDM5D	lysine (K)-specific demethylase 5D	2.35458	up	4.74863e-08	1.65386e-06	767.033	718.821	1055.76	93.4214	1064.8	98.3948	1455.14	1261.41	1103.96	1164.74	1420.13	1189.87	1511.55	1244.15	912.941	927.862	1460.43	1228.83	1946.94	91.7535	1986.08	1407.15	77.0496	1554.32	97.5543	97.3201	101.06	101.619	60.0107	75.2485	863.237	52.2356	85.36	941.937	84.3062	79.1216	83.7139	78.9153	106.214	79.8171	731.792	75.4243	74.3934
PH_hs_0014200	KLK10	kallikrein-related peptidase 10	-1.41026	down	4.77338e-08	1.6605e-06	53.8027	58.5404	35.1586	38.1722	35.1586	33.4745	37.4241	28.6184	184.152	214.816	39.5608	34.144	28.2182	86.8609	34.0831	37.8265	30.9211	61.3136	37.8537	80.0403	32.1103	49.1467	91.3589	40.6891	112.335	55.3188	62.5612	104.39	248.32	130.744	157.229	261.178	116.4	158.128	44.0691	51.7333	177.775	46.4723	208.765	41.3867	207.874	184.693	86.3647
PH_hs_0021146	ANXA3	annexin A3	-1.98349	down	4.82711e-08	1.67317e-06	229.006	220.547	260.173	537.424	245.106	524.434	461.197	322.508	1272.92	1435.72	455.456	351.787	285.004	426.64	529.506	552.935	298.507	289.962	475.694	1196.7	424.57	196.587	1429.82	154.619	1067.18	359.572	399.429	962.61	6189.38	1652.64	396.622	5804.18	1695.99	441.197	1762.77	1910.33	2899.89	1466.07	2858.61	1835.79	1092.98	4982.84	2384.01
PH_hs_0044248	RNF152	ring finger protein 152	-1.01927	down	4.85497e-08	1.67689e-06	17.9342	16.3368	18.0816	14.0634	18.0816	17.2444	19.8128	26.417	37.0202	39.4159	13.1869	23.7973	16.9309	16.6058	14.6071	15.5756	21.4069	20.4379	22.7122	24.4025	19.0284	16.8133	28.6184	12.788	38.4305	26.635	25.2651	44.3429	95.1893	29.1588	21.302	87.3942	31.04	18.5459	51.7333	38.0392	39.5055	37.704	43.0348	50.2552	25.3964	64.7875	46.1752
PH_hs_0029525	SDC4	syndecan 4	-1.04244	down	4.89373e-08	1.68628e-06	324.196	270.919	197.893	146.661	191.865	162.301	197.027	275.177	607.511	610.946	158.243	312.469	179.656	157.116	203.282	213.609	178.391	160.948	93.3724	366.038	111.792	177.187	285.084	187.17	373.465	415.915	321.228	437.886	983.968	481.59	284.026	847.824	363.858	355.301	553.738	309.639	557.779	421.758	642.775	561.676	464.659	743.606	578.045
PH_hs_0010647	FMNL3	formin-like 3	1.10086	up	4.91848e-08	1.69282e-06	245.561	250.498	880.974	434.962	811.661	449.37	1046.77	693.447	505.942	524.231	1062.05	700.469	1083.58	1282.48	1263.51	1248.28	1056.07	1195.61	1646.63	298.687	1505.62	904.04	337.918	941.663	674.997	511.187	483.647	635.581	126.229	287.825	324.601	122.553	349.2	369.942	408.118	438.973	458.075	361.256	523.743	382.334	320.747	248.513	389.924
PH_hs_0040628	SMC6	structural maintenance of chromosomes 6	1.29498	up	4.95109e-08	1.70203e-06	1531.31	1522.05	2069.33	1421.41	1535.93	1352.17	1218.49	397.356	584.729	722.296	1139.15	430.421	1252.89	1168.79	760.784	740.955	1266.57	1030.83	2798.65	853.112	3131.35	787.64	1225.09	711.479	651.347	715.047	877.06	599.552	681.845	478.768	728.324	685.09	474.222	716.458	296.03	947.177	380.945	1051.33	431.264	318.283	321.687	249.48	150.497
PH_hs_0036134	MPEG1	macrophage expressed 1	1.17841	up	4.98592e-08	1.70998e-06	10377	10160.2	11125.2	8618.87	10108.6	9004.64	13829.3	4985.11	3873.83	4466.8	12821.8	4936.39	9097.54	7936.28	14508.5	14186.1	10275.3	7320.59	24257.9	11069	24311.1	11664.6	13126	10375.7	5947.85	3317.08	4031.59	5347.93	2541.14	4393.57	3852.61	2369.69	4280.93	3990.3	4154.95	5048.56	4715.26	4653.37	5086.35	4124.87	2416.42	2672.73	5410.2
PH_hs_0044376	NA	NA	-1.18502	down	5.00961e-08	1.71276e-06	103.467	104.828	59.2673	87.3942	59.2673	96.366	69.3447	79.2511	202.187	242.408	74.0497	75.5307	50.7927	58.7589	75.4698	74.5405	47.5709	61.3136	84.5398	185.459	60.6529	73.72	132.085	66.2652	160.62	113.711	107.076	153.352	565.963	148.616	126.797	572.583	188.827	149.343	168.612	212.259	216.339	169.229	270.112	170.474	183.418	413.867	150.497
PH_hs_0002010	LAMP5	lysosomal-associated membrane protein family, member 5	-1.73656	down	5.02314e-08	1.71468e-06	182.101	163.368	42.1903	96.435	56.2537	91.2941	47.3305	161.804	258.192	219.743	40.5752	154.165	34.8024	49.8173	63.2973	60.0774	46.3816	43.4305	49.2098	157.152	38.0567	46.56	177.214	73.2404	204.963	599.287	365.743	246.657	64.1493	609.513	443.284	58.2628	431.973	562.234	363.091	407.78	211.636	624.307	295.75	435.545	236.092	373.254	1000.46
PH_hs_0031888	LPAR5	lysophosphatidic acid receptor 5	1.13102	up	5.11241e-08	1.74312e-06	351.787	340.351	1313.93	353.595	1194.39	374.306	671.433	1115.02	739.454	778.464	644.131	1046.05	1244.42	1406.38	797.302	814.383	1287.98	1227.55	755.811	563.21	750.431	1290.75	659.325	1255.55	365.582	540.895	468.006	351.971	132.437	395.995	521.391	126.571	357.822	587.613	277.827	381.153	404.461	302.508	440.42	283.794	379.064	234.976	354.01
PH_hs_0044692	TNFRSF19	tumor necrosis factor receptor superfamily, member 19	-1.47452	down	5.16713e-08	1.75767e-06	16.5547	20.4211	20.0906	26.1178	20.0906	27.3882	29.7191	23.1149	30.3755	39.4159	63.9059	20.6933	14.1091	30.6568	40.1694	45.6143	14.2713	21.7152	42.9008	19.522	38.0567	21.9867	25.3163	16.2757	76.861	22.5373	25.2651	63.7429	283.499	110.992	28.4026	269.214	95.7067	28.3069	94.8444	81.4039	68.6642	78.9153	83.3227	102.481	65.8424	85.0941	111.163
PH_hs_0004472	KANK1	KN motif and ankyrin repeat domains 1	-1.13696	down	5.21765e-08	1.77073e-06	638.734	536.393	163.739	277.25	137.621	313.443	194.826	192.624	611.308	747.916	216.063	223.488	139.21	287.407	142.419	184.682	126.063	181.386	194.315	617.872	205.744	236.68	442.485	223.209	580.399	398.5	424.695	543.2	1082.26	628.325	748.612	1050.74	706.16	746.717	531.704	810.996	602.928	983.81	638.197	578.428	667.83	907.992	748.209
PH_hs_0049155	GRIA3	glutamate receptor, ionotropic, AMPA 3	1.33198	up	5.22585e-08	1.77145e-06	34.4889	36.7579	208.942	43.1948	231.042	54.7765	259.767	132.085	116.756	127.116	247.508	143.819	279.36	348.721	202.064	196.92	285.425	327.006	218.289	162.033	218.826	138.387	134.287	129.043	138.941	259.179	267.088	119.171	51.7333	43.2679	159.258	50.2265	46.56	157.152	41.1951	181.827	93.12	171.86	97.9729	46.3136	55.4958	29.9763	46.1752
PH_hs_0025202	PLCB1	phospholipase C, beta 1 (phosphoinositide-specific)	-1.14171	down	5.27817e-08	1.78086e-06	11.0364	13.614	16.0725	13.0589	12.0544	10.1438	15.4099	16.5106	15.1878	20.6933	12.1725	16.5547	7.52485	24.27	12.1725	8.90036	9.51418	15.3284	23.974	18.5459	10.7034	16.8133	14.3092	13.9506	20.6933	29.7082	25.2651	24.9429	122.091	26.337	28.4026	110.498	30.1778	30.2591	22.0346	85.9686	39.5055	66.6395	37.541	28.5765	33.8618	36.7452	19.6672
PH_hs_0047514	FAM160A1	family with sequence similarity 160, member A1	-1.16062	down	5.28414e-08	1.78086e-06	4.13867	13.614	7.03172	3.01359	8.03625	7.10065	7.70496	6.60426	11.3908	10.8394	2.02876	5.17333	2.82182	6.38683	7.30353	6.67527	4.75709	6.38683	7.57073	11.7132	9.51418	9.05333	12.1078	6.97528	17.7371	8.19538	3.6093	15.7048	39.3173	11.2873	8.11503	33.1495	11.2089	10.7371	16.2864	14.4549	15.9903	14.9062	19.2283	13.7956	15.9903	21.2735	11.9714
PH_hs_0006324	MYH14	myosin, heavy chain 14, non-muscle	-1.57751	down	5.3382e-08	1.79701e-06	204.174	182.428	59.2673	54.2447	40.1812	50.719	58.3376	78.1504	371.151	458.21	58.834	87.9467	46.0897	68.9778	57.211	57.8523	46.3816	57.4815	75.7073	171.794	65.41	62.08	147.495	72.0779	213.831	52.2455	61.3581	188.457	718.059	301.935	72.0209	712.212	311.262	62.4704	274.953	289.098	217.28	269.189	228.909	355.728	291.588	449.645	261.66
PH_hs_0003617	CCDC50	coiled-coil domain containing 50	1.08683	up	5.40446e-08	1.81722e-06	411.108	364.856	1313.93	313.414	1262.7	360.105	679.138	311.501	569.541	569.559	682.677	339.371	857.833	657.844	1132.05	1014.64	800.38	665.508	909.75	452.911	847.951	1301.09	345.623	2153.04	1741.2	712.998	605.16	1682.26	306.261	329.212	555.88	321.45	374.204	644.226	319.022	740.243	318.865	583.096	353.435	309.415	256.785	225.306	423.273
PH_hs_0049156	NWD1	NACHT and WD repeat domain containing 1	-1.22146	down	5.41157e-08	1.81751e-06	8.27733	9.52983	5.02265	8.03625	4.01812	3.04314	3.30213	5.50355	18.0355	18.7225	5.0719	7.24267	4.70303	7.6642	4.86902	8.90036	3.56782	6.38683	6.30894	8.78491	3.56782	7.76	7.70496	4.65019	12.8102	5.12211	4.8124	14.781	44.4907	16.9309	7.10065	40.1812	14.6578	7.8088	19.1605	14.4549	25.3964	14.0294	30.2159	20.6933	10.3467	16.4386	15.3917
PH_hs_0047313	TFAP2B	transcription factor AP-2 beta (activating enhancer binding protein 2 beta)	-1.38865	down	5.44448e-08	1.82647e-06	13.7956	17.6982	11.0498	10.0453	15.068	7.10065	4.40284	7.70496	29.4263	29.5619	8.11503	9.312	6.58424	8.94156	9.73804	14.4631	5.94636	11.4963	3.78537	11.7132	9.51418	11.64	8.80567	9.30037	16.7517	12.2931	18.0465	14.781	107.605	22.5745	18.2588	97.4395	19.8311	19.522	28.7407	31.9529	28.2182	35.0734	43.0348	35.4743	14.1091	38.6791	18.8121
PH_hs_0042473	C16orf74	chromosome 16 open reading frame 74	1.40306	up	5.5159e-08	1.84618e-06	1249.88	1147.66	3433.49	1939.75	3519.88	2051.07	521.736	2194.81	1050.8	1051.42	418.939	2233.85	5274.92	5657.46	5223.24	5590.54	5576.5	5777.53	1854.83	1445.6	1871.91	2397.84	1758.93	2182.1	2582.73	814.416	808.484	2609.76	360.064	575.651	1188.85	339.531	525.956	1303.09	802.825	559.176	704.514	591.864	768.217	838.573	1308.38	1062.71	778.138
PH_hs_0046714	NA	NA	1.02891	up	5.62111e-08	1.87067e-06	558.72	499.635	959.327	558.519	832.756	545.736	1596.03	1126.03	761.287	949.923	1327.82	1095.71	553.076	1709.12	1139.35	1100.31	612.475	1729.55	1679.44	691.079	1569.84	1158.83	881.668	1075.36	746.931	704.803	820.515	629.114	162.443	539.908	668.476	177.802	484.569	616.896	444.523	649.71	796.693	590.988	839.637	524.231	372.48	276.556	340.328
PH_hs_0048257	IRAK2	interleukin-1 receptor-associated kinase 2	1.30822	up	5.76745e-08	1.91177e-06	486.983	454.709	719.244	264.192	760.43	266.782	638.411	175.013	270.532	353.757	615.728	232.8	577.532	1711.67	699.922	750.968	580.365	978.463	619.538	579.804	648.153	870.413	361.033	849.822	592.223	243.813	265.885	586.619	63.1147	126.982	329.673	66.299	131.058	386.536	327.644	155.2	365.896	154.323	336.038	329.123	338.618	387.758	116.293
PH_hs_0002132	MUC15	mucin 15, cell surface associated	-2.37224	down	5.7708e-08	1.91177e-06	9.65689	12.2526	9.04078	11.0498	12.0544	9.12941	13.2085	12.1078	59.8018	72.9194	11.1582	9.312	6.58424	11.4963	14.6071	17.8007	8.3249	8.94156	15.1415	24.4025	7.13563	7.76	31.9206	8.13783	24.6349	7.17096	10.8279	26.7905	377.653	59.2582	15.2157	381.722	56.9067	12.6893	73.7679	98.902	89.3576	78.9153	94.3103	78.8317	43.2679	79.2922	111.163
PH_hs_0024062	OSBPL10	oxysterol binding protein-like 10	1.37257	up	5.87668e-08	1.94026e-06	292.466	247.775	582.628	298.346	587.651	326.63	1102.91	135.387	265.786	290.692	814.546	138.645	440.204	542.881	1354.8	1337.28	444.788	616.968	659.915	314.304	658.857	1063.12	191.523	1255.55	597.15	194.64	152.794	726.114	66.2187	218.221	265.767	60.2718	194	325.042	271.121	284.533	247.379	285.849	311.316	283.794	189.062	173.089	195.817
PH_hs_0004710	PHF16	PHD finger protein 16	1.0992	up	6.06971e-08	1.99046e-06	448.356	375.747	249.124	55.2492	204.924	63.9059	173.912	86.956	101.568	111.35	189.689	114.848	143.913	466.239	345.7	403.854	124.874	287.407	196.839	109.323	209.312	369.893	71.5461	369.69	224.67	151.615	138.357	218.943	84.8427	68.6642	134.912	89.4032	68.9778	142.511	117.837	168.133	103.467	136.786	108.045	111.35	72.4267	80.2592	79.524
PH_hs_0010161	BMP7	bone morphogenetic protein 7	-1.04136	down	6.13139e-08	2.00617e-06	40.0071	40.8421	32.145	105.476	22.0997	136.941	29.7191	39.6255	37.9694	50.2552	32.4601	51.7333	26.337	47.2626	40.1694	37.8265	27.3533	28.1021	34.0683	20.4981	24.9747	42.68	20.9135	40.6891	96.5689	44.0502	42.1085	81.2952	40.352	129.804	72.0209	39.1767	133.644	67.3509	126.459	165.09	63.0206	121.003	71.4195	127.116	113.813	104.434	106.887
PH_hs_0027200	IGF1R	insulin-like growth factor 1 receptor	-1.36228	down	6.15673e-08	2.00996e-06	208.313	191.958	232.047	265.196	197.893	324.601	450.19	418.27	536.318	644.45	433.14	466.635	175.893	150.729	320.138	315.963	168.877	125.182	489.574	700.84	505.441	367.307	525.038	348.764	1054.37	429.233	461.991	944.133	2204.87	985.755	553.851	2225.04	1041.56	513.429	904.375	956.306	981.993	968.904	1059.39	953.864	978.23	1354.74	790.109
PH_hs_0014682	BARHL1	BarH-like homeobox 1	1.01058	up	6.21374e-08	2.02471e-06	140.715	145.67	240.083	56.2537	231.042	55.7908	88.0567	84.7546	55.0557	66.0216	93.3229	92.0853	437.382	162.226	101.032	115.705	473.33	134.123	214.504	119.084	141.523	108.64	130.984	84.8659	94.5981	57.3677	62.5612	94.2286	37.248	57.377	47.6758	39.1767	57.7689	51.7333	57.4815	30.4314	55.4958	30.6893	63.1788	53.2114	65.8424	59.9526	68.4077
PH_hs_0045250	C1orf226	chromosome 1 open reading frame 226	-2.13913	down	6.29616e-08	2.04404e-06	28.9707	31.3123	92.4168	35.1586	85.3851	36.5176	78.1504	203.631	2896.12	3266.59	80.1359	201.76	108.17	39.5984	133.898	142.406	107.034	37.0436	71.922	48.805	60.6529	223.747	40.7262	248.785	315.327	146.492	153.997	318.714	668.395	559.661	214.034	632.854	602.693	286.974	693.61	605.584	913.328	370.025	828.649	625.727	906.744	926.365	265.08
PH_hs_0015373	LHFPL1	lipoma HMGIC fusion partner-like 1	-1.16268	down	6.58946e-08	2.12979e-06	48.2844	49.0105	44.1994	39.1767	56.2537	45.6471	46.2298	71.5461	101.568	127.116	43.6183	79.6693	76.1891	113.686	75.4698	76.7656	73.7349	74.0872	74.4455	52.7094	61.8421	59.4933	50.6326	37.2015	106.423	48.1479	60.155	108.086	294.88	158.022	53.7621	290.309	150.027	62.4704	177.235	85.9686	121.338	80.6689	124.526	175.401	106.288	235.943	182.991
PH_hs_0011677	GJB5	gap junction protein, beta 5, 31.1kDa	-1.88815	down	6.66072e-08	2.15044e-06	12.416	23.1439	22.0997	13.0589	20.0906	18.2588	26.417	14.3092	257.243	218.758	18.2588	18.624	28.2182	21.7152	20.6933	28.9262	38.0567	31.9342	25.2358	24.4025	16.6498	19.4	44.0284	18.6007	38.4305	22.5373	27.6713	36.9524	427.317	204.112	32.4601	427.93	183.653	30.2591	178.193	46.4078	47.9709	67.5164	66.8413	186.24	103.467	232.075	170.164
PH_hs_0047411	EPM2AIP1	EPM2A (laforin) interacting protein 1	1.10097	up	6.67035e-08	2.15117e-06	423.524	381.193	403.821	333.504	425.921	318.515	665.929	302.695	640.734	561.676	627.901	278.325	847.486	1006.56	568.458	556.272	933.579	1087.04	1183.56	618.848	1159.54	481.12	642.814	562.673	221.714	392.354	341.681	256.819	499.744	255.845	312.429	424.917	216.418	363.109	162.864	570.588	261.488	832.117	310.4	188.211	123.219	151.816	217.195
PH_hs_0025001	MEF2A	myocyte enhancer factor 2A	1.26972	up	6.86951e-08	2.21295e-06	193.138	181.067	1585.15	560.528	1659.48	567.038	1253.71	660.426	750.845	772.551	1056.98	661.152	1191.75	443.246	1631.12	1626.54	1364.1	441.969	2059.24	1368.49	2162.1	2383.61	1142.54	2468.09	720.325	527.578	487.256	785.238	443.872	356.49	385.464	411.858	307.813	432.413	514.459	483.859	501.343	540.131	593.331	555.764	319.806	316.202	263.37
PH_hs_0012869	SLC15A3	solute carrier family 15, member 3	1.12765	up	7.01536e-08	2.25248e-06	2295.58	2151.02	1064.8	476.148	758.421	664.418	696.749	619.699	480.313	663.172	681.663	985.003	846.545	1267.15	725.484	842.196	668.371	610.581	407.558	1029.79	368.674	1096.75	589.98	1297.4	704.559	849.246	892.701	536.733	117.952	554.958	778.029	150.68	538.027	697.912	399.496	676.337	311.341	412.113	314.978	493.684	573.77	258.183	352.3
PH_hs_0047715	FCRL1	Fc receptor-like 1	1.41387	up	7.0268e-08	2.25367e-06	201.415	200.126	1686.61	487.197	1808.16	539.65	1819.47	865.157	599.917	686.822	1932.39	869.12	1879.33	1894.33	1758.93	1837.92	1839.8	1502.18	3734.89	1479.77	3111.14	1019.15	1235	1235.79	806.055	1262.09	1097.23	788.933	243.147	325.45	809.474	210.951	409.556	940.961	367.881	1445.49	979.171	1163.56	1059.39	352.772	318.865	296.862	302.704
PH_hs_0001320	HOPX	HOP homeobox	-1.64962	down	7.16367e-08	2.29184e-06	118.642	130.695	119.539	404.826	93.4214	455.456	210.235	544.851	146.182	169.488	205.919	589.76	176.834	51.0947	216.671	252.548	166.498	37.0436	243.525	206.933	223.583	159.08	148.596	146.481	471.02	500.943	481.24	449.895	154.165	648.078	824.69	135.612	748.409	882.395	1311.54	1111.51	1022.44	888.235	1098.76	1283.97	874.764	994.054	1190.29
PH_hs_0015636	TRPV6	transient receptor potential cation channel, subfamily V, member 6	-1.33181	down	7.23312e-08	2.30717e-06	427.662	438.372	395.785	369.667	355.604	349.961	362.133	436.982	2038.01	2266.41	345.903	444.907	339.559	456.02	408.998	417.204	397.217	435.582	469.385	437.293	352.025	354.373	496.42	291.799	575.472	297.082	400.633	569.99	3231.26	1618.78	338.803	3022.63	1631.32	346.516	1086.4	942.612	799.515	835.625	944.019	1088.86	1406.21	1905.91	1274.95
PH_hs_0000663	MAP4K4	mitogen-activated protein kinase kinase kinase kinase 4	1.08868	up	7.67e-08	2.42007e-06	416.626	385.277	1139.14	1352.1	1179.32	1342.02	1838.18	777.101	1532.07	1398.28	1657.5	679.776	2343.05	1709.12	1761.37	1622.09	2495.09	2335.03	2433.99	1668.16	2195.4	1603.73	1880.01	2058.87	1305.65	978.323	824.124	1551.08	484.224	627.384	1084.37	454.048	509.573	1206.46	462.726	1634.16	1112.74	2050.04	1264.49	583.355	482.531	668.182	548.972
PH_hs_0026266	OR5F1	olfactory receptor, family 5, subfamily F, member 1	1.04661	up	7.81869e-08	2.46166e-06	77.2551	93.9368	100.453	41.1858	104.471	63.9059	40.7262	61.6397	50.3095	62.08	45.6471	66.2187	36.6836	85.5835	41.3867	58.9649	42.8138	83.0288	50.4715	24.4025	40.4352	53.0267	31.9206	33.7139	33.5035	53.27	52.9364	36.0286	32.0747	34.8024	75.064	39.1767	29.3156	63.4465	28.7407	24.3451	13.1685	28.9356	21.9752	19.7079	31.9806	16.4386	11.9714
PH_hs_0014734	DDX47	DEAD (Asp-Glu-Ala-Asp) box polypeptide 47	1.22792	up	7.86713e-08	2.47425e-06	982.243	894.442	659.977	798.602	702.167	835.848	1360.48	214.638	648.328	571.53	918.013	184.171	760.01	593.975	1084.57	1051.35	856.276	694.887	1625.18	766.239	1355.77	1048.89	792.511	1178.82	844.485	179.274	149.184	1189.87	418.005	210.696	273.882	318.436	183.653	315.28	464.642	276.165	529.561	379.67	633.619	468.063	269.013	440.942	359.996
PH_hs_0000548	IDH2	isocitrate dehydrogenase 2 (NADP+), mitochondrial	-1.07732	down	8.30828e-08	2.5962e-06	1567.18	1366.85	356.608	518.338	335.513	594.426	282.882	835.438	712.876	744.96	270.839	839.115	275.598	389.597	338.397	308.175	280.668	365.327	263.714	779.904	230.719	466.893	725.367	698.691	616.858	1548.93	1292.13	716.876	643.563	1025.26	1137.12	620.8	1161.41	1347.02	1415	1526.13	822.09	1159.18	971.488	1318.46	1096.75	966.011	1861.55
PH_hs_0029969	CEBPD	CCAAT/enhancer binding protein (C/EBP), delta	-1.36524	down	8.65697e-08	2.69938e-06	4135.91	3230.61	767.462	3083.91	863.896	3122.26	1858	2072.64	3891.87	3263.63	1706.19	2079.68	778.822	513.501	2939.67	2627.83	828.923	558.209	1283.24	6368.08	1123.86	2017.6	5470.52	2545.98	7159.89	4036.22	3000.53	9089.36	8277.33	4053.07	3660.89	6853.91	3126.42	4453.95	5900.47	3083.46	4722.78	4474.49	6182.36	6581.47	6095.13	10922	6348.24
PH_hs_0044691	IL4R	interleukin 4 receptor	-1.62441	down	8.691e-08	2.70472e-06	8.27733	13.614	15.068	14.0634	17.077	14.2013	9.90638	44.0284	15.1878	18.7225	10.1438	55.872	7.52485	11.4963	12.1725	13.3505	8.3249	7.6642	12.6179	3.9044	9.51418	14.2267	7.70496	11.6255	18.7225	15.3663	19.2496	19.4	104.501	70.5455	18.2588	102.462	67.2533	16.5937	42.1531	32.7137	39.5055	35.0734	42.1192	72.9194	48.9115	27.0754	97.481
PH_hs_0015227	NA	NA	-1.71906	down	8.69263e-08	2.70472e-06	11.0364	8.16842	13.0589	9.04078	11.0498	3.04314	7.70496	9.90638	28.4771	36.4597	7.10065	9.312	9.40606	21.7152	8.52078	5.56272	10.7034	7.6642	12.6179	6.8327	11.8927	21.9867	4.40284	16.2757	26.6057	7.17096	9.62481	25.8667	148.992	41.3867	11.1582	173.784	40.5244	6.8327	46.9432	44.1255	42.3273	38.5808	44.8661	52.226	39.5055	78.3252	30.7835
PH_hs_0049446	OVOL1	ovo-like 1(Drosophila)	-1.81541	down	8.72837e-08	2.71007e-06	248.32	255.944	162.734	37.1676	120.544	38.5464	52.834	40.7262	271.481	348.83	55.7908	49.664	102.526	70.2551	111.987	110.142	110.602	58.7589	147.629	99.5623	148.659	71.1333	91.3589	66.2652	612.917	82.9782	92.6388	499.781	1095.71	407.282	121.725	1217.49	394.036	114.204	479.012	224.431	285.944	199.919	326.881	547.881	538.967	831.601	344.604
PH_hs_0005253	C11orf52|HSPB2-C11orf52	chromosome 11 open reading frame 52|HSPB2-C11orf52 readthrough (non-protein coding)	-1.80096	down	8.77071e-08	2.71743e-06	172.444	182.428	41.1858	72.3262	35.1586	86.2222	82.5532	41.827	482.212	481.859	67.9634	42.4213	35.743	44.7078	60.8627	61.19	34.4889	56.2041	60.5659	245.977	58.2743	65.96	332.414	66.2652	234.524	53.27	49.3271	236.495	646.667	330.153	67.9634	627.832	319.884	67.3509	404.286	193.239	275.598	149.062	289.34	428.648	254.904	579.22	307.835
PH_hs_0049523	CTRB1|CTRB2	chymotrypsinogen B1|chymotrypsinogen B2	1.55516	up	8.93697e-08	2.75723e-06	20.6933	19.0597	45.2039	8.03625	36.1631	15.2157	19.8128	15.4099	17.0862	16.7517	8.11503	13.4507	48.9115	25.5473	15.8243	17.8007	52.328	26.8247	41.639	23.4264	29.7318	14.2267	25.3163	15.1131	11.8248	12.2931	10.8279	13.8571	2.06933	12.2279	11.1582	4.01812	3.44889	7.8088	1.91605	3.04314	1.88121	7.89153	2.7469	11.8248	2.82182	11.6037	9.40606
PH_hs_0024200	ACVR1B	activin A receptor, type IB	-1.0572	down	8.97094e-08	2.76479e-06	86.912	81.6842	58.2628	54.2447	49.222	63.9059	73.7475	106.769	79.7358	88.6857	69.9921	130.368	52.6739	35.7663	63.2973	66.7527	49.9494	35.7663	82.0163	65.3987	74.9241	87.9467	80.3518	89.5161	135.985	57.3677	62.5612	102.543	294.88	155.2	67.9634	310.4	142.267	62.4704	114.963	138.463	102.526	116.619	94.3103	137.956	195.646	199.197	196.672
PH_hs_0046282	IRX2	iroquois homeobox 2	-1.6395	down	9.01064e-08	2.7741e-06	34.4889	29.9509	41.1858	46.2084	44.1994	63.9059	28.6184	38.5248	98.7205	95.5835	24.3451	31.04	35.743	39.5984	36.5176	30.0387	38.0567	43.4305	36.5919	42.9484	32.1103	28.4533	36.3234	24.4135	183.284	73.7584	64.9674	173.676	861.877	85.5952	105.495	764.448	107.778	121.036	129.333	297.467	141.091	292.863	153.827	127.116	110.992	178.891	147.932
PH_hs_0009155	CYP2J2	cytochrome P450, family 2, subfamily J, polypeptide 2	-1.75403	down	9.23116e-08	2.82412e-06	62.08	66.7088	77.3489	87.3942	71.3217	83.1791	64.9418	103.467	234.461	264.086	68.9778	99.328	68.6642	76.642	206.933	224.734	83.249	61.3136	98.4195	449.982	72.5456	109.933	468.902	101.142	321.239	71.7096	73.3892	293.771	899.125	469.362	79.1216	838.783	492.329	85.8969	744.385	271.6	477.828	221.84	508.177	716.383	248.32	964.077	554.102
PH_hs_0004506	KANK4	KN motif and ankyrin repeat domains 4	-1.78333	down	9.4528e-08	2.88587e-06	252.459	251.86	125.566	31.1405	102.462	35.5033	132.085	122.179	275.278	326.166	140.999	139.68	37.6242	48.5399	105.901	114.592	38.0567	31.9342	169.08	119.084	171.255	93.12	110.071	90.6786	382.334	109.613	119.107	371.371	789.451	422.332	159.258	752.394	437.147	148.367	531.704	416.149	447.728	475.245	466.058	556.749	945.309	652.71	366.836
PH_hs_0048885	SHISA2	shisa homolog 2 (Xenopus laevis)	-1.39952	down	9.55764e-08	2.90875e-06	15.1751	13.614	44.1994	20.0906	33.1495	26.3739	26.417	25.3163	40.8171	43.3575	22.3163	39.3173	12.2279	33.2115	30.4314	44.5018	14.2713	20.4379	23.974	40.9962	16.6498	23.28	26.417	26.7386	103.467	77.8561	69.7798	95.1524	386.965	64.9018	67.9634	361.631	68.1156	73.2075	44.0691	230.518	89.3576	193.781	88.8165	49.2698	38.5648	94.7639	41.0446
PH_hs_0002592	C21orf63	chromosome 21 open reading frame 63	-1.02466	down	9.70489e-08	2.95049e-06	1182.28	1083.68	949.282	1541.95	899.055	1598.66	1705	1727.01	2404.41	2789.66	1681.84	1805.49	687.583	812.405	1789.36	1873.53	665.992	636.128	1135.61	3064.96	1185.7	2467.68	2810.11	2101.88	3928.78	2514.96	2573.43	3769.14	3272.65	2571.62	2178.89	3173.31	2614.26	2251.86	3646.24	2400.27	2711.77	2169.29	2986.8	3624.29	4865.76	7170.14	3074.07
PH_hs_0025109	KIAA1671	KIAA1671	-1.19403	down	9.77214e-08	2.96476e-06	60.7004	61.2632	100.453	144.652	99.4485	154.186	197.027	281.782	236.36	264.086	191.718	308.331	95.0012	74.0872	270.231	282.586	88.0061	54.9268	166.556	363.109	165.309	197.88	332.414	162.757	346.86	217.178	217.761	361.21	577.344	327.331	190.703	576.601	362.996	205.957	521.165	419.953	472.184	296.371	502.683	498.611	339.559	525.069	447.215
PH_hs_0033344	TTN	titin	1.91441	up	9.83233e-08	2.97992e-06	202.795	201.488	135.612	211.956	124.562	246.494	103.467	35.2227	126.248	147.81	109.553	37.248	158.022	104.744	150.94	175.782	128.441	75.3646	222.075	2720.39	261.64	100.88	1716.01	102.304	33.5035	69.6607	68.5767	36.9524	19.6587	164.606	128.826	20.0906	178.48	142.511	19.1605	111.835	45.1491	99.9593	46.6973	19.7079	19.7527	16.4386	29.0733
PH_hs_0005552	RASGRP2	RAS guanyl releasing protein 2 (calcium and DAG-regulated)	1.21761	up	1.00199e-07	3.03049e-06	601.486	608.547	3157.24	565.551	2557.54	604.57	2774.89	1684.09	1130.54	1447.55	2828.09	2330.07	2601.72	5601.25	2388.25	2766.9	2377.35	2995.42	1772.81	1174.25	2033.66	2589.25	1008.25	2569.23	2136.34	1459.8	1394.39	1887.34	243.147	764.713	1173.64	263.187	786.347	1275.76	978.143	1241.6	1052.54	1096.92	984.307	952.879	1093.92	508.63	715.716
PH_hs_0028348	PRR4|PRH1-PRR4	proline rich 4 (lacrimal)|PRH1-PRR4 readthrough	-4.01107	down	1.01683e-07	3.06899e-06	55.1822	54.4561	55.2492	462.084	40.1812	568.052	1494.76	33.0213	10333.4	13428	1378.54	48.6293	31.04	98.3572	3450.92	3824.93	29.7318	51.0947	151.415	2415.85	173.634	558.72	1445.23	547.56	6671.14	1964.84	1742.09	7243.59	17802.5	14474	7284.26	18280.5	14393.1	7224.12	17756	16424.6	15106.1	11633.9	14978.9	18449.6	14472.2	12902.4	17115.6
PH_hs_0042372	OLFML3	olfactomedin-like 3	-1.18652	down	1.0243e-07	3.08515e-06	227.627	219.186	179.811	196.888	173.784	218.091	353.328	333.515	566.694	674.011	317.501	299.019	205.993	222.262	359.09	319.3	222.394	236.313	276.332	431.436	208.123	266.427	497.521	283.661	708.5	244.837	244.229	645.743	1392.66	513.571	219.106	1384.24	532.853	242.073	811.447	569.067	538.967	427.896	601.572	755.799	753.425	1152.64	834.574
PH_hs_0044629	SYK	spleen tyrosine kinase	1.21971	up	1.03382e-07	3.10423e-06	746.339	733.797	1602.23	283.278	1489.72	316.486	1142.54	605.39	948.286	905.58	1285.22	674.603	1416.55	2121.71	1219.69	1369.54	1439.02	1955.65	1104.07	823.829	954.985	1588.21	563.563	2213.49	1570.72	1501.8	982.933	1636.99	211.072	520.155	1248.7	174.788	624.249	1519.79	605.472	1193.67	552.136	1071.49	579.596	534.085	564.364	292.027	527.595
PH_hs_0046933	NA	NA	1.01768	up	1.07073e-07	3.20515e-06	269.013	284.533	220.997	239.078	216.979	253.595	189.322	100.165	495.501	542.954	158.243	88.9813	215.399	569.705	222.758	215.834	255.693	729.376	319.233	203.029	286.615	138.387	309.299	147.643	107.408	129.077	128.732	109.933	141.749	92.1794	144.042	129.584	83.6356	157.152	72.8099	141.506	90.2982	173.614	104.382	86.7149	61.1394	111.202	59.8568
PH_hs_0024532	NA	NA	-1.66653	down	1.08454e-07	3.23325e-06	8.27733	6.80702	20.0906	6.02718	18.0816	16.2301	14.3092	20.9135	37.0202	43.3575	12.1725	15.52	13.1685	33.2115	27.9969	20.0258	16.6498	24.27	12.6179	15.6176	14.2713	23.28	18.7121	19.7633	61.0946	21.5129	12.031	57.2762	240.043	62.08	29.417	207.938	61.2178	33.1874	75.684	69.2314	64.9018	54.3638	46.6973	79.8171	78.0703	150.849	64.1322
PH_hs_0024421	CYP39A1	cytochrome P450, family 39, subfamily A, polypeptide 1	-1.49188	down	1.12224e-07	3.32525e-06	27.5911	43.5649	33.1495	60.2718	35.1586	62.8915	45.1291	40.7262	105.365	107.408	32.4601	34.144	27.2776	34.4889	40.1694	41.1642	38.0567	34.4889	60.5659	66.3748	55.8958	32.3333	110.071	30.2262	65.0362	36.8792	39.7023	58.2	709.781	139.21	48.6902	620.8	125.884	52.7094	166.696	136.941	195.646	205.18	217.005	190.182	53.6145	151.816	106.032
PH_hs_0048218	CIRBP	cold inducible RNA binding protein	1.05454	up	1.13111e-07	3.34815e-06	202.795	190.596	420.898	216.979	384.735	256.638	640.613	216.84	317.994	390.217	660.361	220.384	355.549	798.354	216.671	243.647	327.05	503.282	241.002	393.369	216.448	505.693	195.926	691.715	318.283	525.529	427.101	348.276	115.883	174.012	373.291	110.498	243.147	470.48	157.116	539.396	248.32	293.74	250.884	140.912	220.102	140.212	148.787
PH_hs_0046876	NA	NA	-2.81315	down	1.1347e-07	3.35537e-06	124.16	125.249	281.269	1064.8	255.151	1123.93	551.455	41653	3682.08	4029.29	442.269	39505.6	498.521	562.041	1842.92	1833.47	510.198	638.683	367.18	1448.53	356.782	333.68	1574.01	331.326	2228.97	18744.9	16535.4	2592.21	2438.71	13299.2	15804	2409.87	12515.2	18255	7177.52	8890.53	4620.26	9147.15	5524.02	7754.09	8622.54	18824.2	23914.5
PH_hs_0001454	IER5	immediate early response 5	1.05153	up	1.13862e-07	3.35785e-06	922.923	936.646	2428.96	774.493	2413.89	751.655	2323.6	1353.87	1489.35	1192.33	1902.98	1312.99	4502.68	2036.12	1452.19	1359.53	5321.99	2679.91	1584.81	1007.34	1424.75	2957.85	1395.7	3785.25	1517.51	1068.47	889.091	1768.17	295.915	784.465	962.646	309.395	626.836	1089.33	711.812	601.02	875.704	979.426	998.957	878.974	912.388	844.172	935.476
PH_hs_0035471	CX3CL1	chemokine (C-X3-C motif) ligand 1	-1.18858	down	1.15473e-07	3.40082e-06	38.6276	39.4807	26.1178	19.0861	18.0816	28.4026	35.2227	25.3163	52.208	67.9924	32.4601	31.04	35.743	22.9926	29.2141	33.3763	29.7318	15.3284	25.2358	62.4704	26.164	38.8	50.6326	32.5513	126.131	37.9036	43.3116	117.324	198.656	63.0206	39.5608	208.942	55.1822	33.1874	68.0198	70.7529	66.783	84.1763	67.7569	89.6711	99.7042	209.834	102.612
PH_hs_0025821	PON3	paraoxonase 3	-1.73825	down	1.16202e-07	3.41883e-06	27.5911	34.0351	16.0725	35.1586	21.0951	33.4745	37.4241	26.417	211.68	170.474	26.3739	32.0747	28.2182	20.4379	26.7796	25.5885	30.9211	22.9926	23.974	34.1635	19.0284	24.5733	47.3305	24.4135	80.8025	31.7571	27.6713	82.219	553.547	152.378	46.6614	555.506	121.573	43.9245	239.506	67.7098	96.8824	109.605	111.707	279.853	154.259	198.231	153.062
PH_hs_0048830	DSG2	desmoglein 2	-1.83918	down	1.19465e-07	3.51129e-06	251.079	246.414	275.241	162.734	283.278	189.689	378.644	206.933	1166.61	1292.84	344.889	212.107	466.541	671.895	294.576	301.5	459.059	634.851	675.057	769.167	642.207	228.92	847.546	202.283	697.661	274.545	268.291	685.467	6225.59	1159.77	433.14	6122.62	1124.34	424.604	1816.41	1840.34	1915.07	1618.64	2057.43	1780.61	1039.37	3230.67	975.665
PH_hs_0047835	PKP4	plakophilin 4	-1.22585	down	1.22042e-07	3.57981e-06	811.179	795.06	564.546	1384.24	528.383	1457.66	1050.08	692.346	2402.51	2190.54	928.157	662.187	436.441	430.472	713.311	727.604	472.141	453.465	755.811	1615.45	729.024	869.12	1999.99	811.458	1661.38	1321.5	1195.88	2130.3	5427.86	1789.97	1076.26	5413.42	1663.23	1189.87	1867.19	1793.93	2132.35	1973.76	2200.27	2029.92	1498.39	3467.58	1810.24
PH_hs_0048457	EPHA7	EPH receptor A7	-1.29522	down	1.22284e-07	3.58333e-06	233.145	257.305	190.861	176.797	183.829	196.79	330.213	341.22	543.912	638.537	290.112	354.891	210.696	212.043	253.189	262.561	204.555	190.328	296.52	251.834	195.041	274.187	270.774	190.658	424.706	242.788	270.698	428.648	2214.19	509.808	386.478	2075.36	582.862	415.819	724.267	488.424	610.453	440.172	715.11	684.851	494.759	937.969	433.534
PH_hs_0026812	CEACAM1	carcinoembryonic antigen-related cell adhesion molecule 1 (biliary glycoprotein)	-1.56954	down	1.24016e-07	3.62316e-06	143.474	140.225	216.979	583.632	216.979	618.771	187.121	111.172	338.877	376.422	178.531	120.021	182.478	381.933	155.809	173.557	187.905	347.444	201.886	316.257	187.905	187.533	205.833	170.894	676.968	139.321	129.935	714.105	1922.41	520.155	192.732	2043.22	556.133	199.125	1154.42	629.169	763.772	611.155	806.674	1195.29	478.768	1507.52	877.329
PH_hs_0009254	MNDA	myeloid cell nuclear differentiation antigen	1.44768	up	1.24936e-07	3.64639e-06	1128.48	1003.35	1214.48	306.382	916.132	369.234	496.42	62.7404	391.085	445.399	473.715	76.5653	840.902	1325.91	760.784	838.859	756.377	1156.02	1189.87	765.263	1157.16	724.267	646.116	744.03	559.705	200.787	211.746	498.857	283.499	231.389	315.472	319.441	246.596	280.141	129.333	442.776	332.034	418.251	290.256	153.722	120.398	196.297	227.456
PH_hs_0047424	SLC12A2	solute carrier family 12 (sodium/potassium/chloride transporters), member 2	-1.78558	down	1.25265e-07	3.65232e-06	460.772	379.832	314.418	880.974	299.35	912.941	169.509	157.401	2019.02	1595.36	171.43	157.269	181.537	266.97	232.496	219.171	202.176	333.393	271.285	541.736	277.1	134.507	545.952	168.569	451.312	483.527	329.65	542.276	7186.79	1122.14	712.094	6146.72	880.329	805.283	1570.2	1945.33	1582.1	2491.09	1607.85	1807.22	805.159	1420.49	886.735
PH_hs_0001595	CAMSAP3	calmodulin regulated spectrin-associated protein family, member 3	-1.06788	down	1.25604e-07	3.65492e-06	89.6711	95.2982	56.2537	86.3896	52.2356	92.3085	66.0425	83.6539	175.609	191.167	57.8196	77.6	63.9612	52.372	65.7318	63.4151	71.3563	49.8173	59.3041	55.6377	45.1923	71.1333	59.4383	89.5161	94.5981	73.7584	58.9519	100.695	365.237	172.131	57.8196	349.577	209.52	59.5421	218.43	152.157	109.11	106.974	130.02	192.152	131.685	263.985	153.062
PH_hs_0022404	RALGAPA2	Ral GTPase activating protein, alpha subunit 2 (catalytic)	-1.06402	down	1.2582e-07	3.65756e-06	37.248	31.3123	60.2718	24.1087	67.3036	29.417	20.9135	41.827	44.6141	44.3429	28.4026	46.56	31.04	40.8757	32.8659	40.0516	38.0567	30.6568	32.8065	28.3069	35.6782	65.96	29.7191	63.9401	54.1968	37.9036	40.9054	54.5048	158.304	55.4958	52.7477	154.698	64.6667	53.6855	55.5654	50.9725	33.8618	43.8418	38.4566	42.3721	60.1988	116.037	41.8997
PH_hs_0046139	CXCL16	chemokine (C-X-C motif) ligand 16	-1.04286	down	1.26807e-07	3.68257e-06	2988.12	2977.39	1047.73	890.014	903.073	1169.58	987.336	758.389	1286.21	1253.42	816.575	711.851	812.684	349.998	785.129	880.023	706.428	490.509	507.239	2156.21	438.841	1656.76	1829.38	2170.47	1642.66	917.882	774.797	1697.04	1836.53	1596.21	1177.69	1730.81	1552.86	1313.83	2277.22	1565.69	1430.66	1378.39	1593.2	2431.96	1853.93	2748.15	2699.54
PH_hs_0049652	IGLL1|IGLL5|GUSBP11|IGLL3P	immunoglobulin lambda-like polypeptide 1|immunoglobulin lambda-like polypeptide 5|glucuronidase, beta pseudogene 11|immunoglobulin lambda-like polypeptide 3, pseudogene	-1.88601	down	1.2746e-07	3.69787e-06	8996.08	9420.91	1272.74	13773.1	1198.41	15105.1	2405.05	65563.7	22420	21862	2107.88	62208.3	3386.18	3138.49	9958.36	10080.8	3716.48	4337.94	28531.6	11949.4	24977.1	2734.11	12949.8	3114.46	8913.9	54274.9	51876.5	10418.7	24069.5	39541.2	34338.8	23618.5	37191.1	38350	18943	35931.8	22028.1	32796.3	24511.5	22161.6	22862.4	51277.9	51415.2
PH_hs_0000410	PKIG	protein kinase (cAMP-dependent, catalytic) inhibitor gamma	1.27318	up	1.33873e-07	3.84343e-06	1885.85	2042.11	2990.49	1025.63	2148.69	1530.7	2664.82	1360.48	723.317	1017.91	2516.67	1873.78	2530.23	4127.17	2401.64	2961.59	1956.35	2547.07	1303.43	1878.02	1484.21	4546.07	649.418	4790.85	3907.1	2718.82	2620.35	3350.66	462.496	779.762	1832.98	479.161	870.844	1803.83	1256.93	1116.83	915.21	900.511	1026.43	1441.64	1454.18	1230	974.81
PH_hs_0005572	ADO	2-aminoethanethiol (cysteamine) dioxygenase	-1.63044	down	1.34127e-07	3.84343e-06	74.496	66.7088	102.462	81.367	90.4078	108.539	89.1574	36.3234	340.776	352.772	85.2078	48.6293	57.377	72.8099	103.467	129.055	57.0851	44.7078	70.6602	163.009	59.4636	106.053	80.3518	94.1663	314.342	185.42	158.809	304.857	815.317	361.193	366.191	728.285	388.862	369.942	514.459	556.133	466.541	502.427	469.72	503.538	326.39	374.221	387.359
PH_hs_0045891	SYNGR1	synaptogyrin 1	1.4009	up	1.34189e-07	3.84343e-06	277.291	268.197	366.654	50.2265	372.681	54.7765	555.858	129.884	165.167	172.444	482.844	121.056	700.752	677.004	753.481	799.92	819.408	673.172	296.52	94.6818	305.643	122.867	94.661	116.255	291.677	127.028	107.076	309.476	68.288	78.0703	120.711	66.299	74.1511	128.845	62.2716	60.102	74.3079	72.7774	89.7322	71.934	148.616	99.5987	53.8711
PH_hs_0027741	DDX3Y	DEAD (Asp-Glu-Ala-Asp) box polypeptide 3, Y-linked	3.58626	up	1.36478e-07	3.90516e-06	104.846	103.467	190.861	5.02265	184.834	3.04314	242.156	70.4454	214.527	193.138	255.624	101.397	190.002	270.802	194.761	198.033	160.552	245.254	300.306	7.8088	327.05	109.933	5.50355	132.53	2.95619	3.07327	3.6093	2.77143	3.104	2.82182	325.616	3.01359	2.58667	358.229	2.87407	2.28235	3.76242	4.38418	3.66254	1.97079	93.12	2.90093	0.855096
PH_hs_0023568	AUTS2	autism susceptibility candidate 2	-1.29375	down	1.37179e-07	3.91541e-06	280.05	257.305	409.849	1024.62	419.894	1159.44	359.932	428.176	1280.52	1301.71	339.817	427.317	413.867	353.83	234.93	255.885	359.16	378.1	305.353	593.469	309.211	686.76	392.953	710.316	865.178	1247.75	1004.59	897.019	3523.04	1460.76	836.863	3203.45	1341.62	947.794	1955.33	1329.85	1694.97	1190.74	1866.06	1938.28	753.425	2044.19	1235.61
PH_hs_0003276	PPP1R16B	protein phosphatase 1, regulatory subunit 16B	1.10304	up	1.37253e-07	3.91541e-06	8248.36	8153.45	13643.5	3850.37	11429.6	4589.05	12026.3	9984.53	5245.48	6408.04	12371.4	11486.9	9513.29	12684.2	17011.1	17521.5	9361.95	9087.18	8937.25	6463.74	8761.37	13298.1	5215.16	12076.5	9116.89	6772.46	6862.49	8956.33	1234.36	5613.54	5887.46	1208.45	5326.81	6114.29	6087.29	4618.72	3906.34	4115.87	4555.28	6840.62	6684.89	3062.42	5743.68
PH_hs_0014797	PSAT1	phosphoserine aminotransferase 1	-1.02764	down	1.39531e-07	3.96915e-06	1219.53	1188.51	494.229	370.672	518.338	402.708	256.465	1126.03	471.77	541.968	258.667	1181.59	2101.31	397.261	585.5	585.199	2290.54	321.896	807.545	559.306	750.431	393.173	453.492	356.902	537.041	995.739	986.543	520.105	898.091	1165.41	980.905	942.25	1221.77	1056.14	2205.37	1370.93	1371.4	1308.24	1410.08	2279.22	1124.96	1446.6	2409.66
PH_hs_0024141	VLDLR	very low density lipoprotein receptor	-1.51927	down	1.41405e-07	4.01464e-06	19.3138	19.0597	7.03172	11.0498	7.03172	17.2444	7.70496	6.60426	37.0202	40.4013	8.11503	8.27733	4.70303	8.94156	8.52078	8.90036	5.94636	6.38683	10.0943	30.2591	5.94636	6.46667	24.2156	3.48764	22.6641	9.2198	10.8279	24.019	94.1547	30.0994	24.3451	100.453	30.1778	30.2591	27.7827	50.9725	35.743	42.965	35.7097	27.5911	19.7527	75.4243	25.6529
PH_hs_0003147	PDGFC	platelet derived growth factor C	-1.3202	down	1.44029e-07	4.08121e-06	60.7004	57.179	53.2401	49.222	42.1903	71.0065	63.8411	23.1149	56.0049	79.8171	54.7765	34.144	26.337	58.7589	42.6039	44.5018	24.9747	26.8247	41.639	133.726	40.4352	42.68	62.7404	49.9895	138.941	84.0026	84.2171	114.552	374.549	140.15	178.531	356.608	145.716	160.081	138.914	355.286	185.299	213.948	165.73	155.693	98.7636	222.405	104.322
PH_hs_0043446	PLIN5	perilipin 5	-1.13008	down	1.44786e-07	4.09867e-06	903.609	977.488	630.845	484.184	566.555	433.14	545.952	934.502	1183.7	1420.94	578.196	1157.79	539.908	616.968	484.467	515.108	576.797	287.407	540.046	507.572	459.059	672.533	654.922	437.118	582.37	771.39	890.295	598.629	4010.37	1384.57	624.857	4212	1250.22	563.21	1120.89	784.369	684.761	767.232	793.855	1270.18	1981.86	1802.45	1514.38
PH_hs_0043396	ACBD7	acyl-CoA binding domain containing 7	-1.67011	down	1.46841e-07	4.14477e-06	26.2116	24.5053	22.0997	28.1269	22.0997	31.4457	19.8128	27.5177	37.0202	49.2698	21.302	24.832	11.2873	24.27	26.7796	22.2509	17.8391	25.5473	23.974	16.5937	21.4069	16.8133	19.8128	17.4382	40.4013	33.8059	27.6713	42.4952	64.1493	59.2582	33.4745	71.3217	62.08	34.1635	58.4395	71.5137	37.6242	61.3785	48.5286	59.1238	38.5648	37.7121	48.7405
PH_hs_0024752	MSLN	mesothelin	-1.70842	down	1.52565e-07	4.27127e-06	62.08	74.8772	41.1858	31.1405	35.1586	37.532	48.4312	58.3376	154.725	235.51	47.6758	77.6	40.4461	38.321	37.7349	46.7269	32.1103	30.6568	35.3301	50.7572	36.8674	45.2667	41.827	45.3393	90.6565	38.9281	57.7488	76.6762	489.397	361.193	53.7621	525.37	404.382	41.9723	434.943	127.051	188.121	113.989	180.38	593.209	97.823	147.948	277.906
PH_hs_0031776	C2orf55	chromosome 2 open reading frame 55	-1.06139	down	1.52802e-07	4.27173e-06	118.642	108.912	51.2311	126.571	46.2084	149.114	90.2582	125.481	175.609	203.977	87.2366	144.853	45.1491	125.182	96.1631	95.6788	44.0031	70.2551	104.728	189.364	99.8988	104.76	186.02	98.8165	181.313	203.86	215.355	182.914	541.131	216.339	133.898	560.528	207.796	126.893	205.975	250.298	172.131	181.505	185.874	241.422	249.261	391.626	243.702
PH_hs_0017289	CXXC5	CXXC finger protein 5	1.20926	up	1.55806e-07	4.34321e-06	2447.33	2574.41	9712.81	1026.63	8061.36	1299.42	5758.91	2904.77	2648.37	3360.2	5619.66	3638.92	5256.11	12293.4	7368.04	7508.56	4865.31	7660.37	4767.04	1725.75	4256.4	9941.85	1716.01	10007.2	3082.32	1725.13	1940.6	2594.06	946.72	1761.76	2255.98	1037.68	1658.92	2064.45	1465.78	1598.41	1110.86	1150.41	1223.29	1670.25	2977.02	1751.2	1616.99
PH_hs_0018632	NA	NA	-1.43615	down	1.56076e-07	4.34457e-06	108.985	108.912	35.1586	84.3806	34.154	83.1791	119.977	69.3447	113.908	132.043	112.596	84.8427	41.3867	43.4305	64.5145	72.3154	51.1387	37.0436	55.5187	101.514	33.2996	113.813	103.467	87.191	165.547	66.5875	79.4047	154.276	621.835	170.25	37.532	544.456	182.791	39.044	259.625	136.941	204.112	100.836	206.933	273.94	218.221	358.749	300.139
PH_hs_0045200	SYTL5	synaptotagmin-like 5	-1.31619	down	1.56416e-07	4.34777e-06	30.3502	32.6737	24.1087	18.0816	21.0951	26.3739	22.0142	19.8128	47.4618	48.2844	17.2444	18.624	16.9309	28.1021	24.3451	20.0258	13.082	21.7152	22.7122	31.2352	21.4069	20.6933	26.417	25.576	30.5473	27.6594	27.6713	29.5619	334.197	79.0109	33.4745	316.427	84.4978	38.0679	100.593	83.6863	77.1297	76.2847	91.5634	92.6273	26.337	34.8112	73.5383
PH_hs_0004211	FOLR1	folate receptor 1 (adult)	-1.78592	down	1.62325e-07	4.46523e-06	23.4524	27.2281	21.0951	6.02718	11.0498	11.1582	15.4099	19.8128	73.0911	116.277	17.2444	33.1093	15.0497	26.8247	19.4761	17.8007	8.3249	14.051	15.1415	21.4742	14.2713	21.9867	15.4099	24.4135	87.7003	26.635	27.6713	80.3714	308.331	91.2388	34.4889	365.649	112.951	32.2113	73.7679	143.027	76.1891	83.2994	62.2631	94.5981	206.933	318.136	122.279
PH_hs_0010768	TNNC2	troponin C type 2 (fast)	2.02744	up	1.6429e-07	4.48968e-06	16768.5	15683.4	1716.74	7067.88	1663.5	7277.16	1809.57	680.238	5554.93	6408.04	1560.11	622.869	2443.69	3740.13	4944.49	4757.24	2767.44	4037.75	739.408	63122.5	742.106	4379.23	71742	4589.73	1962.91	682.265	721.86	1799.58	565.963	1537.89	1975	509.297	1343.34	2014.67	544.158	324.094	433.619	401.591	542.971	571.53	1029.02	974.714	531.87
PH_hs_0018212	CD24	CD24 molecule	1.31115	up	1.66046e-07	4.51231e-06	197.276	172.898	1111.01	303.368	1145.17	320.544	847.546	272.976	712.876	542.954	896.711	255.563	1164.47	1278.64	1482.62	1261.63	1228.52	1861.12	796.189	418.747	780.162	1323.08	376.443	2075.15	1170.65	533.724	330.853	1521.51	209.003	253.964	327.644	193.874	196.587	422.652	340.099	520.376	500.402	630.445	577.765	407.954	172.131	435.14	270.21
PH_hs_0005588	PIP	prolactin-induced protein	-3.41389	down	1.67443e-07	4.5376e-06	307.641	299.509	301.359	1995	269.214	2429.44	4305.97	235.552	41449.3	46034.8	3992.6	307.296	261.488	636.128	8283.42	8830.27	227.151	422.808	741.932	6663.84	781.352	1549.41	6888.24	1506.66	32955.6	10756.4	11311.6	27466.7	67451	42635.8	16894.5	65486.4	42604.1	24605.5	47133.9	40638.1	36424	34733.2	38420	51885.1	39752.8	41503.7	41175.5
PH_hs_0046540	KRTAP5-4	keratin associated protein 5-4	-1.27501	down	1.71037e-07	4.61938e-06	56.5618	42.2035	43.1948	25.1133	38.1722	30.4314	37.4241	50.6326	83.5327	84.7441	36.5176	55.872	26.337	40.8757	49.9075	38.9391	39.246	37.0436	44.1626	40.9962	44.0031	54.32	55.0355	41.8517	35.4743	53.27	57.7488	73.9048	323.851	129.804	38.5464	316.427	125.022	38.0679	191.605	44.1255	96.8824	57.8712	59.5162	206.933	94.0606	176.957	174.44
PH_hs_0034131	CHRM3	cholinergic receptor, muscarinic 3	-1.0321	down	1.71094e-07	4.61938e-06	31.7298	29.9509	24.1087	16.0725	17.077	12.1725	17.6113	20.9135	17.0862	27.5911	20.2876	24.832	16.9309	20.4379	20.6933	20.0258	16.6498	21.7152	18.9268	12.6893	14.2713	25.8667	19.8128	20.9258	30.5473	19.464	26.4682	29.5619	84.8427	90.2982	19.2732	104.471	81.9111	13.6654	62.2716	21.302	32.9212	28.0588	32.9628	65.0362	43.2679	52.2168	78.6689
PH_hs_0006317	UTY	ubiquitously transcribed tetratricopeptide repeat gene, Y-linked	1.58503	up	1.78876e-07	4.794e-06	562.859	570.428	611.759	78.3534	522.356	83.1791	384.148	282.882	369.253	442.443	356.047	306.261	573.77	855.835	315.269	343.776	586.311	661.676	574.114	69.3031	626.746	283.24	97.9631	273.198	73.9048	68.6363	86.6233	72.0571	90.016	71.4861	510.233	85.3851	68.1156	473.409	56.5235	50.2118	54.5552	56.9943	58.6006	62.08	201.29	66.7215	68.4077
PH_hs_0005096	PFN2	profilin 2	-1.52685	down	1.79088e-07	4.79528e-06	103.467	76.2386	36.1631	73.3307	35.1586	73.0353	96.8624	40.7262	248.7	199.05	77.0928	40.352	28.2182	31.9342	55.9937	50.0645	22.5962	39.5984	60.5659	224.503	63.0314	62.08	139.79	79.0532	225.656	223.324	133.544	306.705	577.344	302.875	205.919	493.225	228.489	256.714	287.407	246.494	263.37	403.345	320.472	341.933	237.033	323.938	320.661
PH_hs_0014381	RHCG	Rh family, C glycoprotein	-1.33012	down	1.80037e-07	4.81186e-06	31.7298	34.0351	28.1269	21.0951	30.1359	23.3307	19.8128	37.4241	40.8171	47.299	22.3163	42.4213	22.5745	30.6568	24.3451	24.476	22.5962	30.6568	20.1886	23.4264	23.7854	31.04	22.0142	27.9011	27.5911	29.7082	37.2961	24.019	182.101	102.526	31.4457	191.865	113.813	33.1874	98.6765	32.7137	32.9212	36.8271	54.0224	96.5689	45.1491	70.5894	116.293
PH_hs_0021391	C6orf132	chromosome 6 open reading frame 132	-1.10184	down	1.811e-07	4.82787e-06	19.3138	23.1439	25.1133	26.1178	22.0997	25.3595	22.0142	20.9135	35.1217	38.4305	24.3451	22.7627	18.8121	24.27	20.6933	16.6882	17.8391	21.7152	23.974	17.5698	16.6498	18.1067	19.8128	18.6007	30.5473	18.4396	19.2496	31.4095	104.501	49.8521	18.2588	102.462	55.1822	23.4264	74.7259	31.1922	43.2679	27.1819	46.6973	69.9632	66.783	97.6648	42.7548
PH_hs_0044719	BAX	BCL2-associated X protein	1.00212	up	1.81132e-07	4.82787e-06	3951.05	4080.13	6878.02	4425.96	6788.62	4502.83	4522.81	5481.53	3774.16	4505.23	4330.38	6445.97	5007.79	11723.7	7330.31	7793.38	5377.89	7199.24	3428.28	3096.19	3359.69	6328.28	4069.32	5193.1	3709.03	3119.37	3482.98	3485.53	736.683	2603.6	2463.93	731.298	2513.38	2498.82	2960.3	2288.44	1777.75	1879.06	1830.35	2948.31	3487.77	1698.01	2388.28
PH_hs_0004581	BCL2	B-cell CLL/lymphoma 2	1.18127	up	1.82412e-07	4.8443e-06	259.356	231.439	1078.87	558.519	1003.53	558.923	1227.29	400.658	598.968	646.42	1234.5	390.069	992.339	887.77	1278.12	1318.37	952.607	867.332	1601.21	592.493	1552	926.027	623.001	956.776	510.436	418.989	371.758	516.41	193.483	363.074	678.62	180.816	401.796	717.434	375.546	835.341	634.909	662.888	663.835	361.641	162.725	252.381	354.01
PH_hs_0013260	CA8	carbonic anhydrase VIII	-1.68217	down	1.84404e-07	4.89275e-06	11.0364	9.52983	7.03172	14.0634	7.03172	18.2588	8.80567	12.1078	34.1725	32.5181	9.12941	6.208	2.82182	8.94156	9.73804	7.78781	10.7034	5.10947	11.3561	16.5937	5.94636	6.46667	8.80567	2.32509	25.6203	20.4884	18.0465	28.6381	147.957	37.6242	23.3307	136.616	39.6622	33.1874	40.237	92.0549	57.377	90.3141	75.9976	41.3867	15.0497	43.514	39.3344
PH_hs_0042320	OSGEP	O-sialoglycoprotein endopeptidase	-1.31194	down	1.86799e-07	4.93834e-06	77.2551	65.3474	48.2175	82.3715	58.2628	87.2366	58.3376	168.409	455.633	388.246	54.7765	144.853	92.1794	80.4741	104.684	86.7785	117.738	139.233	108.514	188.387	90.3847	41.3867	166.207	54.6397	99.5251	361.621	227.386	141.343	1064.67	323.568	250.552	797.597	208.658	360.181	213.64	445.059	216.339	740.05	301.244	297.59	140.15	202.098	241.992
PH_hs_0034155	LRRC8E	leucine rich repeat containing 8 family, member E	-1.17209	down	1.88553e-07	4.98018e-06	86.912	81.6842	84.3806	77.3489	63.2854	83.1791	52.834	72.6468	201.238	230.583	61.8771	61.0453	56.4364	121.35	70.6008	72.3154	61.8421	140.51	102.205	65.3987	84.4383	69.84	92.4596	68.5903	219.743	67.6119	78.2016	203.238	440.768	243.617	55.7908	488.202	226.764	55.6377	217.472	123.247	140.15	119.25	148.333	258.174	243.617	375.188	147.077
PH_hs_0032269	CALHM2	calcium homeostasis modulator 2	1.07721	up	1.92953e-07	5.08261e-06	55.1822	59.9018	187.847	108.489	189.856	97.3804	212.437	64.9418	75.9388	77.8463	158.243	65.184	142.972	136.678	124.16	135.73	185.526	121.35	117.346	92.7296	116.549	209.52	117.776	188.333	110.364	45.0746	45.7178	103.467	15.52	57.377	61.8771	16.0725	48.2844	61.4943	41.1951	41.0824	39.5055	37.704	43.9504	40.4013	83.7139	51.2498	43.6099
PH_hs_0028830	MFSD4	major facilitator superfamily domain containing 4	-1.35432	down	1.95285e-07	5.13245e-06	23.4524	21.7825	27.1223	22.0997	23.1042	21.302	31.9206	24.2156	39.8679	49.2698	26.3739	25.8667	19.7527	28.1021	24.3451	18.9133	21.4069	21.7152	29.0211	37.0918	20.2176	24.5733	34.122	19.7633	54.1968	21.5129	27.6713	52.6571	282.464	54.5552	34.4889	248.119	66.3911	44.9006	110.173	104.227	95.9418	89.4373	96.1416	100.51	63.0206	80.2592	82.0893
PH_hs_0042689	OR52N4	olfactory receptor, family 52, subfamily N, member 4	1.16282	up	1.95373e-07	5.13245e-06	13.7956	16.3368	35.1586	14.0634	36.1631	13.1869	123.279	25.3163	53.1572	53.2114	127.812	26.9013	47.9709	53.6494	63.2973	65.6401	51.1387	45.9852	150.153	21.4742	118.927	45.2667	24.2156	55.8022	15.7663	24.5861	21.6558	13.8571	14.4853	12.2279	15.2157	13.0589	16.3822	17.5698	11.4963	26.6275	21.6339	17.5367	26.5534	9.85397	17.8715	16.4386	13.6815
PH_hs_0044936	KRT14	keratin 14	-1.41842	down	1.95761e-07	5.13803e-06	1443.02	1411.78	667.008	919.146	695.135	1208.13	1011.55	6750.65	2263.93	2482.21	847.006	6338.37	1723.19	678.281	714.529	733.167	2162.1	720.435	1115.42	1166.44	818.219	743.667	1592.73	799.832	1214.01	2797.7	2694.95	1255.46	7066.77	3837.67	947.43	6838.85	3966.22	910.702	2480.33	1902.72	1749.53	1734.38	2424.6	2085.1	1739.18	6165.45	6406.38
PH_hs_0000400	HSPA6|HSPA7	heat shock 70kDa protein 6 (HSP70B')|heat shock 70kDa protein 7 (HSP70B)	1.57322	up	1.99693e-07	5.21309e-06	1729.96	1588.76	9013.65	1222.51	8548.56	1304.49	10941	1364.88	5323.31	6113.4	9469.23	1282.99	13219.3	10331.3	6910.36	7419.56	13833.6	10652	11137.8	9132.4	10048.2	9790.53	11395.6	10523.4	4340.67	1234.43	1146.56	4207.95	1692.71	2256.51	1354.2	1627.34	2332.31	1416.32	822.943	1518.53	1330.96	1167.95	1486.07	802.113	2158.69	1024.03	1845.3
PH_hs_0046762	NA	NA	-1.73613	down	2.0066e-07	5.22897e-06	142.094	164.73	126.571	275.241	130.589	280.983	167.308	3585.01	462.278	402.042	124.769	3474.41	253.023	154.561	262.927	268.123	313.968	190.328	508.501	226.455	435.274	146.147	395.155	145.318	249.305	1850.11	1886.46	269.752	1404.04	1206.8	995.106	1370.18	1082.95	1062	425.363	817.843	377.183	1333.67	498.105	480.874	673.474	2928.98	2545.62
PH_hs_0032634	ATP8B4	ATPase, class I, type 8B, member 4	-1.29331	down	2.01502e-07	5.24624e-06	482.844	465.6	100.453	300.355	104.471	322.573	79.2511	88.0567	176.558	209.89	93.3229	92.0853	41.3867	90.693	64.5145	67.8652	39.246	75.3646	122.393	329.922	91.5739	97	308.199	111.604	110.364	305.278	291.15	117.324	541.131	426.095	526.463	473.134	544.924	642.274	222.262	375.067	398.817	278.834	436.758	190.182	147.675	304.598	174.44
PH_hs_0048381	MUC15	mucin 15, cell surface associated	-2.11426	down	2.0253e-07	5.26362e-06	23.4524	28.5895	24.1087	22.0997	24.1087	24.3451	24.2156	24.2156	114.857	125.145	23.3307	30.0053	15.0497	24.27	19.4761	28.9262	20.2176	30.6568	29.0211	62.4704	23.7854	28.4533	56.1362	23.2509	63.0654	30.7327	34.8899	52.6571	1406.11	131.685	43.6183	1562.05	143.129	38.0679	115.921	271.6	160.844	281.464	151.08	141.897	95.9418	207.9	99.1912
PH_hs_0017351	BPIFA3	BPI fold containing family A, member 3	-1.00865	down	2.11589e-07	5.46016e-06	103.467	99.3825	87.3942	73.3307	79.3579	59.8484	86.956	103.467	73.0911	89.6711	96.366	131.403	83.7139	98.3572	94.9459	90.1161	82.0598	83.0288	94.6341	48.805	70.1671	108.64	94.661	82.5408	135.985	95.2713	105.873	133.029	239.008	266.192	77.0928	241.087	233.662	53.6855	391.832	66.949	122.279	82.4226	136.43	388.246	180.596	190.495	314.676
PH_hs_0030127	GRHL1	grainyhead-like 1 (Drosophila)	-1.20496	down	2.12216e-07	5.4711e-06	30.3502	43.5649	25.1133	22.0997	22.0997	24.3451	18.7121	25.3163	28.4771	35.4743	16.2301	22.7627	20.6933	21.7152	27.9969	23.3634	24.9747	26.8247	16.4033	40.9962	23.7854	34.92	34.122	30.2262	70.9486	19.464	20.4527	84.0667	139.68	54.5552	21.302	126.571	47.4222	21.4742	83.3481	89.0118	84.6545	90.3141	88.8165	84.7441	31.04	67.6885	88.93
PH_hs_0018641	VWDE	von Willebrand factor D and EGF domains	-1.07798	down	2.13472e-07	5.48933e-06	27.5911	24.5053	30.1359	14.0634	29.1314	17.2444	29.7191	29.7191	28.4771	27.5911	23.3307	27.936	18.8121	31.9342	24.3451	22.2509	23.7854	29.3794	40.3772	26.3547	30.9211	34.92	26.417	23.2509	32.5181	22.5373	22.8589	41.5714	205.899	54.5552	23.3307	166.752	52.5956	28.3069	51.7333	38.8	42.3273	50.8565	55.8537	61.0946	37.6242	97.6648	64.1322
PH_hs_0047172	NA	NA	-1.46979	down	2.14755e-07	5.51747e-06	360.064	292.702	298.346	455.052	276.246	554.865	355.529	3345.06	510.689	612.917	336.774	3395.78	154.259	172.444	528.289	515.108	154.605	180.109	295.259	257.691	274.722	283.24	310.4	246.46	320.254	1516.15	1382.36	338.114	844.288	1578.34	822.661	743.353	1435.6	898.013	909.165	870.337	485.353	827.733	835.058	983.426	860.655	2246.29	2920.15
PH_hs_0002932	STATH	statherin	-3.00242	down	2.24004e-07	5.70986e-06	30.3502	28.5895	32.145	29.1314	31.1405	27.3882	42.9277	30.8199	308.502	357.699	42.6039	28.9707	19.7527	20.4379	43.8212	47.8394	20.2176	20.4379	30.2829	219.623	27.3533	33.6267	336.817	25.576	216.787	85.0271	109.482	195.848	4402.51	1018.68	71.0065	4798.64	940.684	64.4226	687.862	558.416	281.241	589.234	340.616	698.646	668.771	749.408	483.985
PH_hs_0034268	HPR|HP	haptoglobin-related protein|haptoglobin	-2.19337	down	2.28104e-07	5.80421e-06	382.137	291.34	64.29	57.2583	56.2537	52.7477	108.97	56.1362	719.52	670.07	79.1216	50.6987	43.2679	43.4305	108.336	116.817	48.7602	48.5399	114.823	144.463	95.1418	67.2533	141.991	58.1273	186.24	122.931	91.4357	212.476	2266.95	1337.54	272.868	1926.69	1142.44	329.922	627.506	473.208	282.182	614.662	355.266	707.515	413.867	2160.23	1079.99
PH_hs_0047908	C2orf88	chromosome 2 open reading frame 88	-1.03277	down	2.28983e-07	5.8153e-06	20.6933	27.2281	24.1087	48.2175	23.1042	49.7046	16.5106	26.417	49.3602	55.1822	22.3163	34.144	18.8121	31.9342	25.5624	26.7011	19.0284	25.5473	39.1154	56.6138	26.164	23.28	39.6255	22.0884	25.6203	100.393	76.9985	25.8667	114.848	79.0109	74.0497	112.507	92.2578	87.8491	37.363	172.698	73.3673	126.264	98.8885	29.5619	40.4461	89.929	53.8711
PH_hs_0035298	NCF1|NCF1B|NCF1C	neutrophil cytosolic factor 1|neutrophil cytosolic factor 1B pseudogene|neutrophil cytosolic factor 1C pseudogene	1.12049	up	2.29068e-07	5.8153e-06	4271.1	4443.62	5162.28	4476.19	4566.6	5156.09	3723.7	4146.37	2533.51	3507.03	3858.7	5173.33	4666.35	6305.08	4903.1	5747.41	4372.95	3890.86	2349.45	2015.65	2671.1	4358.53	1488.16	4046.83	2329.48	2624.57	2457.93	2328.92	337.301	2412.65	3097.91	368.663	2615.98	3373.4	2306.92	2479.4	2178.44	1846.62	2238.73	2267.4	2304.48	1088.82	2021.45
PH_hs_0048569	SORBS2	sorbin and SH3 domain containing 2	-1.80281	down	2.30494e-07	5.83452e-06	67.5982	70.793	58.2628	156.707	55.2492	167.373	102.366	31.9206	412.917	433.575	102.452	35.1787	33.8618	89.4156	79.1216	89.0036	32.1103	77.9193	112.299	490.979	105.845	80.1867	355.529	79.0532	329.123	259.179	226.183	328.876	1345.07	291.588	545.736	1316.94	330.231	582.732	333.393	709.812	623.622	611.155	654.679	342.918	377.183	720.399	271.921
PH_hs_0038263	KIAA1244	KIAA1244	-1.70714	down	2.33424e-07	5.90356e-06	176.583	183.789	158.716	184.834	143.648	197.804	177.214	139.79	574.287	614.888	180.559	167.616	128.863	247.809	223.975	228.072	145.091	186.495	291.473	325.042	208.123	165.547	412.766	124.393	276.897	181.323	184.074	259.59	4075.55	895.457	187.66	3607.27	901.022	201.077	671.575	810.235	876.645	581.342	965.994	730.179	505.105	823.865	613.959
PH_hs_0033543	TCEA3	transcription elongation factor A (SII), 3	-1.62294	down	2.33862e-07	5.90952e-06	22.0729	19.0597	13.0589	13.0589	11.0498	16.2301	23.1149	13.2085	110.111	83.7587	15.2157	20.6933	12.2279	10.2189	18.2588	16.6882	9.51418	5.10947	21.4504	90.7774	20.2176	25.8667	122.179	32.5513	51.2406	27.6594	21.6558	58.2	231.765	94.0606	38.5464	209.947	68.1156	40.9962	82.3901	41.0824	63.9612	61.3785	83.3227	103.467	87.4764	64.7875	82.9444
PH_hs_0023856	TNFRSF19	tumor necrosis factor receptor superfamily, member 19	-1.99726	down	2.38382e-07	6.01332e-06	274.532	330.821	280.264	444.003	244.101	435.169	578.973	285.084	1370.7	1692.91	587.325	364.203	205.993	381.933	911.724	866.672	229.53	316.787	832.78	634.465	781.352	324.627	665.929	279.011	1091.82	368.792	453.569	1015.27	10035.2	2975.14	711.08	10047.3	2872.06	750.621	2575.17	2173.56	1601.85	2152.63	2419.11	2578.78	987.636	4423.92	2050.52
PH_hs_0012629	H1F0	H1 histone family, member 0	-1.48273	down	2.44529e-07	6.15775e-06	91.0507	92.5754	96.435	452.039	91.4123	483.859	431.478	147.495	841.972	710.471	368.22	136.576	189.062	63.8683	171.633	162.432	195.041	85.5835	219.551	563.21	200.987	213.4	681.339	283.661	502.552	318.595	257.464	602.324	1115.37	855.011	197.804	1023.62	786.347	233.288	508.711	940.329	855.011	957.505	959.585	590.253	503.224	389.692	757.615
PH_hs_0024431	AP1S3	adaptor-related protein complex 1, sigma 3 subunit	1.22536	up	2.47196e-07	6.21419e-06	30.3502	25.8667	164.743	32.145	160.725	45.6471	161.804	45.1291	67.3957	63.0654	168.387	48.6293	104.407	68.9778	185.023	190.245	92.7632	66.423	83.278	47.8289	90.3847	97	27.5177	130.205	128.102	66.5875	42.1085	146.886	16.5547	47.0303	61.8771	16.0725	37.0756	81.9925	41.1951	82.9255	52.6739	80.6689	64.0944	44.3429	19.7527	29.0093	29.9284
PH_hs_0049470	CST1|CST4|CST2	cystatin SN|cystatin S|cystatin SA	-3.75651	down	2.47729e-07	6.22223e-06	40.0071	31.3123	33.1495	140.634	31.1405	155.2	277.379	48.4312	4116.83	4010.56	220.12	47.5947	20.6933	39.5984	712.094	733.167	21.4069	35.7663	64.3512	736.956	60.6529	111.227	518.434	116.255	1444.59	342.157	292.353	1639.76	19897.7	9911.17	671.519	17312.1	8115.24	724.267	9540.97	4230.72	8729.76	5189.12	10161.7	10133.8	2345.87	136.344	17669.7
PH_hs_0042020	ALDH1A3	aldehyde dehydrogenase 1 family, member A3	-2.46719	down	2.54039e-07	6.35882e-06	57.9413	53.0947	26.1178	179.811	24.1087	245.48	71.5461	14.3092	194.593	251.276	63.9059	19.6587	26.337	22.9926	60.8627	68.9778	20.2176	14.051	39.1154	152.272	36.8674	18.1067	111.172	16.2757	400.071	37.9036	39.7023	371.371	591.829	497.581	54.7765	629.841	472.498	52.7094	729.057	394.086	977.29	284.095	953.175	816.894	278.419	1115.89	421.563
PH_hs_0042964	UBE2QL1	ubiquitin-conjugating enzyme E2Q family-like 1	-1.04402	down	2.55785e-07	6.39155e-06	106.226	102.105	43.1948	101.458	44.1994	122.74	62.7404	108.97	168.964	166.532	52.7477	97.2587	31.04	56.2041	43.8212	44.5018	23.7854	49.8173	70.6602	213.766	67.7885	42.68	193.725	38.364	94.5981	116.784	101.06	94.2286	199.691	162.725	85.2078	185.838	155.2	88.8252	140.83	107.271	125.101	96.452	153.827	136.97	113.813	235.943	170.164
PH_hs_0043937	PLA2G2A	phospholipase A2, group IIA (platelets, synovial fluid)	-2.20714	down	2.57201e-07	6.42144e-06	10502.6	11882.3	808.647	9759.02	767.462	12187.8	3002.73	1790.85	41648.7	41369.9	2595.8	1746.52	583.176	774.084	3743.06	3577.94	652.91	950.361	6681.17	8892.28	6127.13	3867.07	10758.3	4408.38	2853.71	15856	13354.4	2947.88	63016.4	59240.3	7621.03	56987	56212.6	8621.9	26115.8	10628.2	17463.3	9160.31	19289.7	26542.6	8525.65	11174.4	39327.6
PH_hs_0001667	AP1M2	adaptor-related protein complex 1, mu 2 subunit	-1.53102	down	2.60374e-07	6.49511e-06	6.89778	1.3614	3.01359	2.00906	4.01812	3.04314	3.30213	1.10071	2.84771	8.86857	2.02876	3.104	1.88121	3.8321	3.65176	0	3.56782	5.10947	0	2.9283	2.37854	1.29333	4.40284	0	11.8248	1.02442	2.4062	9.2381	14.4853	9.40606	2.02876	16.0725	10.3467	3.9044	11.4963	12.1725	7.52485	9.6452	14.6501	12.8102	12.2279	20.3065	16.2468
PH_hs_0010726	LOC283663	uncharacterized LOC283663	1.1573	up	2.6749e-07	6.64989e-06	4479.42	4331.99	18923.4	4086.43	19008.7	4013.9	21297.6	14008.7	10082.8	11682.9	22856	14208	21212.5	20538.8	18910.1	19988	21435.4	17719.6	17094.7	10281.3	15217.9	13680.9	8300.45	13005.4	14754.3	12279.8	11685.7	15445.2	1902.75	4193.22	8025.77	1796.1	4801.72	9532.6	6834.55	8233.21	8987.49	6640.28	10103.1	6669.17	7116.63	5236.19	5070.72
PH_hs_0006156	PI3	peptidase inhibitor 3, skin-derived	-2.23177	down	2.68237e-07	6.66278e-06	40.0071	43.5649	18.0816	247.115	25.1133	332.716	35.2227	30.8199	112.01	147.81	34.4889	42.4213	31.9806	43.4305	45.0384	47.8394	33.2996	31.9342	39.1154	108.347	34.4889	38.8	81.4525	34.8764	189.196	712.998	818.109	151.505	1412.32	510.749	391.55	1479.67	485.431	394.345	328.602	213.78	196.587	159.584	213.343	352.772	242.676	7211.72	390.779
PH_hs_0042146	AP1M2	adaptor-related protein complex 1, mu 2 subunit	-1.09181	down	2.71192e-07	6.72473e-06	251.079	258.667	208.942	210.951	193.874	206.933	208.034	450.19	404.374	461.166	204.905	502.848	236.092	310.4	238.582	260.335	241.422	199.269	270.023	227.431	231.908	212.107	252.062	158.106	299.561	220.251	250.245	308.552	912.576	507.927	163.315	939.236	502.676	163.985	630.38	289.098	385.648	235.869	397.385	590.253	561.542	1308.32	863.647
PH_hs_0009100	ESRRG	estrogen-related receptor gamma	-1.01213	down	2.72307e-07	6.74093e-06	28.9707	31.3123	24.1087	17.077	27.1223	22.3163	18.7121	23.1149	28.4771	29.5619	17.2444	23.7973	23.5152	17.8831	26.7796	25.5885	26.164	25.5473	25.2358	32.2113	27.3533	25.8667	29.7191	36.0389	33.5035	30.7327	25.2651	30.4857	220.384	40.4461	38.5464	212.961	43.1111	40.0201	51.7333	104.227	44.2085	105.22	60.4319	48.2844	29.1588	43.514	43.6099
PH_hs_0016971	TM4SF1	transmembrane 4 L six family member 1	-1.12482	down	2.73945e-07	6.77573e-06	73.1164	70.793	60.2718	104.471	54.2447	109.553	78.1504	70.4454	107.264	88.6857	75.064	77.6	41.3867	58.7589	85.2078	84.5534	49.9494	53.6494	90.8488	107.371	77.3027	49.1467	125.481	49.9895	335.035	126.004	109.482	307.629	281.429	134.507	76.0784	242.092	119.849	81.9925	267.289	306.596	214.458	385.808	237.149	289.707	208.815	296.862	194.107
PH_hs_0003728	SLITRK5	SLIT and NTRK-like family, member 5	-1.3984	down	2.74511e-07	6.77823e-06	0	4.08421	3.01359	1.00453	2.00906	2.02876	6.60426	5.50355	3.79694	5.91238	1.01438	3.104	1.88121	5.10947	6.08627	1.11254	0	2.55473	2.52358	1.9522	5.94636	2.58667	1.10071	2.32509	5.91238	3.07327	2.4062	5.54286	26.9013	12.2279	5.0719	26.1178	8.62222	4.8805	10.5383	5.32549	5.64364	7.89153	7.32507	11.8248	4.70303	5.80187	7.69587
PH_hs_0004322	SLA	Src-like-adaptor	1.07286	up	2.76495e-07	6.80419e-06	23989.1	21787.9	27219.8	9835.36	24300.6	10111.3	13588.3	21671.9	14224.3	16273.8	13722.5	24408.8	24012.7	36779.2	18282	18764.2	26142.6	28167.2	17545.2	18830	18037.7	28802.5	16956.4	25011	10490.5	12174.2	13039.2	9494.91	3002.6	8898.13	15467.3	2972.41	9040.4	15744.5	9993.16	9853.68	6708.4	9156.8	7578.71	9807.65	7331.08	4573.81	9430
PH_hs_0031396	ATP2B2	ATPase, Ca++ transporting, plasma membrane 2	-1.91688	down	2.82359e-07	6.9368e-06	44.1458	49.0105	32.145	39.1767	31.1405	32.4601	27.5177	29.7191	93.0251	129.087	27.3882	38.2827	25.3964	43.4305	38.9522	36.714	29.7318	35.7663	36.5919	115.18	28.5425	36.2133	108.97	31.3888	59.1238	32.7815	38.4992	50.8095	1145.38	137.328	51.7333	1305.89	131.92	51.7333	180.109	171.176	85.5952	121.88	98.8885	211.86	284.063	346.178	288.168
PH_hs_0009205	CD37	CD37 molecule	1.19204	up	2.86118e-07	7.01453e-06	784.967	746.049	2149.7	786.548	2139.65	833.82	2888.26	1909.73	1919.35	1516.53	2389.88	1683.4	4295.75	2794.88	2389.47	2536.6	4799.9	3258.56	3454.78	1116.66	2755.54	2503.89	1685.19	2725.01	3846	800.074	691.783	4308.65	270.048	839.021	670.505	243.096	755.307	718.41	926.41	779.043	847.486	961.012	1096.93	1045.51	767.535	890.587	1532.33
PH_hs_0035653	RPS4Y1	ribosomal protein S4, Y-linked 1	4.45266	up	2.86391e-07	7.01453e-06	2433.54	2411.05	2882	19.0861	2620.82	23.3307	2373.13	2143.08	1800.7	2013.17	2572.47	2179.01	1916.96	2603.27	2166.71	2262.92	1914.73	2526.63	1708.46	26.3547	1465.18	2634.52	26.417	3815.48	10.8394	12.2931	10.8279	12.9333	9.312	14.1091	3711.61	8.03625	20.6933	4297.77	9.58025	11.4118	18.8121	9.6452	27.469	7.88317	2049.58	24.1745	12.8264
PH_hs_0047043	NA	NA	-2.15983	down	2.89706e-07	7.08153e-06	27.5911	28.5895	84.3806	55.2492	77.3489	56.8052	52.834	3670.87	260.091	311.385	44.6327	4076.59	141.091	48.5399	81.5561	89.0036	153.416	43.4305	78.2309	109.323	64.2207	45.2667	148.596	32.5513	202.006	936.322	1083.99	188.457	343.509	334.856	378.363	379.713	351.787	364.086	282.617	258.667	584.116	217.455	630.872	286.75	936.844	546.343	1629.81
PH_hs_0024020	FBP1	fructose-1,6-bisphosphatase 1	-1.44926	down	2.90635e-07	7.09609e-06	58689	54020.5	1617.29	5320	1602.23	5344.76	1608.14	6069.31	8073.25	8662.62	1579.39	5598.58	2438.99	3474.44	3104	3022.78	2766.25	3470.6	2513.48	10129	2363.08	2928.11	11090.7	2548.3	4666.84	5677.35	5794.13	4780.71	15715.6	11296.7	8247.92	14238.2	10056.1	8897.16	15106.1	5241.04	7900.15	5693.3	8793.75	14706.1	10331.6	12129.8	13537.9
PH_hs_0032423	ATP1B1	ATPase, Na+/K+ transporting, beta 1 polypeptide	-1.52412	down	2.98877e-07	7.24503e-06	104.846	88.4912	127.575	184.834	111.503	219.106	55.0355	22.0142	423.359	383.319	40.5752	25.8667	146.735	154.561	83.9906	82.3283	129.631	144.342	85.8016	373.847	89.1954	104.76	263.069	138.343	315.327	91.1736	61.3581	371.371	1188.83	334.856	334.745	1061.79	312.124	397.273	388.958	670.251	406.342	642.721	446.83	354.743	314.162	498.961	389.924
PH_hs_0049406	KIAA1324	KIAA1324	-1.49807	down	3.04934e-07	7.35522e-06	5.51822	4.08421	31.1405	5.02265	27.1223	8.11503	8.80567	6.60426	23.7309	26.6057	5.0719	8.27733	3.76242	7.6642	6.08627	5.56272	1.18927	10.2189	22.7122	22.4503	19.0284	5.17333	16.5106	8.13783	26.6057	52.2455	13.2341	31.4095	81.7387	27.2776	53.7621	64.29	25.0044	26.3547	38.321	26.6275	35.743	49.1028	25.6378	50.2552	24.4558	51.2498	38.4793
PH_hs_0032789	RAB37	RAB37, member RAS oncogene family	1.44289	up	3.13432e-07	7.51053e-06	529.749	558.175	1185.35	226.019	1110.01	239.393	781.504	679.138	170.862	202.006	737.454	832.907	934.022	904.375	490.554	506.208	987.096	608.026	692.722	224.503	836.058	941.547	230.048	885.861	368.538	589.043	611.175	348.276	85.8773	117.576	476.758	79.3579	118.124	466.576	126.459	187.153	127.922	177.998	138.261	132.043	187.181	117.971	115.438
PH_hs_0044210	TRIM14	tripartite motif containing 14	-1.02095	down	3.16174e-07	7.55757e-06	37.248	35.3965	47.2129	21.0951	43.1948	28.4026	31.9206	36.3234	38.9187	42.3721	38.5464	41.3867	32.9212	19.1605	57.211	48.952	33.2996	17.8831	30.2829	44.9006	23.7854	76.3067	28.6184	90.6786	97.5543	62.4898	51.7333	111.781	42.4213	65.8424	88.251	37.1676	58.6311	95.6579	71.8519	127.051	43.2679	94.6983	54.0224	66.0216	81.8327	79.2922	167.599
PH_hs_0023179	FOXP1	forkhead box P1	1.07984	up	3.16289e-07	7.55757e-06	1005.7	1019.69	2386.77	681.072	2046.23	708.037	2026.41	500.823	1422.9	1652.51	1980.07	644.597	1945.17	3826.99	2172.8	2526.59	1812.45	2815.32	2215.7	1307.97	2378.54	1872.75	1330.76	2012.37	1417	1259.02	1284.91	1345.99	1502.34	611.394	1587.5	1554.01	517.333	1539.31	651.457	1218.78	849.367	968.904	835.058	678.938	464.659	634.338	312.965
PH_hs_0045115	SYN2	synapsin II	-1.42104	down	3.21887e-07	7.65032e-06	60.7004	54.4561	21.0951	17.077	16.0725	22.3163	27.5177	17.6113	129.096	116.277	26.3739	23.7973	14.1091	26.8247	20.6933	17.8007	16.6498	21.7152	34.0683	81.0163	32.1103	27.16	81.4525	20.9258	41.3867	27.6594	27.6713	51.7333	237.973	90.2982	36.5176	219.992	81.9111	40.9962	91.9704	35.7569	82.7733	50.8565	81.4914	101.496	119.457	146.014	131.685
PH_hs_0032773	DSP	desmoplakin	-1.26047	down	3.22588e-07	7.66075e-06	103.467	111.635	432.953	83.3761	421.903	92.3085	345.623	427.075	393.933	452.297	330.688	590.795	206.933	439.414	344.483	409.416	198.608	274.634	392.416	188.387	400.785	353.08	192.624	312.725	698.646	521.431	532.974	677.152	1335.75	641.493	368.22	1361.14	750.133	361.157	664.869	1253.77	959.418	863.684	980.644	691.749	1089.22	1145.87	650.728
PH_hs_0024624	FGFR2	fibroblast growth factor receptor 2	-1.6832	down	3.28192e-07	7.76853e-06	275.911	260.028	505.279	108.489	495.234	121.725	339.018	216.84	1074.53	1028.75	302.285	218.315	219.161	378.1	351.787	325.976	227.151	436.859	330.589	536.855	312.779	327.213	450.19	344.114	1385.47	439.477	399.429	1474.4	3941.05	1172	498.06	3608.27	1048.46	542.712	1314.41	1825.88	1612.2	2015.85	1737.87	1471.2	768.475	1889.48	1642.64
PH_hs_0028373	OSBPL1A	oxysterol binding protein-like 1A	-1.24369	down	3.28671e-07	7.77358e-06	175.204	164.73	54.2447	174.788	59.2673	204.905	125.481	105.668	230.664	239.451	106.51	105.536	62.08	47.2626	96.1631	92.3412	66.5992	44.7078	98.4195	398.249	109.413	90.5333	365.435	87.191	196.094	211.031	180.465	214.324	747.029	324.509	178.531	700.158	290.569	204.981	304.652	309.639	379.064	239.376	397.385	333.064	144.853	535.706	295.008
PH_hs_0030892	KRT17	keratin 17	-1.99658	down	3.29244e-07	7.78082e-06	17.9342	25.8667	19.0861	19.0861	15.068	19.2732	12.1078	15.4099	474.618	409.925	8.11503	16.5547	12.2279	31.9342	26.7796	23.3634	13.082	44.7078	71.922	36.1157	59.4636	20.6933	47.3305	25.576	181.313	31.7571	26.4682	271.6	263.84	142.032	34.4889	216.979	99.1556	37.0918	113.047	63.1451	145.794	99.9593	184.042	143.868	175.893	435.14	141.946
PH_hs_0011427	BANK1	B-cell scaffold protein with ankyrin repeats 1	1.46084	up	3.29715e-07	7.78565e-06	6275.6	6074.58	59099.6	4072.37	52300.9	4000.71	30190.3	18205.7	9185.75	10019.5	28001.9	16490.5	60538.3	58905.7	34094.1	35481.3	75472.4	53511.4	78200.6	29176.6	73882.3	20382.9	37941.4	17233.6	15068.7	12540	13773.1	14271.9	5391.65	7889.8	11892.6	5111.05	7519.44	12083.1	6602.71	12206	10601.6	12027.6	10028.9	6704.64	4969.22	5075.67	5032.24
PH_hs_0014719	SLC39A8	solute carrier family 39 (zinc transporter), member 8	-1.43461	down	3.35051e-07	7.89886e-06	182.101	172.898	29.1314	62.2809	30.1359	87.2366	27.5177	36.3234	67.3957	64.0508	23.3307	43.456	31.04	19.1605	25.5624	23.3634	28.5425	26.8247	29.0211	122.989	29.7318	20.6933	80.3518	29.0637	65.0362	127.028	84.2171	78.5238	309.365	171.19	123.754	283.278	131.058	160.081	143.704	387.239	202.23	353.365	241.727	160.62	55.4958	121.839	139.381
PH_hs_0024049	KCNQ1	potassium voltage-gated channel, KQT-like subfamily, member 1	-1.06341	down	3.40659e-07	8.01167e-06	107.605	95.2982	109.494	36.1631	92.4168	39.5608	154.099	62.7404	174.659	155.693	164.329	70.3573	141.091	135.401	208.151	244.76	152.227	132.846	90.8488	62.4704	73.7349	172.013	47.3305	227.859	144.853	168.005	133.544	133.952	472.843	213.518	270.839	413.867	260.391	318.209	250.044	254.102	188.121	246.391	206.018	220.729	300.053	298.796	206.078
PH_hs_0024216	FCGR3A|FCGR3B	Fc fragment of IgG, low affinity IIIa, receptor (CD16a)|Fc fragment of IgG, low affinity IIIb, receptor (CD16b)	-2.11946	down	3.4457e-07	8.08409e-06	1405.77	1298.78	33.1495	290.309	32.145	326.63	66.0425	59.4383	135.741	131.058	66.949	52.768	32.9212	37.0436	96.1631	87.891	32.1103	38.321	42.9008	1232.82	36.8674	118.987	1468.35	126.718	109.379	199.762	168.434	121.943	372.48	1585.86	1003.22	347.568	1532.17	1158.63	283.575	375.067	383.767	326.183	422.107	288.721	271.835	262.051	991.057
PH_hs_0048781	DCLRE1C	DNA cross-link repair 1C	1.43667	up	3.49055e-07	8.16307e-06	1121.58	996.547	3328.01	1859.39	3088.93	1872.54	1736.92	744.079	2080.72	2197.43	1498.24	688.053	2317.65	2711.85	2206.88	2156.11	2478.44	2876.63	2302.76	1202.56	2175.18	1140.72	1700.6	1239.27	1253.42	1188.33	1209.12	1218.5	870.155	593.522	1710.24	842.801	575.102	1859.47	617.926	1527.65	1013.97	1436.26	1047.49	669.084	472.184	439.008	407.881
PH_hs_0023617	NFIB	nuclear factor I/B	-1.35225	down	3.50793e-07	8.19574e-06	165.547	164.73	273.232	355.604	275.241	378.363	433.679	299.393	836.276	749.887	384.45	255.563	149.556	100.912	320.138	288.149	164.12	158.393	281.379	636.418	261.64	623.387	692.346	795.182	884.886	663.826	487.256	1141.83	2992.26	792.931	471.686	2607.76	596.658	519.286	643.793	871.859	807.04	1180.22	945.85	822.806	712.039	1835.32	849.966
PH_hs_0003836	FAM46B	family with sequence similarity 46, member B	-1.2415	down	3.57698e-07	8.32519e-06	131.058	127.972	97.4395	90.4078	81.367	76.0784	85.8553	183.818	211.68	247.335	82.1647	209.003	83.7139	95.8025	85.2078	90.1161	108.224	75.3646	97.1577	97.6101	85.6276	85.36	138.689	61.615	156.678	84.0026	102.264	146.886	502.848	239.855	78.1072	524.365	201.76	78.0881	328.602	130.855	130.744	111.358	139.176	342.918	203.171	610.163	334.343
PH_hs_0048204	HEPACAM	hepatic and glial cell adhesion molecule	1.21773	up	3.58914e-07	8.34683e-06	38.6276	38.1193	20.0906	8.03625	19.0861	3.04314	12.1078	12.1078	17.0862	17.7371	11.1582	6.208	8.46545	30.6568	30.4314	25.5885	9.51418	60.0362	18.9268	17.5698	11.8927	14.2267	23.1149	23.2509	20.6933	23.5617	16.8434	35.1048	2.06933	9.40606	18.2588	4.01812	7.76	23.4264	3.8321	7.60784	9.40606	14.9062	10.072	5.91238	13.1685	7.73583	3.42039
PH_hs_0048268	BAIAP2L1	BAI1-associated protein 2-like 1	-1.15216	down	3.61328e-07	8.39628e-06	41.3867	43.5649	33.1495	346.563	32.145	388.507	41.827	41.827	153.776	153.722	38.5464	36.2133	32.9212	35.7663	49.9075	42.2767	36.8674	42.1531	51.7333	74.1836	45.1923	58.2	91.3589	60.4524	102.481	46.099	56.5457	101.619	167.616	128.863	92.3085	157.711	117.262	102.491	127.417	129.333	112.873	144.678	132.767	140.912	155.2	184.693	93.2055
PH_hs_0010673	C20orf151	chromosome 20 open reading frame 151	-1.48523	down	3.62709e-07	8.42166e-06	12.416	10.8912	7.03172	6.02718	3.01359	8.11503	8.80567	7.70496	28.4771	28.5765	7.10065	13.4507	5.64364	7.6642	8.52078	7.78781	7.13563	3.8321	10.0943	6.8327	4.75709	5.17333	8.80567	2.32509	14.781	7.17096	12.031	15.7048	74.496	24.4558	8.11503	79.3579	21.5556	2.9283	32.5728	24.3451	15.0497	15.7831	20.144	33.5035	23.5152	31.9103	25.6529
PH_hs_0049438	CDS1	CDP-diacylglycerol synthase (phosphatidate cytidylyltransferase) 1	-1.21162	down	3.64935e-07	8.46661e-06	95.1893	96.6597	62.2809	68.3081	46.2084	77.0928	56.1362	40.7262	163.268	161.605	56.8052	70.3573	47.9709	84.3062	43.8212	50.0645	49.9494	81.7514	66.8748	122.013	70.1671	90.5333	123.279	69.7528	73.9048	82.9782	79.4047	97.9238	605.28	164.606	84.1935	510.302	154.338	98.5862	153.284	179.545	205.052	249.898	228.909	174.415	104.407	271.721	176.15
PH_hs_0024176	USP9Y	ubiquitin specific peptidase 9, Y-linked	2.93528	up	3.68827e-07	8.53064e-06	27.5911	23.1439	75.3398	3.01359	73.3307	2.02876	101.265	30.8199	89.2281	76.861	85.2078	30.0053	137.328	83.0288	65.7318	68.9778	108.224	97.0798	270.023	2.9283	218.826	42.68	5.50355	60.4524	2.95619	3.07327	2.4062	2.77143	1.03467	4.70303	78.1072	2.00906	4.31111	85.8969	1.91605	1.52157	2.82182	6.13785	4.57817	2.95619	32.9212	1.93396	0
PH_hs_0031475	SLC14A1	solute carrier family 14 (urea transporter), member 1 (Kidd blood group)	-1.21878	down	3.68864e-07	8.53064e-06	38.6276	47.6491	54.2447	25.1133	52.2356	29.417	46.2298	34.122	66.4465	68.9778	44.6327	35.1787	34.8024	40.8757	51.1247	56.7398	39.246	29.3794	49.2098	32.2113	46.3816	46.56	30.8199	52.3146	85.7295	24.5861	31.2806	74.8286	206.933	120.398	40.5752	193.874	113.813	34.1635	157.116	115.639	118.516	81.5458	130.936	173.43	105.348	80.2592	235.152
PH_hs_0047899	KDM5A	lysine (K)-specific demethylase 5A	1.03656	up	3.72512e-07	8.5929e-06	148.992	168.814	189.856	152.689	195.883	157.229	133.186	49.5319	233.512	177.371	94.3372	51.7333	115.695	251.641	97.3804	103.467	133.198	330.838	166.556	136.654	149.848	182.36	166.207	222.046	95.5835	80.9294	80.6077	104.39	58.976	60.1988	167.373	59.2673	51.7333	169.842	61.3136	97.3804	96.8824	182.382	131.851	74.8902	37.6242	47.3819	29.9284
PH_hs_0043672	IGF2BP2	insulin-like growth factor 2 mRNA binding protein 2	-1.47238	down	3.72734e-07	8.5929e-06	1563.04	1297.42	323.459	718.24	301.359	773.971	326.911	222.343	3934.58	3788.85	272.868	214.176	245.498	323.174	339.614	339.326	244.99	390.874	396.202	1349.95	404.353	441.027	1373.69	494.082	932.185	1177.06	1003.39	1137.21	5383.37	1189.87	1305.51	4884.03	1051.05	1414.37	1370.93	1245.4	1226.55	1337.18	1280.97	1541.16	1076.05	2346.86	977.375
PH_hs_0011478	KIAA1244	KIAA1244	-1.19158	down	3.75785e-07	8.65641e-06	31.7298	32.6737	36.1631	28.1269	36.1631	30.4314	28.6184	34.122	39.8679	44.3429	30.4314	37.248	19.7527	34.4889	34.0831	37.8265	24.9747	30.6568	37.8537	34.1635	36.8674	37.5067	48.4312	26.7386	65.0362	22.5373	31.2806	65.5905	198.656	119.457	23.3307	215.974	124.16	20.4981	94.8444	54.0157	83.7139	54.3638	102.551	97.5543	55.4958	80.2592	90.6402
PH_hs_0046497	LOC100509582	HLA class II histocompatibility antigen, DR beta 4 chain-like	1.78674	up	3.77838e-07	8.68997e-06	64.8391	69.4316	215.974	263.187	204.924	406.766	322.508	195.926	707.18	977.514	303.299	262.805	63.9612	2163.86	98.5976	117.93	59.4636	1141.97	1698.37	110.299	1861.21	63.3733	63.8411	81.3783	151.751	308.351	328.447	157.048	44.4907	140.15	114.625	42.1903	154.338	140.558	59.3975	284.533	61.1394	159.584	62.2631	53.2114	54.5552	94.7639	52.1609
PH_hs_0004479	PXK	PX domain containing serine/threonine kinase	1.12113	up	3.82487e-07	8.76592e-06	1389.21	1283.8	3195.41	1503.78	2914.14	1774.15	3067.68	2458.98	1159.02	1292.84	3008.65	2096.23	3599.7	3253.45	7470.29	6799.87	3584.47	3125.72	6813.66	1958.06	6155.67	3923.97	1982.38	4566.48	3658.78	1404.48	1434.1	3321.1	497.675	1465.46	1670.68	499.252	1493.37	1758.93	1885.39	2381.25	1928.24	2076.35	2105.96	1693.9	1198.33	685.588	1835.04
PH_hs_0042426	GMPR	guanosine monophosphate reductase	-1.42641	down	3.88299e-07	8.88157e-06	311.78	302.232	53.2401	94.4259	50.2265	103.467	83.6539	121.078	350.268	394.159	72.0209	117.952	40.4461	39.5984	70.6008	66.7527	49.9494	40.8757	40.3772	334.803	41.6245	102.173	374.241	109.279	146.824	177.225	156.403	165.362	583.552	318.865	102.452	582.628	312.124	113.228	374.588	248.016	222.924	203.426	273.775	396.13	236.092	328.773	336.908
PH_hs_0043888	SAA1	serum amyloid A1	-2.10211	down	3.91143e-07	8.93963e-06	384.896	366.218	185.838	90.4078	196.888	88.251	428.176	201.43	995.748	1166.71	474.729	227.627	71.4861	152.007	165.547	184.682	68.9778	129.014	51.7333	1104.95	48.7602	281.947	661.526	285.987	1601.27	1531.51	1449.74	1605.58	3662.72	422.332	1182.77	3524.9	448.356	1337.26	2195.79	548.526	1511.55	535.747	1541.93	2139.3	2021.36	5885.03	1660.6
PH_hs_0032017	THNSL2	threonine synthase-like 2 (S. cerevisiae)	-1.03986	down	4.14999e-07	9.38927e-06	74.496	77.6	60.2718	57.2583	58.2628	63.9059	83.6539	50.6326	101.568	118.248	86.2222	47.5947	58.3176	34.4889	63.2973	66.7527	60.6529	31.9342	61.8276	44.9006	47.5709	56.9067	40.7262	59.2899	122.189	42.0013	48.124	127.486	253.493	117.576	58.834	266.201	154.338	74.1836	180.109	93.5765	110.992	70.1469	130.936	143.868	101.585	232.075	130.83
PH_hs_0015228	VSIG10L	V-set and immunoglobulin domain containing 10 like	-1.12668	down	4.18866e-07	9.44016e-06	40.0071	28.5895	41.1858	21.0951	34.154	28.4026	53.9347	33.0213	65.4972	80.8025	45.6471	41.3867	61.1394	67.7004	43.8212	43.3892	53.5172	26.8247	35.3301	60.5182	35.6782	60.7867	27.5177	74.403	65.0362	79.9049	86.6233	89.6095	242.112	128.863	89.2654	232.047	137.093	86.873	114.005	134.659	93.12	107.851	93.3947	113.321	135.447	240.778	106.887
PH_hs_0047648	RALGPS2	Ral GEF with PH domain and SH3 binding motif 2	1.4742	up	4.24709e-07	9.54239e-06	212.452	197.404	782.529	645.913	791.57	672.533	706.655	236.652	482.212	559.705	792.23	267.979	563.423	883.937	518.551	604.112	507.819	714.048	880.728	868.73	793.244	627.267	481.01	849.822	502.552	924.029	620.8	546.895	94.1547	190.002	868.308	95.4304	285.396	1121.54	219.388	1167.8	463.719	761.971	566.778	194.123	113.813	194.363	129.12
PH_hs_0026534	DLG5	discs, large homolog 5 (Drosophila)	-1.12384	down	4.27201e-07	9.59099e-06	73.1164	68.0702	48.2175	107.485	45.2039	127.812	67.1433	48.4312	208.832	190.182	69.9921	46.56	76.1891	54.9268	96.1631	93.4538	66.5992	57.4815	79.4927	137.63	76.1134	86.6533	99.0638	93.0037	241.422	159.81	127.529	256.819	479.051	165.547	140.999	437.975	162.098	167.889	197.353	209.216	190.002	188.52	209.68	190.182	266.192	347.145	197.527
PH_hs_0043594	SOGA2	SOGA family member 2	1.01057	up	4.29243e-07	9.62943e-06	884.295	886.274	701.162	171.775	670.022	188.674	143.092	694.547	259.141	297.59	123.754	657.013	243.617	467.516	800.954	842.196	252.126	449.633	590.517	475.361	554.201	977.76	592.182	905.624	343.903	323.717	328.447	342.733	139.68	221.983	226.207	133.603	233.662	234.264	230.884	233.561	220.102	197.288	266.45	222.7	365.896	208.867	160.758
PH_hs_0047271	MYH7B	myosin, heavy chain 7B, cardiac muscle, beta	-1.01285	down	4.52614e-07	1.00994e-05	60.7004	59.9018	68.3081	35.1586	55.2492	37.532	41.827	144.193	48.411	61.0946	48.6902	168.651	86.5358	61.3136	49.9075	53.4021	88.0061	51.0947	65.613	62.4704	51.1387	59.4933	53.9347	53.4772	60.1092	85.0271	105.873	52.6571	263.84	180.596	54.7765	284.282	181.067	49.7811	121.669	99.6628	87.4764	77.1616	100.72	143.868	108.17	115.07	241.992
PH_hs_0013010	SLC2A6	solute carrier family 2 (facilitated glucose transporter), member 6	1.1053	up	4.58356e-07	1.02119e-05	4037.96	3683.96	2617.81	1172.29	2153.71	1297.39	2602.08	1833.78	808.749	1036.64	2438.57	1938.97	2676.96	1184.12	1450.97	1439.63	2688.94	835.398	1376.61	1392.9	1521.08	1981.39	1928.44	1965.87	1274.12	1252.87	1387.18	1166.77	237.973	1055.36	1029.59	264.192	916.542	946.818	686.904	697.639	596.344	852.285	662.004	803.098	1139.07	416.768	864.503
PH_hs_0049028	NA	NA	-1.38803	down	4.59299e-07	1.02251e-05	16.5547	13.614	14.0634	3.01359	18.0816	10.1438	7.70496	17.6113	28.4771	34.4889	9.12941	7.24267	3.76242	15.3284	14.6071	7.78781	5.94636	14.051	8.83252	13.6654	10.7034	12.9333	17.6113	11.6255	14.781	13.3175	14.4372	15.7048	96.224	43.2679	12.1725	94.4259	43.9733	11.7132	40.237	15.9765	14.1091	21.0441	25.6378	39.4159	32.9212	50.2829	48.7405
PH_hs_0047478	C8orf80	chromosome 8 open reading frame 80	-1.71917	down	4.61394e-07	1.02561e-05	80.0142	80.3228	42.1903	149.675	36.1631	182.588	19.8128	191.523	55.0557	58.1384	20.2876	251.424	43.2679	58.7589	23.1278	20.0258	36.8674	34.4889	39.1154	101.514	35.6782	50.44	77.0496	53.4772	60.1092	346.255	292.353	51.7333	96.224	254.904	403.723	84.3806	261.253	392.392	217.472	478.533	438.322	408.606	442.251	224.67	226.686	54.1508	361.706
PH_hs_0030450	NCF1C|NCF1|NCF1B	neutrophil cytosolic factor 1C pseudogene|neutrophil cytosolic factor 1|neutrophil cytosolic factor 1B pseudogene	1.05807	up	4.65049e-07	1.03216e-05	6147.3	6085.47	6995.55	6395.85	5843.36	7365.41	4703.33	5981.25	3898.51	4568.3	4951.18	7356.48	6184.48	8835.54	6698.55	6861.06	6058.15	5667.67	4021.32	2611.07	4305.17	5741.11	2659.31	6087.09	3366.12	3347.81	3303.71	3218.55	554.581	3928.91	4112.29	625.823	3322.14	3960.04	2712.17	3156.49	2475.68	2448.13	2564.69	2816.26	3417.22	1407.92	2589.23
PH_hs_0001071	LRG1	leucine-rich alpha-2-glycoprotein 1	-1.16771	down	4.67593e-07	1.03702e-05	31.7298	32.6737	23.1042	94.4259	19.0861	119.697	17.6113	17.6113	35.1217	47.299	20.2876	18.624	12.2279	22.9926	35.3004	34.4889	17.8391	17.8831	22.7122	36.1157	22.5962	53.0267	30.8199	52.3146	74.8902	30.7327	26.4682	68.3619	125.195	64.9018	33.4745	121.548	66.3911	36.1157	116.879	71.5137	75.2485	46.4723	76.9133	117.262	107.229	209.834	62.422
PH_hs_0033182	LOC155060	AI894139 pseudogene	1.33618	up	4.69193e-07	1.0394e-05	153.131	140.225	127.575	83.3761	110.498	85.2078	483.211	31.9206	167.065	153.722	337.788	32.0747	345.202	131.569	136.333	131.28	350.835	131.569	152.676	174.722	149.848	228.92	209.135	184.845	64.0508	92.198	84.2171	77.6	30.0053	21.6339	36.5176	33.1495	20.6933	45.8767	22.9926	73.0353	24.4558	80.6689	28.3847	24.6349	93.12	24.1745	59.0017
PH_hs_0005070	SLC1A1	solute carrier family 1 (neuronal/epithelial high affinity glutamate transporter, system Xag), member 1	-1.30798	down	4.69381e-07	1.0394e-05	704.953	658.919	245.106	2613.79	235.06	2641.44	423.773	423.773	742.302	767.624	410.824	380.757	252.082	415.144	363.959	367.14	273.533	417.699	393.678	593.469	336.564	297.467	726.468	269.711	874.047	440.502	437.929	850.829	3294.38	793.872	613.699	3061.81	793.244	656.916	1703.37	1435.6	1678.04	1482.73	1784.57	1758.93	1029.02	1088.82	1075.71
PH_hs_0005691	DCAF12	DDB1 and CUL4 associated factor 12	-1.01753	down	4.75342e-07	1.04863e-05	2869.48	2966.5	838.783	1078.87	631.85	1635.18	588.879	1252.61	1562.44	1806.23	605.584	1858.26	621.741	922.258	928.765	1051.35	467.384	648.902	671.272	2531.03	700.481	1571.4	1184.36	1619.43	2705.9	2797.7	2984.89	2246.7	1972.07	2632.76	5382.29	2095.45	2834.99	5268.02	3008.2	4721.43	2674.14	4873.46	2764.3	3255.75	3314.7	2351.69	2724.34
PH_hs_0049088	INSR	insulin receptor	-1.30523	down	4.76273e-07	1.04989e-05	144.853	147.032	77.3489	291.314	72.3262	319.529	114.474	165.106	329.385	376.422	122.74	192.448	115.695	113.686	180.154	211.384	104.656	81.7514	107.252	237.192	101.088	115.107	182.718	102.304	462.151	398.5	398.226	460.981	1339.89	396.936	241.422	1400.32	454.391	281.117	477.096	543.2	644.315	398.96	664.75	449.341	226.686	730.068	371.112
PH_hs_0029645	COTL1	coactosin-like 1 (Dictyostelium)	1.10448	up	4.87787e-07	1.07122e-05	1527.17	1460.79	1220.5	468.111	1224.52	433.14	938.905	1041.27	1375.44	1164.74	756.727	828.768	1701.56	1231.38	1788.15	1606.51	2128.8	2031.01	828.995	990.742	726.645	2074.51	1235	2801.74	1157.84	965.006	703.814	1708.12	174.859	734.613	774.986	164.743	560.444	968.292	645.709	569.067	466.541	894.373	598.825	911.492	570.948	409.032	570.349
PH_hs_0006641	FCRL4	Fc receptor-like 4	1.69265	up	4.97723e-07	1.0865e-05	11.0364	14.9754	75.3398	8.03625	82.3715	7.10065	24.2156	12.1078	17.0862	17.7371	33.4745	11.3813	30.0994	12.7737	30.4314	37.8265	23.7854	14.051	108.514	92.7296	116.549	46.56	33.0213	55.8022	71.934	77.8561	64.9674	73.9048	5.17333	9.40606	18.2588	8.03625	6.89778	23.4264	4.79012	33.4745	3.76242	30.6893	5.49381	4.92698	5.64364	5.80187	5.98568
PH_hs_0032822	SOWAHD	sosondowah ankyrin repeat domain family member D	1.11551	up	5.00391e-07	1.09151e-05	7027.46	7007.14	11916.7	3910.64	11563.2	4073.75	4901.46	7081.96	5110.68	4850.12	4577.89	6261.8	7749.65	2137.03	5743.01	5647.28	9961.34	2225.17	5274.28	4775.08	5206.63	4833.19	6464.47	4654.84	3152.28	3049.71	3165.36	3432.88	2282.47	2601.72	1596.63	2441.01	2567.7	1669.13	2100.95	861.969	1599.97	1237.22	2006.15	2190.54	2406.07	1798.58	2762.82
PH_hs_0046696	NA	NA	1.05386	up	5.0143e-07	1.09296e-05	92.4302	93.9368	121.548	83.3761	120.544	127.812	105.668	47.3305	119.604	126.131	91.2941	48.6293	75.2485	237.59	116.856	110.142	92.7632	268.247	97.1577	59.5421	105.845	94.4133	81.4525	88.3536	87.7003	52.2455	60.155	77.6	25.8667	39.5055	55.7908	28.1269	37.0756	48.805	34.4889	25.1059	40.4461	32.4429	61.3475	35.4743	48.9115	31.9103	14.5366
PH_hs_0048949	SOCS6	suppressor of cytokine signaling 6	-1.16404	down	5.03175e-07	1.09595e-05	71.7369	84.407	50.2265	58.2628	39.1767	71.0065	24.2156	24.2156	63.5988	84.7441	21.302	35.1787	29.1588	37.0436	18.2588	22.2509	23.7854	21.7152	51.7333	101.514	46.3816	24.5733	92.4596	20.9258	45.3283	81.9538	83.014	42.4952	225.557	100.645	123.754	254.146	92.2578	126.893	62.2716	194	107.229	185.012	105.298	73.9048	80.8921	143.113	63.2771
PH_hs_0018536	MMP28	matrix metallopeptidase 28	1.11034	up	5.097e-07	1.10933e-05	175.204	183.789	130.589	92.4168	103.467	99.4091	201.43	36.3234	74.0404	89.6711	156.214	35.1787	108.17	362.772	43.8212	51.1771	101.088	344.889	138.797	102.491	136.766	49.1467	110.071	49.9895	51.2406	65.563	70.9829	41.5714	33.1093	53.6145	58.834	33.1495	54.32	49.7811	22.9926	27.3882	28.2182	27.1819	29.3003	32.5181	95.0012	75.4243	23.0876
PH_hs_0035502	ESCO2	establishment of cohesion 1 homolog 2 (S. cerevisiae)	-1.04906	down	5.11085e-07	1.11069e-05	52.4231	46.2877	27.1223	96.435	25.1133	90.2797	24.2156	29.7191	23.7309	27.5911	26.3739	38.2827	15.9903	35.7663	35.3004	35.6014	19.0284	22.9926	42.9008	35.1396	40.4352	27.16	37.4241	20.9258	31.5327	30.7327	33.6868	26.7905	156.235	68.6642	34.4889	147.666	69.84	36.1157	70.8938	117.922	59.2582	110.481	80.5758	74.8902	63.0206	96.6978	161.613
PH_hs_0002589	F5	coagulation factor V (proaccelerin, labile factor)	-1.00994	down	5.29211e-07	1.14581e-05	209.692	216.463	239.078	491.216	238.074	452.413	220.142	528.34	668.262	761.712	226.207	476.981	295.35	873.719	217.889	210.271	328.239	877.551	769.691	453.887	624.368	393.173	560.261	413.867	234.524	491.723	518.536	222.638	1231.25	950.953	615.728	1237.58	1002.76	621.776	1094.06	1218.78	1025.26	1110.95	1143.63	1003.13	332.034	350.046	743.934
PH_hs_0042063	ZNF101	zinc finger protein 101	1.0022	up	5.30081e-07	1.14685e-05	82.7733	102.105	132.598	94.4259	153.693	89.2654	113.373	139.79	142.385	130.072	99.4091	117.952	122.279	160.948	174.067	169.107	158.173	246.532	143.844	81.9925	104.656	165.547	100.165	262.736	152.737	108.589	98.6543	135.8	15.52	57.377	109.553	16.0725	44.8356	134.702	69.9358	73.7961	80.8921	106.097	116.286	87.7003	55.4958	45.448	55.5813
PH_hs_0033381	MRPS18C	mitochondrial ribosomal protein S18C	1.22773	up	5.42372e-07	1.16911e-05	1845.85	1749.4	1285.8	911.109	1065.81	997.135	1144.74	1035.77	418.613	527.187	1127.99	1395.77	694.167	1322.07	830.168	815.495	681.453	839.23	818.901	830.662	838.437	1016.56	740.777	1174.17	662.187	924.029	899.919	690.086	90.016	387.53	1384.63	105.476	309.538	1396.8	340.099	578.957	511.69	434.034	577.765	353.757	556.839	242.712	297.574
PH_hs_0031336	PLAU	plasminogen activator, urokinase	1.70558	up	5.64676e-07	1.20826e-05	1800.32	1655.47	258.164	1248.63	249.124	1231.46	155.2	364.335	93.9743	101.496	126.797	341.44	332.975	361.495	247.103	250.323	369.864	346.166	211.98	614.943	208.123	372.48	811.223	319.7	139.926	533.724	487.256	147.81	28.9707	134.507	247.508	29.1314	124.16	250.858	56.5235	107.271	82.7733	125.388	106.214	48.2844	110.051	50.2829	68.4077
PH_hs_0019597	SLC31A1	solute carrier family 31 (copper transporters), member 1	-1.17177	down	5.66445e-07	1.20968e-05	805.66	747.411	105.476	265.196	104.471	297.213	83.6539	168.409	218.324	271.97	88.251	205.899	85.5952	111.131	101.032	107.917	67.7885	65.1457	60.5659	445.102	65.41	157.787	245.458	161.594	212.846	438.453	386.195	212.476	479.051	405.401	455.456	516.329	457.84	473.409	624.632	648.188	460.897	435.788	461.48	570.545	248.32	355.848	475.434
PH_hs_0003227	SOCS6	suppressor of cytokine signaling 6	-1.15311	down	5.66585e-07	1.20968e-05	24.832	23.1439	12.0544	41.1858	10.0453	40.5752	23.1149	15.4099	24.6801	29.5619	20.2876	18.624	3.76242	12.7737	19.4761	20.0258	11.8927	5.10947	21.4504	48.805	20.2176	16.8133	34.122	13.9506	44.3429	27.6594	26.4682	45.2667	68.288	44.2085	23.3307	61.2764	41.3867	26.3547	53.6494	64.6667	65.8424	66.6395	64.0944	60.1092	31.9806	53.1838	66.6975
PH_hs_0043782	TLE3	transducin-like enhancer of split 3 (E(sp1) homolog, Drosophila)	1.17744	up	5.71178e-07	1.21771e-05	2594.94	2649.29	13936.9	2326.49	12782.7	2620.14	13993.3	9012.61	7426.82	7574.75	11862.1	7800.35	23207.6	14665.4	9039.33	9241.91	25332.7	16312	9949.2	4492.02	9515.37	11888.3	5939.43	12781	6934.24	4523.85	4628.33	6291.14	1252.98	3370.19	3760.3	1234.57	3166.08	3702.35	2801.26	2822.51	3095.53	2975.1	3302.69	3171.01	3735.15	3087.56	2655.07
PH_hs_0003684	SLC11A2	solute carrier family 11 (proton-coupled divalent metal ion transporters), member 2	-1.39147	down	5.72939e-07	1.22057e-05	13.7956	13.614	6.02718	7.03172	3.01359	7.10065	5.50355	3.30213	15.1878	18.7225	5.0719	1.03467	3.76242	12.7737	4.86902	4.45018	4.75709	10.2189	5.04715	19.522	10.7034	6.46667	14.3092	5.81273	18.7225	23.5617	18.0465	18.4762	49.664	17.8715	26.3739	52.2356	16.3822	26.3547	21.0765	48.6902	29.1588	38.5808	28.3847	21.6787	18.8121	34.8112	17.1019
PH_hs_0022802	ZFY	zinc finger protein, Y-linked	2.53216	up	5.80642e-07	1.23159e-05	267.634	266.835	661.986	25.1133	621.805	30.4314	372.04	187.121	464.176	467.078	362.133	172.789	768.475	426.64	303.096	303.725	828.923	456.02	1459.89	35.1396	1364.1	231.507	61.6397	211.584	12.8102	25.6106	31.2806	11.0857	18.624	32.9212	474.729	19.0861	31.04	494.883	13.4123	6.84706	22.5745	18.4136	22.8909	12.8102	296.291	20.3065	21.3774
PH_hs_0000276	UMPS	uridine monophosphate synthetase	-1.19936	down	5.91327e-07	1.25061e-05	375.239	404.337	232.047	217.983	234.056	221.135	326.911	407.262	339.826	391.203	285.04	353.856	253.964	182.663	337.18	291.487	290.182	224.816	267.499	271.356	216.448	327.213	433.679	317.375	486.786	192.591	222.574	417.562	1278.85	830.555	149.114	2318.46	790.658	159.104	772.168	349.961	434.56	535.747	543.887	828.719	333.915	1099.45	1446.82
PH_hs_0023871	SLC44A4	solute carrier family 44, member 4	-1.30829	down	6.0215e-07	1.27166e-05	51.0436	98.0211	89.4032	71.3217	91.4123	83.1791	99.0638	155.2	192.695	177.371	73.0353	196.587	141.091	83.0288	74.2525	85.6659	191.473	97.0798	108.514	77.1119	90.3847	91.8267	133.186	104.629	141.897	123.955	134.747	124.714	658.048	402.579	76.0784	709.199	375.067	70.2792	479.97	91.2941	264.31	156.954	307.653	558.72	114.754	308.466	542.131
PH_hs_0049228	EPS15	epidermal growth factor receptor pathway substrate 15	1.48818	up	6.09624e-07	1.28466e-05	724.267	669.811	1062.79	728.285	978.413	771.942	434.78	62.7404	720.47	612.917	416.91	67.2533	133.566	372.991	422.387	417.204	145.091	424.086	976.624	688.151	938.336	391.88	767.194	487.107	283.794	218.202	160.012	285.457	199.691	130.744	377.349	199.902	111.227	440.221	116.879	292.141	189.062	434.034	216.09	130.072	80.8921	87.028	37.6242
PH_hs_0025033	FCRL5	Fc receptor-like 5	1.2636	up	6.32072e-07	1.32812e-05	2101.06	1885.54	2654.97	4918.18	2558.54	5148.99	1361.58	2881.66	4326.62	4369.25	1432.3	3370.94	2553.75	568.428	5368.09	5887.59	2464.17	431.75	3440.9	7593.09	3561.87	3198.41	7100.67	3344.65	1778.64	3534.26	3670.66	1630.52	441.803	1380.81	1701.11	413.867	1373.52	1852.64	1563.5	2961.73	994.221	2998.78	968.741	1687	1004.57	528.937	1896.6
PH_hs_0035331	SPAG16	sperm associated antigen 16	-1.21116	down	6.32809e-07	1.32872e-05	16.5547	20.4211	11.0498	12.0544	11.0498	8.11503	12.1078	17.6113	11.3908	13.7956	8.11503	24.832	7.52485	15.3284	9.73804	8.90036	9.51418	15.3284	13.8797	5.8566	10.7034	20.6933	9.90638	16.2757	13.7956	17.4152	22.8589	12.0095	10.3467	41.3867	114.625	13.0589	45.6978	102.491	33.5309	34.9961	28.2182	38.5808	31.1316	38.4305	106.288	11.6037	65.8424
PH_hs_0023070	CYFIP2	cytoplasmic FMR1 interacting protein 2	1.05428	up	6.35186e-07	1.33275e-05	11555.2	11211.2	15971	5753.95	14787.7	5867.17	9906.38	10319.1	8367.51	8736.53	9724.85	9858.3	11696.4	15064	14852.9	14630	12614.6	15304.1	7765.05	6119.17	7427	13468.8	5417.69	14721.3	8661.64	10044.5	9231.39	9057.03	1233.32	5850.57	7620.02	1208.45	6195.07	7810.76	7296.32	6405.8	4346.54	5411.83	5126.64	6949.02	5258.93	3252.91	4689.35
PH_hs_0043764	VTCN1	V-set domain containing T cell activation inhibitor 1	-1.46373	down	6.40201e-07	1.34134e-05	339.371	722.905	164.743	353.595	429.939	354.018	455.694	412.766	1305.2	1235.69	277.94	550.443	534.264	404.925	419.953	597.437	693.346	513.501	439.102	564.186	373.431	177.187	1104.01	614.987	1891.96	470.21	478.834	2073.95	3472.34	1765.52	358.076	3095.96	1378.69	288.926	1754.14	1044.56	1351.65	1572.17	1723.22	1916.6	525.799	3450.18	1528.06
PH_hs_0030943	CHRM3	cholinergic receptor, muscarinic 3	-1.51037	down	6.44114e-07	1.34647e-05	28.9707	32.6737	23.1042	17.077	15.068	19.2732	24.2156	15.4099	109.162	98.5397	22.3163	17.5893	12.2279	20.4379	24.3451	27.8136	21.4069	17.8831	32.8065	27.3308	30.9211	28.4533	34.122	20.9258	26.6057	40.9769	38.4992	32.3333	253.493	206.933	24.3451	235.06	180.204	25.3786	124.543	28.149	41.3867	42.0881	49.4443	137.956	45.1491	87.995	154.772
PH_hs_0048353	DGKG	diacylglycerol kinase, gamma 90kDa	1.1291	up	6.49178e-07	1.35386e-05	74.496	81.6842	300.355	38.1722	227.024	29.417	212.437	52.834	88.2789	116.277	222.149	77.6	285.004	152.007	181.371	200.258	230.719	81.7514	128.702	88.8252	114.17	528.973	58.3376	532.446	106.423	69.6607	69.7798	118.248	33.1093	63.0206	85.2078	34.154	65.5289	77.1119	39.279	70.7529	65.8424	61.3785	69.5882	58.1384	68.6642	69.6224	66.6975
PH_hs_0047683	RRAGD	Ras-related GTP binding D	-1.05992	down	6.51479e-07	1.35621e-05	12.416	4.08421	2.00906	6.02718	3.01359	6.08627	6.60426	5.50355	6.64465	5.91238	3.04314	4.13867	3.76242	5.10947	6.08627	2.22509	2.37854	2.55473	7.57073	7.8088	2.37854	3.88	9.90638	2.32509	3.94159	11.2686	8.42171	5.54286	28.9707	8.46545	9.12941	30.1359	6.89778	12.6893	5.74815	12.9333	6.58424	17.5367	13.7345	5.91238	10.3467	8.7028	9.40606
PH_hs_0004493	RGN	regucalcin (senescence marker protein-30)	-1.25879	down	6.52448e-07	1.35726e-05	20.6933	20.4211	11.0498	14.0634	16.0725	14.2013	14.3092	15.4099	44.6141	62.08	15.2157	12.416	8.46545	10.2189	19.4761	23.3634	8.3249	11.4963	12.6179	32.2113	17.8391	27.16	16.5106	27.9011	57.153	34.8304	26.4682	54.5048	145.888	28.2182	55.7908	121.548	30.1778	52.7094	67.0617	75.3176	56.4364	71.0237	57.685	72.9194	67.7236	70.5894	67.5526
PH_hs_0045800	ROR1	receptor tyrosine kinase-like orphan receptor 1	1.25705	up	6.64772e-07	1.37701e-05	23.4524	25.8667	38.1722	29.1314	28.1269	36.5176	22.0142	14.3092	89.2281	118.248	19.2732	20.6933	27.2776	163.503	21.9106	24.476	24.9747	90.693	80.7545	20.4981	103.467	56.9067	15.4099	54.6397	200.036	58.3921	49.3271	195.848	15.52	16.9309	23.3307	18.0816	17.2444	24.4025	13.4123	28.9098	22.5745	25.4282	21.9752	15.7663	15.9903	33.8442	14.5366
PH_hs_0049415	FBLIM1	filamin binding LIM protein 1	-1.26939	down	6.77826e-07	1.40305e-05	2556.32	2319.83	376.699	1731.81	385.74	1821.82	518.434	1604.83	4180.43	4332.79	463.571	1346.1	301.935	471.348	984.759	917.849	328.239	645.07	640.989	2418.78	566.094	1279.11	2925.69	1436.91	2362	1637.03	1514.7	2778.82	3752.74	2242.4	1490.12	3253.68	1856.36	1641.8	2648.94	1787.08	1794.68	2223.66	2152.66	3115.82	3095.53	6592.86	2309.62
PH_hs_0028708	SOX9	SRY (sex determining region Y)-box 9	-1.59566	down	6.90262e-07	1.42374e-05	182.101	174.26	208.942	182.825	218.988	180.559	314.803	214.638	833.429	727.223	285.04	186.24	420.451	284.853	388.304	369.365	516.144	300.181	392.416	330.898	417.434	235.387	405.061	247.622	830.69	223.324	215.355	1044.83	4887.77	941.547	286.055	4001.05	814.8	324.065	1204.24	704.486	925.556	1004.85	1226.95	1207.11	623.622	2412.61	956.853
PH_hs_0048741	SLC16A10	solute carrier family 16, member 10 (aromatic amino acid transporter)	-1.3643	down	7.0944e-07	1.46021e-05	23.4524	29.9509	23.1042	30.1359	19.0861	32.4601	20.9135	17.6113	19.9339	26.6057	17.2444	17.5893	5.64364	12.7737	17.0416	17.8007	7.13563	8.94156	39.1154	33.1874	24.9747	18.1067	33.0213	15.1131	26.6057	16.3908	18.0465	25.8667	206.933	36.6836	35.5033	194.879	37.0756	43.9245	46.9432	90.5333	37.6242	84.1763	36.6254	40.4013	20.6933	60.9196	53.016
PH_hs_0010652	LPCAT1	lysophosphatidylcholine acyltransferase 1	1.07102	up	7.17785e-07	1.47426e-05	1069.16	929.839	1758.93	795.588	1710.72	915.984	1104.01	646.116	651.176	732.15	1202.04	739.787	1025.26	1692.51	752.263	827.733	913.361	1329.74	811.33	974.148	761.134	1299.8	551.455	1584.55	939.083	1531.51	1414.85	924.733	223.488	472.184	1304.49	202.915	575.102	1498.31	480.928	1528.42	633.969	1348.57	639.113	481.859	708.276	259.15	369.402
PH_hs_0024451	EIF3C|EIF3CL	eukaryotic translation initiation factor 3, subunit C|eukaryotic translation initiation factor 3, subunit C-like	-1.01521	down	7.45031e-07	1.51953e-05	97.9484	99.3825	34.154	28.1269	26.1178	31.4457	44.0284	67.1433	80.685	92.6273	40.5752	74.496	54.5552	30.6568	77.9043	57.8523	52.328	34.4889	35.3301	56.6138	26.164	76.3067	42.9277	111.604	79.8171	109.613	75.7953	76.6762	216.245	107.229	77.0928	223.006	143.129	95.6579	166.696	116.4	48.9115	113.112	92.4791	110.364	86.5358	169.221	167.599
PH_hs_0032944	FCGR3A|FCGR3B	Fc fragment of IgG, low affinity IIIa, receptor (CD16a)|Fc fragment of IgG, low affinity IIIb, receptor (CD16b)	-1.82081	down	7.46519e-07	1.5215e-05	302.123	303.593	10.0453	68.3081	12.0544	68.9778	24.2156	22.0142	30.3755	34.4889	21.302	17.5893	12.2279	16.6058	21.9106	21.1384	13.082	15.3284	15.1415	307.472	15.4605	40.0933	321.407	37.2015	35.4743	52.2455	54.1395	30.4857	92.0853	383.767	279.969	94.4259	360.409	286.974	55.5654	117.161	92.1794	99.0825	91.5634	68.9778	76.1891	57.0517	217.195
PH_hs_0037804	TTTY15	testis-specific transcript, Y-linked 15 (non-protein coding)	1.1414	up	7.64514e-07	1.55221e-05	30.3502	25.8667	33.1495	10.0453	29.1314	7.10065	23.1149	20.9135	19.9339	22.6641	28.4026	15.52	24.4558	31.9342	27.9969	27.8136	24.9747	34.4889	27.7593	9.76101	30.9211	25.8667	12.1078	31.3888	8.86857	11.2686	15.6403	4.61905	10.3467	6.58424	36.5176	9.04078	9.48444	37.0918	4.79012	6.84706	3.76242	7.89153	12.8189	7.88317	11.2873	7.73583	4.27548
PH_hs_0004999	CD79B	CD79b molecule, immunoglobulin-associated beta	1.45584	up	7.93442e-07	1.60481e-05	25298.3	24690.4	44970.8	35086.2	45150.6	35268.9	28526	33959.1	14196.8	16629.6	30593.7	35807.7	32260	44575	40229.1	43995.6	32115.1	40846.3	29326.5	17235	28140.6	41669.9	11808.4	41280.9	20918	22291.4	21750.9	21322.4	1450.6	12457.4	20535.1	1371.18	13675.7	20821.2	20081.2	16170.5	17983.4	14067.1	20003.9	19106.8	17497.2	6664.41	14005.6
PH_hs_0004931	TLR9	toll-like receptor 9	1.25003	up	8.16327e-07	1.64653e-05	184.86	185.151	519.342	83.3761	516.329	91.2941	323.608	203.631	192.695	232.554	340.831	228.661	696.989	671.895	402.911	466.156	658.857	456.02	287.688	255.738	278.29	936.373	138.689	804.482	198.065	192.591	188.887	196.771	38.2827	158.022	147.085	39.1767	173.307	163.985	137.956	229.757	131.685	167.476	154.742	137.956	107.229	83.1601	182.136
PH_hs_0033102	SORT1	sortilin 1	-1.24682	down	8.42379e-07	1.68515e-05	595.968	509.165	138.625	369.667	110.498	416.91	217.94	147.495	482.212	477.917	191.718	168.651	116.635	120.072	171.633	171.332	122.495	118.795	203.148	563.21	216.448	188.827	668.13	161.594	288.721	239.715	203.324	366.752	1535.45	710.158	232.293	1435.47	629.422	249.882	787.496	323.333	535.205	395.453	583.259	798.171	460.897	818.063	690.063
PH_hs_0004722	CAPG	capping protein (actin filament), gelsolin-like	1.02536	up	8.43017e-07	1.68523e-05	11733.1	11872.8	7235.64	3492.75	6422.97	3594.96	5007.13	4935.58	3893.76	5112.24	4713.82	5848.97	4874.22	6734.27	6525.7	7507.45	4949.75	4818.23	3612.5	5668.22	3959.09	5944.16	5420.99	5742.98	3780.97	5672.23	6286.2	3878.15	845.323	2718.35	3176.02	819.697	2711.69	3159.64	3002.45	2382.02	2063.69	2373.6	2235.98	3161.15	3230.04	1665.14	3574.3
PH_hs_0026408	EIF1AY	eukaryotic translation initiation factor 1A, Y-linked	2.05432	up	8.63542e-07	1.71895e-05	1659.61	1727.62	3936.76	139.63	3648.46	129.841	2048.42	1476.05	1377.34	1536.23	1938.48	1647.19	3040.98	5011.11	2243.4	2388.63	3266.93	4134.83	1000.6	125.917	974.014	1583.04	179.416	1379.94	200.036	150.59	166.028	180.143	152.096	158.022	1893.85	139.63	172.444	1921.94	169.57	94.3373	127.922	107.851	146.501	172.444	874.764	289.126	237.717
PH_hs_0004589	LGALS3BP	lectin, galactoside-binding, soluble, 3 binding protein	-1.029	down	8.64996e-07	1.71895e-05	1827.91	1767.1	488.202	666.004	368.663	894.682	803.518	673.634	1418.16	2053.57	743.54	926.027	361.193	590.143	500.292	605.224	318.725	320.619	348.254	1547.12	378.189	1182.11	683.54	1476.43	1638.71	2587.69	2271.45	1576.02	1902.75	1632.89	1499.25	1804.14	1573.56	1708.18	1949.58	2303.66	1491.8	1556.38	1469.59	2124.52	2353.4	3483.06	1613.57
PH_hs_0049054	STEAP4	STEAP family member 4	-1.726	down	8.7707e-07	1.73901e-05	40.0071	38.1193	9.04078	123.557	13.0589	132.884	20.9135	14.3092	123.401	122.189	17.2444	17.5893	4.70303	11.4963	26.7796	28.9262	5.94636	10.2189	40.3772	240.121	46.3816	36.2133	151.898	40.6891	84.7441	156.737	117.904	85.9143	246.251	117.576	179.545	246.11	118.124	195.22	67.0617	233.561	123.219	216.579	138.261	66.0216	110.992	266.886	75.2485
PH_hs_0001069	FAM46A	family with sequence similarity 46, member A	-1.38329	down	8.80808e-07	1.74287e-05	379.378	363.495	430.944	374.69	427.93	374.306	635.109	705.555	2416.75	2117.62	513.276	640.459	541.789	803.463	1300.03	1241.6	620.8	1069.16	1198.7	630.561	1083.43	501.813	877.265	553.372	684.851	644.362	664.112	805.562	8660.16	2141.76	645.145	7371.25	1834.81	615.919	2066.46	1580.15	1911.31	2399.9	2221.33	2284.15	1462.64	2655.32	1835.89
PH_hs_0004671	KIT	v-kit Hardy-Zuckerman 4 feline sarcoma viral oncogene homolog	-1.55411	down	9.04852e-07	1.78439e-05	252.459	242.33	356.608	896.041	355.604	874.395	631.807	167.308	1691.54	1408.13	602.541	160.373	149.556	330.838	512.464	476.169	187.905	388.319	646.036	923.391	626.746	1028.2	749.583	1156.73	1765.83	966.03	822.921	1905.82	7881.06	2359.04	1243.63	6524.43	1921.03	1418.27	1519.43	2189.54	2451.22	2861.12	3142.46	1689.96	846.545	2125.42	1191.15
PH_hs_0022834	GUCY2C	guanylate cyclase 2C (heat stable enterotoxin receptor)	1.37906	up	9.41592e-07	1.84595e-05	11.0364	17.6982	122.553	10.0453	111.503	12.1725	104.567	19.8128	27.5278	32.5181	99.4091	23.7973	99.7042	205.656	64.5145	67.8652	89.1954	116.24	117.346	17.5698	103.467	120.28	9.90638	110.442	43.3575	23.5617	22.8589	48.0381	10.3467	16.9309	34.4889	10.0453	18.1067	39.044	15.3284	24.3451	24.4558	19.2904	26.5534	19.7079	20.6933	15.4717	17.957
PH_hs_0023101	BOC	Boc homolog (mouse)	-1.29821	down	9.4176e-07	1.84595e-05	647.012	656.197	362.636	644.909	341.54	576.167	288.386	458.996	1720.01	1815.1	299.242	434.56	147.675	163.503	339.614	335.989	165.309	173.722	542.569	861.897	440.031	359.547	1078.7	297.612	562.662	1148.38	1260.85	564.448	2247.3	982.933	510.233	2115.54	1116.58	539.784	582.479	575.914	500.402	506.811	585.09	606.019	1403.38	2132.19	837.995
PH_hs_0024038	TSPAN13	tetraspanin 13	-1.3309	down	9.43782e-07	1.84687e-05	532.508	498.274	528.383	4763.48	530.392	5186.52	1046.77	2350.01	1842.47	2284.15	886.567	2605.29	634.909	384.487	3885.48	3612.43	642.207	329.56	981.672	1529.55	1083.43	1660.64	795.813	1646.17	3746.48	3039.46	3012.56	3825.5	3980.36	4434.02	3212.54	3790.09	3888.62	3594.98	6031.72	2885.66	2708.95	3343.38	2944.68	6539.09	2772.91	2852.59	7012.65
PH_hs_0011491	CDH1	cadherin 1, type 1, E-cadherin (epithelial)	-1.75665	down	9.44125e-07	1.84687e-05	89.6711	88.4912	1315.94	321.45	1257.67	327.644	2167.3	1929.54	2401.57	2266.41	2049.05	1782.73	1319.67	620.8	1712.68	1706.64	1383.12	611.858	917.32	907.774	890.765	1523.55	966.423	1522.94	3243.93	1381.95	1310.18	3276.75	10100.4	3406.88	1148.28	9504.87	3241.09	1239.65	5249.98	3563.51	4405.8	3418.78	4477.45	5543.84	2183.15	6583.19	4160.04
PH_hs_0042420	PRADC1	protease-associated domain containing 1	-1.26552	down	9.62823e-07	1.87857e-05	780.828	936.646	400.808	754.403	406.835	713.108	277.379	3343.95	1217.87	1079.01	255.624	2974.67	386.589	310.4	545.33	511.771	461.438	385.765	312.924	687.175	247.369	354.373	960.919	512.683	529.158	2370.51	2504.86	480.381	1476.47	1806.9	1074.23	1511.82	1744.28	1201.58	739.595	760.024	765.653	1314.38	1031.92	857.295	1027.14	2472.56	2834.64
PH_hs_0033045	IGJ	immunoglobulin J polypeptide, linker protein for immunoglobulin alpha and mu polypeptides	-1.27279	down	9.6291e-07	1.87857e-05	437.319	437.011	3837.31	727.28	2862.91	1070.17	945.509	483.211	1409.61	1650.54	932.214	738.752	2549.98	2778.27	349.352	390.503	2165.66	1456.2	2676.25	3205.51	2751.98	527.68	2022	701.016	2715.75	910.712	885.482	2049.01	5841.73	2978.9	2697.23	5887.56	3035.02	2557.38	2118.19	7267.01	4447.19	5344.32	3941.81	2242.76	2398.55	6103.57	3764.99
PH_hs_0030876	LCN1	lipocalin 1	-3.75334	down	9.66407e-07	1.88414e-05	142.094	126.611	149.675	2954.32	147.666	3223.7	9499.12	236.652	61865.5	64234.1	9240.99	213.141	177.775	282.298	25478.4	22341	200.987	327.006	1620.14	8454.98	1447.34	1929.65	10309.2	1949.59	32730	4618.1	4533.28	33379.1	67451	61323.8	13209.2	65486.4	56213.4	14350.6	62447.9	49601.6	61304.9	57168.8	59688.4	64226.2	61324.7	62837.1	55740.3
PH_hs_0017434	CALHM3	calcium homeostasis modulator 3	1.65796	up	9.69328e-07	1.88857e-05	24.832	24.5053	110.498	253.142	101.458	260.695	51.7333	15.4099	12.3401	12.8102	42.6039	13.4507	76.1891	39.5984	17.0416	15.5756	84.4383	12.7737	40.3772	99.5623	35.6782	42.68	123.279	33.7139	30.5473	14.3419	13.2341	32.3333	5.17333	9.40606	5.0719	6.02718	9.48444	10.7371	13.4123	8.36863	2.82182	8.76836	9.15634	12.8102	18.8121	7.73583	10.2612
PH_hs_0002159	EFS	embryonal Fyn-associated substrate	-1.03582	down	9.92049e-07	1.92641e-05	1081.57	1095.93	858.874	643.904	787.552	692.821	1178.86	1041.27	2659.76	2799.51	1229.43	1145.38	777.881	776.639	962.849	975.702	833.68	707.661	932.462	1431.94	863.411	1061.83	1671.98	1028.85	1961.93	1430.09	1591.7	1733.07	5571.68	1949.88	1306.52	5398.35	1887.4	1288.45	1990.78	1303.98	1163.53	1529.2	1635.32	2138.31	2869.79	4206.35	1466.49
PH_hs_0003919	MYO10	myosin X	-1.42184	down	1.00575e-06	1.94525e-05	477.326	437.011	96.435	676.049	96.435	744.554	173.912	143.092	1249.19	1190.36	151.142	152.096	140.15	158.393	276.317	297.049	141.523	148.174	456.767	708.649	506.63	221.16	637.311	209.258	634.596	767.292	666.518	618.029	2593.91	870.061	544.722	2374.71	776.862	587.613	1057.66	611.671	839.021	657.627	958.669	966.674	1286.75	1461.1	819.182
PH_hs_0016484	SELENBP1	selenium binding protein 1	-1.16544	down	1.04881e-06	2.01384e-05	1251.26	1424.03	233.051	393.776	199.902	404.737	499.722	397.356	822.987	1063.24	513.276	474.912	165.547	191.605	275.1	282.586	161.741	150.729	485.789	874.586	459.059	389.293	916.891	315.05	597.15	473.283	555.833	567.219	1881.02	1041.25	767.885	1987.97	989.831	723.291	878.509	600.259	548.373	533.993	601.572	808.025	1716.61	2002.61	919.229
PH_hs_0000559	GPM6B	glycoprotein M6B	-1.36928	down	1.08667e-06	2.07562e-05	70.3573	68.0702	30.1359	81.367	27.1223	80.1359	59.4383	41.827	280.024	271.97	58.834	37.248	20.6933	37.0436	79.1216	68.9778	21.4069	30.6568	59.3041	304.543	53.5172	50.44	198.128	52.3146	404.013	139.321	122.716	415.714	361.099	146.735	214.034	353.595	129.333	249.882	149.452	245.733	275.598	249.021	295.75	152.737	209.755	330.707	177.005
PH_hs_0026038	OTX1	orthodenticle homeobox 1	-1.10195	down	1.11324e-06	2.11531e-05	22.0729	28.5895	20.0906	15.068	16.0725	13.1869	17.6113	22.0142	26.5786	32.5181	18.2588	22.7627	15.9903	21.7152	19.4761	18.9133	14.2713	22.9926	17.665	15.6176	15.4605	20.6933	19.8128	19.7633	33.5035	14.3419	15.6403	27.7143	171.755	51.7333	13.1869	182.825	47.4222	12.6893	31.6148	31.9529	25.3964	29.8124	27.469	38.4305	40.4461	65.7545	62.422
PH_hs_0046287	ALDH1L2	aldehyde dehydrogenase 1 family, member L2	-1.23435	down	1.12938e-06	2.14039e-05	55.1822	47.6491	34.154	165.748	37.1676	154.186	35.2227	72.6468	90.1774	95.5835	38.5464	68.288	40.4461	58.7589	53.5592	48.952	38.0567	43.4305	122.393	113.228	103.467	28.4533	58.3376	41.8517	70.9486	307.327	245.433	71.1333	256.597	190.002	228.235	260.173	275.911	281.117	133.165	507.443	189.062	349.858	224.33	100.51	58.3176	199.197	330.922
PH_hs_0001723	LRIG3	leucine-rich repeats and immunoglobulin-like domains 3	-1.54346	down	1.15198e-06	2.17447e-05	19.3138	21.7825	25.1133	37.1676	24.1087	43.6183	40.7262	19.8128	65.4972	80.8025	45.6471	18.624	11.2873	19.1605	37.7349	38.9391	10.7034	14.051	30.2829	82.9686	29.7318	21.9867	55.0355	24.4135	118.248	50.1967	40.9054	126.562	288.672	85.5952	63.9059	301.359	91.3956	83.9447	120.711	147.592	165.547	135.91	162.067	114.306	60.1988	192.429	118.003
PH_hs_0002495	EXPH5	exophilin 5	-1.6995	down	1.15703e-06	2.18146e-05	31.7298	31.3123	97.4395	45.2039	80.3625	45.6471	97.9631	30.8199	339.826	355.728	71.0065	26.9013	40.4461	56.2041	68.1663	65.6401	45.1923	56.2041	56.7805	92.7296	54.7065	41.3867	100.165	34.8764	86.7149	49.1723	40.9054	99.7714	1233.32	187.181	92.3085	1150.19	171.582	99.5623	267.289	197.043	317.925	227.977	382.735	276.897	104.407	288.159	110.307
PH_hs_0037453	AGFG2	ArfGAP with FG repeats 2	-1.58445	down	1.16073e-06	2.18703e-05	19.3138	20.4211	17.077	6.02718	14.0634	14.2013	16.5106	15.4099	192.695	161.605	12.1725	17.5893	23.5152	20.4379	10.9553	6.67527	28.5425	24.27	16.4033	26.3547	13.082	27.16	34.122	29.0637	28.5765	20.4884	13.2341	36.9524	283.499	71.4861	16.2301	251.133	57.7689	20.4981	72.8099	48.6902	41.3867	93.8215	54.9381	97.5543	64.9018	83.1601	63.2771
PH_hs_0030863	POU2F2	POU class 2 homeobox 2	1.20917	up	1.16351e-06	2.19085e-05	100.708	85.7684	83.3761	42.1903	84.3806	44.6327	100.165	79.2511	39.8679	38.4305	84.1935	80.704	96.8824	99.6346	116.856	120.155	88.0061	77.9193	90.8488	46.8528	102.277	100.88	48.4312	96.4914	48.2844	44.0502	39.7023	48.9619	6.208	42.3273	35.5033	7.03172	41.3867	40.0201	48.8593	51.7333	39.5055	55.2407	43.9504	51.2406	42.3273	9.66978	63.2771
PH_hs_0048153	RAB15	RAB15, member RAS oncogene family	-1.12859	down	1.18017e-06	2.21223e-05	1716.17	1547.92	509.297	4170.81	462.084	4949.16	517.333	755.086	896.078	1494.85	487.916	1050.19	356.49	447.078	578.196	587.424	300.886	315.509	256.143	712.553	265.208	813.507	645.016	712.641	1187.4	795.976	824.124	1124.28	2036.22	2156.81	1666.62	2677.07	2004.67	1522.72	2121.07	1377.78	1095.81	1401.18	1182.08	2206.3	1668.64	2274.33	1523.78
PH_hs_0046358	COL28A1	collagen, type XXVIII, alpha 1	-1.62757	down	1.2002e-06	2.24401e-05	13.7956	21.7825	16.0725	18.0816	17.077	18.2588	19.8128	20.9135	46.5125	46.3136	16.2301	17.5893	15.0497	25.5473	23.1278	18.9133	20.2176	25.5473	20.1886	53.6855	21.4069	20.6933	60.539	20.9258	123.175	23.5617	19.2496	146.886	676.672	44.2085	20.2876	592.673	36.2133	23.4264	52.6914	105.749	73.3673	183.259	88.8165	61.0946	69.6049	163.419	74.3934
PH_hs_0022432	IL2RA	interleukin 2 receptor, alpha	1.13102	up	1.2168e-06	2.27001e-05	3526.14	3554.62	3310.93	5122.1	3106.01	5192.61	2884.96	2784.79	1496.94	1597.33	2664.77	2544.25	1088.28	2526.63	4808.16	4432.38	1216.63	2674.8	3182.23	1356.78	2989.83	3560.55	1832.68	3434.16	1950.1	1662.64	1727.65	1937.23	389.035	1684.63	1207.11	365.649	1552	1253.31	1713.91	1457.66	1069.47	1476.59	1151.87	1830.87	769.416	500.895	2027.43
PH_hs_0026302	GPR144	G protein-coupled receptor 144	-1.91892	down	1.22909e-06	2.28777e-05	68.9778	68.0702	60.2718	39.1767	57.2583	35.5033	92.4596	67.1433	587.577	699.632	88.251	64.1493	72.4267	53.6494	73.0353	64.5276	74.9241	52.372	60.5659	183.507	51.1387	56.9067	190.423	54.6397	168.503	70.6851	62.5612	142.267	1324.37	206.933	75.064	1226.53	201.76	88.8252	128.375	39.5608	225.745	37.704	336.953	131.058	221.042	2246.29	452.346
PH_hs_0012342	MFSD6L	major facilitator superfamily domain containing 6-like	-1.50392	down	1.2597e-06	2.32988e-05	57.9413	63.986	94.4259	39.1767	85.3851	36.5176	38.5248	36.3234	507.841	467.078	34.4889	36.2133	203.171	118.795	76.6871	74.5405	223.583	160.948	58.0423	80.0403	53.5172	76.3067	105.668	87.191	173.43	58.3921	54.1395	172.752	683.915	218.221	56.8052	605.732	181.929	70.2792	293.156	139.224	203.171	202.549	226.162	334.05	250.201	512.498	193.252
PH_hs_0045113	TTN	titin	1.53298	up	1.27531e-06	2.3528e-05	44.1458	43.5649	39.1767	130.589	39.1767	151.142	35.2227	16.5106	28.4771	38.4305	32.4601	14.4853	31.04	42.1531	32.8659	32.2638	29.7318	29.3794	105.99	746.717	104.656	29.7467	711.058	30.2262	14.781	16.3908	21.6558	11.0857	14.4853	40.4461	30.4314	10.0453	38.8	24.4025	8.62222	18.2588	11.2873	14.9062	17.3971	9.85397	12.2279	13.5377	5.98568
PH_hs_0032752	FAM150B	family with sequence similarity 150, member B	-1.18569	down	1.31695e-06	2.41892e-05	13.7956	17.6982	21.0951	8.03625	14.0634	10.1438	19.8128	30.8199	23.7309	25.6203	16.2301	32.0747	10.3467	8.94156	23.1278	20.0258	14.2713	11.4963	22.7122	33.1874	22.5962	15.52	29.7191	13.9506	56.1676	17.4152	20.4527	61.8952	38.2827	29.1588	17.2444	36.1631	25.8667	18.5459	50.7753	41.8431	72.4267	49.1028	81.4914	46.3136	42.3273	70.5894	56.4364
PH_hs_0026809	ACSM3	acyl-CoA synthetase medium-chain family member 3	-1.14667	down	1.32041e-06	2.42374e-05	115.883	103.467	77.3489	46.2084	77.3489	63.9059	101.265	111.172	230.664	251.276	97.3804	107.605	63.0206	143.065	110.77	106.804	63.0314	121.35	151.415	150.319	134.388	80.1867	145.294	63.9401	137.956	94.2469	120.31	133.029	492.501	146.735	108.539	452.039	147.44	121.036	115.921	137.702	147.675	152.569	197.777	129.087	126.982	930.233	297.574
PH_hs_0032002	STARD9	StAR-related lipid transfer (START) domain containing 9	-1.09993	down	1.32682e-06	2.43398e-05	19.3138	36.7579	23.1042	21.0951	25.1133	25.3595	28.6184	33.0213	67.3957	59.1238	26.3739	30.0053	26.337	20.4379	27.9969	27.8136	38.0567	29.3794	31.5447	33.1874	27.3533	31.04	40.7262	40.6891	49.2698	31.7571	27.6713	44.3429	282.464	80.8921	21.302	298.346	64.6667	25.3786	87.1802	47.1686	46.0897	78.0384	68.6726	119.233	48.9115	98.6318	115.438
PH_hs_0026253	EIF2C2	eukaryotic translation initiation factor 2C, 2	-1.19196	down	1.34603e-06	2.45995e-05	195.897	153.839	165.748	78.3534	169.766	98.3948	96.8624	217.94	119.604	117.262	99.4091	229.696	82.7733	56.2041	146.071	152.419	83.249	52.372	80.7545	221.575	80.8705	256.08	94.661	332.488	509.45	496.845	353.712	600.476	155.2	288.766	404.737	129.584	246.596	495.859	447.398	372.024	285.004	418.251	328.713	491.713	460.897	391.626	453.201
PH_hs_0000656	GPR56	G protein-coupled receptor 56	-1.14278	down	1.34917e-06	2.4626e-05	383.516	385.277	68.3081	195.883	66.299	194.761	84.7546	130.984	333.182	382.334	69.9921	127.264	79.0109	66.423	148.505	151.306	84.4383	66.423	112.299	269.404	122.495	179.773	258.667	167.407	217.773	170.054	168.434	232.8	577.344	280.301	97.3804	548.474	257.804	108.347	415.783	184.11	193.765	185.012	232.571	394.159	464.659	731.035	339.473
PH_hs_0047559	ITGB8	integrin, beta 8	-1.57254	down	1.36925e-06	2.48991e-05	4.13867	5.44561	6.02718	11.0498	7.03172	11.1582	7.70496	6.60426	23.7309	27.5911	7.10065	9.312	6.58424	8.94156	6.08627	6.67527	5.94636	5.10947	15.1415	14.6415	10.7034	5.17333	18.7121	5.81273	21.6787	16.3908	16.8434	21.2476	178.997	21.6339	27.3882	208.942	19.8311	21.4742	18.2025	91.2941	26.337	147.308	25.6378	20.6933	28.2182	24.1745	11.1163
PH_hs_0048798	OSBPL1A	oxysterol binding protein-like 1A	-1.24347	down	1.46057e-06	2.62974e-05	677.362	627.607	141.639	401.812	143.648	454.442	257.566	191.523	584.729	593.209	165.344	168.651	158.022	136.678	210.585	198.033	172.444	154.561	258.667	708.649	260.451	138.387	906.984	155.781	364.597	346.255	335.665	327.029	1818.94	614.216	421.982	1671.54	611.316	442.174	608.346	554.612	556.839	532.24	594.247	653.318	349.905	1068.51	578.9
PH_hs_0045070	AKT3	v-akt murine thymoma viral oncogene homolog 3 (protein kinase B, gamma)	-1.7495	down	1.47904e-06	2.65645e-05	1.37956	0	0	2.00906	-1.00453	1.01438	0	-1.10071	0.949235	0	0	-2.06933	1.88121	-1.27737	-1.21725	-1.11254	2.37854	1.27737	1.26179	0.976101	1.18927	-1.29333	-2.20142	-1.16255	-1.97079	0	0	0	0	-0.940606	0	-1.00453	-0.862222	-1.9522	-0.958025	-1.52157	0	-0.876836	-2.7469	0	-1.88121	-0.966978	0
PH_hs_0044325	LNX1	ligand of numb-protein X 1, E3 ubiquitin protein ligase	-1.09253	down	1.49896e-06	2.68562e-05	34.4889	31.3123	30.1359	28.1269	23.1042	27.3882	37.4241	33.0213	38.9187	48.2844	38.5464	45.5253	23.5152	21.7152	32.8659	31.1513	24.9747	22.9926	41.639	71.2553	33.2996	37.5067	68.244	37.2015	67.9924	33.8059	39.7023	60.0476	224.523	69.6049	32.4601	244.101	70.7022	34.1635	69.9358	87.4902	62.08	83.2994	62.2631	82.7733	67.7236	99.5987	74.3934
PH_hs_0048544	DSC2	desmocollin 2	-1.05506	down	1.52773e-06	2.72378e-05	1579.59	1463.51	810.656	1177.31	795.588	1230.44	628.505	990.638	1305.2	1602.26	626.886	1115.37	1172	1172.62	798.519	904.499	1224.95	871.164	980.41	1963.91	1104.83	566.48	2022	503.383	966.674	1272.33	1351.08	917.343	6798.79	2086.26	1311.59	6812.73	2103.82	1421.2	1730.19	2722.85	2273.44	2320.11	2331.2	1709.66	1204.92	2835.18	1382.69
PH_hs_0038333	CD3D	CD3d molecule, delta (CD3-TCR complex)	-1.67527	down	1.54621e-06	2.75002e-05	1638.91	1467.59	1112.02	833.761	1055.76	1131.03	1349.47	2664.82	1971.56	2061.45	1218.27	2364.21	846.545	903.098	1422.97	1348.4	838.437	843.062	1183.56	1143.99	1154.78	1445.95	1558.6	1120.7	1082.95	1231.36	1336.65	1193.56	33805.7	6234.34	1135.09	30528.7	5924.33	1100.07	5360.15	1420.38	1503.09	1658.97	2521.66	5321.14	2471.91	3088.53	9440.26
PH_hs_0038045	NA	NA	1.26088	up	1.57825e-06	2.80187e-05	150.372	147.032	138.625	177.802	109.494	188.674	287.285	60.539	152.827	189.196	253.595	57.9413	267.132	364.049	142.419	127.943	287.804	301.458	566.543	149.343	641.018	150.027	206.933	138.343	67.007	63.5142	80.6077	55.4286	124.16	54.5552	62.8915	121.548	46.56	60.5182	42.1531	165.851	62.08	206.933	73.2507	47.299	47.9709	43.514	35.9141
PH_hs_0048422	FAM84B	family with sequence similarity 84, member B	-1.29537	down	1.5952e-06	2.8268e-05	23.4524	23.1439	25.1133	30.1359	24.1087	34.4889	38.5248	26.417	94.9235	82.7733	33.4745	30.0053	15.0497	28.1021	25.5624	24.476	16.6498	33.2115	26.4976	40.0201	29.7318	19.4	52.834	24.4135	66.0216	54.2944	40.9054	67.4381	380.757	58.3176	76.0784	330.491	62.08	80.0403	60.3556	152.918	74.3079	174.49	85.154	67.9924	50.7927	83.1601	52.1609
PH_hs_0027536	SAA2	serum amyloid A2	-2.5914	down	1.66096e-06	2.92381e-05	100.708	89.8526	12.0544	20.0906	7.03172	16.2301	26.417	19.8128	231.613	229.597	22.3163	20.6933	6.58424	10.2189	30.4314	28.9262	5.94636	5.10947	5.04715	227.431	9.51418	18.1067	157.401	24.4135	472.99	956.811	860.217	475.762	1235.39	130.744	386.478	1208.45	127.609	470.48	639.002	111.075	208.815	114.866	200.524	696.676	269.013	1695.11	387.359
PH_hs_0042466	IL18	interleukin 18 (interferon-gamma-inducing factor)	1.37665	up	1.66704e-06	2.93098e-05	211.072	178.344	97.4395	241.087	97.4395	217.077	114.474	173.912	131.944	97.5543	125.783	162.443	124.16	97.0798	243.451	196.92	148.659	123.905	98.4195	212.79	102.277	65.96	235.552	95.3288	162.59	336.011	162.419	311.324	14.4853	79.9515	127.812	9.04078	54.32	191.316	67.0617	147.592	94.0606	286.725	115.37	79.8171	64.9018	26.1084	74.3934
PH_hs_0009847	CLDN8	claudin 8	-1.06059	down	1.6713e-06	2.93579e-05	11.0364	14.9754	17.077	8.03625	10.0453	16.2301	16.5106	18.7121	17.0862	19.7079	16.2301	11.3813	11.2873	12.7737	9.73804	12.238	8.3249	15.3284	11.3561	14.6415	10.7034	15.52	16.5106	13.9506	29.5619	11.2686	13.2341	25.8667	126.229	24.4558	14.2013	133.603	25.8667	14.6415	22.0346	75.3176	31.04	56.9943	28.3847	27.5911	15.0497	43.514	21.3774
PH_hs_0031369	CSRP3	cysteine and glycine-rich protein 3 (cardiac LIM protein)	1.01261	up	1.6729e-06	2.93598e-05	86.912	83.0456	86.3896	69.3126	110.498	74.0497	41.827	61.6397	37.0202	42.3721	41.5895	60.0107	26.337	72.8099	40.1694	48.952	32.1103	61.3136	73.1837	111.275	45.1923	46.56	100.165	37.2015	21.6787	34.8304	45.7178	20.3238	36.2133	42.3273	51.7333	30.1359	37.9378	51.7333	36.4049	13.6941	12.2279	25.4282	27.469	27.5911	31.04	25.1414	14.5366
PH_hs_0029138	DOK3	docking protein 3	1.00034	up	1.68703e-06	2.95822e-05	126.919	93.9368	46.2084	23.1042	47.2129	25.3595	48.4312	49.5319	40.8171	33.5035	39.5608	40.352	63.0206	70.2551	90.0769	81.2158	77.3027	72.8099	41.639	88.8252	35.6782	69.84	101.265	74.403	31.5327	54.2944	44.5147	36.9524	10.3467	36.6836	36.5176	8.03625	30.1778	40.9962	29.6988	25.8667	22.5745	35.0734	27.469	34.4889	25.3964	18.3726	35.059
PH_hs_0005002	MUC1	mucin 1, cell surface associated	-1.05321	down	1.71011e-06	2.98691e-05	173.824	185.151	104.471	242.092	100.453	256.638	111.172	195.926	507.841	621.785	118.682	214.176	103.467	160.948	110.77	124.605	105.845	135.401	201.886	218.647	195.041	109.933	201.43	97.6539	234.524	240.739	228.589	222.638	331.093	223.864	149.114	378.708	242.284	148.367	593.017	200.847	221.983	163.968	260.956	551.822	382.827	1434.03	297.574
PH_hs_0003334	MANEA	mannosidase, endo-alpha	-1.22484	down	1.75505e-06	3.04597e-05	75.8755	87.1298	108.489	167.757	123.557	164.329	56.1362	81.4525	334.131	306.458	56.8052	75.5307	79.0109	74.0872	70.6008	66.7527	103.467	98.3572	201.886	235.24	165.309	42.68	305.997	52.3146	118.248	177.225	153.997	123.79	698.4	275.598	162.301	582.628	229.351	207.909	422.489	392.565	262.429	572.574	345.194	465.107	105.348	296.862	217.195
PH_hs_0027843	FAM20C	family with sequence similarity 20, member C	-1.19278	down	1.77262e-06	3.06855e-05	998.798	1056.45	115.521	473.134	106.48	514.29	254.264	298.292	411.968	528.173	241.422	327.989	40.4461	154.561	146.071	157.981	46.3816	98.3572	100.943	455.839	90.3847	235.387	418.27	312.725	349.816	426.16	476.428	337.19	361.099	574.71	590.369	319.441	629.422	612.015	596.849	466.361	484.412	280.588	457.817	576.457	663.127	934.101	401.895
PH_hs_0022882	PION	pigeon homolog (Drosophila)	1.46102	up	1.78093e-06	3.0811e-05	121.401	117.081	208.942	126.571	198.897	137.956	550.355	55.0355	175.609	202.992	504.146	49.664	317.925	265.692	114.422	112.367	335.375	272.079	863.063	348.468	737.349	129.333	417.169	151.131	105.437	70.6851	61.3581	109.01	93.12	51.7333	80.1359	104.471	54.32	86.873	57.4815	252.58	128.863	166.599	147.417	52.226	23.5152	49.3159	57.2915
PH_hs_0004564	QPCT	glutaminyl-peptide cyclotransferase	-1.14227	down	1.84574e-06	3.18191e-05	482.844	449.263	138.625	1599.21	136.616	1669.67	225.645	453.492	307.552	338.977	197.804	493.536	75.2485	459.852	279.969	319.3	79.6812	424.086	275.07	454.863	294.939	192.707	577.872	189.495	529.158	430.257	483.647	459.133	396.277	765.653	756.727	435.966	688.053	765.263	956.109	979.129	914.269	1157.42	1041.08	982.441	761.891	453.513	1389.53
PH_hs_0049026	ZNF276	zinc finger protein 276	1.08222	up	1.84739e-06	3.18288e-05	286.948	257.305	669.018	153.693	805.634	121.725	1067.69	303.796	554.354	471.02	910.912	258.667	626.444	601.64	736.439	574.073	809.894	812.405	286.426	414.843	306.832	647.96	471.104	820.758	471.02	531.675	404.242	631.886	126.229	255.845	246.494	91.4123	168.133	316.257	215.556	181.827	292.528	285.849	429.432	248.32	326.39	209.834	154.772
PH_hs_0034344	PRH1	proline-rich protein HaeIII subfamily 1	-1.8186	down	1.85668e-06	3.19676e-05	41.3867	43.5649	52.2356	22.0997	55.2492	26.3739	30.8199	28.6184	93.0251	113.321	32.4601	31.04	20.6933	49.8173	36.5176	38.9391	27.3533	31.9342	30.2829	24.4025	33.2996	40.0933	26.417	31.3888	46.3136	35.8548	45.7178	44.3429	554.581	227.627	58.834	554.501	274.187	55.6377	123.585	136.941	137.328	138.54	153.827	218.758	162.725	94.7639	322.371
PH_hs_0009290	F2RL1	coagulation factor II (thrombin) receptor-like 1	-1.37547	down	1.89003e-06	3.24103e-05	20.6933	20.4211	38.1722	207.938	39.1767	227.221	30.8199	39.6255	59.8018	67.007	37.532	39.3173	22.5745	35.7663	68.1663	71.2029	20.2176	25.5473	56.7805	45.8767	45.1923	38.8	50.6326	25.576	113.321	55.3188	62.5612	115.476	295.915	123.219	62.8915	274.237	116.4	63.4465	130.291	125.529	210.696	118.373	218.837	135.985	94.0606	280.424	179.57
PH_hs_0014393	TRPV2	transient receptor potential cation channel, subfamily V, member 2	1.14251	up	1.91414e-06	3.27469e-05	12679.5	12497.7	8409.93	13246.7	7737.9	13560.2	6724.23	8890.43	4455.71	4274.65	6339.87	7843.81	7869.11	8932.62	7996.15	7935.78	8487.83	8858.54	4581.55	7487.67	4074.45	8887.79	8838.7	8111.09	4521.99	6591.13	6801.13	4394.56	779.104	3009	5554.74	733.307	3013.47	5527.66	2886.53	3073.57	2985.48	2925.13	3089.35	2886.23	2825.58	2625.35	3039.87
PH_hs_0047288	PRIMA1	proline rich membrane anchor 1	-1.37374	down	1.97092e-06	3.36393e-05	11.0364	17.6982	15.068	11.0498	13.0589	16.2301	28.6184	7.70496	98.7205	120.218	33.4745	8.27733	9.40606	14.051	15.8243	15.5756	11.8927	11.4963	21.4504	30.2591	20.2176	16.8133	24.2156	15.1131	88.6857	21.5129	25.2651	83.1429	97.2587	62.08	48.6902	104.471	75.8755	56.6138	58.4395	47.1686	55.4958	34.1966	61.3475	52.226	74.3079	85.0941	59.8568
PH_hs_0001873	TRIL	TLR4 interactor with leucine-rich repeats	-1.17877	down	1.97702e-06	3.36988e-05	28.9707	28.5895	12.0544	17.077	10.0453	14.2013	16.5106	14.3092	82.5835	58.1384	11.1582	11.3813	13.1685	12.7737	10.9553	16.6882	20.2176	20.4379	20.1886	28.3069	11.8927	15.52	33.0213	24.4135	42.3721	42.0013	28.8744	64.6667	146.923	70.5455	25.3595	99.4485	50.0089	29.283	34.4889	42.6039	38.5648	61.3785	62.2631	42.3721	42.3273	113.136	53.016
PH_hs_0000040	IL10RA	interleukin 10 receptor, alpha	1.0001	up	1.97787e-06	3.36988e-05	678.741	656.197	432.953	95.4304	358.617	128.826	378.644	186.02	215.476	253.247	369.234	277.291	442.085	1191.78	248.32	347.114	349.646	871.164	300.306	277.213	328.239	475.947	236.652	510.358	444.414	300.156	252.651	448.971	71.392	162.725	382.421	83.3761	156.924	395.321	129.333	301.271	162.725	285.849	143.755	154.707	221.983	137.311	217.195
PH_hs_0004448	MCM5	minichromosome maintenance complex component 5	1.16611	up	2.01138e-06	3.41657e-05	7815.18	7821.26	5891.57	1949.79	5141.19	2070.35	3662.06	3777.63	2831.57	3519.84	3741.03	3868.62	4532.78	6081.54	4830.07	4724.98	4690.49	5095.41	4220.68	2669.64	3794.97	6402	2867.35	5484.9	3223.23	1799.91	1938.2	3067.05	386.965	2351.52	1999.34	352.59	2190.91	1987.34	2520.56	1960.54	1576.46	1834.34	1895.36	2810.35	2750.33	838.37	2308.76
PH_hs_0002356	CAPS	calcyphosine	-1.27244	down	2.02724e-06	3.43995e-05	526.99	462.877	1069.83	877.96	957.318	861.208	1544.3	911.387	4888.56	5571.43	1601.7	907.403	1284.87	1566.05	1082.14	1138.13	1355.77	1219.88	1440.96	1368.49	1474.7	967.413	1324.15	862.61	2408.31	680.216	737.501	2219.91	3064.68	3901.63	573.124	3084.91	3924.84	624.704	6626.66	2036.62	2827.46	1858.89	3271.56	6581.47	3098.36	5972.06	6403.82
PH_hs_0048973	RHBDL2	rhomboid, veinlet-like 2 (Drosophila)	-1.03062	down	2.03588e-06	3.45059e-05	15.1751	16.3368	33.1495	24.1087	26.1178	30.4314	34.122	30.8199	37.0202	42.3721	30.4314	49.664	18.8121	40.8757	55.9937	66.7527	17.8391	26.8247	25.2358	39.044	26.164	36.2133	28.6184	36.0389	135.985	71.7096	72.1861	131.181	133.472	47.9709	49.7046	142.643	46.56	52.7094	119.753	140.745	68.6642	117.496	81.4914	120.218	77.1297	90.8959	101.756
PH_hs_0006158	VSIG2	V-set and immunoglobulin domain containing 2	-1.02672	down	2.0813e-06	3.51941e-05	103.467	96.6597	106.48	139.63	94.4259	137.956	112.272	148.596	535.369	571.53	102.452	132.437	109.11	93.2477	98.5976	103.467	128.441	93.2477	131.226	153.248	111.792	107.347	208.034	102.304	272.955	101.418	113.091	266.981	382.827	286.885	91.2941	352.59	306.951	100.538	285.491	213.78	341.44	189.397	366.254	274.926	348.024	551.178	199.237
PH_hs_0023423	CA12	carbonic anhydrase XII	-2.23066	down	2.11169e-06	3.56253e-05	1783.77	1596.93	99.4485	796.593	94.4259	830.776	57.2369	23.1149	1645.03	1764.85	55.7908	21.728	116.635	61.3136	121.725	133.505	120.116	56.2041	194.315	423.628	180.769	60.7867	468.902	63.9401	171.459	442.55	409.054	173.676	5160.92	1239.72	195.775	4679.1	1133.82	223.527	1617.15	401.694	873.823	389.315	940.356	1707.69	1035.61	1538.46	1047.49
PH_hs_0044099	ARFGAP3	ADP-ribosylation factor GTPase activating protein 3	-1.10539	down	2.1179e-06	3.57095e-05	33.1093	38.1193	34.154	22.0997	29.1314	35.5033	29.7191	27.5177	29.4263	36.4597	27.3882	44.4907	28.2182	45.9852	26.7796	32.2638	23.7854	28.1021	36.5919	70.2792	30.9211	45.2667	31.9206	56.9648	132.043	148.541	127.529	118.248	128.299	73.3673	157.229	142.643	78.4622	158.128	89.0963	391.043	124.16	309.523	118.117	113.321	67.7236	98.6318	118.858
PH_hs_0048301	SWAP70	SWAP switching B-cell complex 70kDa subunit	1.02171	up	2.11962e-06	3.57179e-05	1674.78	1621.43	3837.31	4382.77	3731.83	4609.34	3457.33	1516.78	1763.68	2021.05	3701.47	1856.19	3851.78	3759.29	2432.08	2834.76	3325.2	2746.34	3350.05	1708.18	3262.17	2134	1218.49	1987.95	1758.93	1646.25	1602.53	1731.22	680.811	1306.5	2735.78	657.968	1459.74	3051.29	1406.38	4297.67	2805.83	3470.52	2812.83	1398.28	723.326	937.002	977.375
PH_hs_0002777	GLRB	glycine receptor, beta	-1.64932	down	2.16919e-06	3.64479e-05	6.89778	5.44561	14.0634	6.02718	6.02718	10.1438	17.6113	8.80567	30.3755	34.4889	16.2301	8.27733	6.58424	15.3284	13.3898	8.90036	2.37854	6.38683	16.4033	21.4742	10.7034	16.8133	19.8128	10.4629	30.5473	17.4152	21.6558	28.6381	297.984	44.2085	17.2444	287.296	39.6622	17.5698	41.1951	85.2078	57.377	70.1469	54.0224	41.3867	31.04	46.415	39.3344
PH_hs_0045209	LGMN	legumain	-1.57863	down	2.17332e-06	3.64962e-05	337.991	352.604	64.29	113.512	45.2039	134.912	47.3305	53.9347	93.9743	114.306	53.7621	95.1893	24.4558	53.6494	42.6039	51.1771	20.2176	40.8757	49.2098	451.935	47.5709	342.733	204.732	395.266	276.897	495.82	383.789	265.133	112.779	340.499	933.229	132.598	368.169	945.841	328.602	834.58	313.222	689.193	294.834	445.399	438.322	201.131	416.432
PH_hs_0045735	GM2A	GM2 ganglioside activator	1.00732	up	2.23651e-06	3.74214e-05	754.617	718.821	204.924	190.861	195.883	192.732	127.682	289.487	205.984	238.466	157.229	380.757	216.339	479.012	407.78	488.407	181.959	323.174	229.646	507.572	229.53	265.133	356.63	287.149	291.677	385.183	335.665	303.01	71.392	110.051	319.529	67.3036	136.231	384.584	162.864	228.235	198.468	164.845	199.608	167.517	155.2	112.169	176.15
PH_hs_0048141	AKAP5	A kinase (PRKA) anchor protein 5	1.28421	up	2.28081e-06	3.79235e-05	46.9049	53.0947	102.462	44.1994	76.3443	63.9059	37.4241	13.2085	37.9694	53.2114	29.417	17.5893	50.7927	141.788	17.0416	22.2509	33.2996	86.8609	63.0894	46.8528	76.1134	20.6933	28.6184	22.0884	15.7663	33.8059	36.093	13.8571	12.416	28.2182	37.532	13.0589	31.9022	35.1396	15.3284	81.4039	20.6933	66.6395	19.2283	20.6933	16.9309	5.80187	11.1163
PH_hs_0048666	XDH	xanthine dehydrogenase	-1.09141	down	2.29171e-06	3.80465e-05	28.9707	31.3123	29.1314	22.0997	32.145	20.2876	22.0142	25.3163	26.5786	26.6057	29.417	32.0747	19.7527	26.8247	19.4761	21.1384	16.6498	25.5473	29.0211	30.2591	17.8391	32.3333	35.2227	23.2509	94.5981	29.7082	36.093	81.2952	121.056	115.695	34.4889	132.598	125.022	30.2591	50.7753	57.0588	35.743	53.487	36.6254	63.0654	47.9709	197.264	46.1752
PH_hs_0028584	LIMS3|LIMS3L	LIM and senescent cell antigen-like domains 3|LIM and senescent cell antigen-like domains 3-like	-1.36258	down	2.34368e-06	3.8777e-05	27.5911	36.7579	24.1087	28.1269	21.0951	25.3595	31.9206	38.5248	171.812	159.634	34.4889	31.04	27.2776	30.6568	63.2973	60.0774	27.3533	37.0436	46.6862	66.3748	39.246	29.7467	80.3518	36.0389	231.568	54.2944	51.7333	273.448	197.621	134.507	44.6327	190.861	105.191	51.7333	105.383	133.137	119.457	198.165	146.501	134.999	79.9515	164.386	125.699
PH_hs_0000940	VSIG4	V-set and immunoglobulin domain containing 4	-1.66492	down	2.40149e-06	3.96436e-05	1786.52	1861.04	100.453	272.228	86.3896	221.135	74.8482	82.5532	255.344	303.502	76.0784	72.4267	47.9709	58.7589	62.08	65.6401	51.1387	60.0362	92.1106	449.006	84.4383	125.453	400.658	152.294	55.1822	246.886	198.512	54.5048	142.784	1346.95	1041.77	143.648	1667.54	1113.73	255.793	248.776	225.745	184.136	270.112	236.495	569.067	320.07	458.332
PH_hs_0048983	UGT8	UDP glycosyltransferase 8	1.27944	up	2.42647e-06	3.99205e-05	495.26	456.07	1333.01	1251.65	1326.99	1275.07	1411.11	545.952	2834.42	2739.4	1273.05	586.656	1000.8	3712.03	1601.91	1675.49	1000.18	3657.1	1158.32	337.731	1102.46	1132.96	383.047	1145.11	1226.82	1405.51	1277.69	1232.36	1530.27	443.025	694.85	1362.14	381.964	715.482	617.926	780.565	665.008	788.276	736.17	640.508	371.539	444.81	186.411
PH_hs_0028359	PLA2R1	phospholipase A2 receptor 1, 180kDa	-1.51436	down	2.43169e-06	3.99838e-05	15.1751	19.0597	16.0725	17.077	14.0634	19.2732	30.8199	15.4099	39.8679	56.1676	27.3882	23.7973	10.3467	22.9926	23.1278	25.5885	14.2713	19.1605	15.1415	40.0201	17.8391	19.4	25.3163	17.4382	53.2114	10.2442	33.6868	46.1905	330.059	84.6545	47.6758	316.427	82.7733	44.9006	107.299	152.918	89.3576	108.728	86.0696	111.35	46.0897	127.641	53.016
PH_hs_0044092	C1orf226	chromosome 1 open reading frame 226	-1.35162	down	2.44025e-06	4.0102e-05	157.269	182.428	66.299	70.3172	60.2718	76.0784	59.4383	83.6539	420.511	408.94	49.7046	75.5307	89.3576	97.0798	101.032	105.692	112.981	97.0798	107.252	308.448	105.845	54.32	478.809	58.1273	127.116	106.54	116.701	146.886	855.669	268.073	121.725	738.33	260.391	115.18	284.533	124.008	157.081	146.432	224.33	279.853	371.539	606.295	210.354
PH_hs_0045256	NA	NA	-1.66552	down	2.45128e-06	4.02379e-05	8.27733	8.16842	9.04078	6.02718	8.03625	5.0719	4.40284	5.50355	13.2893	13.7956	5.0719	2.06933	6.58424	14.051	7.30353	6.67527	9.51418	14.051	7.57073	4.8805	7.13563	6.46667	7.70496	4.65019	11.8248	6.14653	8.42171	6.46667	146.923	53.6145	9.12941	119.539	58.6311	10.7371	14.3704	5.32549	23.5152	7.89153	27.469	19.7079	17.8715	22.2405	64.9873
PH_hs_0003559	CSN3	casein kappa	-1.61104	down	2.5817e-06	4.20477e-05	4.13867	4.08421	3.01359	3.01359	3.01359	2.02876	5.50355	4.40284	5.69541	5.91238	3.04314	5.17333	4.70303	1.27737	4.86902	5.56272	2.37854	3.8321	6.30894	5.8566	3.56782	2.58667	6.60426	3.48764	10.8394	5.12211	4.8124	10.1619	19.6587	7.52485	4.05752	23.1042	4.31111	2.9283	15.3284	19.7804	13.1685	14.9062	12.8189	9.85397	23.5152	16.4386	15.3917
PH_hs_0042480	ANKRD9	ankyrin repeat domain 9	-1.02215	down	2.63657e-06	4.28457e-05	57.9413	38.1193	23.1042	39.1767	25.1133	31.4457	46.2298	31.9206	86.3804	56.1676	36.5176	31.04	20.6933	21.7152	45.0384	33.3763	23.7854	29.3794	26.4976	145.439	30.9211	45.2667	132.085	72.0779	78.8317	58.3921	34.8899	116.4	190.379	95.0012	65.9346	142.643	64.6667	86.873	103.467	79.8824	73.3673	142.924	97.9729	122.189	128.863	132.476	112.873
PH_hs_0045876	USP9Y	ubiquitin specific peptidase 9, Y-linked	2.04542	up	2.65909e-06	4.31876e-05	42.7662	38.1193	138.625	8.03625	124.562	3.04314	94.661	46.2298	94.9235	102.481	100.424	51.7333	105.348	160.948	65.7318	81.2158	89.1954	99.6346	135.011	4.8805	147.47	46.56	14.3092	56.9648	6.89778	8.19538	12.031	10.1619	10.3467	6.58424	183.603	7.03172	8.62222	184.483	4.79012	4.56471	5.64364	7.89153	5.49381	5.91238	47.9709	7.73583	7.69587
PH_hs_0036187	C17orf104	chromosome 17 open reading frame 104	-1.37506	down	2.67288e-06	4.33875e-05	4.13867	6.80702	6.02718	3.01359	3.01359	4.05752	6.60426	4.40284	8.54312	12.8102	4.05752	2.06933	0.940606	3.8321	9.73804	3.33763	4.75709	6.38683	7.57073	3.9044	4.75709	3.88	6.60426	2.32509	6.89778	3.07327	4.8124	6.46667	42.4213	11.2873	3.04314	40.1812	13.7956	2.9283	14.3704	7.60784	4.70303	9.6452	11.9032	15.7663	11.2873	22.2405	18.8121
PH_hs_0023286	B3GNT5	UDP-GlcNAc:betaGal beta-1,3-N-acetylglucosaminyltransferase 5	-1.45197	down	2.70237e-06	4.38174e-05	12.416	8.16842	9.04078	21.0951	7.03172	20.2876	9.90638	12.1078	18.9847	15.7663	6.08627	9.312	6.58424	8.94156	10.9553	12.238	7.13563	10.2189	13.8797	27.3308	13.082	7.76	16.5106	10.4629	62.08	22.5373	16.8434	67.4381	73.4613	17.8715	28.4026	68.3081	22.4178	37.0918	43.1111	81.4039	41.3867	88.5604	56.7693	37.4451	20.6933	74.4573	17.1019
PH_hs_0004996	HCK	hemopoietic cell kinase	1.02525	up	2.70916e-06	4.39032e-05	34119.2	31305.5	27341.3	9406.43	25841.6	9862.81	19099.5	15756.7	10102.7	10514.2	19011.5	14243.2	34506.1	25846.2	22201.5	21975	36681.9	24662.1	21074.4	33662.8	20278.3	30821.4	36770.3	27832.5	16244.3	13903.5	13631.1	16326.5	3541.66	12070.8	9366.78	3337.05	11326.2	10244.2	11276	7181.8	8617.83	7607.43	9063.86	12119.4	8108.02	6741.77	11091.5
PH_hs_0036496	TWIST2	twist homolog 2 (Drosophila)	-1.00212	down	2.77283e-06	4.48105e-05	986.382	1036.03	677.054	708.194	687.099	734.41	911.387	1524.48	736.607	776.493	679.634	1268.5	791.05	665.508	769.305	730.942	861.033	648.902	1067.47	694.008	842.005	712.627	814.525	631.263	822.806	655.63	772.391	805.562	4630.13	1915.07	469.658	4324.5	2200.39	521.238	1906.47	740.243	399.758	818.965	1195.82	1424.88	1289.57	2517.04	2381.44
PH_hs_0047301	PKHD1L1	polycystic kidney and hepatic disease 1 (autosomal recessive)-like 1	-1.71242	down	2.81209e-06	4.53696e-05	31.7298	32.6737	75.3398	58.2628	67.3036	71.0065	72.6468	29.7191	164.218	160.62	68.9778	30.0053	107.229	30.6568	68.1663	77.8781	108.224	35.7663	121.132	51.7333	123.684	43.9733	79.2511	34.8764	66.0216	53.27	52.9364	82.219	979.829	503.224	74.0497	1313.93	525.093	77.1119	194.479	119.443	330.153	171.86	294.834	220.729	145.794	195.33	543.841
PH_hs_0045955	VAX1	ventral anterior homeobox 1	1.07089	up	2.87805e-06	4.61279e-05	40.0071	34.0351	62.2809	15.068	52.2356	21.302	24.2156	40.7262	23.7309	29.5619	18.2588	35.1787	16.9309	30.6568	24.3451	17.8007	26.164	34.4889	25.2358	16.5937	17.8391	20.6933	29.7191	19.7633	18.7225	25.6106	22.8589	15.7048	23.7973	15.0497	33.4745	24.1087	14.6578	36.1157	10.5383	10.651	3.76242	14.9062	13.7345	11.8248	14.1091	8.7028	8.55096
PH_hs_0025101	NUPR1	nuclear protein, transcriptional regulator, 1	-1.21617	down	2.9149e-06	4.64886e-05	285.568	262.751	52.2356	58.2628	42.1903	74.0497	97.9631	62.7404	336.979	284.78	79.1216	56.9067	45.1491	44.7078	62.08	58.9649	41.6245	52.372	47.948	162.033	53.5172	85.36	150.797	96.4914	151.751	112.686	83.014	212.476	514.229	256.785	127.812	494.229	255.218	160.081	276.869	152.157	153.319	171.86	175.802	312.371	206.933	287.193	278.761
PH_hs_0045965	SYNPO	synaptopodin	1.01051	up	2.93461e-06	4.67519e-05	462.151	507.804	625.823	456.057	573.587	528.491	509.628	528.34	482.212	451.312	455.456	456.288	531.442	180.109	811.909	798.807	542.308	197.992	248.572	2912.68	250.936	525.093	3886.6	656.839	264.086	383.134	393.414	239.267	112.779	334.856	233.307	128.58	330.231	240.121	198.311	109.553	177.775	152.569	205.102	210.875	284.063	388.725	227.456
PH_hs_0004112	CFB	complement factor B	-1.06922	down	2.98711e-06	4.74072e-05	1278.85	1335.54	389.758	858.874	367.658	838.891	537.146	842.043	758.439	863.208	561.966	926.027	213.518	304.013	460.122	503.983	193.851	212.043	244.787	1063.95	241.422	772.12	1036.87	654.514	979.484	1164.77	1233.18	890.552	1717.55	1239.72	659.346	1874.45	1452.84	702.792	2712.17	1016.41	1084.52	654.12	1195.82	2558.09	802.337	2627.28	1887.2
PH_hs_0045657	SMR3B	submaxillary gland androgen regulated protein 3B	-2.45279	down	2.99258e-06	4.74681e-05	71.7369	77.6	70.3172	66.299	89.4032	80.1359	96.8624	79.2511	88.2789	79.8171	105.495	100.363	69.6049	94.5251	155.809	164.657	59.4636	93.2477	105.99	49.7811	67.7885	81.48	44.0284	82.5408	732.15	50.1967	64.9674	670.686	509.056	2629.93	73.0353	473.134	2949.66	77.1119	6517.44	104.988	1837.94	112.235	1924.66	6263.18	189.062	206.933	4369.54
PH_hs_0033536	FAM177B	family with sequence similarity 177, member B	1.93665	up	3.05307e-06	4.83751e-05	56.5618	85.7684	874.946	110.498	815.679	138.97	1905.33	632.908	186.05	173.43	1685.9	570.101	1012.09	4724.98	1499.66	1504.16	922.875	6033	1252.96	152.272	1189.27	2864.73	136.488	3788.74	2001.34	306.302	275.51	2158.94	71.392	192.824	311.414	74.3353	178.48	351.396	182.983	290.62	293.469	319.168	327.797	213.831	186.24	118.938	169.309
PH_hs_0019444	LOC155060	AI894139 pseudogene	1.17849	up	3.10242e-06	4.90505e-05	66.2187	65.3474	57.2583	38.1722	59.2673	40.5752	170.61	16.5106	56.0049	67.007	157.229	17.5893	121.338	71.5325	70.6008	63.4151	132.009	63.8683	75.7073	97.6101	74.9241	106.053	72.6468	110.442	33.5035	57.3677	57.7488	32.3333	13.4507	12.2279	27.3882	14.0634	7.76	34.1635	7.6642	44.1255	18.8121	42.965	16.4814	15.7663	40.4461	16.4386	32.4937
PH_hs_0048013	CD1C	CD1c molecule	1.77704	up	3.10768e-06	4.90839e-05	144.853	147.032	2081.39	198.897	2102.48	217.077	809.021	233.35	112.01	137.956	820.633	287.637	3316.58	4521.88	1567.82	1894.66	3303.8	2931.56	2702.75	205.957	2866.15	1231.25	178.315	1150.92	730.179	225.373	245.433	642.048	90.016	268.073	346.918	95.4304	296.604	393.369	194.479	362.133	355.549	284.095	339.7	204.963	181.537	204.999	233.441
PH_hs_0047561	LMO4	LIM domain only 4	-1.02584	down	3.13128e-06	4.94264e-05	17.9342	10.8912	11.0498	8.03625	10.0453	16.2301	16.5106	8.80567	22.7817	27.5911	15.2157	9.312	7.52485	20.4379	9.73804	2.22509	4.75709	17.8831	10.0943	17.5698	10.7034	15.52	8.80567	10.4629	14.781	21.5129	16.8434	19.4	58.976	18.8121	30.4314	55.2492	22.4178	36.1157	29.6988	55.5373	32.9212	47.3492	34.7941	26.6057	14.1091	28.0424	17.957
PH_hs_0023358	SKIL	SKI-like oncogene	1.07615	up	3.17334e-06	5.00092e-05	27.5911	25.8667	98.444	34.154	68.3081	38.5464	58.3376	15.4099	28.4771	43.3575	54.7765	17.5893	78.0703	80.4741	62.08	78.9907	66.5992	58.7589	146.367	44.9006	200.987	50.44	33.0213	47.6644	45.3283	25.6106	28.8744	42.4952	25.8667	27.2776	36.5176	27.1223	26.7289	35.1396	17.2444	56.298	36.6836	63.1322	35.7097	20.6933	25.3964	19.3396	13.6815
PH_hs_0014290	CD59	CD59 molecule, complement regulatory protein	-1.14595	down	3.18159e-06	5.01081e-05	300.743	275.004	112.507	307.386	108.489	407.78	198.128	147.495	576.186	492.698	184.617	127.264	95.9418	102.189	148.505	155.756	82.0598	109.853	98.4195	487.074	105.845	177.187	301.594	318.538	605.034	680.216	512.521	719.648	920.853	429.857	531.535	899.055	428.524	706.697	540.326	1240.84	627.384	1146.02	723.351	635.581	347.084	601.46	675.526
PH_hs_0002724	SELS	selenoprotein S	-1.24618	down	3.18624e-06	5.01314e-05	871.879	790.975	345.559	379.713	352.59	450.384	238.854	545.952	470.821	495.655	250.552	591.829	253.964	222.262	295.793	269.236	240.233	196.714	275.07	1167.42	241.422	720.387	436.982	1161.38	1125.32	2542.62	1754.12	1302.57	610.453	867.239	1969.92	616.782	1112.27	2430.49	1489.73	2550.15	1065.71	1872.92	1343.24	1339.15	804.218	1499.78	1839.31
PH_hs_0045388	PRR13	proline rich 13	-1.02934	down	3.21439e-06	5.05198e-05	57.9413	65.3474	114.517	18.0816	103.467	18.2588	165.106	152.999	92.0758	123.175	134.912	225.557	135.447	98.3572	200.847	228.072	118.927	62.5909	78.2309	70.2792	85.6276	170.72	62.7404	165.082	136.97	78.8805	79.4047	128.41	350.752	104.407	234.322	367.658	103.467	247.93	204.059	130.094	94.0606	120.127	96.1416	212.846	356.49	372.287	150.497
PH_hs_0018406	NA	NA	-1.50823	down	3.26384e-06	5.12592e-05	27.5911	31.3123	24.1087	28.1269	24.1087	22.3163	26.417	27.5177	35.1217	49.2698	32.4601	31.04	24.4558	24.27	25.5624	28.9262	21.4069	19.1605	29.0211	16.5937	21.4069	25.8667	39.6255	19.7633	47.299	27.6594	33.6868	54.5048	392.139	219.161	24.3451	448.021	223.316	17.5698	42.1531	33.4745	91.2388	43.8418	103.467	71.934	75.2485	74.4573	238.572
PH_hs_0013662	ENPP3	ectonucleotide pyrophosphatase/phosphodiesterase 3	-1.47686	down	3.26495e-06	5.12592e-05	17.9342	27.2281	29.1314	174.788	19.0861	178.531	36.3234	31.9206	93.9743	91.6419	31.4457	23.7973	19.7527	24.27	21.9106	26.7011	29.7318	21.7152	36.5919	36.1157	29.7318	38.8	44.0284	23.2509	55.1822	42.0013	42.1085	63.7429	691.157	121.338	33.4745	595.687	109.502	35.1396	174.36	117.161	107.229	137.663	123.611	189.196	72.4267	164.386	94.0606
PH_hs_0046877	NA	NA	-1.67247	down	3.36987e-06	5.27928e-05	9.65689	9.52983	25.1133	11.0498	19.0861	20.2876	18.7121	321.407	58.8526	60.1092	14.2013	349.717	16.9309	16.6058	41.3867	38.9391	17.8391	19.1605	21.4504	33.1874	17.8391	38.8	26.417	43.0142	46.3136	120.882	90.2326	57.2762	57.9413	150.497	46.6614	48.2175	128.471	58.566	76.642	55.5373	55.4958	72.7774	64.0944	83.7587	81.8327	207.9	1392.95
PH_hs_0000381	TRHR	thyrotropin-releasing hormone receptor	1.00212	up	3.3914e-06	5.30163e-05	52.4231	38.1193	82.3715	23.1042	74.3353	24.3451	27.5177	48.4312	28.4771	33.5035	21.302	43.456	22.5745	33.2115	36.5176	28.9262	33.2996	39.5984	30.2829	17.5698	30.9211	24.5733	31.9206	19.7633	19.7079	25.6106	24.062	20.3238	22.7627	19.7527	34.4889	23.1042	16.3822	36.1157	16.2864	14.4549	2.82182	16.6599	16.4814	9.85397	15.9903	15.4717	6.84077
PH_hs_0043915	RAD51B	RAD51 homolog B (S. cerevisiae)	-1.29063	down	3.52382e-06	5.48806e-05	4.13867	4.08421	6.02718	3.01359	9.04078	3.04314	12.1078	6.60426	9.49235	17.7371	8.11503	7.24267	1.88121	8.94156	7.30353	4.45018	7.13563	3.8321	2.52358	4.8805	2.37854	6.46667	9.90638	5.81273	27.5911	7.17096	7.21861	23.0952	48.6293	21.6339	14.2013	68.3081	18.9689	10.7371	9.58025	44.1255	14.1091	62.2554	14.6501	10.8394	15.9903	19.3396	16.2468
PH_hs_0003065	CCDC110	coiled-coil domain containing 110	-1.06185	down	3.53955e-06	5.50668e-05	15.1751	19.0597	26.1178	106.48	17.077	118.682	11.0071	33.0213	22.7817	36.4597	9.12941	41.3867	37.6242	24.27	12.1725	12.238	35.6782	17.8831	26.4976	17.5698	26.164	14.2267	15.4099	12.788	13.7956	29.7082	34.8899	14.781	180.032	54.5552	48.6902	200.906	55.1822	46.8528	30.6568	59.3412	33.8618	72.7774	35.7097	35.4743	31.04	41.5801	48.7405
PH_hs_0024759	P2RX5	purinergic receptor P2X, ligand-gated ion channel, 5	1.20767	up	3.55638e-06	5.52454e-05	1687.2	1905.96	1681.58	1077.86	1307.9	1256.82	2030.81	1604.83	566.694	770.58	1740.67	1728.93	1732.6	2222.62	1576.35	1775.62	1493.73	1521.34	1636.54	833.59	1542.49	2427.59	619.699	2437.86	1711.63	718.12	854.202	1517.82	127.264	873.823	1116.83	145.657	877.742	1055.16	700.316	1318.44	772.238	1158.3	744.411	901.638	997.042	373.254	1057.75
PH_hs_0022118	TSPAN6	tetraspanin 6	-1.2333	down	3.5586e-06	5.52454e-05	3406.12	3104	1216.49	2645.93	1121.06	2690.13	2664.82	1626.85	4198.47	4518.04	2499.43	1781.7	866.298	1147.07	2531.89	2614.48	916.929	956.747	3134.28	4037.15	3031.45	1722.72	4906.96	1527.59	5322.13	2230.17	2498.84	4746.53	13610	5588.14	2585.65	13136.2	5625.14	2594.48	6155.31	3591.66	4690.8	3514.36	5478.24	6263.18	6280.43	8808.2	5569.24
PH_hs_0047088	NA	NA	-1.36198	down	3.61337e-06	5.59172e-05	175.204	178.344	93.4214	148.671	97.4395	139.984	80.3518	1456.24	142.385	169.488	73.0353	1305.75	115.695	120.072	146.071	154.644	109.413	112.408	138.797	113.228	96.331	104.76	124.38	83.7034	99.5251	620.8	646.065	101.619	345.579	547.433	233.307	357.613	613.902	240.121	190.647	228.996	106.288	206.933	239.896	199.05	258.667	1059.81	901.272
PH_hs_0015826	LACRT	lacritin	-3.27372	down	3.67694e-06	5.67805e-05	125.54	129.333	151.684	973.39	144.652	1023.51	6429.24	147.495	30470.5	30864.6	5093.2	144.853	82.7733	106.021	12497.6	12021	84.4383	104.744	876.943	9710.25	858.654	1160.12	13228.3	1209.05	10662	2859.16	2673.29	10498.2	39209.7	30705.1	10915.7	39441.9	32867.9	11259.3	27640	19177.9	23366.5	16340.7	26601	26435.2	20449.7	2207.61	32761.3
PH_hs_0017782	LOC100506599	uncharacterized LOC100506599	-1.27812	down	3.76218e-06	5.78824e-05	37.248	36.7579	37.1676	22.0997	41.1858	27.3882	36.3234	44.0284	84.482	83.7587	33.4745	38.2827	37.6242	33.2115	36.5176	37.8265	54.7065	48.5399	37.8537	29.283	33.2996	42.68	39.6255	45.3393	55.1822	36.8792	33.6868	55.4286	445.941	108.17	23.3307	471.125	92.2578	27.3308	157.116	50.2118	59.2582	68.3932	89.7322	185.255	42.3273	160.518	124.844
PH_hs_0043428	APOD	apolipoprotein D	-1.28488	down	3.83433e-06	5.87567e-05	13686.6	13423.4	2092.44	5101.01	1709.71	5859.05	7638.92	6289.45	11784.8	14542.5	7459.74	7941.07	1441.01	3648.16	1054.14	1164.83	1452.1	2402.73	8262.19	20697.2	8574.65	3948.55	21757.7	3709.69	10674.8	3914.32	4129.04	10191.5	10919.9	13875.8	18431.3	11192.5	12548.8	18032.5	6030.77	11468.8	5738.64	8891.12	6329.78	6306.54	23073.1	18658.8	7591.55
PH_hs_0028076	ZFP30	zinc finger protein 30 homolog (mouse)	1.00085	up	3.93906e-06	6.00655e-05	66.2187	61.2632	75.3398	29.1314	95.4304	35.5033	26.417	53.9347	33.2232	36.4597	22.3163	50.6987	24.4558	44.7078	34.0831	36.714	34.4889	48.5399	37.8537	19.522	33.2996	28.4533	38.5248	23.2509	19.7079	28.6838	26.4682	14.781	24.832	28.2182	36.5176	26.1178	25.0044	32.2113	17.2444	15.9765	5.64364	16.6599	19.2283	18.7225	25.3964	9.66978	10.2612
PH_hs_0024318	ICA1	islet cell autoantigen 1, 69kDa	-1.09235	down	3.9764e-06	6.05084e-05	267.634	262.751	454.048	895.037	412.862	957.574	661.526	3209.67	697.688	873.062	641.088	3699.97	346.143	205.656	1374.28	1311.69	397.217	140.51	729.314	477.313	619.611	1217.03	602.088	1219.51	740.033	1227.26	1158.59	644.819	1023.29	1698.73	1418.1	963.345	1593.39	1327.5	2427.63	1892.83	1284.87	1274.92	1394.51	2475.32	1704.38	988.252	2342.96
PH_hs_0048007	GUCY1A3	guanylate cyclase 1, soluble, alpha 3	-1.03425	down	3.98797e-06	6.06529e-05	48.2844	53.0947	100.453	175.793	85.3851	196.79	117.776	249.861	128.147	151.751	112.596	303.157	38.5648	44.7078	96.1631	99.0165	34.4889	35.7663	63.0894	176.674	65.41	100.88	144.193	86.0285	143.868	379.036	405.445	133.952	271.083	194.705	281.997	275.241	202.622	279.165	91.0123	316.486	155.2	338.459	163.899	94.5981	176.834	329.74	255.674
PH_hs_0036120	TAS2R4	taste receptor, type 2, member 4	-1.52733	down	4.02861e-06	6.11886e-05	95.1893	89.8526	92.4168	51.2311	87.3942	45.6471	48.4312	68.244	116.756	147.81	50.719	80.704	48.9115	66.423	60.8627	60.0774	49.9494	52.372	68.1366	44.9006	67.7885	71.1333	72.6468	53.4772	98.5397	59.4165	75.7953	93.3048	1174.35	517.333	83.1791	1268.72	505.262	71.2553	184.899	85.2078	228.567	107.851	274.69	182.298	189.062	174.056	489.97
PH_hs_0023780	FAM167A	family with sequence similarity 167, member A	1.10408	up	4.05189e-06	6.1465e-05	1356.1	1418.58	173.784	523.361	158.716	559.937	648.318	278.479	411.019	487.771	633.987	308.331	453.372	711.493	2513.63	2254.02	529.226	702.551	926.153	594.445	1032.29	1779.63	804.618	1627.57	646.42	525.529	642.456	566.295	131.403	401.639	637.03	141.639	400.933	617.872	237.59	331.702	298.172	392.823	380.904	282.809	682.88	210.801	235.152
PH_hs_0047051	NA	NA	-1.33803	down	4.0739e-06	6.17311e-05	5.51822	5.44561	8.03625	8.03625	8.03625	6.08627	3.30213	70.4454	13.2893	9.85397	6.08627	81.7387	7.52485	7.6642	12.1725	8.90036	5.94636	5.10947	7.57073	4.8805	8.3249	23.28	6.60426	27.9011	21.6787	42.0013	54.1395	18.4762	23.7973	40.4461	21.302	20.0906	40.5244	17.5698	17.2444	27.3882	15.9903	21.0441	15.5658	16.7517	53.6145	35.7782	87.2198
PH_hs_0018129	TMEM163	transmembrane protein 163	1.23616	up	4.07626e-06	6.17311e-05	2920.52	2860.31	6217.04	1980.93	4969.41	2469	5007.13	6620.77	2750.88	2980.83	4769.61	8507.03	6649.14	11824.6	8024.14	8424.19	6351.9	8402.52	4698.9	7446.67	5292.26	5269.04	5230.57	5372.13	7431.86	6313.52	7276.35	5845.87	679.776	2333.64	4034.19	633.859	2378.01	3807.77	3072.39	4536.56	2613.94	4371.03	2866.85	3458.74	4207.33	646.908	3190.36
PH_hs_0028432	TWF2	twinfilin, actin-binding protein, homolog 2 (Drosophila)	1.15717	up	4.08577e-06	6.17861e-05	7525.48	7109.25	6828.8	3876.48	6530.45	4184.31	4802.39	5505.75	2761.33	3262.65	5086.1	5844.83	3778.41	5095.41	7140.42	7842.33	3793.78	4233.19	4296.39	5028.87	4365.82	8096.27	3685.17	7777.44	4060.82	4440.87	4177.17	4207.95	442.837	2265.92	4431.82	438.98	2318.52	4990.8	2665.22	2896.31	2896.13	2701.53	3193.73	2653.67	3264.84	2138.96	2564.43
PH_hs_0031386	FAM212A	family with sequence similarity 212, member A	1.03362	up	4.10685e-06	6.20394e-05	37.248	35.3965	244.101	67.3036	184.834	82.1647	108.97	85.8553	30.3755	42.3721	96.366	92.0853	124.16	136.678	133.898	141.293	121.306	76.642	131.226	32.2113	128.441	160.373	25.3163	166.244	56.1676	44.0502	46.9209	44.3429	23.7973	43.2679	67.9634	16.0725	43.9733	64.4226	34.4889	44.1255	44.2085	28.9356	37.541	31.5327	63.0206	47.3819	36.7691
PH_hs_0027526	POU2F2	POU class 2 homeobox 2	1.61788	up	4.10743e-06	6.20394e-05	4233.86	4218.99	5271.78	2376.72	5379.26	2336.11	5200.85	5429.8	2470.86	2492.07	4819.31	4893.97	7325.44	6132.64	6318.77	5821.95	8979	6683.18	6096.96	2595.45	6614.73	5580.73	3429.81	5580.22	2107.76	1960.74	2034.44	2462.88	670.464	1947.05	1515.48	627.832	1798.6	1586.16	1948.62	1670.68	1334.72	2206.12	1877.97	1882.11	1902.85	878.016	1834.18
PH_hs_0024907	DSG2	desmoglein 2	-1.01662	down	4.15168e-06	6.26399e-05	35.8684	40.8421	31.1405	26.1178	34.154	28.4026	36.3234	34.122	67.3957	52.226	36.5176	33.1093	39.5055	47.2626	30.4314	36.714	60.6529	45.9852	46.6862	40.9962	48.7602	42.68	55.0355	43.0142	43.3575	44.0502	37.2961	62.819	318.677	73.3673	23.3307	306.382	66.3911	25.3786	100.593	63.9059	83.7139	95.5751	93.3947	112.335	49.8521	114.103	112.873
PH_hs_0006635	TMEM154	transmembrane protein 154	1.18237	up	4.17256e-06	6.27694e-05	68.9778	57.179	425.921	30.1359	410.853	33.4745	210.235	91.3589	195.542	189.196	188.674	101.397	308.519	500.728	163.112	160.206	316.346	467.516	157.724	58.566	173.634	173.307	46.2298	225.534	151.751	189.518	129.935	179.219	47.5947	53.6145	246.494	41.1858	44.8356	281.117	51.7333	108.792	60.1988	143.801	66.8413	54.1968	48.9115	53.1838	47.0303
PH_hs_0014377	MIA|MIA-RAB4B	melanoma inhibitory activity|MIA-RAB4B readthrough	-1.28897	down	4.28195e-06	6.42534e-05	46.9049	49.0105	65.2945	99.4485	61.2764	107.524	62.7404	72.6468	105.365	134.014	62.8915	86.912	61.1394	149.452	110.77	117.93	58.2743	100.912	63.0894	93.7057	55.8958	89.24	86.956	69.7528	258.174	66.5875	69.7798	253.124	434.56	99.7042	73.0353	440.989	105.191	69.3031	252.919	133.898	130.744	99.0825	135.514	244.378	235.152	508.63	176.15
PH_hs_0035448	PRB3|PRB4|PRB1	proline-rich protein BstNI subfamily 3|proline-rich protein BstNI subfamily 4|proline-rich protein BstNI subfamily 1	-1.5109	down	4.34623e-06	6.51141e-05	49.664	70.793	71.3217	31.1405	76.3443	35.5033	47.3305	42.9277	125.299	119.233	43.6183	39.3173	102.526	57.4815	57.211	60.0774	108.224	70.2551	45.4244	53.6855	49.9494	56.9067	53.9347	62.7775	60.1092	46.099	42.1085	58.2	841.184	335.796	53.7621	837.779	303.502	56.6138	315.19	117.922	155.2	131.525	199.608	360.655	142.032	95.7308	409.591
PH_hs_0029480	CNTRL	centriolin	1.09135	up	4.35449e-06	6.51744e-05	771.172	688.87	615.777	765.452	641.895	763.827	660.426	242.156	609.409	572.516	572.11	211.072	918.031	768.974	368.828	344.889	1008.5	1067.88	1510.36	839.447	1391.45	499.227	860.755	576.623	335.035	476.356	365.743	417.562	316.608	325.45	443.284	276.246	247.458	576.875	225.136	1056.73	515.452	1540.6	570.44	284.78	146.735	175.023	166.744
PH_hs_0024682	LILRA4	leukocyte immunoglobulin-like receptor, subfamily A (with TM domain), member 4	-1.04527	down	4.41324e-06	6.59523e-05	164.167	157.923	151.684	381.722	139.63	372.277	139.79	363.234	446.141	502.552	134.912	398.347	89.3576	164.78	167.981	178.007	107.034	130.291	293.997	240.121	294.939	144.853	290.587	122.067	320.254	473.283	495.678	294.695	190.379	561.542	441.255	185.838	554.409	450.958	614.094	408.541	509.808	394.576	518.249	602.077	456.194	279.457	1362.17
PH_hs_0021170	TNRC6B	trinucleotide repeat containing 6B	1.28882	up	4.43741e-06	6.62118e-05	619.42	499.635	2608.77	449.025	2497.26	500.089	1149.14	637.311	1730.46	1773.71	911.927	660.117	1616.9	1656.74	985.976	1043.57	1557.95	1841.96	635.941	676.438	658.857	1677.45	432.579	2339.04	1479.08	1322.53	914.357	1748.77	742.891	522.036	2579.57	666.004	472.498	3216.25	469.432	1203.56	443.025	1188.11	516.418	492.698	645.256	197.264	199.237
PH_hs_0044848	TXLNG2P	taxilin gamma 2, pseudogene	1.28023	up	4.44876e-06	6.62319e-05	208.313	216.463	370.672	63.2854	360.627	67.9634	539.348	235.552	205.035	232.554	556.894	235.904	384.708	270.802	421.17	450.581	405.542	246.532	858.016	61.4943	771.838	206.933	58.3376	196.47	61.0946	57.3677	62.5612	61.8952	61.0453	68.6642	249.537	61.2764	81.9111	269.404	71.8519	50.2118	35.743	49.9797	84.2383	61.0946	194.705	92.8299	76.9587
PH_hs_0025431	TRIM2	tripartite motif containing 2	-1.66581	down	4.54321e-06	6.73087e-05	17.9342	12.2526	22.0997	36.1631	21.0951	37.532	25.3163	16.5106	154.725	128.102	28.4026	9.312	25.3964	56.2041	14.6071	16.6882	28.5425	80.4741	42.9008	65.3987	35.6782	11.64	84.7546	17.4382	51.2406	42.0013	36.093	59.1238	712.885	118.516	63.9059	689.108	93.9822	68.327	70.8938	205.412	104.407	261.297	108.96	89.6711	80.8921	148.915	50.4507
PH_hs_0047957	PKP2	plakophilin 2	-1.2901	down	4.6156e-06	6.8208e-05	4.13867	4.08421	13.0589	7.03172	13.0589	6.08627	11.0071	6.60426	9.49235	14.781	13.1869	5.17333	4.70303	15.3284	17.0416	14.4631	5.94636	12.7737	16.4033	11.7132	10.7034	10.3467	15.4099	8.13783	24.6349	16.3908	13.2341	24.019	101.397	13.1685	21.302	104.471	15.52	26.3547	29.6988	63.1451	36.6836	61.3785	34.7941	29.5619	25.3964	23.2075	24.7978
PH_hs_0003865	NETO1	neuropilin (NRP) and tolloid (TLL)-like 1	-1.56593	down	4.64696e-06	6.85919e-05	11.0364	19.0597	22.0997	12.0544	17.077	20.2876	18.7121	26.417	59.8018	57.153	14.2013	17.5893	13.1685	12.7737	14.6071	15.5756	19.0284	26.8247	16.4033	17.5698	16.6498	20.6933	20.9135	23.2509	27.5911	22.5373	19.2496	14.781	150.027	103.467	18.2588	260.173	93.12	25.3786	107.299	24.3451	63.0206	50.8565	78.7445	124.16	22.5745	48.3489	88.93
PH_hs_0045614	P2RY6	pyrimidinergic receptor P2Y, G-protein coupled, 6	-1.07119	down	4.75801e-06	7.00289e-05	206.933	181.067	35.1586	97.4395	28.1269	117.668	34.122	62.7404	93.0251	88.6857	26.3739	64.1493	20.6933	26.8247	35.3004	32.2638	21.4069	34.4889	26.4976	92.7296	26.164	55.6133	88.0567	66.2652	81.7879	149.566	97.4512	84.9905	61.0453	119.457	107.524	53.2401	106.053	128.845	88.1383	155.961	102.526	131.525	118.117	92.6273	114.754	116.037	178.715
PH_hs_0049659	MUC16	mucin 16, cell surface associated	-1.92621	down	4.77788e-06	7.0286e-05	13.7956	12.2526	12.0544	951.291	14.0634	1017.42	12.1078	19.8128	300.908	318.283	14.2013	18.624	15.0497	22.9926	17.0416	16.6882	16.6498	17.8831	40.3772	39.044	34.4889	11.64	27.5177	16.2757	141.897	25.6106	28.8744	145.038	157.269	158.962	35.5033	133.603	197.449	47.8289	216.514	223.671	149.556	166.599	162.983	183.284	156.141	340.376	106.032
PH_hs_0049375	HMGB3	high mobility group box 3	-1.18435	down	4.83867e-06	7.10369e-05	615.282	566.344	49.222	251.133	48.2175	320.544	45.1291	178.315	186.999	240.437	34.4889	158.304	34.8024	47.2626	75.4698	72.3154	34.4889	45.9852	80.7545	190.34	79.6812	112.52	189.322	142.993	165.547	242.788	204.527	171.829	154.165	319.806	251.566	171.775	368.169	268.428	328.602	434.408	264.31	372.655	291.172	327.152	322.628	237.877	259.949
PH_hs_0016456	PACSIN3	protein kinase C and casein kinase substrate in neurons 3	-1.19006	down	4.91914e-06	7.19289e-05	197.276	186.512	53.2401	119.539	60.2718	124.769	72.6468	74.8482	241.106	318.283	60.8627	103.467	54.5552	68.9778	62.08	67.8652	54.7065	37.0436	89.587	640.322	84.4383	73.72	500.823	63.9401	156.678	104.491	103.467	157.971	442.837	222.924	116.654	485.188	231.938	122.989	300.82	171.176	199.408	138.54	192.283	307.444	536.145	447.711	295.008
PH_hs_0028680	SPP1	secreted phosphoprotein 1	-2.2186	down	4.95064e-06	7.22809e-05	162.788	160.646	63.2854	3166.28	59.2673	3637.56	111.172	45.1291	74.9896	82.7733	115.639	55.872	43.2679	100.912	189.892	213.609	40.4352	66.423	280.117	503.668	316.346	800.573	250.962	781.231	458.21	1146.33	1027.45	467.448	213.141	3000.53	1518.53	231.042	3041.92	1541.26	1502.18	2545.58	2403.25	2506.87	2628.79	1525.39	430.798	1211.62	1517.8
PH_hs_0047063	NA	NA	-1.31143	down	5.00946e-06	7.29772e-05	12.416	14.9754	15.068	5.02265	11.0498	7.10065	9.90638	9.90638	38.9187	38.4305	9.12941	9.312	9.40606	14.051	9.73804	11.1254	5.94636	11.4963	13.8797	7.8088	9.51418	14.2267	15.4099	9.30037	12.8102	14.3419	12.031	13.8571	127.264	41.3867	13.1869	124.562	40.5244	14.6415	54.6074	18.2588	23.5152	21.9209	31.1316	57.153	23.5152	35.7782	34.2039
[truncated: 384 more rows]
[truncated: 15 more columns]
