# Supplementary material for: Loss of CCL28 and CXCL17 Expression and Increase in CCR1 Expression May Be Related to Malignant Transformation of LGBLEL into Lymphoma
Source: Curr Issues Mol Biol. 2024 Sep 29;46(10):10969–90. doi: 10.3390/cimb46100652 (PMC11505864; doi:10.3390/cimb46100652)
Supplement: Supplementary file 1 [file cimb-46-00652-s001.zip › Supplementary S5.xls]

## Sheet: Gene-Act-Net(BvsC)
Source	Relation	Target
GSTO2	compound	GGT6
GSTO2	compound	ALDH1A3
GSTO2	compound	MGST1
MGST1	compound	GGT6
MGST1	compound	GSTO2
MGST1	compound	ALDH1A3
SHMT1	compound	ALDH1L1
SHMT1	compound	ALDH1L2
SHMT1	compound	GGT6
SHMT1	compound	CBS
CBS	compound	SHMT1
ALDH1A3	compound	GSTO2
ALDH1A3	compound	MGST1
ALDH1A3	compound	MAOA
MAOA	compound	ALDH1A3
SPP1	activation	ITGB4
SPP1	activation	ITGB8
SPP1	activation	ITGB5
SPP1	activation	ITGA6
THBS1	activation	SDC1
THBS1	activation	SDC4
THBS1	activation	ITGB4
THBS1	activation	ITGB8
THBS1	activation	ITGB5
THBS1	activation	ITGA6
THBS4	activation	SDC1
THBS4	activation	SDC4
THBS4	activation	ITGB4
THBS4	activation	ITGB8
THBS4	activation	ITGB5
THBS4	activation	ITGA6
CLDN7	binding/association	TJP3
CLDN7	binding/association	CLDN10
CLDN7	binding/association	CLDN3
CLDN7	binding/association	CLDN4
CLDN7	binding/association	CLDN8
CLDN10	binding/association	TJP3
CLDN10	binding/association	CLDN7
CLDN10	binding/association	CLDN3
CLDN10	binding/association	CLDN4
CLDN10	binding/association	CLDN8
CLDN3	binding/association	TJP3
CLDN3	binding/association	CLDN7
CLDN3	binding/association	CLDN10
CLDN3	binding/association	CLDN4
CLDN3	binding/association	CLDN8
CLDN4	binding/association	TJP3
CLDN4	binding/association	CLDN7
CLDN4	binding/association	CLDN10
CLDN4	binding/association	CLDN3
CLDN4	binding/association	CLDN8
CLDN8	binding/association	TJP3
CLDN8	binding/association	CLDN7
CLDN8	binding/association	CLDN10
CLDN8	binding/association	CLDN3
CLDN8	binding/association	CLDN4
PTPRC	activation//dephosphorylation	HCK
PTPRC	binding/association	CD22
B3GNT3	compound	FUT3
B3GNT3	compound	FUT2
B3GNT3	compound	ST3GAL6
FUT3	compound	FUT2
FUT3	compound	ST3GAL6
ST3GAL4	compound	FUT3
ST3GAL4	compound	FUT2
FUT2	compound	FUT3
ST3GAL6	compound	FUT2
GGT6	compound	GSTO2
GGT6	compound	MGST1
GGT6	compound	ANPEP
ANPEP	compound	GGT6
ITGB4	pp	ITGA6
ITGB8	pp	ITGA6
ITGB5	pp	ITGA6
ITGA6	pp	ITGB4
ITGA6	pp	ITGB8
ITGA6	pp	ITGB5
CCL22	activation//binding/association	CXCR5
KIT	activation	NRAS
ADRBK2	binding/association	KIT
ADRBK2	phosphorylation	CXCR5
CACNA1C	compound	RASGRP2
GNB5	inhibition	CACNA1C
GNB5	activation	PLCB1
GNB5	activation	PREX1
RASGRP2	activation	NRAS
CCL17	activation//binding/association	CXCR5
CALML5	compound	CACNA1C
CALML5	activation	NRAS
PLCB1	compound	CALML5
PLCB1	compound	PLCG2
SYK	activation//phosphorylation	BLNK
SYK	phosphorylation//activation//phosphorylation	PLCG2
SYK	activation//phosphorylation//activation//indirect effect	VAV2
SYK	activation//phosphorylation	BTK
CD19	activation	VAV2
VAV2	binding/association	BLNK
BLNK	binding/association	PLCG2
BLNK	binding/association	BTK
PLCG2	activation//compound	PLA2G2A
PLCG2	activation//compound	CALML5
PLCG2	compound	PLCB1
PLCG2	activation//compound	PLA2G2C
PLCG2	binding/association	BLNK
PLCG2	activation	VAV2
BTK	binding/association	BLNK
BTK	activation//phosphorylation	PLCG2

## Sheet: Degree
GeneID	GeneSymbol	Description	InDegree	OutDegree	Degree
PLCG2	PLCG2	phospholipase C, gamma 2 (phosphatidylinositol-specific)	4	6	10
CLDN10	CLDN10	claudin 10	4	5	9
ITGA6	ITGA6	integrin, alpha 6	6	3	9
CLDN8	CLDN8	claudin 8	4	5	9
CLDN7	CLDN7	claudin 7	4	5	9
CLDN4	CLDN4	claudin 4	4	5	9
CLDN3	CLDN3	claudin 3	4	5	9
GGT6	GGT6	gamma-glutamyltransferase 6	4	3	7
BLNK	BLNK	B-cell linker	4	2	6
THBS4	THBS4	thrombospondin 4	0	6	6
THBS1	THBS1	thrombospondin 1	0	6	6
MGST1	MGST1	microsomal glutathione S-transferase 1	3	3	6
GSTO2	GSTO2	glutathione S-transferase omega 2	3	3	6
ALDH1A3	ALDH1A3	aldehyde dehydrogenase 1 family, member A3	3	3	6
ITGB8	ITGB8	integrin, beta 8	4	1	5
ITGB5	ITGB5	integrin, beta 5	4	1	5
ITGB4	ITGB4	integrin, beta 4	4	1	5
TJP3	TJP3	tight junction protein 3 (zona occludens 3)	5	0	5
FUT3	FUT3	fucosyltransferase 3 (galactoside 3(4)-L-fucosyltransferase, Lewis blood group)	3	2	5
FUT2	FUT2	fucosyltransferase 2 (secretor status included)	4	1	5
SHMT1	SHMT1	serine hydroxymethyltransferase 1 (soluble)	1	4	5
BTK	BTK	Bruton agammaglobulinemia tyrosine kinase	2	2	4
VAV2	VAV2	vav 2 guanine nucleotide exchange factor	3	1	4
SPP1	SPP1	secreted phosphoprotein 1	0	4	4
PLCB1	PLCB1	phospholipase C, beta 1 (phosphoinositide-specific)	2	2	4
SYK	SYK	spleen tyrosine kinase	0	4	4
CALML5	CALML5	calmodulin-like 5	2	2	4
GNB5	GNB5	guanine nucleotide binding protein (G protein), beta 5	0	3	3
CACNA1C	CACNA1C	calcium channel, voltage-dependent, L type, alpha 1C subunit	2	1	3
B3GNT3	B3GNT3	UDP-GlcNAc:betaGal beta-1,3-N-acetylglucosaminyltransferase 3	0	3	3
NRAS	NRAS	neuroblastoma RAS viral (v-ras) oncogene homolog	3	0	3
CXCR5	CXCR5	chemokine (C-X-C motif) receptor 5	3	0	3
ST3GAL6	ST3GAL6	ST3 beta-galactoside alpha-2,3-sialyltransferase 6	2	1	3
RASGRP2	RASGRP2	RAS guanyl releasing protein 2 (calcium and DAG-regulated)	1	1	2
KIT	KIT	v-kit Hardy-Zuckerman 4 feline sarcoma viral oncogene homolog	1	1	2
ANPEP	ANPEP	alanyl (membrane) aminopeptidase	1	1	2
MAOA	MAOA	monoamine oxidase A	1	1	2
SDC4	SDC4	syndecan 4	2	0	2
SDC1	SDC1	syndecan 1	2	0	2
CBS	CBS	cystathionine-beta-synthase	1	1	2
PTPRC	PTPRC	protein tyrosine phosphatase, receptor type, C	0	2	2
ST3GAL4	ST3GAL4	ST3 beta-galactoside alpha-2,3-sialyltransferase 4	0	2	2
ADRBK2	ADRBK2	adrenergic, beta, receptor kinase 2	0	2	2
HCK	HCK	hemopoietic cell kinase	1	0	1
CD19	CD19	CD19 molecule	0	1	1
ALDH1L2	ALDH1L2	aldehyde dehydrogenase 1 family, member L2	1	0	1
ALDH1L1	ALDH1L1	aldehyde dehydrogenase 1 family, member L1	1	0	1
CCL22	CCL22	chemokine (C-C motif) ligand 22	0	1	1
PREX1	PREX1	phosphatidylinositol-3,4,5-trisphosphate-dependent Rac exchange factor 1	1	0	1
CD22	CD22	CD22 molecule	1	0	1
CCL17	CCL17	chemokine (C-C motif) ligand 17	0	1	1
PLA2G2C	PLA2G2C	phospholipase A2, group IIC	1	0	1
PLA2G2A	PLA2G2A	phospholipase A2, group IIA (platelets, synovial fluid)	1	0	1

## Sheet: 属性
PathID	PathTerm	QueryID	QuerySymbol	Description	Pathway Style
path:hsa04662	B cell receptor signaling pathway	BTK	BTK	Bruton agammaglobulinemia tyrosine kinase	up
path:hsa04662	B cell receptor signaling pathway	FCGR2B	FCGR2B	Fc fragment of IgG, low affinity IIb, receptor (CD32)	up
path:hsa04662	B cell receptor signaling pathway	VAV2	VAV2	vav 2 guanine nucleotide exchange factor	up
path:hsa04662	B cell receptor signaling pathway	NFATC1	NFATC1	nuclear factor of activated T-cells, cytoplasmic, calcineurin-dependent 1	up
path:hsa04662	B cell receptor signaling pathway	CD72	CD72	CD72 molecule	up
path:hsa04662	B cell receptor signaling pathway	CD19	CD19	CD19 molecule	up
path:hsa04662	B cell receptor signaling pathway	NRAS	NRAS	neuroblastoma RAS viral (v-ras) oncogene homolog	up
path:hsa04662	B cell receptor signaling pathway	CD79B	CD79B	CD79b molecule, immunoglobulin-associated beta	up
path:hsa04662	B cell receptor signaling pathway	SYK	SYK	spleen tyrosine kinase	up
path:hsa04662	B cell receptor signaling pathway	PLCG2	PLCG2	phospholipase C, gamma 2 (phosphatidylinositol-specific)	up
path:hsa04662	B cell receptor signaling pathway	BLNK	BLNK	B-cell linker	up
path:hsa04662	B cell receptor signaling pathway	INPP5D	INPP5D	inositol polyphosphate-5-phosphatase, 145kDa	up
path:hsa04662	B cell receptor signaling pathway	CD22	CD22	CD22 molecule	up
path:hsa05340	Primary immunodeficiency	BTK	BTK	Bruton agammaglobulinemia tyrosine kinase	up
path:hsa05340	Primary immunodeficiency	TNFRSF13C	TNFRSF13C	tumor necrosis factor receptor superfamily, member 13C	up
path:hsa05340	Primary immunodeficiency	CD19	CD19	CD19 molecule	up
path:hsa05340	Primary immunodeficiency	DCLRE1C	DCLRE1C	DNA cross-link repair 1C	up
path:hsa05340	Primary immunodeficiency	BLNK	BLNK	B-cell linker	up
path:hsa05340	Primary immunodeficiency	TNFRSF13B	TNFRSF13B	tumor necrosis factor receptor superfamily, member 13B	up
path:hsa04640	Hematopoietic cell lineage	IL2RA	IL2RA	interleukin 2 receptor, alpha	up
path:hsa04640	Hematopoietic cell lineage	IL7	IL7	interleukin 7	up
path:hsa04640	Hematopoietic cell lineage	CD19	CD19	CD19 molecule	up
path:hsa04640	Hematopoietic cell lineage	CD1C	CD1C	CD1c molecule	up
path:hsa04640	Hematopoietic cell lineage	CD37	CD37	CD37 molecule	up
path:hsa04640	Hematopoietic cell lineage	CD24	CD24	CD24 molecule	up
path:hsa04640	Hematopoietic cell lineage	MS4A1	MS4A1	membrane-spanning 4-domains, subfamily A, member 1	up
path:hsa04640	Hematopoietic cell lineage	CD22	CD22	CD22 molecule	up
path:hsa04664	Fc epsilon RI signaling pathway	BTK	BTK	Bruton agammaglobulinemia tyrosine kinase	up
path:hsa04664	Fc epsilon RI signaling pathway	PLA2G2C	PLA2G2C	phospholipase A2, group IIC	up
path:hsa04664	Fc epsilon RI signaling pathway	VAV2	VAV2	vav 2 guanine nucleotide exchange factor	up
path:hsa04664	Fc epsilon RI signaling pathway	NRAS	NRAS	neuroblastoma RAS viral (v-ras) oncogene homolog	up
path:hsa04664	Fc epsilon RI signaling pathway	SYK	SYK	spleen tyrosine kinase	up
path:hsa04664	Fc epsilon RI signaling pathway	PLCG2	PLCG2	phospholipase C, gamma 2 (phosphatidylinositol-specific)	up
path:hsa04664	Fc epsilon RI signaling pathway	INPP5D	INPP5D	inositol polyphosphate-5-phosphatase, 145kDa	up
path:hsa04062	Chemokine signaling pathway	CCL17	CCL17	chemokine (C-C motif) ligand 17	up
path:hsa04062	Chemokine signaling pathway	VAV2	VAV2	vav 2 guanine nucleotide exchange factor	up
path:hsa04062	Chemokine signaling pathway	CXCR5	CXCR5	chemokine (C-X-C motif) receptor 5	up
path:hsa04062	Chemokine signaling pathway	NRAS	NRAS	neuroblastoma RAS viral (v-ras) oncogene homolog	up
path:hsa04062	Chemokine signaling pathway	HCK	HCK	hemopoietic cell kinase	up
path:hsa04062	Chemokine signaling pathway	RASGRP2	RASGRP2	RAS guanyl releasing protein 2 (calcium and DAG-regulated)	up
path:hsa04062	Chemokine signaling pathway	PREX1	PREX1	phosphatidylinositol-3,4,5-trisphosphate-dependent Rac exchange factor 1	up
path:hsa04062	Chemokine signaling pathway	GNB5	GNB5	guanine nucleotide binding protein (G protein), beta 5	up
path:hsa04062	Chemokine signaling pathway	ADRBK2	ADRBK2	adrenergic, beta, receptor kinase 2	up
path:hsa04062	Chemokine signaling pathway	CCL22	CCL22	chemokine (C-C motif) ligand 22	up
path:hsa04060	Cytokine-cytokine receptor interaction	IL12RB1	IL12RB1	interleukin 12 receptor, beta 1	up
path:hsa04060	Cytokine-cytokine receptor interaction	TNFRSF13C	TNFRSF13C	tumor necrosis factor receptor superfamily, member 13C	up
path:hsa04060	Cytokine-cytokine receptor interaction	IL2RA	IL2RA	interleukin 2 receptor, alpha	up
path:hsa04060	Cytokine-cytokine receptor interaction	CCL17	CCL17	chemokine (C-C motif) ligand 17	up
path:hsa04060	Cytokine-cytokine receptor interaction	IL7	IL7	interleukin 7	up
path:hsa04060	Cytokine-cytokine receptor interaction	CXCR5	CXCR5	chemokine (C-X-C motif) receptor 5	up
path:hsa04060	Cytokine-cytokine receptor interaction	IL10RA	IL10RA	interleukin 10 receptor, alpha	up
path:hsa04060	Cytokine-cytokine receptor interaction	IL18	IL18	interleukin 18 (interferon-gamma-inducing factor)	up
path:hsa04060	Cytokine-cytokine receptor interaction	CD70	CD70	CD70 molecule	up
path:hsa04060	Cytokine-cytokine receptor interaction	RELT	RELT	RELT tumor necrosis factor receptor	up
path:hsa04060	Cytokine-cytokine receptor interaction	TNFRSF13B	TNFRSF13B	tumor necrosis factor receptor superfamily, member 13B	up
path:hsa04060	Cytokine-cytokine receptor interaction	CCL22	CCL22	chemokine (C-C motif) ligand 22	up
path:hsa04666	Fc gamma R-mediated phagocytosis	FCGR2B	FCGR2B	Fc fragment of IgG, low affinity IIb, receptor (CD32)	up
path:hsa04666	Fc gamma R-mediated phagocytosis	VAV2	VAV2	vav 2 guanine nucleotide exchange factor	up
path:hsa04666	Fc gamma R-mediated phagocytosis	HCK	HCK	hemopoietic cell kinase	up
path:hsa04666	Fc gamma R-mediated phagocytosis	SYK	SYK	spleen tyrosine kinase	up
path:hsa04666	Fc gamma R-mediated phagocytosis	PLCG2	PLCG2	phospholipase C, gamma 2 (phosphatidylinositol-specific)	up
path:hsa04666	Fc gamma R-mediated phagocytosis	INPP5D	INPP5D	inositol polyphosphate-5-phosphatase, 145kDa	up
path:hsa04970	Salivary secretion	GUCY1A3	GUCY1A3	guanylate cyclase 1, soluble, alpha 3	down
path:hsa04970	Salivary secretion	CD38	CD38	CD38 molecule	down
path:hsa04970	Salivary secretion	PRH1	PRH1	proline-rich protein HaeIII subfamily 1	down
path:hsa04970	Salivary secretion	CHRM3	CHRM3	cholinergic receptor, muscarinic 3	down
path:hsa04970	Salivary secretion	ATP1B1	ATP1B1	ATPase, Na+/K+ transporting, beta 1 polypeptide	down
path:hsa04970	Salivary secretion	ATP2B2	ATP2B2	ATPase, Ca++ transporting, plasma membrane 2	down
path:hsa04970	Salivary secretion	STATH	STATH	statherin	down
path:hsa04970	Salivary secretion	SLC12A2	SLC12A2	solute carrier family 12 (sodium/potassium/chloride transporters), member 2	down
path:hsa04970	Salivary secretion	TRPV6	TRPV6	transient receptor potential cation channel, subfamily V, member 6	down
path:hsa04970	Salivary secretion	PLCB1	PLCB1	phospholipase C, beta 1 (phosphoinositide-specific)	down
path:hsa04970	Salivary secretion	CALML5	CALML5	calmodulin-like 5	down
path:hsa04970	Salivary secretion	CST1	CST1	cystatin SN	down
path:hsa04970	Salivary secretion	MUC7	MUC7	mucin 7, secreted	down
path:hsa04970	Salivary secretion	LYZ	LYZ	lysozyme	down
path:hsa04970	Salivary secretion	HTN1	HTN1	histatin 1	down
path:hsa04970	Salivary secretion	LPO	LPO	lactoperoxidase	down
path:hsa04970	Salivary secretion	DMBT1	DMBT1	deleted in malignant brain tumors 1	down
path:hsa04970	Salivary secretion	AQP5	AQP5	aquaporin 5	down
path:hsa04640	Hematopoietic cell lineage	IL1R2	IL1R2	interleukin 1 receptor, type II	down
path:hsa04640	Hematopoietic cell lineage	CD38	CD38	CD38 molecule	down
path:hsa04640	Hematopoietic cell lineage	IL1B	IL1B	interleukin 1, beta	down
path:hsa04640	Hematopoietic cell lineage	CD1E	CD1E	CD1e molecule	down
path:hsa04640	Hematopoietic cell lineage	CD9	CD9	CD9 molecule	down
path:hsa04640	Hematopoietic cell lineage	CD59	CD59	CD59 molecule, complement regulatory protein	down
path:hsa04640	Hematopoietic cell lineage	CD14	CD14	CD14 molecule	down
path:hsa04640	Hematopoietic cell lineage	CD3D	CD3D	CD3d molecule, delta (CD3-TCR complex)	down
path:hsa04640	Hematopoietic cell lineage	KIT	KIT	v-kit Hardy-Zuckerman 4 feline sarcoma viral oncogene homolog	down
path:hsa04640	Hematopoietic cell lineage	IL4R	IL4R	interleukin 4 receptor	down
path:hsa04640	Hematopoietic cell lineage	ITGA6	ITGA6	integrin, alpha 6	down
path:hsa04640	Hematopoietic cell lineage	ANPEP	ANPEP	alanyl (membrane) aminopeptidase	down
path:hsa00601	Glycosphingolipid biosynthesis - lacto and neolacto series	ST3GAL6	ST3GAL6	ST3 beta-galactoside alpha-2,3-sialyltransferase 6	down
path:hsa00601	Glycosphingolipid biosynthesis - lacto and neolacto series	B3GNT5	B3GNT5	UDP-GlcNAc:betaGal beta-1,3-N-acetylglucosaminyltransferase 5	down
path:hsa00601	Glycosphingolipid biosynthesis - lacto and neolacto series	ST3GAL4	ST3GAL4	ST3 beta-galactoside alpha-2,3-sialyltransferase 4	down
path:hsa00601	Glycosphingolipid biosynthesis - lacto and neolacto series	B3GNT3	B3GNT3	UDP-GlcNAc:betaGal beta-1,3-N-acetylglucosaminyltransferase 3	down
path:hsa00601	Glycosphingolipid biosynthesis - lacto and neolacto series	FUT2	FUT2	fucosyltransferase 2 (secretor status included)	down
path:hsa00601	Glycosphingolipid biosynthesis - lacto and neolacto series	FUT3	FUT3	fucosyltransferase 3 (galactoside 3(4)-L-fucosyltransferase, Lewis blood group)	down
path:hsa05412	Arrhythmogenic right ventricular cardiomyopathy (ARVC)	CACNA1C	CACNA1C	calcium channel, voltage-dependent, L type, alpha 1C subunit	down
path:hsa05412	Arrhythmogenic right ventricular cardiomyopathy (ARVC)	PKP2	PKP2	plakophilin 2	down
path:hsa05412	Arrhythmogenic right ventricular cardiomyopathy (ARVC)	DSC2	DSC2	desmocollin 2	down
path:hsa05412	Arrhythmogenic right ventricular cardiomyopathy (ARVC)	ITGB5	ITGB5	integrin, beta 5	down
path:hsa05412	Arrhythmogenic right ventricular cardiomyopathy (ARVC)	DSG2	DSG2	desmoglein 2	down
path:hsa05412	Arrhythmogenic right ventricular cardiomyopathy (ARVC)	ITGB8	ITGB8	integrin, beta 8	down
path:hsa05412	Arrhythmogenic right ventricular cardiomyopathy (ARVC)	DSP	DSP	desmoplakin	down
path:hsa05412	Arrhythmogenic right ventricular cardiomyopathy (ARVC)	ITGA6	ITGA6	integrin, alpha 6	down
path:hsa05412	Arrhythmogenic right ventricular cardiomyopathy (ARVC)	ITGB4	ITGB4	integrin, beta 4	down
path:hsa04972	Pancreatic secretion	CD38	CD38	CD38 molecule	down
path:hsa04972	Pancreatic secretion	CFTR	CFTR	cystic fibrosis transmembrane conductance regulator (ATP-binding cassette sub-family C, member 7)	down
path:hsa04972	Pancreatic secretion	CHRM3	CHRM3	cholinergic receptor, muscarinic 3	down
path:hsa04972	Pancreatic secretion	KCNQ1	KCNQ1	potassium voltage-gated channel, KQT-like subfamily, member 1	down
path:hsa04972	Pancreatic secretion	ATP1B1	ATP1B1	ATPase, Na+/K+ transporting, beta 1 polypeptide	down
path:hsa04972	Pancreatic secretion	ATP2B2	ATP2B2	ATPase, Ca++ transporting, plasma membrane 2	down
path:hsa04972	Pancreatic secretion	PLA2G2A	PLA2G2A	phospholipase A2, group IIA (platelets, synovial fluid)	down
path:hsa04972	Pancreatic secretion	SLC12A2	SLC12A2	solute carrier family 12 (sodium/potassium/chloride transporters), member 2	down
path:hsa04972	Pancreatic secretion	PLCB1	PLCB1	phospholipase C, beta 1 (phosphoinositide-specific)	down
path:hsa04972	Pancreatic secretion	CA2	CA2	carbonic anhydrase II	down
path:hsa04514	Cell adhesion molecules (CAMs)	PTPRC	PTPRC	protein tyrosine phosphatase, receptor type, C	down
path:hsa04514	Cell adhesion molecules (CAMs)	CLDN8	CLDN8	claudin 8	down
path:hsa04514	Cell adhesion molecules (CAMs)	ITGB8	ITGB8	integrin, beta 8	down
path:hsa04514	Cell adhesion molecules (CAMs)	CDH1	CDH1	cadherin 1, type 1, E-cadherin (epithelial)	down
path:hsa04514	Cell adhesion molecules (CAMs)	SDC4	SDC4	syndecan 4	down
path:hsa04514	Cell adhesion molecules (CAMs)	ITGA6	ITGA6	integrin, alpha 6	down
path:hsa04514	Cell adhesion molecules (CAMs)	SDC1	SDC1	syndecan 1	down
path:hsa04514	Cell adhesion molecules (CAMs)	PTPRF	PTPRF	protein tyrosine phosphatase, receptor type, F	down
path:hsa04514	Cell adhesion molecules (CAMs)	CLDN4	CLDN4	claudin 4	down
path:hsa04514	Cell adhesion molecules (CAMs)	CLDN3	CLDN3	claudin 3	down
path:hsa04514	Cell adhesion molecules (CAMs)	CLDN10	CLDN10	claudin 10	down
path:hsa04514	Cell adhesion molecules (CAMs)	CLDN7	CLDN7	claudin 7	down
path:hsa04610	Complement and coagulation cascades	C7	C7	complement component 7	down
path:hsa04610	Complement and coagulation cascades	C1QB	C1QB	complement component 1, q subcomponent, B chain	down
path:hsa04610	Complement and coagulation cascades	C1QA	C1QA	complement component 1, q subcomponent, A chain	down
path:hsa04610	Complement and coagulation cascades	C1QC	C1QC	complement component 1, q subcomponent, C chain	down
path:hsa04610	Complement and coagulation cascades	F3	F3	coagulation factor III (thromboplastin, tissue factor)	down
path:hsa04610	Complement and coagulation cascades	CD59	CD59	CD59 molecule, complement regulatory protein	down
path:hsa04610	Complement and coagulation cascades	CFB	CFB	complement factor B	down
path:hsa04610	Complement and coagulation cascades	F5	F5	coagulation factor V (proaccelerin, labile factor)	down
path:hsa04512	ECM-receptor interaction	THBS4	THBS4	thrombospondin 4	down
path:hsa04512	ECM-receptor interaction	THBS1	THBS1	thrombospondin 1	down
path:hsa04512	ECM-receptor interaction	ITGB5	ITGB5	integrin, beta 5	down
path:hsa04512	ECM-receptor interaction	SPP1	SPP1	secreted phosphoprotein 1	down
path:hsa04512	ECM-receptor interaction	ITGB8	ITGB8	integrin, beta 8	down
path:hsa04512	ECM-receptor interaction	SDC4	SDC4	syndecan 4	down
path:hsa04512	ECM-receptor interaction	ITGA6	ITGA6	integrin, alpha 6	down
path:hsa04512	ECM-receptor interaction	SDC1	SDC1	syndecan 1	down
path:hsa04512	ECM-receptor interaction	ITGB4	ITGB4	integrin, beta 4	down
path:hsa00260	Glycine, serine and threonine metabolism	MAOA	MAOA	monoamine oxidase A	down
path:hsa00260	Glycine, serine and threonine metabolism	PSAT1	PSAT1	phosphoserine aminotransferase 1	down
path:hsa00260	Glycine, serine and threonine metabolism	CBS	CBS	cystathionine-beta-synthase	down
path:hsa00260	Glycine, serine and threonine metabolism	SHMT1	SHMT1	serine hydroxymethyltransferase 1 (soluble)	down
path:hsa00260	Glycine, serine and threonine metabolism	PHGDH	PHGDH	phosphoglycerate dehydrogenase	down
path:hsa05020	Prion diseases	C7	C7	complement component 7	down
path:hsa05020	Prion diseases	C1QB	C1QB	complement component 1, q subcomponent, B chain	down
path:hsa05020	Prion diseases	C1QA	C1QA	complement component 1, q subcomponent, A chain	down
path:hsa05020	Prion diseases	C1QC	C1QC	complement component 1, q subcomponent, C chain	down
path:hsa05020	Prion diseases	IL1B	IL1B	interleukin 1, beta	down
path:hsa05144	Malaria	THBS4	THBS4	thrombospondin 4	down
path:hsa05144	Malaria	THBS1	THBS1	thrombospondin 1	down
path:hsa05144	Malaria	TLR2	TLR2	toll-like receptor 2	down
path:hsa05144	Malaria	IL1B	IL1B	interleukin 1, beta	down
path:hsa05144	Malaria	SDC4	SDC4	syndecan 4	down
path:hsa05144	Malaria	SDC1	SDC1	syndecan 1	down
path:hsa00982	Drug metabolism - cytochrome P450	FMO2	FMO2	flavin containing monooxygenase 2 (non-functional)	down
path:hsa00982	Drug metabolism - cytochrome P450	FMO5	FMO5	flavin containing monooxygenase 5	down
path:hsa00982	Drug metabolism - cytochrome P450	MGST1	MGST1	microsomal glutathione S-transferase 1	down
path:hsa00982	Drug metabolism - cytochrome P450	MAOA	MAOA	monoamine oxidase A	down
path:hsa00982	Drug metabolism - cytochrome P450	ALDH1A3	ALDH1A3	aldehyde dehydrogenase 1 family, member A3	down
path:hsa00982	Drug metabolism - cytochrome P450	GSTO2	GSTO2	glutathione S-transferase omega 2	down
path:hsa00232	Caffeine metabolism	NAT2	NAT2	N-acetyltransferase 2 (arylamine N-acetyltransferase)	down
path:hsa00232	Caffeine metabolism	XDH	XDH	xanthine dehydrogenase	down
path:hsa00460	Cyanoamino acid metabolism	GGT6	GGT6	gamma-glutamyltransferase 6	down
path:hsa00460	Cyanoamino acid metabolism	SHMT1	SHMT1	serine hydroxymethyltransferase 1 (soluble)	down
path:hsa04971	Gastric acid secretion	CFTR	CFTR	cystic fibrosis transmembrane conductance regulator (ATP-binding cassette sub-family C, member 7)	down
path:hsa04971	Gastric acid secretion	CHRM3	CHRM3	cholinergic receptor, muscarinic 3	down
path:hsa04971	Gastric acid secretion	KCNQ1	KCNQ1	potassium voltage-gated channel, KQT-like subfamily, member 1	down
path:hsa04971	Gastric acid secretion	ATP1B1	ATP1B1	ATPase, Na+/K+ transporting, beta 1 polypeptide	down
path:hsa04971	Gastric acid secretion	PLCB1	PLCB1	phospholipase C, beta 1 (phosphoinositide-specific)	down
path:hsa04971	Gastric acid secretion	CALML5	CALML5	calmodulin-like 5	down
path:hsa04971	Gastric acid secretion	CA2	CA2	carbonic anhydrase II	down
path:hsa00512	O-Glycan biosynthesis	GALNT13	GALNT13	UDP-N-acetyl-alpha-D-galactosamine:polypeptide N-acetylgalactosaminyltransferase 13 (GalNAc-T13)	down
path:hsa00512	O-Glycan biosynthesis	GALNT3	GALNT3	UDP-N-acetyl-alpha-D-galactosamine:polypeptide N-acetylgalactosaminyltransferase 3 (GalNAc-T3)	down
path:hsa00512	O-Glycan biosynthesis	GALNT6	GALNT6	UDP-N-acetyl-alpha-D-galactosamine:polypeptide N-acetylgalactosaminyltransferase 6 (GalNAc-T6)	down
path:hsa00512	O-Glycan biosynthesis	GCNT3	GCNT3	glucosaminyl (N-acetyl) transferase 3, mucin type	down
path:hsa00670	One carbon pool by folate	ALDH1L2	ALDH1L2	aldehyde dehydrogenase 1 family, member L2	down
path:hsa00670	One carbon pool by folate	ALDH1L1	ALDH1L1	aldehyde dehydrogenase 1 family, member L1	down
path:hsa00670	One carbon pool by folate	SHMT1	SHMT1	serine hydroxymethyltransferase 1 (soluble)	down
path:hsa00480	Glutathione metabolism	MGST1	MGST1	microsomal glutathione S-transferase 1	down
path:hsa00480	Glutathione metabolism	IDH2	IDH2	isocitrate dehydrogenase 2 (NADP+), mitochondrial	down
path:hsa00480	Glutathione metabolism	ANPEP	ANPEP	alanyl (membrane) aminopeptidase	down
path:hsa00480	Glutathione metabolism	GSTO2	GSTO2	glutathione S-transferase omega 2	down
path:hsa00480	Glutathione metabolism	GGT6	GGT6	gamma-glutamyltransferase 6	down
path:hsa04530	Tight junction	CLDN8	CLDN8	claudin 8	down
path:hsa04530	Tight junction	AKT3	AKT3	v-akt murine thymoma viral oncogene homolog 3 (protein kinase B, gamma)	down
path:hsa04530	Tight junction	MYH7B	MYH7B	myosin, heavy chain 7B, cardiac muscle, beta	down
path:hsa04530	Tight junction	MYH14	MYH14	myosin, heavy chain 14, non-muscle	down
path:hsa04530	Tight junction	EPB41L1	EPB41L1	erythrocyte membrane protein band 4.1-like 1	down
path:hsa04530	Tight junction	CLDN4	CLDN4	claudin 4	down
path:hsa04530	Tight junction	TJP3	TJP3	tight junction protein 3 (zona occludens 3)	down
path:hsa04530	Tight junction	CLDN3	CLDN3	claudin 3	down
path:hsa04530	Tight junction	CLDN10	CLDN10	claudin 10	down
path:hsa04530	Tight junction	CLDN7	CLDN7	claudin 7	down
