# Supplementary material for: Loss of CCL28 and CXCL17 Expression and Increase in CCR1 Expression May Be Related to Malignant Transformation of LGBLEL into Lymphoma
Source: Curr Issues Mol Biol. 2024 Sep 29;46(10):10969–90. doi: 10.3390/cimb46100652 (PMC11505864; doi:10.3390/cimb46100652)
Supplement: Supplementary file 1 [file cimb-46-00652-s001.zip › Supplementary S6.xls]

## Sheet: UpGO_Result
GOID	GOTerm	DifGene	AllDifGene	GeneInGOID	AllGene	P-Value	FDR	Enrichment	(-log2P)
GO:0030049	muscle filament sliding	9	292	38	14000	4.7507e-07	0.000488371	11.3554	21.0054
GO:0042113	B cell activation	7	292	24	14000	2.75464e-06	0.000943922	13.984	18.4697
GO:0050853	B cell receptor signaling pathway	7	292	24	14000	2.75464e-06	0.000943922	13.984	18.4697
GO:0006959	humoral immune response	7	292	36	14000	2.70939e-05	0.00696314	9.32268	15.1717
GO:0007519	skeletal muscle tissue development	7	292	45	14000	9.54508e-05	0.0196247	7.45814	13.3549
GO:0006955	immune response	19	292	325	14000	0.000145947	0.0250056	2.80295	12.7423
GO:0051056	regulation of small GTPase mediated signal transduction	12	292	168	14000	0.000426368	0.0626152	3.42466	11.1956
GO:0043403	skeletal muscle tissue regeneration	3	292	7	14000	0.000936134	0.111553	20.5479	10.061
GO:0042104	positive regulation of activated T cell proliferation	4	292	18	14000	0.000976631	0.111553	10.6545	9.9999
GO:0042088	T-helper 1 type immune response	3	292	8	14000	0.00126735	0.130284	17.9795	9.62397
GO:0006954	inflammatory response	14	292	252	14000	0.00153347	0.135011	2.66362	9.34899
GO:0035023	regulation of Rho protein signal transduction	7	292	75	14000	0.001576	0.135011	4.47489	9.30951
GO:0045579	positive regulation of B cell differentiation	3	292	10	14000	0.00212969	0.167938	14.3836	8.87514
GO:0030183	B cell differentiation	5	292	40	14000	0.0022871	0.167938	5.99315	8.77227
GO:0008624	induction of apoptosis by extracellular signals	8	292	105	14000	0.00249307	0.170858	3.65297	8.64786
GO:0030889	negative regulation of B cell proliferation	3	292	11	14000	0.00266889	0.171476	13.076	8.54954
GO:0045078	positive regulation of interferon-gamma biosynthetic process	3	292	12	14000	0.00328495	0.173262	11.9863	8.24991
GO:0008629	induction of apoptosis by intracellular signals	5	292	44	14000	0.00333387	0.173262	5.44832	8.22859
GO:0001782	B cell homeostasis	3	292	13	14000	0.00398108	0.173262	11.0643	7.97262
GO:0045759	negative regulation of action potential	2	292	3	14000	0.00404503	0.173262	31.9635	7.94964
GO:0033004	negative regulation of mast cell activation	2	292	3	14000	0.00404503	0.173262	31.9635	7.94964
GO:0043271	negative regulation of ion transport	2	292	3	14000	0.00404503	0.173262	31.9635	7.94964
GO:0001959	regulation of cytokine-mediated signaling pathway	2	292	3	14000	0.00404503	0.173262	31.9635	7.94964
GO:0097070	ductus arteriosus closure	2	292	3	14000	0.00404503	0.173262	31.9635	7.94964
GO:0007264	small GTPase mediated signal transduction	15	292	318	14000	0.00463073	0.188211	2.26157	7.75455
GO:0006941	striated muscle contraction	3	292	14	14000	0.0047602	0.188211	10.274	7.71476
GO:0060415	muscle tissue morphogenesis	2	292	4	14000	0.00598451	0.219717	23.9726	7.38455
GO:0032233	positive regulation of actin filament bundle assembly	2	292	4	14000	0.00598451	0.219717	23.9726	7.38455
GO:0007165	signal transduction	39	292	1172	14000	0.00648979	0.225394	1.59545	7.26761
GO:0045214	sarcomere organization	3	292	16	14000	0.00657765	0.225394	8.98973	7.24821
GO:0010739	positive regulation of protein kinase A signaling cascade	2	292	5	14000	0.00826388	0.242722	19.1781	6.91896
GO:0050764	regulation of phagocytosis	2	292	5	14000	0.00826388	0.242722	19.1781	6.91896
GO:0043653	mitochondrial fragmentation involved in apoptosis	2	292	5	14000	0.00826388	0.242722	19.1781	6.91896
GO:0002360	T cell lineage commitment	2	292	5	14000	0.00826388	0.242722	19.1781	6.91896
GO:0043497	regulation of protein heterodimerization activity	2	292	5	14000	0.00826388	0.242722	19.1781	6.91896
GO:0045773	positive regulation of axon extension	3	292	19	14000	0.00998327	0.275241	7.5703	6.64627
GO:0002639	positive regulation of immunoglobulin production	2	292	6	14000	0.0108683	0.275241	15.9817	6.52373
GO:0051016	barbed-end actin filament capping	2	292	6	14000	0.0108683	0.275241	15.9817	6.52373
GO:0043981	histone H4-K5 acetylation	2	292	6	14000	0.0108683	0.275241	15.9817	6.52373
GO:0043982	histone H4-K8 acetylation	2	292	6	14000	0.0108683	0.275241	15.9817	6.52373
GO:0042693	muscle cell fate commitment	2	292	7	14000	0.0137834	0.275241	13.6986	6.18093
GO:0070493	thrombin receptor signaling pathway	2	292	7	14000	0.0137834	0.275241	13.6986	6.18093
GO:0043496	regulation of protein homodimerization activity	2	292	7	14000	0.0137834	0.275241	13.6986	6.18093
GO:0002237	response to molecule of bacterial origin	2	292	7	14000	0.0137834	0.275241	13.6986	6.18093
GO:0051001	negative regulation of nitric-oxide synthase activity	2	292	7	14000	0.0137834	0.275241	13.6986	6.18093
GO:0043983	histone H4-K12 acetylation	2	292	7	14000	0.0137834	0.275241	13.6986	6.18093
GO:0035556	intracellular signal transduction	13	292	300	14000	0.0146189	0.275241	2.07763	6.09602
GO:0006915	apoptotic process	23	292	647	14000	0.0148167	0.275241	1.70439	6.07663
GO:0007517	muscle organ development	6	292	91	14000	0.0154051	0.275241	3.16122	6.02045
GO:0007267	cell-cell signaling	11	292	239	14000	0.0159267	0.275241	2.20668	5.97241
GO:0045582	positive regulation of T cell differentiation	2	292	8	14000	0.0169952	0.275241	11.9863	5.87873
GO:0051966	regulation of synaptic transmission, glutamatergic	2	292	8	14000	0.0169952	0.275241	11.9863	5.87873
GO:0032228	regulation of synaptic transmission, GABAergic	2	292	8	14000	0.0169952	0.275241	11.9863	5.87873
GO:0007265	Ras protein signal transduction	5	292	69	14000	0.0184514	0.275241	3.47429	5.76013
GO:0046641	positive regulation of alpha-beta T cell proliferation	2	292	9	14000	0.0204902	0.275241	10.6545	5.60892
GO:0050777	negative regulation of immune response	2	292	9	14000	0.0204902	0.275241	10.6545	5.60892
GO:0003009	skeletal muscle contraction	2	292	9	14000	0.0204902	0.275241	10.6545	5.60892
GO:0051881	regulation of mitochondrial membrane potential	2	292	9	14000	0.0204902	0.275241	10.6545	5.60892
GO:0001952	regulation of cell-matrix adhesion	2	292	9	14000	0.0204902	0.275241	10.6545	5.60892
GO:0006942	regulation of striated muscle contraction	2	292	9	14000	0.0204902	0.275241	10.6545	5.60892
GO:0070059	apoptosis in response to endoplasmic reticulum stress	2	292	9	14000	0.0204902	0.275241	10.6545	5.60892
GO:0051149	positive regulation of muscle cell differentiation	3	292	26	14000	0.0212886	0.275241	5.53214	5.55378
GO:0030168	platelet activation	11	292	251	14000	0.0215973	0.275241	2.10118	5.533
GO:0031663	lipopolysaccharide-mediated signaling pathway	3	292	27	14000	0.0232976	0.275241	5.32725	5.42367
GO:0055003	cardiac myofibril assembly	2	292	10	14000	0.0242555	0.275241	9.58904	5.36554
GO:0007600	sensory perception	2	292	10	14000	0.0242555	0.275241	9.58904	5.36554
GO:0032456	endocytic recycling	2	292	10	14000	0.0242555	0.275241	9.58904	5.36554
GO:0032321	positive regulation of Rho GTPase activity	3	292	28	14000	0.0254057	0.275241	5.13699	5.2987
GO:0045087	innate immune response	12	292	295	14000	0.0275691	0.275241	1.95031	5.1808
GO:0007010	cytoskeleton organization	6	292	105	14000	0.0277471	0.275241	2.73973	5.17152
GO:0006937	regulation of muscle contraction	2	292	11	14000	0.0282784	0.275241	8.71731	5.14416
GO:0043666	regulation of phosphoprotein phosphatase activity	2	292	11	14000	0.0282784	0.275241	8.71731	5.14416
GO:0043984	histone H4-K16 acetylation	2	292	11	14000	0.0282784	0.275241	8.71731	5.14416
GO:0008637	apoptotic mitochondrial changes	2	292	12	14000	0.0325466	0.275241	7.99087	4.94135
GO:0008633	activation of pro-apoptotic gene products	3	292	32	14000	0.0348222	0.275241	4.49486	4.84385
GO:0031146	SCF-dependent proteasomal ubiquitin-dependent protein catabolic process	2	292	13	14000	0.0370484	0.275241	7.37619	4.75444
GO:0030890	positive regulation of B cell proliferation	3	292	33	14000	0.0374198	0.275241	4.35866	4.74005
GO:0042692	muscle cell differentiation	3	292	34	14000	0.0401135	0.275241	4.23046	4.63977
GO:0007229	integrin-mediated signaling pathway	5	292	86	14000	0.0401265	0.275241	2.78751	4.6393
GO:0014031	mesenchymal cell development	1	292	1	14000	0.0405775	0.275241	47.9452	4.62318
GO:0003231	cardiac ventricle development	1	292	1	14000	0.0405775	0.275241	47.9452	4.62318
GO:0045728	respiratory burst after phagocytosis	1	292	1	14000	0.0405775	0.275241	47.9452	4.62318
GO:0015790	UDP-xylose transport	1	292	1	14000	0.0405775	0.275241	47.9452	4.62318
GO:0030845	inhibition of phospholipase C activity involved in G-protein coupled receptor signaling pathway	1	292	1	14000	0.0405775	0.275241	47.9452	4.62318
GO:2000256	positive regulation of male germ cell proliferation	1	292	1	14000	0.0405775	0.275241	47.9452	4.62318
GO:2000097	regulation of smooth muscle cell-matrix adhesion	1	292	1	14000	0.0405775	0.275241	47.9452	4.62318
GO:0002721	regulation of B cell cytokine production	1	292	1	14000	0.0405775	0.275241	47.9452	4.62318
GO:0002316	follicular B cell differentiation	1	292	1	14000	0.0405775	0.275241	47.9452	4.62318
GO:0010925	positive regulation of inositol-polyphosphate 5-phosphatase activity	1	292	1	14000	0.0405775	0.275241	47.9452	4.62318
GO:0010920	negative regulation of inositol phosphate biosynthetic process	1	292	1	14000	0.0405775	0.275241	47.9452	4.62318
GO:0046674	induction of retinal programmed cell death	1	292	1	14000	0.0405775	0.275241	47.9452	4.62318
GO:0046671	negative regulation of retinal cell programmed cell death	1	292	1	14000	0.0405775	0.275241	47.9452	4.62318
GO:0060405	regulation of penile erection	1	292	1	14000	0.0405775	0.275241	47.9452	4.62318
GO:0032600	chemokine receptor transport out of membrane raft	1	292	1	14000	0.0405775	0.275241	47.9452	4.62318
GO:0043549	regulation of kinase activity	1	292	1	14000	0.0405775	0.275241	47.9452	4.62318
GO:0043375	CD8-positive, alpha-beta T cell lineage commitment	1	292	1	14000	0.0405775	0.275241	47.9452	4.62318
GO:0006667	sphinganine metabolic process	1	292	1	14000	0.0405775	0.275241	47.9452	4.62318
GO:0043366	beta selection	1	292	1	14000	0.0405775	0.275241	47.9452	4.62318
GO:0014042	positive regulation of neuron maturation	1	292	1	14000	0.0405775	0.275241	47.9452	4.62318
GO:0032597	B cell receptor transport into membrane raft	1	292	1	14000	0.0405775	0.275241	47.9452	4.62318
GO:0042253	granulocyte macrophage colony-stimulating factor biosynthetic process	1	292	1	14000	0.0405775	0.275241	47.9452	4.62318
GO:0019319	hexose biosynthetic process	1	292	1	14000	0.0405775	0.275241	47.9452	4.62318
GO:0006808	regulation of nitrogen utilization	1	292	1	14000	0.0405775	0.275241	47.9452	4.62318
GO:0002866	positive regulation of acute inflammatory response to antigenic stimulus	1	292	1	14000	0.0405775	0.275241	47.9452	4.62318
GO:0032532	regulation of microvillus length	1	292	1	14000	0.0405775	0.275241	47.9452	4.62318
GO:0071801	regulation of podosome assembly	1	292	1	14000	0.0405775	0.275241	47.9452	4.62318
GO:2001234	negative regulation of apoptotic signaling pathway	1	292	1	14000	0.0405775	0.275241	47.9452	4.62318
GO:0032976	release of matrix enzymes from mitochondria	1	292	1	14000	0.0405775	0.275241	47.9452	4.62318
GO:0042231	interleukin-13 biosynthetic process	1	292	1	14000	0.0405775	0.275241	47.9452	4.62318
GO:0070560	protein secretion by platelet	1	292	1	14000	0.0405775	0.275241	47.9452	4.62318
GO:0042033	chemokine biosynthetic process	1	292	1	14000	0.0405775	0.275241	47.9452	4.62318
GO:0071226	cellular response to molecule of fungal origin	1	292	1	14000	0.0405775	0.275241	47.9452	4.62318
GO:0051153	regulation of striated muscle cell differentiation	1	292	1	14000	0.0405775	0.275241	47.9452	4.62318
GO:0031275	regulation of lateral pseudopodium assembly	1	292	1	14000	0.0405775	0.275241	47.9452	4.62318
GO:2000346	negative regulation of hepatocyte proliferation	1	292	1	14000	0.0405775	0.275241	47.9452	4.62318
GO:0043299	leukocyte degranulation	1	292	1	14000	0.0405775	0.275241	47.9452	4.62318
GO:0032913	negative regulation of transforming growth factor beta3 production	1	292	1	14000	0.0405775	0.275241	47.9452	4.62318
GO:0042694	muscle cell fate specification	1	292	1	14000	0.0405775	0.275241	47.9452	4.62318
GO:0032928	regulation of superoxide anion generation	1	292	1	14000	0.0405775	0.275241	47.9452	4.62318
GO:0001928	regulation of exocyst assembly	1	292	1	14000	0.0405775	0.275241	47.9452	4.62318
GO:0045661	regulation of myoblast differentiation	1	292	1	14000	0.0405775	0.275241	47.9452	4.62318
GO:0045659	negative regulation of neutrophil differentiation	1	292	1	14000	0.0405775	0.275241	47.9452	4.62318
GO:0048753	pigment granule organization	1	292	1	14000	0.0405775	0.275241	47.9452	4.62318
GO:0048743	positive regulation of skeletal muscle fiber development	1	292	1	14000	0.0405775	0.275241	47.9452	4.62318
GO:0048087	positive regulation of developmental pigmentation	1	292	1	14000	0.0405775	0.275241	47.9452	4.62318
GO:0005998	xylulose catabolic process	1	292	1	14000	0.0405775	0.275241	47.9452	4.62318
GO:0015669	gas transport	1	292	1	14000	0.0405775	0.275241	47.9452	4.62318
GO:0060305	regulation of cell diameter	1	292	1	14000	0.0405775	0.275241	47.9452	4.62318
GO:0072080	nephron tubule development	1	292	1	14000	0.0405775	0.275241	47.9452	4.62318
GO:0014809	regulation of skeletal muscle contraction by regulation of release of sequestered calcium ion	1	292	1	14000	0.0405775	0.275241	47.9452	4.62318
GO:0021747	cochlear nucleus development	1	292	1	14000	0.0405775	0.275241	47.9452	4.62318
GO:0090076	relaxation of skeletal muscle	1	292	1	14000	0.0405775	0.275241	47.9452	4.62318
GO:0016444	somatic cell DNA recombination	1	292	1	14000	0.0405775	0.275241	47.9452	4.62318
GO:0060339	negative regulation of type I interferon-mediated signaling pathway	1	292	1	14000	0.0405775	0.275241	47.9452	4.62318
GO:0046314	phosphocreatine biosynthetic process	1	292	1	14000	0.0405775	0.275241	47.9452	4.62318
GO:0032470	elevation of endoplasmic reticulum calcium ion concentration	1	292	1	14000	0.0405775	0.275241	47.9452	4.62318
GO:0002283	neutrophil activation involved in immune response	1	292	1	14000	0.0405775	0.275241	47.9452	4.62318
GO:0060178	regulation of exocyst localization	1	292	1	14000	0.0405775	0.275241	47.9452	4.62318
GO:0032848	negative regulation of cellular pH reduction	1	292	1	14000	0.0405775	0.275241	47.9452	4.62318
GO:0071956	cellular component maintenance at cellular level	1	292	1	14000	0.0405775	0.275241	47.9452	4.62318
GO:0060127	prolactin secreting cell differentiation	1	292	1	14000	0.0405775	0.275241	47.9452	4.62318
GO:2000639	negative regulation of SREBP-mediated signaling pathway	1	292	1	14000	0.0405775	0.275241	47.9452	4.62318
GO:0051282	regulation of sequestering of calcium ion	1	292	1	14000	0.0405775	0.275241	47.9452	4.62318
GO:0032967	positive regulation of collagen biosynthetic process	2	292	14	14000	0.0417724	0.275241	6.84932	4.58131
GO:0043010	camera-type eye development	3	292	35	14000	0.0429022	0.275241	4.10959	4.54281
GO:0007257	activation of JUN kinase activity	3	292	35	14000	0.0429022	0.275241	4.10959	4.54281
GO:0048011	nerve growth factor receptor signaling pathway	9	292	214	14000	0.0432092	0.275241	2.01639	4.53252
GO:0006612	protein targeting to membrane	2	292	15	14000	0.0467073	0.275241	6.39269	4.42021
GO:0001502	cartilage condensation	2	292	15	14000	0.0467073	0.275241	6.39269	4.42021
GO:0032722	positive regulation of chemokine production	2	292	15	14000	0.0467073	0.275241	6.39269	4.42021
GO:0048546	digestive tract morphogenesis	2	292	15	14000	0.0467073	0.275241	6.39269	4.42021
GO:0002250	adaptive immune response	2	292	15	14000	0.0467073	0.275241	6.39269	4.42021
GO:0048041	focal adhesion assembly	2	292	16	14000	0.0518426	0.275241	5.99315	4.26972
GO:0071346	cellular response to interferon-gamma	2	292	16	14000	0.0518426	0.275241	5.99315	4.26972
GO:0045930	negative regulation of mitotic cell cycle	2	292	16	14000	0.0518426	0.275241	5.99315	4.26972
GO:0006936	muscle contraction	5	292	94	14000	0.0540793	0.275241	2.55028	4.20878
GO:0035872	nucleotide-binding domain, leucine rich repeat containing receptor signaling pathway	3	292	39	14000	0.0549873	0.275241	3.68809	4.18476
GO:0048873	homeostasis of number of cells within a tissue	2	292	17	14000	0.0571679	0.275241	5.64061	4.12865
GO:0032320	positive regulation of Ras GTPase activity	2	292	17	14000	0.0571679	0.275241	5.64061	4.12865
GO:0007187	G-protein signaling, coupled to cyclic nucleotide second messenger	3	292	40	14000	0.0582354	0.275241	3.59589	4.10196
GO:0010468	regulation of gene expression	3	292	40	14000	0.0582354	0.275241	3.59589	4.10196
GO:0009887	organ morphogenesis	5	292	97	14000	0.0599474	0.275241	2.4714	4.06016
GO:0008283	cell proliferation	11	292	300	14000	0.0601852	0.275241	1.75799	4.05445
GO:0002520	immune system development	1	292	2	14000	0.0602424	0.275241	23.9726	4.05308
GO:0002522	leukocyte migration involved in immune response	1	292	2	14000	0.0602424	0.275241	23.9726	4.05308
GO:0048671	negative regulation of collateral sprouting	1	292	2	14000	0.0602424	0.275241	23.9726	4.05308
GO:0048672	positive regulation of collateral sprouting	1	292	2	14000	0.0602424	0.275241	23.9726	4.05308
GO:0048856	anatomical structure development	1	292	2	14000	0.0602424	0.275241	23.9726	4.05308
GO:0003253	cardiac neural crest cell migration involved in outflow tract morphogenesis	1	292	2	14000	0.0602424	0.275241	23.9726	4.05308
GO:0003257	positive regulation of transcription from RNA polymerase II promoter involved in myocardial precursor cell differentiation	1	292	2	14000	0.0602424	0.275241	23.9726	4.05308
GO:0015788	UDP-N-acetylglucosamine transport	1	292	2	14000	0.0602424	0.275241	23.9726	4.05308
GO:0002554	serotonin secretion by platelet	1	292	2	14000	0.0602424	0.275241	23.9726	4.05308
GO:0030832	regulation of actin filament length	1	292	2	14000	0.0602424	0.275241	23.9726	4.05308
GO:0002758	innate immune response-activating signal transduction	1	292	2	14000	0.0602424	0.275241	23.9726	4.05308
GO:0042732	D-xylose metabolic process	1	292	2	14000	0.0602424	0.275241	23.9726	4.05308
GO:0007356	thorax and anterior abdomen determination	1	292	2	14000	0.0602424	0.275241	23.9726	4.05308
GO:0043313	regulation of neutrophil degranulation	1	292	2	14000	0.0602424	0.275241	23.9726	4.05308
GO:0009181	purine ribonucleoside diphosphate catabolic process	1	292	2	14000	0.0602424	0.275241	23.9726	4.05308
GO:0002329	pre-B cell differentiation	1	292	2	14000	0.0602424	0.275241	23.9726	4.05308
GO:0061041	regulation of wound healing	1	292	2	14000	0.0602424	0.275241	23.9726	4.05308
GO:0006664	glycolipid metabolic process	1	292	2	14000	0.0602424	0.275241	23.9726	4.05308
GO:0032959	inositol trisphosphate biosynthetic process	1	292	2	14000	0.0602424	0.275241	23.9726	4.05308
GO:0035993	deltoid tuberosity development	1	292	2	14000	0.0602424	0.275241	23.9726	4.05308
GO:0046013	regulation of T cell homeostatic proliferation	1	292	2	14000	0.0602424	0.275241	23.9726	4.05308
GO:0032741	positive regulation of interleukin-18 production	1	292	2	14000	0.0602424	0.275241	23.9726	4.05308
GO:0061337	cardiac conduction	1	292	2	14000	0.0602424	0.275241	23.9726	4.05308
GO:0002366	leukocyte activation involved in immune response	1	292	2	14000	0.0602424	0.275241	23.9726	4.05308
GO:2000727	positive regulation of cardiac muscle cell differentiation	1	292	2	14000	0.0602424	0.275241	23.9726	4.05308
GO:0061325	cell proliferation involved in outflow tract morphogenesis	1	292	2	14000	0.0602424	0.275241	23.9726	4.05308
GO:0031296	B cell costimulation	1	292	2	14000	0.0602424	0.275241	23.9726	4.05308
GO:0050966	detection of mechanical stimulus involved in sensory perception of pain	1	292	2	14000	0.0602424	0.275241	23.9726	4.05308
GO:0051152	positive regulation of smooth muscle cell differentiation	1	292	2	14000	0.0602424	0.275241	23.9726	4.05308
GO:0042094	interleukin-2 biosynthetic process	1	292	2	14000	0.0602424	0.275241	23.9726	4.05308
GO:0042095	interferon-gamma biosynthetic process	1	292	2	14000	0.0602424	0.275241	23.9726	4.05308
GO:2001076	positive regulation of metanephric ureteric bud development	1	292	2	14000	0.0602424	0.275241	23.9726	4.05308
GO:0034122	negative regulation of toll-like receptor signaling pathway	1	292	2	14000	0.0602424	0.275241	23.9726	4.05308
GO:0042496	detection of diacyl bacterial lipopeptide	1	292	2	14000	0.0602424	0.275241	23.9726	4.05308
GO:0034349	glial cell apoptosis	1	292	2	14000	0.0602424	0.275241	23.9726	4.05308
GO:0022898	regulation of transmembrane transporter activity	1	292	2	14000	0.0602424	0.275241	23.9726	4.05308
GO:0010868	negative regulation of triglyceride biosynthetic process	1	292	2	14000	0.0602424	0.275241	23.9726	4.05308
GO:0048742	regulation of skeletal muscle fiber development	1	292	2	14000	0.0602424	0.275241	23.9726	4.05308
GO:0014894	response to denervation involved in regulation of muscle adaptation	1	292	2	14000	0.0602424	0.275241	23.9726	4.05308
GO:0031448	positive regulation of fast-twitch skeletal muscle fiber contraction	1	292	2	14000	0.0602424	0.275241	23.9726	4.05308
GO:0031444	slow-twitch skeletal muscle fiber contraction	1	292	2	14000	0.0602424	0.275241	23.9726	4.05308
GO:0033120	positive regulation of RNA splicing	1	292	2	14000	0.0602424	0.275241	23.9726	4.05308
GO:0048311	mitochondrion distribution	1	292	2	14000	0.0602424	0.275241	23.9726	4.05308
GO:0019377	glycolipid catabolic process	1	292	2	14000	0.0602424	0.275241	23.9726	4.05308
GO:0045401	positive regulation of interleukin-3 biosynthetic process	1	292	2	14000	0.0602424	0.275241	23.9726	4.05308
GO:0072079	nephron tubule formation	1	292	2	14000	0.0602424	0.275241	23.9726	4.05308
GO:0006582	melanin metabolic process	1	292	2	14000	0.0602424	0.275241	23.9726	4.05308
GO:0002260	lymphocyte homeostasis	1	292	2	14000	0.0602424	0.275241	23.9726	4.05308
GO:0060312	regulation of blood vessel remodeling	1	292	2	14000	0.0602424	0.275241	23.9726	4.05308
GO:0051902	negative regulation of mitochondrial depolarization	1	292	2	14000	0.0602424	0.275241	23.9726	4.05308
GO:0001820	serotonin secretion	1	292	2	14000	0.0602424	0.275241	23.9726	4.05308
GO:0071726	cellular response to diacyl bacterial lipopeptide	1	292	2	14000	0.0602424	0.275241	23.9726	4.05308
GO:0031999	negative regulation of fatty acid beta-oxidation	1	292	2	14000	0.0602424	0.275241	23.9726	4.05308
GO:0030264	nuclear fragmentation involved in apoptotic nuclear change	1	292	2	14000	0.0602424	0.275241	23.9726	4.05308
GO:0050849	negative regulation of calcium-mediated signaling	1	292	2	14000	0.0602424	0.275241	23.9726	4.05308
GO:0090237	regulation of arachidonic acid secretion	1	292	2	14000	0.0602424	0.275241	23.9726	4.05308
GO:0002902	regulation of B cell apoptosis	1	292	2	14000	0.0602424	0.275241	23.9726	4.05308
GO:0010559	regulation of glycoprotein biosynthetic process	1	292	2	14000	0.0602424	0.275241	23.9726	4.05308
GO:0034224	cellular response to zinc ion starvation	1	292	2	14000	0.0602424	0.275241	23.9726	4.05308
GO:0051659	maintenance of mitochondrion location	1	292	2	14000	0.0602424	0.275241	23.9726	4.05308
GO:0002920	regulation of humoral immune response	1	292	2	14000	0.0602424	0.275241	23.9726	4.05308
GO:0034205	beta-amyloid formation	1	292	2	14000	0.0602424	0.275241	23.9726	4.05308
GO:0010976	positive regulation of neuron projection development	3	292	41	14000	0.0615715	0.280069	3.50819	4.02159
GO:0055007	cardiac muscle cell differentiation	2	292	18	14000	0.0626732	0.281345	5.32725	3.99601
GO:0032757	positive regulation of interleukin-8 production	2	292	18	14000	0.0626732	0.281345	5.32725	3.99601
GO:0002088	lens development in camera-type eye	2	292	18	14000	0.0626732	0.281345	5.32725	3.99601
GO:0007596	blood coagulation	15	292	453	14000	0.0651056	0.285838	1.58759	3.94107
GO:0002755	MyD88-dependent toll-like receptor signaling pathway	4	292	70	14000	0.0663096	0.285838	2.73973	3.91464
GO:0050776	regulation of immune response	4	292	70	14000	0.0663096	0.285838	2.73973	3.91464
GO:0048169	regulation of long-term neuronal synaptic plasticity	2	292	19	14000	0.0683488	0.285838	5.04686	3.87094
GO:0055093	response to hyperoxia	2	292	19	14000	0.0683488	0.285838	5.04686	3.87094
GO:0002218	activation of innate immune response	2	292	19	14000	0.0683488	0.285838	5.04686	3.87094
GO:0006904	vesicle docking involved in exocytosis	2	292	19	14000	0.0683488	0.285838	5.04686	3.87094
GO:0050850	positive regulation of calcium-mediated signaling	2	292	19	14000	0.0683488	0.285838	5.04686	3.87094
GO:0072593	reactive oxygen species metabolic process	2	292	20	14000	0.0741853	0.285838	4.79452	3.75272
GO:0035583	negative regulation of transforming growth factor beta receptor signaling pathway by extracellular sequestering of TGFbeta	1	292	3	14000	0.079503	0.285838	15.9817	3.65285
GO:0009313	oligosaccharide catabolic process	1	292	3	14000	0.079503	0.285838	15.9817	3.65285
GO:0070172	positive regulation of tooth mineralization	1	292	3	14000	0.079503	0.285838	15.9817	3.65285
GO:0070375	ERK5 cascade	1	292	3	14000	0.079503	0.285838	15.9817	3.65285
GO:0055005	ventricular cardiac myofibril development	1	292	3	14000	0.079503	0.285838	15.9817	3.65285
GO:0003014	renal system process	1	292	3	14000	0.079503	0.285838	15.9817	3.65285
GO:0007144	female meiosis I	1	292	3	14000	0.079503	0.285838	15.9817	3.65285
GO:0042308	negative regulation of protein import into nucleus	1	292	3	14000	0.079503	0.285838	15.9817	3.65285
GO:0010044	response to aluminum ion	1	292	3	14000	0.079503	0.285838	15.9817	3.65285
GO:0010248	establishment or maintenance of transmembrane electrochemical gradient	1	292	3	14000	0.079503	0.285838	15.9817	3.65285
GO:0065004	protein-DNA complex assembly	1	292	3	14000	0.079503	0.285838	15.9817	3.65285
GO:0014910	regulation of smooth muscle cell migration	1	292	3	14000	0.079503	0.285838	15.9817	3.65285
GO:0060421	positive regulation of heart growth	1	292	3	14000	0.079503	0.285838	15.9817	3.65285
GO:0060043	regulation of cardiac muscle cell proliferation	1	292	3	14000	0.079503	0.285838	15.9817	3.65285
GO:0033033	negative regulation of myeloid cell apoptosis	1	292	3	14000	0.079503	0.285838	15.9817	3.65285
GO:0042278	purine nucleoside metabolic process	1	292	3	14000	0.079503	0.285838	15.9817	3.65285
GO:0010883	regulation of lipid storage	1	292	3	14000	0.079503	0.285838	15.9817	3.65285
GO:0060684	epithelial-mesenchymal cell signaling	1	292	3	14000	0.079503	0.285838	15.9817	3.65285
GO:0002175	protein localization to paranode region of axon	1	292	3	14000	0.079503	0.285838	15.9817	3.65285
GO:0035722	interleukin-12-mediated signaling pathway	1	292	3	14000	0.079503	0.285838	15.9817	3.65285
GO:0051142	positive regulation of NK T cell proliferation	1	292	3	14000	0.079503	0.285838	15.9817	3.65285
GO:0001783	B cell apoptosis	1	292	3	14000	0.079503	0.285838	15.9817	3.65285
GO:0042092	type 2 immune response	1	292	3	14000	0.079503	0.285838	15.9817	3.65285
GO:0001560	regulation of cell growth by extracellular stimulus	1	292	3	14000	0.079503	0.285838	15.9817	3.65285
GO:0030149	sphingolipid catabolic process	1	292	3	14000	0.079503	0.285838	15.9817	3.65285
GO:0045656	negative regulation of monocyte differentiation	1	292	3	14000	0.079503	0.285838	15.9817	3.65285
GO:0048769	sarcomerogenesis	1	292	3	14000	0.079503	0.285838	15.9817	3.65285
GO:0050687	negative regulation of defense response to virus	1	292	3	14000	0.079503	0.285838	15.9817	3.65285
GO:0070914	UV-damage excision repair	1	292	3	14000	0.079503	0.285838	15.9817	3.65285
GO:0002636	positive regulation of germinal center formation	1	292	3	14000	0.079503	0.285838	15.9817	3.65285
GO:2000171	negative regulation of dendrite development	1	292	3	14000	0.079503	0.285838	15.9817	3.65285
GO:0009991	response to extracellular stimulus	1	292	3	14000	0.079503	0.285838	15.9817	3.65285
GO:0019372	lipoxygenase pathway	1	292	3	14000	0.079503	0.285838	15.9817	3.65285
GO:0045425	positive regulation of granulocyte macrophage colony-stimulating factor biosynthetic process	1	292	3	14000	0.079503	0.285838	15.9817	3.65285
GO:0032854	positive regulation of Rap GTPase activity	1	292	3	14000	0.079503	0.285838	15.9817	3.65285
GO:0032463	negative regulation of protein homooligomerization	1	292	3	14000	0.079503	0.285838	15.9817	3.65285
GO:0006922	cleavage of lamin	1	292	3	14000	0.079503	0.285838	15.9817	3.65285
GO:0035051	cardiac cell differentiation	1	292	3	14000	0.079503	0.285838	15.9817	3.65285
GO:0033602	negative regulation of dopamine secretion	1	292	3	14000	0.079503	0.285838	15.9817	3.65285
GO:0010523	negative regulation of calcium ion transport into cytosol	1	292	3	14000	0.079503	0.285838	15.9817	3.65285
GO:0034259	negative regulation of Rho GTPase activity	1	292	3	14000	0.079503	0.285838	15.9817	3.65285
GO:0009451	RNA modification	1	292	3	14000	0.079503	0.285838	15.9817	3.65285
GO:0007525	somatic muscle development	1	292	3	14000	0.079503	0.285838	15.9817	3.65285
GO:0030035	microspike assembly	1	292	3	14000	0.079503	0.285838	15.9817	3.65285
GO:0010543	regulation of platelet activation	1	292	3	14000	0.079503	0.285838	15.9817	3.65285
GO:0060126	somatotropin secreting cell differentiation	1	292	3	14000	0.079503	0.285838	15.9817	3.65285
GO:0030241	skeletal muscle myosin thick filament assembly	1	292	3	14000	0.079503	0.285838	15.9817	3.65285
GO:0032088	negative regulation of NF-kappaB transcription factor activity	3	292	46	14000	0.0795229	0.285838	3.12686	3.65249
GO:0045776	negative regulation of blood pressure	2	292	21	14000	0.0801738	0.286176	4.56621	3.64073
GO:0043507	positive regulation of JUN kinase activity	2	292	21	14000	0.0801738	0.286176	4.56621	3.64073
GO:0016337	cell-cell adhesion	4	292	76	14000	0.0829411	0.295029	2.52343	3.59177
GO:0001836	release of cytochrome c from mitochondria	2	292	22	14000	0.0863054	0.304887	4.35866	3.5344
GO:0035094	response to nicotine	2	292	22	14000	0.0863054	0.304887	4.35866	3.5344
GO:0006812	cation transport	4	292	78	14000	0.0888963	0.312104	2.45873	3.49173
GO:0009408	response to heat	3	292	49	14000	0.0912541	0.312104	2.93542	3.45397
GO:0030308	negative regulation of cell growth	5	292	112	14000	0.0944075	0.312104	2.14041	3.40495
GO:0045345	positive regulation of MHC class I biosynthetic process	1	292	4	14000	0.0983675	0.312104	11.9863	3.34567
GO:0034983	peptidyl-lysine deacetylation	1	292	4	14000	0.0983675	0.312104	11.9863	3.34567
GO:0045356	positive regulation of interferon-alpha biosynthetic process	1	292	4	14000	0.0983675	0.312104	11.9863	3.34567
GO:0072112	glomerular visceral epithelial cell differentiation	1	292	4	14000	0.0983675	0.312104	11.9863	3.34567
GO:0050798	activated T cell proliferation	1	292	4	14000	0.0983675	0.312104	11.9863	3.34567
GO:0030836	positive regulation of actin filament depolymerization	1	292	4	14000	0.0983675	0.312104	11.9863	3.34567
GO:0002768	immune response-regulating cell surface receptor signaling pathway	1	292	4	14000	0.0983675	0.312104	11.9863	3.34567
GO:0002320	lymphoid progenitor cell differentiation	1	292	4	14000	0.0983675	0.312104	11.9863	3.34567
GO:0033625	positive regulation of integrin activation	1	292	4	14000	0.0983675	0.312104	11.9863	3.34567
GO:0006689	ganglioside catabolic process	1	292	4	14000	0.0983675	0.312104	11.9863	3.34567
GO:0032731	positive regulation of interleukin-1 beta production	1	292	4	14000	0.0983675	0.312104	11.9863	3.34567
GO:0090330	regulation of platelet aggregation	1	292	4	14000	0.0983675	0.312104	11.9863	3.34567
GO:0048496	maintenance of organ identity	1	292	4	14000	0.0983675	0.312104	11.9863	3.34567
GO:2000330	positive regulation of T-helper 17 cell lineage commitment	1	292	4	14000	0.0983675	0.312104	11.9863	3.34567
GO:0034123	positive regulation of toll-like receptor signaling pathway	1	292	4	14000	0.0983675	0.312104	11.9863	3.34567
GO:0050702	interleukin-1 beta secretion	1	292	4	14000	0.0983675	0.312104	11.9863	3.34567
GO:0035458	cellular response to interferon-beta	1	292	4	14000	0.0983675	0.312104	11.9863	3.34567
GO:0045636	positive regulation of melanocyte differentiation	1	292	4	14000	0.0983675	0.312104	11.9863	3.34567
GO:0070932	histone H3 deacetylation	1	292	4	14000	0.0983675	0.312104	11.9863	3.34567
GO:0033152	immunoglobulin V(D)J recombination	1	292	4	14000	0.0983675	0.312104	11.9863	3.34567
GO:0051492	regulation of stress fiber assembly	1	292	4	14000	0.0983675	0.312104	11.9863	3.34567
GO:0060335	positive regulation of interferon-gamma-mediated signaling pathway	1	292	4	14000	0.0983675	0.312104	11.9863	3.34567
GO:0032469	endoplasmic reticulum calcium ion homeostasis	1	292	4	14000	0.0983675	0.312104	11.9863	3.34567
GO:0060340	positive regulation of type I interferon-mediated signaling pathway	1	292	4	14000	0.0983675	0.312104	11.9863	3.34567
GO:0035020	regulation of Rac protein signal transduction	1	292	4	14000	0.0983675	0.312104	11.9863	3.34567
GO:0035022	positive regulation of Rac protein signal transduction	1	292	4	14000	0.0983675	0.312104	11.9863	3.34567
GO:0035065	regulation of histone acetylation	1	292	4	14000	0.0983675	0.312104	11.9863	3.34567
GO:0032237	activation of store-operated calcium channel activity	1	292	4	14000	0.0983675	0.312104	11.9863	3.34567
GO:0033619	membrane protein proteolysis	1	292	4	14000	0.0983675	0.312104	11.9863	3.34567
GO:0045988	negative regulation of striated muscle contraction	1	292	4	14000	0.0983675	0.312104	11.9863	3.34567
GO:0000165	MAPK cascade	3	292	51	14000	0.0994472	0.313594	2.82031	3.32992
GO:0018108	peptidyl-tyrosine phosphorylation	3	292	51	14000	0.0994472	0.313594	2.82031	3.32992
GO:0009409	response to cold	2	292	26	14000	0.1121	0.320309	3.68809	3.15715
GO:0006508	proteolysis	16	292	538	14000	0.114768	0.320309	1.42588	3.12321
GO:0035315	hair cell differentiation	1	292	5	14000	0.116844	0.320309	9.58904	3.09734
GO:0009812	flavonoid metabolic process	1	292	5	14000	0.116844	0.320309	9.58904	3.09734
GO:2000251	positive regulation of actin cytoskeleton reorganization	1	292	5	14000	0.116844	0.320309	9.58904	3.09734
GO:0030837	negative regulation of actin filament polymerization	1	292	5	14000	0.116844	0.320309	9.58904	3.09734
GO:0008088	axon cargo transport	1	292	5	14000	0.116844	0.320309	9.58904	3.09734
GO:0002326	B cell lineage commitment	1	292	5	14000	0.116844	0.320309	9.58904	3.09734
GO:0007129	synapsis	1	292	5	14000	0.116844	0.320309	9.58904	3.09734
GO:0033689	negative regulation of osteoblast proliferation	1	292	5	14000	0.116844	0.320309	9.58904	3.09734
GO:0045588	positive regulation of gamma-delta T cell differentiation	1	292	5	14000	0.116844	0.320309	9.58904	3.09734
GO:0008038	neuron recognition	1	292	5	14000	0.116844	0.320309	9.58904	3.09734
GO:0006857	oligopeptide transport	1	292	5	14000	0.116844	0.320309	9.58904	3.09734
GO:0043382	positive regulation of memory T cell differentiation	1	292	5	14000	0.116844	0.320309	9.58904	3.09734
GO:0010952	positive regulation of peptidase activity	1	292	5	14000	0.116844	0.320309	9.58904	3.09734
GO:0032930	positive regulation of superoxide anion generation	1	292	5	14000	0.116844	0.320309	9.58904	3.09734
GO:0032717	negative regulation of interleukin-8 production	1	292	5	14000	0.116844	0.320309	9.58904	3.09734
GO:0032725	positive regulation of granulocyte macrophage colony-stimulating factor production	1	292	5	14000	0.116844	0.320309	9.58904	3.09734
GO:0051561	elevation of mitochondrial calcium ion concentration	1	292	5	14000	0.116844	0.320309	9.58904	3.09734
GO:2000318	positive regulation of T-helper 17 type immune response	1	292	5	14000	0.116844	0.320309	9.58904	3.09734
GO:0051150	regulation of smooth muscle cell differentiation	1	292	5	14000	0.116844	0.320309	9.58904	3.09734
GO:0060259	regulation of feeding behavior	1	292	5	14000	0.116844	0.320309	9.58904	3.09734
GO:0070509	calcium ion import	1	292	5	14000	0.116844	0.320309	9.58904	3.09734
GO:0034063	stress granule assembly	1	292	5	14000	0.116844	0.320309	9.58904	3.09734
GO:0021517	ventral spinal cord development	1	292	5	14000	0.116844	0.320309	9.58904	3.09734
GO:0002437	inflammatory response to antigenic stimulus	1	292	5	14000	0.116844	0.320309	9.58904	3.09734
GO:0070933	histone H4 deacetylation	1	292	5	14000	0.116844	0.320309	9.58904	3.09734
GO:0046578	regulation of Ras protein signal transduction	1	292	5	14000	0.116844	0.320309	9.58904	3.09734
GO:0045409	negative regulation of interleukin-6 biosynthetic process	1	292	5	14000	0.116844	0.320309	9.58904	3.09734
GO:0060501	positive regulation of epithelial cell proliferation involved in lung morphogenesis	1	292	5	14000	0.116844	0.320309	9.58904	3.09734
GO:0032780	negative regulation of ATPase activity	1	292	5	14000	0.116844	0.320309	9.58904	3.09734
GO:0030517	negative regulation of axon extension	1	292	5	14000	0.116844	0.320309	9.58904	3.09734
GO:0001919	regulation of receptor recycling	1	292	5	14000	0.116844	0.320309	9.58904	3.09734
GO:0051489	regulation of filopodium assembly	1	292	5	14000	0.116844	0.320309	9.58904	3.09734
GO:0032471	reduction of endoplasmic reticulum calcium ion concentration	1	292	5	14000	0.116844	0.320309	9.58904	3.09734
GO:0032876	negative regulation of DNA endoreduplication	1	292	5	14000	0.116844	0.320309	9.58904	3.09734
GO:0002281	macrophage activation involved in immune response	1	292	5	14000	0.116844	0.320309	9.58904	3.09734
GO:0071374	cellular response to parathyroid hormone stimulus	1	292	5	14000	0.116844	0.320309	9.58904	3.09734
GO:0002286	T cell activation involved in immune response	1	292	5	14000	0.116844	0.320309	9.58904	3.09734
GO:0006927	transformed cell apoptosis	1	292	5	14000	0.116844	0.320309	9.58904	3.09734
GO:0060157	urinary bladder development	1	292	5	14000	0.116844	0.320309	9.58904	3.09734
GO:0030240	skeletal muscle thin filament assembly	1	292	5	14000	0.116844	0.320309	9.58904	3.09734
GO:0010572	positive regulation of platelet activation	1	292	5	14000	0.116844	0.320309	9.58904	3.09734
GO:0030913	paranodal junction assembly	1	292	5	14000	0.116844	0.320309	9.58904	3.09734
GO:0030031	cell projection assembly	1	292	5	14000	0.116844	0.320309	9.58904	3.09734
GO:0090280	positive regulation of calcium ion import	1	292	5	14000	0.116844	0.320309	9.58904	3.09734
GO:0010592	positive regulation of lamellipodium assembly	1	292	5	14000	0.116844	0.320309	9.58904	3.09734
GO:0030277	maintenance of gastrointestinal epithelium	1	292	5	14000	0.116844	0.320309	9.58904	3.09734
GO:0060907	positive regulation of macrophage cytokine production	1	292	5	14000	0.116844	0.320309	9.58904	3.09734
GO:0009314	response to radiation	2	292	27	14000	0.118826	0.323157	3.5515	3.07307
GO:0050690	regulation of defense response to virus by virus	2	292	27	14000	0.118826	0.323157	3.5515	3.07307
GO:0017148	negative regulation of translation	2	292	27	14000	0.118826	0.323157	3.5515	3.07307
GO:0032729	positive regulation of interferon-gamma production	2	292	28	14000	0.12565	0.337278	3.42466	2.99252
GO:0050727	regulation of inflammatory response	2	292	28	14000	0.12565	0.337278	3.42466	2.99252
GO:0032880	regulation of protein localization	2	292	28	14000	0.12565	0.337278	3.42466	2.99252
GO:0051090	regulation of sequence-specific DNA binding transcription factor activity	3	292	57	14000	0.125659	0.337278	2.52343	2.99241
GO:0006887	exocytosis	3	292	57	14000	0.125659	0.337278	2.52343	2.99241
GO:0006605	protein targeting	2	292	29	14000	0.132563	0.337516	3.30657	2.91525
GO:0032755	positive regulation of interleukin-6 production	2	292	29	14000	0.132563	0.337516	3.30657	2.91525
GO:0007611	learning or memory	2	292	29	14000	0.132563	0.337516	3.30657	2.91525
GO:0010332	response to gamma radiation	2	292	29	14000	0.132563	0.337516	3.30657	2.91525
GO:0048675	axon extension	1	292	6	14000	0.134941	0.337516	7.99087	2.8896
GO:0009308	amine metabolic process	1	292	6	14000	0.134941	0.337516	7.99087	2.8896
GO:0055012	ventricular cardiac muscle cell differentiation	1	292	6	14000	0.134941	0.337516	7.99087	2.8896
GO:0042756	drinking behavior	1	292	6	14000	0.134941	0.337516	7.99087	2.8896
GO:0019885	antigen processing and presentation of endogenous peptide antigen via MHC class I	1	292	6	14000	0.134941	0.337516	7.99087	2.8896
GO:0043353	enucleate erythrocyte differentiation	1	292	6	14000	0.134941	0.337516	7.99087	2.8896
GO:0048172	regulation of short-term neuronal synaptic plasticity	1	292	6	14000	0.134941	0.337516	7.99087	2.8896
GO:0061072	iris morphogenesis	1	292	6	14000	0.134941	0.337516	7.99087	2.8896
GO:0040019	positive regulation of embryonic development	1	292	6	14000	0.134941	0.337516	7.99087	2.8896
GO:0022612	gland morphogenesis	1	292	6	14000	0.134941	0.337516	7.99087	2.8896
GO:0034105	positive regulation of tissue remodeling	1	292	6	14000	0.134941	0.337516	7.99087	2.8896
GO:0000002	mitochondrial genome maintenance	1	292	6	14000	0.134941	0.337516	7.99087	2.8896
GO:0048739	cardiac muscle fiber development	1	292	6	14000	0.134941	0.337516	7.99087	2.8896
GO:0006729	tetrahydrobiopterin biosynthetic process	1	292	6	14000	0.134941	0.337516	7.99087	2.8896
GO:0072075	metanephric mesenchyme development	1	292	6	14000	0.134941	0.337516	7.99087	2.8896
GO:0045410	positive regulation of interleukin-6 biosynthetic process	1	292	6	14000	0.134941	0.337516	7.99087	2.8896
GO:0090050	positive regulation of cell migration involved in sprouting angiogenesis	1	292	6	14000	0.134941	0.337516	7.99087	2.8896
GO:0032461	positive regulation of protein oligomerization	1	292	6	14000	0.134941	0.337516	7.99087	2.8896
GO:0001825	blastocyst formation	1	292	6	14000	0.134941	0.337516	7.99087	2.8896
GO:0032819	positive regulation of natural killer cell proliferation	1	292	6	14000	0.134941	0.337516	7.99087	2.8896
GO:0051923	sulfation	1	292	6	14000	0.134941	0.337516	7.99087	2.8896
GO:0006924	activation-induced cell death of T cells	1	292	6	14000	0.134941	0.337516	7.99087	2.8896
GO:0043117	positive regulation of vascular permeability	1	292	6	14000	0.134941	0.337516	7.99087	2.8896
GO:0070208	protein heterotrimerization	1	292	6	14000	0.134941	0.337516	7.99087	2.8896
GO:0051092	positive regulation of NF-kappaB transcription factor activity	4	292	92	14000	0.135851	0.338148	2.08457	2.8799
GO:0007243	intracellular protein kinase cascade	4	292	92	14000	0.135851	0.338148	2.08457	2.8799
GO:0032760	positive regulation of tumor necrosis factor production	2	292	30	14000	0.13956	0.345705	3.19635	2.84104
GO:0001658	branching involved in ureteric bud morphogenesis	2	292	30	14000	0.13956	0.345705	3.19635	2.84104
GO:0042981	regulation of apoptotic process	7	292	202	14000	0.141729	0.350234	1.66147	2.81879
GO:0034220	ion transmembrane transport	4	292	95	14000	0.146999	0.351056	2.01875	2.76612
GO:0030097	hemopoiesis	3	292	62	14000	0.149156	0.351056	2.31993	2.74511
GO:0045359	positive regulation of interferon-beta biosynthetic process	1	292	7	14000	0.152665	0.351056	6.84932	2.71155
GO:0035590	purinergic nucleotide receptor signaling pathway	1	292	7	14000	0.152665	0.351056	6.84932	2.71155
GO:0030212	hyaluronan metabolic process	1	292	7	14000	0.152665	0.351056	6.84932	2.71155
GO:0050773	regulation of dendrite development	1	292	7	14000	0.152665	0.351056	6.84932	2.71155
GO:2000060	positive regulation of protein ubiquitination involved in ubiquitin-dependent protein catabolic process	1	292	7	14000	0.152665	0.351056	6.84932	2.71155
GO:0007185	transmembrane receptor protein tyrosine phosphatase signaling pathway	1	292	7	14000	0.152665	0.351056	6.84932	2.71155
GO:0060047	heart contraction	1	292	7	14000	0.152665	0.351056	6.84932	2.71155
GO:0010886	positive regulation of cholesterol storage	1	292	7	14000	0.152665	0.351056	6.84932	2.71155
GO:0070528	protein kinase C signaling cascade	1	292	7	14000	0.152665	0.351056	6.84932	2.71155
GO:0061303	cornea development in camera-type eye	1	292	7	14000	0.152665	0.351056	6.84932	2.71155
GO:0048268	clathrin coat assembly	1	292	7	14000	0.152665	0.351056	6.84932	2.71155
GO:0030157	pancreatic juice secretion	1	292	7	14000	0.152665	0.351056	6.84932	2.71155
GO:0031622	positive regulation of fever generation	1	292	7	14000	0.152665	0.351056	6.84932	2.71155
GO:0060231	mesenchymal to epithelial transition	1	292	7	14000	0.152665	0.351056	6.84932	2.71155
GO:0042989	sequestering of actin monomers	1	292	7	14000	0.152665	0.351056	6.84932	2.71155
GO:0001574	ganglioside biosynthetic process	1	292	7	14000	0.152665	0.351056	6.84932	2.71155
GO:0007406	negative regulation of neuroblast proliferation	1	292	7	14000	0.152665	0.351056	6.84932	2.71155
GO:0001945	lymph vessel development	1	292	7	14000	0.152665	0.351056	6.84932	2.71155
GO:0010832	negative regulation of myotube differentiation	1	292	7	14000	0.152665	0.351056	6.84932	2.71155
GO:0000185	activation of MAPKKK activity	1	292	7	14000	0.152665	0.351056	6.84932	2.71155
GO:0006584	catecholamine metabolic process	1	292	7	14000	0.152665	0.351056	6.84932	2.71155
GO:0006779	porphyrin-containing compound biosynthetic process	1	292	7	14000	0.152665	0.351056	6.84932	2.71155
GO:0001817	regulation of cytokine production	1	292	7	14000	0.152665	0.351056	6.84932	2.71155
GO:0016050	vesicle organization	1	292	7	14000	0.152665	0.351056	6.84932	2.71155
GO:0060346	bone trabecula formation	1	292	7	14000	0.152665	0.351056	6.84932	2.71155
GO:0090037	positive regulation of protein kinase C signaling cascade	1	292	7	14000	0.152665	0.351056	6.84932	2.71155
GO:0002467	germinal center formation	1	292	7	14000	0.152665	0.351056	6.84932	2.71155
GO:0002480	antigen processing and presentation of exogenous peptide antigen via MHC class I, TAP-independent	1	292	7	14000	0.152665	0.351056	6.84932	2.71155
GO:0007567	parturition	1	292	7	14000	0.152665	0.351056	6.84932	2.71155
GO:0030819	positive regulation of cAMP biosynthetic process	2	292	32	14000	0.153778	0.351056	2.99658	2.70108
GO:0007610	behavior	2	292	32	14000	0.153778	0.351056	2.99658	2.70108
GO:0007498	mesoderm development	2	292	32	14000	0.153778	0.351056	2.99658	2.70108
GO:0007179	transforming growth factor beta receptor signaling pathway	3	292	63	14000	0.154014	0.351056	2.28311	2.69887
GO:0001525	angiogenesis	6	292	170	14000	0.15616	0.35516	1.69218	2.6789
GO:0007193	inhibition of adenylate cyclase activity by G-protein signaling pathway	2	292	34	14000	0.168256	0.361129	2.82031	2.57127
GO:0045727	positive regulation of translation	2	292	34	14000	0.168256	0.361129	2.82031	2.57127
GO:0009636	response to toxin	3	292	66	14000	0.168871	0.361129	2.17933	2.56601
GO:0034130	toll-like receptor 1 signaling pathway	3	292	66	14000	0.168871	0.361129	2.17933	2.56601
GO:0034134	toll-like receptor 2 signaling pathway	3	292	66	14000	0.168871	0.361129	2.17933	2.56601
GO:0007565	female pregnancy	3	292	66	14000	0.168871	0.361129	2.17933	2.56601
GO:0008053	mitochondrial fusion	1	292	8	14000	0.170026	0.361129	5.99315	2.55618
GO:0045744	negative regulation of G-protein coupled receptor protein signaling pathway	1	292	8	14000	0.170026	0.361129	5.99315	2.55618
GO:0045741	positive regulation of epidermal growth factor-activated receptor activity	1	292	8	14000	0.170026	0.361129	5.99315	2.55618
GO:0010224	response to UV-B	1	292	8	14000	0.170026	0.361129	5.99315	2.55618
GO:0046638	positive regulation of alpha-beta T cell differentiation	1	292	8	14000	0.170026	0.361129	5.99315	2.55618
GO:0045779	negative regulation of bone resorption	1	292	8	14000	0.170026	0.361129	5.99315	2.55618
GO:0006853	carnitine shuttle	1	292	8	14000	0.170026	0.361129	5.99315	2.55618
GO:0033630	positive regulation of cell adhesion mediated by integrin	1	292	8	14000	0.170026	0.361129	5.99315	2.55618
GO:0006688	glycosphingolipid biosynthetic process	1	292	8	14000	0.170026	0.361129	5.99315	2.55618
GO:0007167	enzyme linked receptor protein signaling pathway	1	292	8	14000	0.170026	0.361129	5.99315	2.55618
GO:0043088	regulation of Cdc42 GTPase activity	1	292	8	14000	0.170026	0.361129	5.99315	2.55618
GO:0051146	striated muscle cell differentiation	1	292	8	14000	0.170026	0.361129	5.99315	2.55618
GO:0034383	low-density lipoprotein particle clearance	1	292	8	14000	0.170026	0.361129	5.99315	2.55618
GO:0070306	lens fiber cell differentiation	1	292	8	14000	0.170026	0.361129	5.99315	2.55618
GO:0010667	negative regulation of cardiac muscle cell apoptosis	1	292	8	14000	0.170026	0.361129	5.99315	2.55618
GO:0033591	response to L-ascorbic acid	1	292	8	14000	0.170026	0.361129	5.99315	2.55618
GO:0008634	negative regulation of survival gene product expression	1	292	8	14000	0.170026	0.361129	5.99315	2.55618
GO:0009266	response to temperature stimulus	1	292	8	14000	0.170026	0.361129	5.99315	2.55618
GO:0042403	thyroid hormone metabolic process	1	292	8	14000	0.170026	0.361129	5.99315	2.55618
GO:0032464	positive regulation of protein homooligomerization	1	292	8	14000	0.170026	0.361129	5.99315	2.55618
GO:0032863	activation of Rac GTPase activity	1	292	8	14000	0.170026	0.361129	5.99315	2.55618
GO:0042119	neutrophil activation	1	292	8	14000	0.170026	0.361129	5.99315	2.55618
GO:0032229	negative regulation of synaptic transmission, GABAergic	1	292	8	14000	0.170026	0.361129	5.99315	2.55618
GO:0032836	glomerular basement membrane development	1	292	8	14000	0.170026	0.361129	5.99315	2.55618
GO:0032835	glomerulus development	1	292	8	14000	0.170026	0.361129	5.99315	2.55618
GO:0031103	axon regeneration	1	292	8	14000	0.170026	0.361129	5.99315	2.55618
GO:0019233	sensory perception of pain	2	292	35	14000	0.175579	0.371389	2.73973	2.50981
GO:0008643	carbohydrate transport	2	292	35	14000	0.175579	0.371389	2.73973	2.50981
GO:0001756	somitogenesis	2	292	36	14000	0.18295	0.371888	2.66362	2.45048
GO:0006754	ATP biosynthetic process	2	292	36	14000	0.18295	0.371888	2.66362	2.45048
GO:0007249	I-kappaB kinase/NF-kappaB cascade	2	292	36	14000	0.18295	0.371888	2.66362	2.45048
GO:0002224	toll-like receptor signaling pathway	3	292	69	14000	0.184116	0.371888	2.08457	2.44131
GO:0045730	respiratory burst	1	292	9	14000	0.187029	0.371888	5.32725	2.41867
GO:0009605	response to external stimulus	1	292	9	14000	0.187029	0.371888	5.32725	2.41867
GO:0006600	creatine metabolic process	1	292	9	14000	0.187029	0.371888	5.32725	2.41867
GO:0030856	regulation of epithelial cell differentiation	1	292	9	14000	0.187029	0.371888	5.32725	2.41867
GO:0043306	positive regulation of mast cell degranulation	1	292	9	14000	0.187029	0.371888	5.32725	2.41867
GO:0033628	regulation of cell adhesion mediated by integrin	1	292	9	14000	0.187029	0.371888	5.32725	2.41867
GO:0006265	DNA topological change	1	292	9	14000	0.187029	0.371888	5.32725	2.41867
GO:0006884	cell volume homeostasis	1	292	9	14000	0.187029	0.371888	5.32725	2.41867
GO:0046902	regulation of mitochondrial membrane permeability	1	292	9	14000	0.187029	0.371888	5.32725	2.41867
GO:0051593	response to folic acid	1	292	9	14000	0.187029	0.371888	5.32725	2.41867
GO:0043069	negative regulation of programmed cell death	1	292	9	14000	0.187029	0.371888	5.32725	2.41867
GO:0042098	T cell proliferation	1	292	9	14000	0.187029	0.371888	5.32725	2.41867
GO:0002827	positive regulation of T-helper 1 type immune response	1	292	9	14000	0.187029	0.371888	5.32725	2.41867
GO:0001775	cell activation	1	292	9	14000	0.187029	0.371888	5.32725	2.41867
GO:0050709	negative regulation of protein secretion	1	292	9	14000	0.187029	0.371888	5.32725	2.41867
GO:0031000	response to caffeine	1	292	9	14000	0.187029	0.371888	5.32725	2.41867
GO:0051770	positive regulation of nitric-oxide synthase biosynthetic process	1	292	9	14000	0.187029	0.371888	5.32725	2.41867
GO:0050877	neurological system process	1	292	9	14000	0.187029	0.371888	5.32725	2.41867
GO:0070498	interleukin-1-mediated signaling pathway	1	292	9	14000	0.187029	0.371888	5.32725	2.41867
GO:0030728	ovulation	1	292	9	14000	0.187029	0.371888	5.32725	2.41867
GO:0001916	positive regulation of T cell mediated cytotoxicity	1	292	9	14000	0.187029	0.371888	5.32725	2.41867
GO:0060992	response to fungicide	1	292	9	14000	0.187029	0.371888	5.32725	2.41867
GO:0008340	determination of adult lifespan	1	292	9	14000	0.187029	0.371888	5.32725	2.41867
GO:0006906	vesicle fusion	1	292	9	14000	0.187029	0.371888	5.32725	2.41867
GO:0032026	response to magnesium ion	1	292	9	14000	0.187029	0.371888	5.32725	2.41867
GO:0043129	surfactant homeostasis	1	292	9	14000	0.187029	0.371888	5.32725	2.41867
GO:0016601	Rac protein signal transduction	1	292	9	14000	0.187029	0.371888	5.32725	2.41867
GO:0007188	G-protein signaling, coupled to cAMP nucleotide second messenger	2	292	37	14000	0.190364	0.377788	2.59163	2.39317
GO:0007411	axon guidance	9	292	301	14000	0.191557	0.379422	1.43358	2.38416
GO:0042542	response to hydrogen peroxide	2	292	38	14000	0.197817	0.387035	2.52343	2.33776
GO:0050729	positive regulation of inflammatory response	2	292	38	14000	0.197817	0.387035	2.52343	2.33776
GO:0043525	positive regulation of neuron apoptosis	2	292	38	14000	0.197817	0.387035	2.52343	2.33776
GO:0043966	histone H3 acetylation	2	292	38	14000	0.197817	0.387035	2.52343	2.33776
GO:0007507	heart development	5	292	146	14000	0.200224	0.387035	1.64196	2.32031
GO:0045746	negative regulation of Notch signaling pathway	1	292	10	14000	0.203683	0.387035	4.79452	2.2956
GO:0055008	cardiac muscle tissue morphogenesis	1	292	10	14000	0.203683	0.387035	4.79452	2.2956
GO:0000085	G2 phase of mitotic cell cycle	1	292	10	14000	0.203683	0.387035	4.79452	2.2956
GO:0045780	positive regulation of bone resorption	1	292	10	14000	0.203683	0.387035	4.79452	2.2956
GO:0046622	positive regulation of organ growth	1	292	10	14000	0.203683	0.387035	4.79452	2.2956
GO:0007140	male meiosis	1	292	10	14000	0.203683	0.387035	4.79452	2.2956
GO:0060065	uterus development	1	292	10	14000	0.203683	0.387035	4.79452	2.2956
GO:0070527	platelet aggregation	1	292	10	14000	0.203683	0.387035	4.79452	2.2956
GO:0007252	I-kappaB phosphorylation	1	292	10	14000	0.203683	0.387035	4.79452	2.2956
GO:0060539	diaphragm development	1	292	10	14000	0.203683	0.387035	4.79452	2.2956
GO:0048535	lymph node development	1	292	10	14000	0.203683	0.387035	4.79452	2.2956
GO:0048599	oocyte development	1	292	10	14000	0.203683	0.387035	4.79452	2.2956
GO:0071375	cellular response to peptide hormone stimulus	1	292	10	14000	0.203683	0.387035	4.79452	2.2956
GO:0035265	organ growth	1	292	10	14000	0.203683	0.387035	4.79452	2.2956
GO:0002244	hemopoietic progenitor cell differentiation	1	292	10	14000	0.203683	0.387035	4.79452	2.2956
GO:0009650	UV protection	1	292	10	14000	0.203683	0.387035	4.79452	2.2956
GO:0050804	regulation of synaptic transmission	1	292	10	14000	0.203683	0.387035	4.79452	2.2956
GO:0034142	toll-like receptor 4 signaling pathway	3	292	73	14000	0.204965	0.387963	1.97035	2.28655
GO:0043524	negative regulation of neuron apoptosis	3	292	73	14000	0.204965	0.387963	1.97035	2.28655
GO:0006892	post-Golgi vesicle-mediated transport	2	292	39	14000	0.205303	0.387963	2.45873	2.28417
GO:0008063	Toll signaling pathway	3	292	74	14000	0.210258	0.396597	1.94372	2.24977
GO:0000184	nuclear-transcribed mRNA catabolic process, nonsense-mediated decay	4	292	111	14000	0.21159	0.398378	1.72776	2.24066
GO:0019722	calcium-mediated signaling	2	292	40	14000	0.212819	0.399524	2.39726	2.2323
GO:0019083	viral transcription	3	292	75	14000	0.215581	0.399524	1.91781	2.2137
GO:0010226	response to lithium ion	1	292	11	14000	0.219995	0.399524	4.35866	2.18446
GO:0070372	regulation of ERK1 and ERK2 cascade	1	292	11	14000	0.219995	0.399524	4.35866	2.18446
GO:0030431	sleep	1	292	11	14000	0.219995	0.399524	4.35866	2.18446
GO:0007130	synaptonemal complex assembly	1	292	11	14000	0.219995	0.399524	4.35866	2.18446
GO:0046488	phosphatidylinositol metabolic process	1	292	11	14000	0.219995	0.399524	4.35866	2.18446
GO:0006693	prostaglandin metabolic process	1	292	11	14000	0.219995	0.399524	4.35866	2.18446
GO:0016064	immunoglobulin mediated immune response	1	292	11	14000	0.219995	0.399524	4.35866	2.18446
GO:0043583	ear development	1	292	11	14000	0.219995	0.399524	4.35866	2.18446
GO:0007168	receptor guanylyl cyclase signaling pathway	1	292	11	14000	0.219995	0.399524	4.35866	2.18446
GO:0042274	ribosomal small subunit biogenesis	1	292	11	14000	0.219995	0.399524	4.35866	2.18446
GO:0032740	positive regulation of interleukin-17 production	1	292	11	14000	0.219995	0.399524	4.35866	2.18446
GO:0010469	regulation of receptor activity	1	292	11	14000	0.219995	0.399524	4.35866	2.18446
GO:0048738	cardiac muscle tissue development	1	292	11	14000	0.219995	0.399524	4.35866	2.18446
GO:0008635	activation of cysteine-type endopeptidase activity involved in apoptotic process by cytochrome c	1	292	11	14000	0.219995	0.399524	4.35866	2.18446
GO:0007029	endoplasmic reticulum organization	1	292	11	14000	0.219995	0.399524	4.35866	2.18446
GO:0002230	positive regulation of defense response to virus by host	1	292	11	14000	0.219995	0.399524	4.35866	2.18446
GO:0010524	positive regulation of calcium ion transport into cytosol	1	292	11	14000	0.219995	0.399524	4.35866	2.18446
GO:0045786	negative regulation of cell cycle	2	292	41	14000	0.22036	0.399524	2.33879	2.18207
GO:0050728	negative regulation of inflammatory response	2	292	41	14000	0.22036	0.399524	2.33879	2.18207
GO:0019882	antigen processing and presentation	2	292	43	14000	0.235499	0.416801	2.23001	2.08621
GO:0006826	iron ion transport	1	292	12	14000	0.235971	0.416801	3.99543	2.08332
GO:0014911	positive regulation of smooth muscle cell migration	1	292	12	14000	0.235971	0.416801	3.99543	2.08332
GO:0048255	mRNA stabilization	1	292	12	14000	0.235971	0.416801	3.99543	2.08332
GO:2001244	positive regulation of intrinsic apoptotic signaling pathway	1	292	12	14000	0.235971	0.416801	3.99543	2.08332
GO:0006809	nitric oxide biosynthetic process	1	292	12	14000	0.235971	0.416801	3.99543	2.08332
GO:0043408	regulation of MAPK cascade	1	292	12	14000	0.235971	0.416801	3.99543	2.08332
GO:0050427	3'-phosphoadenosine 5'-phosphosulfate metabolic process	1	292	12	14000	0.235971	0.416801	3.99543	2.08332
GO:0046513	ceramide biosynthetic process	1	292	12	14000	0.235971	0.416801	3.99543	2.08332
GO:0007062	sister chromatid cohesion	1	292	12	14000	0.235971	0.416801	3.99543	2.08332
GO:0033198	response to ATP	1	292	12	14000	0.235971	0.416801	3.99543	2.08332
GO:0051924	regulation of calcium ion transport	1	292	12	14000	0.235971	0.416801	3.99543	2.08332
GO:0090200	positive regulation of release of cytochrome c from mitochondria	1	292	12	14000	0.235971	0.416801	3.99543	2.08332
GO:0045987	positive regulation of smooth muscle contraction	1	292	12	14000	0.235971	0.416801	3.99543	2.08332
GO:0051272	positive regulation of cellular component movement	1	292	12	14000	0.235971	0.416801	3.99543	2.08332
GO:0006415	translational termination	3	292	79	14000	0.237131	0.418132	1.8207	2.07624
GO:0002576	platelet degranulation	3	292	80	14000	0.242576	0.42627	1.79795	2.04349
GO:0006200	ATP catabolic process	3	292	80	14000	0.242576	0.42627	1.79795	2.04349
GO:0050790	regulation of catalytic activity	2	292	45	14000	0.25069	0.429675	2.1309	1.99603
GO:0071300	cellular response to retinoic acid	2	292	45	14000	0.25069	0.429675	2.1309	1.99603
GO:0006897	endocytosis	4	292	120	14000	0.250836	0.429675	1.59817	1.99518
GO:0034976	response to endoplasmic reticulum stress	1	292	13	14000	0.251619	0.429675	3.68809	1.99069
GO:0045332	phospholipid translocation	1	292	13	14000	0.251619	0.429675	3.68809	1.99069
GO:0006402	mRNA catabolic process	1	292	13	14000	0.251619	0.429675	3.68809	1.99069
GO:0007215	glutamate receptor signaling pathway	1	292	13	14000	0.251619	0.429675	3.68809	1.99069
GO:0007210	serotonin receptor signaling pathway	1	292	13	14000	0.251619	0.429675	3.68809	1.99069
GO:0045190	isotype switching	1	292	13	14000	0.251619	0.429675	3.68809	1.99069
GO:0045445	myoblast differentiation	1	292	13	14000	0.251619	0.429675	3.68809	1.99069
GO:0048745	smooth muscle tissue development	1	292	13	14000	0.251619	0.429675	3.68809	1.99069
GO:0048514	blood vessel morphogenesis	1	292	13	14000	0.251619	0.429675	3.68809	1.99069
GO:0048513	organ development	1	292	13	14000	0.251619	0.429675	3.68809	1.99069
GO:0046328	regulation of JNK cascade	1	292	13	14000	0.251619	0.429675	3.68809	1.99069
GO:0061098	positive regulation of protein tyrosine kinase activity	1	292	13	14000	0.251619	0.429675	3.68809	1.99069
GO:0002009	morphogenesis of an epithelium	1	292	13	14000	0.251619	0.429675	3.68809	1.99069
GO:0031529	ruffle organization	1	292	13	14000	0.251619	0.429675	3.68809	1.99069
GO:0042742	defense response to bacterium	3	292	82	14000	0.253522	0.432206	1.75409	1.97982
GO:0008654	phospholipid biosynthetic process	2	292	46	14000	0.258295	0.439072	2.08457	1.95291
GO:0019058	viral infectious cycle	3	292	83	14000	0.25902	0.439072	1.73296	1.94886
GO:0006950	response to stress	5	292	162	14000	0.2597	0.439072	1.47979	1.94508
GO:0030036	actin cytoskeleton organization	4	292	123	14000	0.264242	0.439072	1.55919	1.92007
GO:0048168	regulation of neuronal synaptic plasticity	1	292	14	14000	0.266945	0.439072	3.42466	1.90538
GO:0010039	response to iron ion	1	292	14	14000	0.266945	0.439072	3.42466	1.90538
GO:0006661	phosphatidylinositol biosynthetic process	1	292	14	14000	0.266945	0.439072	3.42466	1.90538
GO:0032715	negative regulation of interleukin-6 production	1	292	14	14000	0.266945	0.439072	3.42466	1.90538
GO:0016925	protein sumoylation	1	292	14	14000	0.266945	0.439072	3.42466	1.90538
GO:0009798	axis specification	1	292	14	14000	0.266945	0.439072	3.42466	1.90538
GO:0051145	smooth muscle cell differentiation	1	292	14	14000	0.266945	0.439072	3.42466	1.90538
GO:0007076	mitotic chromosome condensation	1	292	14	14000	0.266945	0.439072	3.42466	1.90538
GO:0007276	gamete generation	1	292	14	14000	0.266945	0.439072	3.42466	1.90538
GO:0045648	positive regulation of erythrocyte differentiation	1	292	14	14000	0.266945	0.439072	3.42466	1.90538
GO:0048709	oligodendrocyte differentiation	1	292	14	14000	0.266945	0.439072	3.42466	1.90538
GO:0046579	positive regulation of Ras protein signal transduction	1	292	14	14000	0.266945	0.439072	3.42466	1.90538
GO:0042100	B cell proliferation	1	292	14	14000	0.266945	0.439072	3.42466	1.90538
GO:0050832	defense response to fungus	1	292	14	14000	0.266945	0.439072	3.42466	1.90538
GO:0060135	maternal process involved in female pregnancy	1	292	14	14000	0.266945	0.439072	3.42466	1.90538
GO:0070848	response to growth factor stimulus	1	292	14	14000	0.266945	0.439072	3.42466	1.90538
GO:0030041	actin filament polymerization	1	292	14	14000	0.266945	0.439072	3.42466	1.90538
GO:0030279	negative regulation of ossification	1	292	14	14000	0.266945	0.439072	3.42466	1.90538
GO:0008543	fibroblast growth factor receptor signaling pathway	4	292	125	14000	0.273251	0.448432	1.53425	1.8717
GO:0051607	defense response to virus	2	292	48	14000	0.273508	0.448432	1.99772	1.87034
GO:0007166	cell surface receptor signaling pathway	5	292	166	14000	0.275178	0.449709	1.44413	1.86156
GO:0001666	response to hypoxia	5	292	166	14000	0.275178	0.449709	1.44413	1.86156
GO:0006414	translational elongation	3	292	86	14000	0.2756	0.449709	1.67251	1.85935
GO:0042632	cholesterol homeostasis	2	292	49	14000	0.28111	0.452187	1.95695	1.83079
GO:0051403	stress-activated MAPK cascade	2	292	49	14000	0.28111	0.452187	1.95695	1.83079
GO:0055088	lipid homeostasis	1	292	15	14000	0.281957	0.452187	3.19635	1.82645
GO:0046688	response to copper ion	1	292	15	14000	0.281957	0.452187	3.19635	1.82645
GO:0009395	phospholipid catabolic process	1	292	15	14000	0.281957	0.452187	3.19635	1.82645
GO:0032728	positive regulation of interferon-beta production	1	292	15	14000	0.281957	0.452187	3.19635	1.82645
GO:0007292	female gamete generation	1	292	15	14000	0.281957	0.452187	3.19635	1.82645
GO:0006182	cGMP biosynthetic process	1	292	15	14000	0.281957	0.452187	3.19635	1.82645
GO:0016043	cellular component organization	1	292	15	14000	0.281957	0.452187	3.19635	1.82645
GO:0002026	regulation of the force of heart contraction	1	292	15	14000	0.281957	0.452187	3.19635	1.82645
GO:0001662	behavioral fear response	1	292	15	14000	0.281957	0.452187	3.19635	1.82645
GO:0007254	JNK cascade	2	292	50	14000	0.288704	0.462287	1.91781	1.79234
GO:0042730	fibrinolysis	1	292	16	14000	0.29666	0.468458	2.99658	1.75312
GO:0019216	regulation of lipid metabolic process	1	292	16	14000	0.29666	0.468458	2.99658	1.75312
GO:0032733	positive regulation of interleukin-10 production	1	292	16	14000	0.29666	0.468458	2.99658	1.75312
GO:0006801	superoxide metabolic process	1	292	16	14000	0.29666	0.468458	2.99658	1.75312
GO:0045859	regulation of protein kinase activity	1	292	16	14000	0.29666	0.468458	2.99658	1.75312
GO:0045453	bone resorption	1	292	16	14000	0.29666	0.468458	2.99658	1.75312
GO:0019915	lipid storage	1	292	16	14000	0.29666	0.468458	2.99658	1.75312
GO:0032012	regulation of ARF protein signal transduction	1	292	16	14000	0.29666	0.468458	2.99658	1.75312
GO:0070207	protein homotrimerization	1	292	16	14000	0.29666	0.468458	2.99658	1.75312
GO:0008360	regulation of cell shape	3	292	90	14000	0.29785	0.469616	1.59817	1.74734
GO:0043065	positive regulation of apoptotic process	5	292	173	14000	0.302672	0.476489	1.3857	1.72417
GO:0045736	negative regulation of cyclin-dependent protein kinase activity	1	292	17	14000	0.311061	0.479242	2.82031	1.68473
GO:0000045	autophagic vacuole assembly	1	292	17	14000	0.311061	0.479242	2.82031	1.68473
GO:0030866	cortical actin cytoskeleton organization	1	292	17	14000	0.311061	0.479242	2.82031	1.68473
GO:0006298	mismatch repair	1	292	17	14000	0.311061	0.479242	2.82031	1.68473
GO:0006829	zinc ion transport	1	292	17	14000	0.311061	0.479242	2.82031	1.68473
GO:0045596	negative regulation of cell differentiation	1	292	17	14000	0.311061	0.479242	2.82031	1.68473
GO:0043029	T cell homeostasis	1	292	17	14000	0.311061	0.479242	2.82031	1.68473
GO:0045671	negative regulation of osteoclast differentiation	1	292	17	14000	0.311061	0.479242	2.82031	1.68473
GO:0007250	activation of NF-kappaB-inducing kinase activity	1	292	17	14000	0.311061	0.479242	2.82031	1.68473
GO:0046580	negative regulation of Ras protein signal transduction	1	292	17	14000	0.311061	0.479242	2.82031	1.68473
GO:0030511	positive regulation of transforming growth factor beta receptor signaling pathway	1	292	17	14000	0.311061	0.479242	2.82031	1.68473
GO:0051693	actin filament capping	1	292	17	14000	0.311061	0.479242	2.82031	1.68473
GO:0042346	positive regulation of NF-kappaB import into nucleus	1	292	17	14000	0.311061	0.479242	2.82031	1.68473
GO:0045909	positive regulation of vasodilation	1	292	17	14000	0.311061	0.479242	2.82031	1.68473
GO:0006968	cellular defense response	2	292	53	14000	0.311414	0.479242	1.80925	1.68309
GO:0043123	positive regulation of I-kappaB kinase/NF-kappaB cascade	4	292	134	14000	0.314306	0.48297	1.4312	1.66976
GO:0030307	positive regulation of cell growth	2	292	54	14000	0.318951	0.489375	1.77575	1.64859
GO:0008045	motor axon guidance	1	292	18	14000	0.325166	0.489416	2.66362	1.62075
GO:0043388	positive regulation of DNA binding	1	292	18	14000	0.325166	0.489416	2.66362	1.62075
GO:0048663	neuron fate commitment	1	292	18	14000	0.325166	0.489416	2.66362	1.62075
GO:0045777	positive regulation of blood pressure	1	292	18	14000	0.325166	0.489416	2.66362	1.62075
GO:0042325	regulation of phosphorylation	1	292	18	14000	0.325166	0.489416	2.66362	1.62075
GO:0010035	response to inorganic substance	1	292	18	14000	0.325166	0.489416	2.66362	1.62075
GO:0046209	nitric oxide metabolic process	1	292	18	14000	0.325166	0.489416	2.66362	1.62075
GO:0016575	histone deacetylation	1	292	18	14000	0.325166	0.489416	2.66362	1.62075
GO:0042220	response to cocaine	1	292	18	14000	0.325166	0.489416	2.66362	1.62075
GO:0035690	cellular response to drug	1	292	18	14000	0.325166	0.489416	2.66362	1.62075
GO:0007017	microtubule-based process	1	292	18	14000	0.325166	0.489416	2.66362	1.62075
GO:0046320	regulation of fatty acid oxidation	1	292	18	14000	0.325166	0.489416	2.66362	1.62075
GO:0051402	neuron apoptosis	1	292	18	14000	0.325166	0.489416	2.66362	1.62075
GO:0006302	double-strand break repair	2	292	55	14000	0.326467	0.490655	1.74346	1.61499
GO:0007204	elevation of cytosolic calcium ion concentration	3	292	96	14000	0.33136	0.497281	1.49829	1.59353
GO:0006917	induction of apoptosis	5	292	181	14000	0.334541	0.499245	1.32445	1.57974
GO:0050772	positive regulation of axonogenesis	1	292	19	14000	0.338982	0.499245	2.52343	1.56072
GO:0048167	regulation of synaptic plasticity	1	292	19	14000	0.338982	0.499245	2.52343	1.56072
GO:0006487	protein N-linked glycosylation	1	292	19	14000	0.338982	0.499245	2.52343	1.56072
GO:0048813	dendrite morphogenesis	1	292	19	14000	0.338982	0.499245	2.52343	1.56072
GO:0032735	positive regulation of interleukin-12 production	1	292	19	14000	0.338982	0.499245	2.52343	1.56072
GO:0071277	cellular response to calcium ion	1	292	19	14000	0.338982	0.499245	2.52343	1.56072
GO:0007616	long-term memory	1	292	19	14000	0.338982	0.499245	2.52343	1.56072
GO:0034644	cellular response to UV	1	292	19	14000	0.338982	0.499245	2.52343	1.56072
GO:0032091	negative regulation of protein binding	1	292	19	14000	0.338982	0.499245	2.52343	1.56072
GO:0048565	digestive tract development	1	292	19	14000	0.338982	0.499245	2.52343	1.56072
GO:0071320	cellular response to cAMP	1	292	19	14000	0.338982	0.499245	2.52343	1.56072
GO:0051602	response to electrical stimulus	1	292	19	14000	0.338982	0.499245	2.52343	1.56072
GO:0006614	SRP-dependent cotranslational protein targeting to membrane	3	292	98	14000	0.342526	0.503743	1.46771	1.54572
GO:0006886	intracellular protein transport	5	292	184	14000	0.346568	0.508959	1.30286	1.52879
GO:0050999	regulation of nitric-oxide synthase activity	1	292	20	14000	0.352513	0.514019	2.39726	1.50425
GO:0043278	response to morphine	1	292	20	14000	0.352513	0.514019	2.39726	1.50425
GO:0031647	regulation of protein stability	1	292	20	14000	0.352513	0.514019	2.39726	1.50425
GO:0030574	collagen catabolic process	1	292	20	14000	0.352513	0.514019	2.39726	1.50425
GO:0030032	lamellipodium assembly	1	292	20	14000	0.352513	0.514019	2.39726	1.50425
GO:0043627	response to estrogen stimulus	2	292	59	14000	0.356279	0.518774	1.62526	1.48892
GO:0006511	ubiquitin-dependent protein catabolic process	4	292	144	14000	0.360424	0.524067	1.33181	1.47223
GO:0016192	vesicle-mediated transport	5	292	188	14000	0.362634	0.525151	1.27514	1.46341
GO:0035666	TRIF-dependent toll-like receptor signaling pathway	2	292	60	14000	0.363658	0.525151	1.59817	1.45935
GO:0060333	interferon-gamma-mediated signaling pathway	2	292	60	14000	0.363658	0.525151	1.59817	1.45935
GO:0016477	cell migration	3	292	102	14000	0.364797	0.525151	1.41015	1.45483
GO:0006270	DNA-dependent DNA replication initiation	1	292	21	14000	0.365767	0.525151	2.28311	1.451
GO:0032720	negative regulation of tumor necrosis factor production	1	292	21	14000	0.365767	0.525151	2.28311	1.451
GO:0006796	phosphate-containing compound metabolic process	1	292	21	14000	0.365767	0.525151	2.28311	1.451
GO:0042130	negative regulation of T cell proliferation	1	292	21	14000	0.365767	0.525151	2.28311	1.451
GO:0051276	chromosome organization	1	292	21	14000	0.365767	0.525151	2.28311	1.451
GO:0034138	toll-like receptor 3 signaling pathway	2	292	61	14000	0.371004	0.530449	1.57197	1.43049
GO:0031175	neuron projection development	2	292	61	14000	0.371004	0.530449	1.57197	1.43049
GO:0030030	cell projection organization	2	292	61	14000	0.371004	0.530449	1.57197	1.43049
GO:0002756	MyD88-independent toll-like receptor signaling pathway	2	292	62	14000	0.378316	0.536848	1.54662	1.40234
GO:0010977	negative regulation of neuron projection development	1	292	22	14000	0.378748	0.536848	2.17933	1.40069
GO:0060048	cardiac muscle contraction	1	292	22	14000	0.378748	0.536848	2.17933	1.40069
GO:0006944	cellular membrane fusion	1	292	22	14000	0.378748	0.536848	2.17933	1.40069
GO:0048536	spleen development	1	292	22	14000	0.378748	0.536848	2.17933	1.40069
GO:0051209	release of sequestered calcium ion into cytosol	1	292	22	14000	0.378748	0.536848	2.17933	1.40069
GO:0045944	positive regulation of transcription from RNA polymerase II promoter	13	292	553	14000	0.379136	0.536848	1.1271	1.39921
GO:0030217	T cell differentiation	1	292	23	14000	0.391463	0.54603	2.08457	1.35305
GO:0030838	positive regulation of actin filament polymerization	1	292	23	14000	0.391463	0.54603	2.08457	1.35305
GO:0043552	positive regulation of phosphatidylinositol 3-kinase activity	1	292	23	14000	0.391463	0.54603	2.08457	1.35305
GO:0040018	positive regulation of multicellular organism growth	1	292	23	14000	0.391463	0.54603	2.08457	1.35305
GO:0006352	transcription initiation, DNA-dependent	1	292	23	14000	0.391463	0.54603	2.08457	1.35305
GO:0070301	cellular response to hydrogen peroxide	1	292	23	14000	0.391463	0.54603	2.08457	1.35305
GO:0000289	nuclear-transcribed mRNA poly(A) tail shortening	1	292	23	14000	0.391463	0.54603	2.08457	1.35305
GO:0008333	endosome to lysosome transport	1	292	23	14000	0.391463	0.54603	2.08457	1.35305
GO:0051412	response to corticosterone stimulus	1	292	23	14000	0.391463	0.54603	2.08457	1.35305
GO:0001892	embryonic placenta development	1	292	23	14000	0.391463	0.54603	2.08457	1.35305
GO:0070423	nucleotide-binding oligomerization domain containing signaling pathway	1	292	23	14000	0.391463	0.54603	2.08457	1.35305
GO:0006366	transcription from RNA polymerase II promoter	8	292	331	14000	0.393773	0.548508	1.1588	1.34456
GO:0007186	G-protein coupled receptor signaling pathway	9	292	378	14000	0.3982	0.553923	1.14155	1.32844
GO:0031295	T cell costimulation	2	292	65	14000	0.400025	0.55571	1.47524	1.32184
GO:0042326	negative regulation of phosphorylation	1	292	24	14000	0.403917	0.555859	1.99772	1.30787
GO:0046847	filopodium assembly	1	292	24	14000	0.403917	0.555859	1.99772	1.30787
GO:0007159	leukocyte cell-cell adhesion	1	292	24	14000	0.403917	0.555859	1.99772	1.30787
GO:0030901	midbrain development	1	292	24	14000	0.403917	0.555859	1.99772	1.30787
GO:0050873	brown fat cell differentiation	1	292	24	14000	0.403917	0.555859	1.99772	1.30787
GO:0018107	peptidyl-threonine phosphorylation	1	292	24	14000	0.403917	0.555859	1.99772	1.30787
GO:0007569	cell aging	1	292	24	14000	0.403917	0.555859	1.99772	1.30787
GO:0006665	sphingolipid metabolic process	2	292	66	14000	0.407181	0.559602	1.45289	1.29626
GO:0001764	neuron migration	2	292	67	14000	0.414295	0.565081	1.4312	1.27127
GO:0035116	embryonic hindlimb morphogenesis	1	292	25	14000	0.416115	0.565081	1.91781	1.26494
GO:0006309	DNA fragmentation involved in apoptotic nuclear change	1	292	25	14000	0.416115	0.565081	1.91781	1.26494
GO:0001944	vasculature development	1	292	25	14000	0.416115	0.565081	1.91781	1.26494
GO:0045494	photoreceptor cell maintenance	1	292	25	14000	0.416115	0.565081	1.91781	1.26494
GO:0009966	regulation of signal transduction	1	292	25	14000	0.416115	0.565081	1.91781	1.26494
GO:0034612	response to tumor necrosis factor	1	292	25	14000	0.416115	0.565081	1.91781	1.26494
GO:0051925	regulation of calcium ion transport via voltage-gated calcium channel activity	1	292	25	14000	0.416115	0.565081	1.91781	1.26494
GO:0043526	neuroprotection	1	292	25	14000	0.416115	0.565081	1.91781	1.26494
GO:0006461	protein complex assembly	3	292	112	14000	0.419746	0.56926	1.28425	1.25241
GO:0008219	cell death	4	292	158	14000	0.424631	0.573727	1.2138	1.23572
GO:0006413	translational initiation	3	292	113	14000	0.425159	0.573727	1.27288	1.23393
GO:0055010	ventricular cardiac muscle tissue morphogenesis	1	292	26	14000	0.428063	0.573727	1.84405	1.22411
GO:0046677	response to antibiotic	1	292	26	14000	0.428063	0.573727	1.84405	1.22411
GO:0007131	reciprocal meiotic recombination	1	292	26	14000	0.428063	0.573727	1.84405	1.22411
GO:0030501	positive regulation of bone mineralization	1	292	26	14000	0.428063	0.573727	1.84405	1.22411
GO:0006730	one-carbon metabolic process	1	292	26	14000	0.428063	0.573727	1.84405	1.22411
GO:0008406	gonad development	1	292	26	14000	0.428063	0.573727	1.84405	1.22411
GO:0048589	developmental growth	1	292	26	14000	0.428063	0.573727	1.84405	1.22411
GO:0006811	ion transport	12	292	528	14000	0.42902	0.574261	1.08966	1.22088
GO:0031018	endocrine pancreas development	3	292	114	14000	0.430553	0.575564	1.26172	1.21574
GO:0019221	cytokine-mediated signaling pathway	5	292	206	14000	0.434677	0.578106	1.16372	1.20198
GO:0006486	protein glycosylation	2	292	70	14000	0.435369	0.578106	1.36986	1.19969
GO:0007162	negative regulation of cell adhesion	1	292	27	14000	0.439765	0.578106	1.77575	1.18519
GO:0048812	neuron projection morphogenesis	1	292	27	14000	0.439765	0.578106	1.77575	1.18519
GO:0032956	regulation of actin cytoskeleton organization	1	292	27	14000	0.439765	0.578106	1.77575	1.18519
GO:0031623	receptor internalization	1	292	27	14000	0.439765	0.578106	1.77575	1.18519
GO:0001975	response to amphetamine	1	292	27	14000	0.439765	0.578106	1.77575	1.18519
GO:0006749	glutathione metabolic process	1	292	27	14000	0.439765	0.578106	1.77575	1.18519
GO:0048754	branching morphogenesis of a tube	1	292	27	14000	0.439765	0.578106	1.77575	1.18519
GO:0019370	leukotriene biosynthetic process	1	292	27	14000	0.439765	0.578106	1.77575	1.18519
GO:0043473	pigmentation	1	292	27	14000	0.439765	0.578106	1.77575	1.18519
GO:0071356	cellular response to tumor necrosis factor	1	292	27	14000	0.439765	0.578106	1.77575	1.18519
GO:0002053	positive regulation of mesenchymal cell proliferation	1	292	27	14000	0.439765	0.578106	1.77575	1.18519
GO:0006631	fatty acid metabolic process	2	292	71	14000	0.442301	0.579956	1.35057	1.1769
GO:0007169	transmembrane receptor protein tyrosine kinase signaling pathway	2	292	71	14000	0.442301	0.579956	1.35057	1.1769
GO:0070374	positive regulation of ERK1 and ERK2 cascade	2	292	72	14000	0.449186	0.585684	1.33181	1.15462
GO:0030324	lung development	2	292	72	14000	0.449186	0.585684	1.33181	1.15462
GO:0030218	erythrocyte differentiation	1	292	28	14000	0.451227	0.585684	1.71233	1.14807
GO:0008016	regulation of heart contraction	1	292	28	14000	0.451227	0.585684	1.71233	1.14807
GO:0033077	T cell differentiation in thymus	1	292	28	14000	0.451227	0.585684	1.71233	1.14807
GO:0030593	neutrophil chemotaxis	1	292	28	14000	0.451227	0.585684	1.71233	1.14807
GO:0001974	blood vessel remodeling	1	292	28	14000	0.451227	0.585684	1.71233	1.14807
GO:0031532	actin cytoskeleton reorganization	1	292	28	14000	0.451227	0.585684	1.71233	1.14807
GO:0006935	chemotaxis	3	292	118	14000	0.451935	0.585863	1.21895	1.14581
GO:0050796	regulation of insulin secretion	2	292	73	14000	0.456021	0.590279	1.31357	1.13283
GO:0044419	interspecies interaction between organisms	7	292	306	14000	0.460256	0.590279	1.09679	1.11949
GO:0048666	neuron development	1	292	29	14000	0.462454	0.590279	1.65328	1.11262
GO:0046854	phosphatidylinositol phosphorylation	1	292	29	14000	0.462454	0.590279	1.65328	1.11262
GO:0008542	visual learning	1	292	29	14000	0.462454	0.590279	1.65328	1.11262
GO:0048469	cell maturation	1	292	29	14000	0.462454	0.590279	1.65328	1.11262
GO:0043086	negative regulation of catalytic activity	1	292	29	14000	0.462454	0.590279	1.65328	1.11262
GO:0042476	odontogenesis	1	292	29	14000	0.462454	0.590279	1.65328	1.11262
GO:0016579	protein deubiquitination	1	292	29	14000	0.462454	0.590279	1.65328	1.11262
GO:0032480	negative regulation of type I interferon production	1	292	29	14000	0.462454	0.590279	1.65328	1.11262
GO:0050830	defense response to Gram-positive bacterium	1	292	29	14000	0.462454	0.590279	1.65328	1.11262
GO:0007566	embryo implantation	1	292	29	14000	0.462454	0.590279	1.65328	1.11262
GO:0050852	T cell receptor signaling pathway	2	292	74	14000	0.462806	0.590279	1.29582	1.11152
GO:0006919	activation of cysteine-type endopeptidase activity involved in apoptotic process	2	292	75	14000	0.469541	0.59792	1.27854	1.09068
GO:0006974	response to DNA damage stimulus	3	292	122	14000	0.472971	0.59792	1.17898	1.08018
GO:0006635	fatty acid beta-oxidation	1	292	30	14000	0.473451	0.59792	1.59817	1.07871
GO:0006271	DNA strand elongation involved in DNA replication	1	292	30	14000	0.473451	0.59792	1.59817	1.07871
GO:0006687	glycosphingolipid metabolic process	1	292	30	14000	0.473451	0.59792	1.59817	1.07871
GO:0043406	positive regulation of MAP kinase activity	1	292	30	14000	0.473451	0.59792	1.59817	1.07871
GO:0007422	peripheral nervous system development	1	292	30	14000	0.473451	0.59792	1.59817	1.07871
GO:0001656	metanephros development	1	292	30	14000	0.473451	0.59792	1.59817	1.07871
GO:0009888	tissue development	1	292	31	14000	0.484221	0.607789	1.54662	1.04626
GO:0070555	response to interleukin-1	1	292	31	14000	0.484221	0.607789	1.54662	1.04626
GO:0048286	lung alveolus development	1	292	31	14000	0.484221	0.607789	1.54662	1.04626
GO:0007015	actin filament organization	1	292	31	14000	0.484221	0.607789	1.54662	1.04626
GO:0048538	thymus development	1	292	31	14000	0.484221	0.607789	1.54662	1.04626
GO:0007389	pattern specification process	2	292	78	14000	0.489433	0.613582	1.22936	1.03082
GO:0032496	response to lipopolysaccharide	3	292	126	14000	0.493623	0.615768	1.14155	1.01852
GO:0030433	ER-associated protein catabolic process	1	292	32	14000	0.494771	0.615768	1.49829	1.01517
GO:0031047	gene silencing by RNA	1	292	32	14000	0.494771	0.615768	1.49829	1.01517
GO:0042059	negative regulation of epidermal growth factor receptor signaling pathway	1	292	32	14000	0.494771	0.615768	1.49829	1.01517
GO:0032024	positive regulation of insulin secretion	1	292	32	14000	0.494771	0.615768	1.49829	1.01517
GO:0051259	protein oligomerization	1	292	32	14000	0.494771	0.615768	1.49829	1.01517
GO:0006816	calcium ion transport	2	292	80	14000	0.502428	0.624542	1.19863	0.99301
GO:0006644	phospholipid metabolic process	1	292	33	14000	0.505104	0.62711	1.45289	0.985348
GO:0007155	cell adhesion	12	292	562	14000	0.510682	0.63327	1.02374	0.969503
GO:0007050	cell cycle arrest	3	292	130	14000	0.513856	0.634313	1.10643	0.960563
GO:0051260	protein homooligomerization	2	292	82	14000	0.515205	0.634313	1.1694	0.95678
GO:0007584	response to nutrient	2	292	82	14000	0.515205	0.634313	1.1694	0.95678
GO:0045740	positive regulation of DNA replication	1	292	34	14000	0.515225	0.634313	1.41015	0.956726
GO:0050911	detection of chemical stimulus involved in sensory perception of smell	1	292	34	14000	0.515225	0.634313	1.41015	0.956726
GO:0030148	sphingolipid biosynthetic process	1	292	34	14000	0.515225	0.634313	1.41015	0.956726
GO:0007613	memory	1	292	35	14000	0.525138	0.642669	1.36986	0.92923
GO:0071407	cellular response to organic cyclic compound	1	292	35	14000	0.525138	0.642669	1.36986	0.92923
GO:0030326	embryonic limb morphogenesis	1	292	35	14000	0.525138	0.642669	1.36986	0.92923
GO:0033138	positive regulation of peptidyl-serine phosphorylation	1	292	35	14000	0.525138	0.642669	1.36986	0.92923
GO:0009411	response to UV	1	292	35	14000	0.525138	0.642669	1.36986	0.92923
GO:0045471	response to ethanol	2	292	84	14000	0.527761	0.645111	1.14155	0.922044
GO:0008286	insulin receptor signaling pathway	3	292	133	14000	0.52874	0.64554	1.08147	0.919369
GO:0006120	mitochondrial electron transport, NADH to ubiquinone	1	292	36	14000	0.534848	0.650679	1.33181	0.902798
GO:0007205	activation of protein kinase C activity by G-protein coupled receptor protein signaling pathway	1	292	36	14000	0.534848	0.650679	1.33181	0.902798
GO:0050885	neuromuscular process controlling balance	1	292	36	14000	0.534848	0.650679	1.33181	0.902798
GO:0006468	protein phosphorylation	8	292	380	14000	0.540193	0.656405	1.00937	0.888452
GO:0007368	determination of left/right symmetry	1	292	37	14000	0.544359	0.657581	1.29582	0.877369
GO:0000080	G1 phase of mitotic cell cycle	1	292	37	14000	0.544359	0.657581	1.29582	0.877369
GO:0048704	embryonic skeletal system morphogenesis	1	292	37	14000	0.544359	0.657581	1.29582	0.877369
GO:0030512	negative regulation of transforming growth factor beta receptor signaling pathway	1	292	37	14000	0.544359	0.657581	1.29582	0.877369
GO:0001657	ureteric bud development	1	292	37	14000	0.544359	0.657581	1.29582	0.877369
GO:0006310	DNA recombination	2	292	87	14000	0.546172	0.658223	1.10219	0.872573
GO:0006364	rRNA processing	2	292	87	14000	0.546172	0.658223	1.10219	0.872573
GO:0001649	osteoblast differentiation	1	292	38	14000	0.553675	0.666484	1.26172	0.852889
GO:0000082	G1/S transition of mitotic cell cycle	3	292	139	14000	0.557714	0.669533	1.03479	0.842403
GO:0016055	Wnt receptor signaling pathway	3	292	139	14000	0.557714	0.669533	1.03479	0.842403
GO:0002474	antigen processing and presentation of peptide antigen via MHC class I	2	292	89	14000	0.558161	0.669533	1.07742	0.841247
GO:0030162	regulation of proteolysis	1	292	39	14000	0.562799	0.671181	1.22936	0.829307
GO:0001541	ovarian follicle development	1	292	39	14000	0.562799	0.671181	1.22936	0.829307
GO:0007266	Rho protein signal transduction	1	292	39	14000	0.562799	0.671181	1.22936	0.829307
GO:0042102	positive regulation of T cell proliferation	1	292	39	14000	0.562799	0.671181	1.22936	0.829307
GO:0038032	termination of G-protein coupled receptor signaling pathway	1	292	39	14000	0.562799	0.671181	1.22936	0.829307
GO:0000186	activation of MAPKK activity	1	292	40	14000	0.571737	0.681049	1.19863	0.806577
GO:0006184	GTP catabolic process	3	292	143	14000	0.576415	0.685827	1.00584	0.794821
GO:0006094	gluconeogenesis	1	292	41	14000	0.580491	0.688629	1.1694	0.784655
GO:0051781	positive regulation of cell division	1	292	41	14000	0.580491	0.688629	1.1694	0.784655
GO:0042127	regulation of cell proliferation	2	292	93	14000	0.581449	0.688629	1.03108	0.782275
GO:0006928	cellular component movement	2	292	93	14000	0.581449	0.688629	1.03108	0.782275
GO:0016042	lipid catabolic process	2	292	94	14000	0.587127	0.691278	1.02011	0.768255
GO:0016070	RNA metabolic process	5	292	247	14000	0.588453	0.691278	0.970551	0.765001
GO:0010212	response to ionizing radiation	1	292	42	14000	0.589065	0.691278	1.14155	0.7635
GO:0006096	glycolysis	1	292	42	14000	0.589065	0.691278	1.14155	0.7635
GO:0030155	regulation of cell adhesion	1	292	42	14000	0.589065	0.691278	1.14155	0.7635
GO:0045669	positive regulation of osteoblast differentiation	1	292	42	14000	0.589065	0.691278	1.14155	0.7635
GO:0042384	cilium assembly	1	292	42	14000	0.589065	0.691278	1.14155	0.7635
GO:0071363	cellular response to growth factor stimulus	1	292	42	14000	0.589065	0.691278	1.14155	0.7635
GO:0010033	response to organic substance	1	292	43	14000	0.597464	0.699537	1.115	0.743076
GO:0051897	positive regulation of protein kinase B signaling cascade	1	292	43	14000	0.597464	0.699537	1.115	0.743076
GO:0015031	protein transport	8	292	403	14000	0.603982	0.706364	0.951766	0.727421
GO:0030509	BMP signaling pathway	1	292	44	14000	0.605691	0.707557	1.08966	0.723347
GO:0000902	cell morphogenesis	1	292	45	14000	0.613748	0.716156	1.06545	0.704281
GO:0000122	negative regulation of transcription from RNA polymerase II promoter	8	292	408	14000	0.61723	0.719402	0.940102	0.69612
GO:0010628	positive regulation of gene expression	2	292	100	14000	0.619979	0.721233	0.958904	0.689709
GO:0008015	blood circulation	1	292	46	14000	0.621641	0.721233	1.04229	0.685846
GO:0042475	odontogenesis of dentin-containing tooth	1	292	46	14000	0.621641	0.721233	1.04229	0.685846
GO:0007586	digestion	1	292	46	14000	0.621641	0.721233	1.04229	0.685846
GO:0006412	translation	5	292	257	14000	0.622309	0.721233	0.932786	0.684296
GO:0016567	protein ubiquitination	3	292	154	14000	0.625177	0.72374	0.933998	0.677665
GO:0006469	negative regulation of protein kinase activity	1	292	47	14000	0.629372	0.72533	1.02011	0.668016
GO:0016525	negative regulation of angiogenesis	1	292	47	14000	0.629372	0.72533	1.02011	0.668016
GO:0010629	negative regulation of gene expression	1	292	47	14000	0.629372	0.72533	1.02011	0.668016
GO:0009968	negative regulation of signal transduction	1	292	47	14000	0.629372	0.72533	1.02011	0.668016
GO:0007605	sensory perception of sound	2	292	102	14000	0.630468	0.72578	0.940102	0.665505
GO:0051289	protein homotetramerization	1	292	48	14000	0.636944	0.73078	0.998858	0.650762
GO:0000288	nuclear-transcribed mRNA catabolic process, deadenylation-dependent decay	1	292	48	14000	0.636944	0.73078	0.998858	0.650762
GO:0018105	peptidyl-serine phosphorylation	1	292	48	14000	0.636944	0.73078	0.998858	0.650762
GO:0006979	response to oxidative stress	2	292	104	14000	0.640728	0.734302	0.922023	0.642216
GO:0016071	mRNA metabolic process	4	292	211	14000	0.642561	0.735187	0.908914	0.638094
GO:0060041	retina development in camera-type eye	1	292	49	14000	0.644361	0.735187	0.978474	0.634059
GO:0046330	positive regulation of JNK cascade	1	292	49	14000	0.644361	0.735187	0.978474	0.634059
GO:0006921	cellular component disassembly involved in apoptosis	1	292	49	14000	0.644361	0.735187	0.978474	0.634059
GO:0007568	aging	2	292	106	14000	0.650761	0.741008	0.904627	0.619801
GO:0043085	positive regulation of catalytic activity	1	292	50	14000	0.651626	0.741008	0.958904	0.617884
GO:0006986	response to unfolded protein	1	292	50	14000	0.651626	0.741008	0.958904	0.617884
GO:0000084	S phase of mitotic cell cycle	2	292	107	14000	0.655692	0.743166	0.896172	0.60891
GO:0006470	protein dephosphorylation	2	292	107	14000	0.655692	0.743166	0.896172	0.60891
GO:0050900	leukocyte migration	2	292	107	14000	0.655692	0.743166	0.896172	0.60891
GO:0071260	cellular response to mechanical stimulus	1	292	51	14000	0.658742	0.74498	0.940102	0.602214
GO:0007608	sensory perception of smell	1	292	51	14000	0.658742	0.74498	0.940102	0.602214
GO:0008152	metabolic process	4	292	216	14000	0.660074	0.745666	0.887874	0.599301
GO:0001570	vasculogenesis	1	292	52	14000	0.665712	0.75121	0.922023	0.587029
GO:0051592	response to calcium ion	1	292	53	14000	0.67254	0.757252	0.904627	0.572308
GO:0016266	O-glycan processing	1	292	53	14000	0.67254	0.757252	0.904627	0.572308
GO:0016568	chromatin modification	4	292	221	14000	0.676988	0.758454	0.867787	0.562797
GO:0007275	multicellular organismal development	18	292	945	14000	0.678164	0.758454	0.913242	0.560295
GO:0008217	regulation of blood pressure	1	292	54	14000	0.679227	0.758454	0.887874	0.558033
GO:0009725	response to hormone stimulus	1	292	54	14000	0.679227	0.758454	0.887874	0.558033
GO:0045666	positive regulation of neuron differentiation	1	292	54	14000	0.679227	0.758454	0.887874	0.558033
GO:0000226	microtubule cytoskeleton organization	1	292	54	14000	0.679227	0.758454	0.887874	0.558033
GO:0006914	autophagy	1	292	54	14000	0.679227	0.758454	0.887874	0.558033
GO:0009790	embryo development	2	292	112	14000	0.67951	0.758454	0.856164	0.557434
GO:0006091	generation of precursor metabolites and energy	1	292	55	14000	0.685778	0.76214	0.871731	0.544187
GO:0045454	cell redox homeostasis	1	292	55	14000	0.685778	0.76214	0.871731	0.544187
GO:0032869	cellular response to insulin stimulus	1	292	55	14000	0.685778	0.76214	0.871731	0.544187
GO:0008104	protein localization	1	292	55	14000	0.685778	0.76214	0.871731	0.544187
GO:0000723	telomere maintenance	1	292	56	14000	0.692194	0.766784	0.856164	0.530751
GO:0000910	cytokinesis	1	292	56	14000	0.692194	0.766784	0.856164	0.530751
GO:0050821	protein stabilization	1	292	56	14000	0.692194	0.766784	0.856164	0.530751
GO:0008285	negative regulation of cell proliferation	6	292	334	14000	0.695081	0.768385	0.861291	0.524746
GO:0045893	positive regulation of transcription, DNA-dependent	9	292	492	14000	0.695135	0.768385	0.877046	0.524636
GO:0006633	fatty acid biosynthetic process	1	292	57	14000	0.698479	0.771253	0.841144	0.517711
GO:0006357	regulation of transcription from RNA polymerase II promoter	4	292	228	14000	0.699658	0.771726	0.841144	0.515279
GO:0006821	chloride transport	1	292	58	14000	0.704635	0.773068	0.826641	0.505052
GO:0050731	positive regulation of peptidyl-tyrosine phosphorylation	1	292	58	14000	0.704635	0.773068	0.826641	0.505052
GO:0015758	glucose transport	1	292	58	14000	0.704635	0.773068	0.826641	0.505052
GO:0060021	palate development	1	292	58	14000	0.704635	0.773068	0.826641	0.505052
GO:0060337	type I interferon-mediated signaling pathway	1	292	58	14000	0.704635	0.773068	0.826641	0.505052
GO:0034097	response to cytokine stimulus	1	292	59	14000	0.710665	0.778023	0.812631	0.492758
GO:0006952	defense response	1	292	59	14000	0.710665	0.778023	0.812631	0.492758
GO:0006879	cellular iron ion homeostasis	1	292	60	14000	0.716571	0.781991	0.799087	0.480818
GO:0043547	positive regulation of GTPase activity	1	292	60	14000	0.716571	0.781991	0.799087	0.480818
GO:0032868	response to insulin stimulus	1	292	60	14000	0.716571	0.781991	0.799087	0.480818
GO:0040008	regulation of growth	1	292	61	14000	0.722357	0.787469	0.785987	0.469216
GO:0008284	positive regulation of cell proliferation	6	292	346	14000	0.725534	0.790095	0.83142	0.462884
GO:0006869	lipid transport	1	292	62	14000	0.728024	0.791967	0.77331	0.457942
GO:0060070	canonical Wnt receptor signaling pathway	1	292	64	14000	0.739012	0.799707	0.749144	0.43633
GO:0051726	regulation of cell cycle	1	292	64	14000	0.739012	0.799707	0.749144	0.43633
GO:0001558	regulation of cell growth	1	292	64	14000	0.739012	0.799707	0.749144	0.43633
GO:0030336	negative regulation of cell migration	1	292	64	14000	0.739012	0.799707	0.749144	0.43633
GO:0007173	epidermal growth factor receptor signaling pathway	2	292	126	14000	0.739029	0.799707	0.761035	0.436298
GO:0006417	regulation of translation	1	292	65	14000	0.744338	0.802075	0.737619	0.42597
GO:0006874	cellular calcium ion homeostasis	1	292	65	14000	0.744338	0.802075	0.737619	0.42597
GO:0006977	DNA damage response, signal transduction by p53 class mediator resulting in cell cycle arrest	1	292	65	14000	0.744338	0.802075	0.737619	0.42597
GO:0002479	antigen processing and presentation of exogenous peptide antigen via MHC class I, TAP-dependent	1	292	65	14000	0.744338	0.802075	0.737619	0.42597
GO:0006810	transport	10	292	571	14000	0.747202	0.803485	0.839671	0.42043
GO:0001503	ossification	1	292	66	14000	0.749555	0.803485	0.726443	0.415894
GO:0006367	transcription initiation from RNA polymerase II promoter	1	292	66	14000	0.749555	0.803485	0.726443	0.415894
GO:0009749	response to glucose stimulus	1	292	66	14000	0.749555	0.803485	0.726443	0.415894
GO:0008584	male gonad development	1	292	66	14000	0.749555	0.803485	0.726443	0.415894
GO:0051091	positive regulation of sequence-specific DNA binding transcription factor activity	1	292	67	14000	0.754665	0.80644	0.7156	0.406092
GO:0010951	negative regulation of endopeptidase activity	1	292	67	14000	0.754665	0.80644	0.7156	0.406092
GO:0009791	post-embryonic development	1	292	67	14000	0.754665	0.80644	0.7156	0.406092
GO:0051437	positive regulation of ubiquitin-protein ligase activity involved in mitotic cell cycle	1	292	68	14000	0.75967	0.810946	0.705077	0.396555
GO:0030198	extracellular matrix organization	1	292	69	14000	0.764573	0.814488	0.694858	0.387273
GO:0042590	antigen processing and presentation of exogenous peptide antigen via MHC class I	1	292	69	14000	0.764573	0.814488	0.694858	0.387273
GO:0007160	cell-matrix adhesion	1	292	72	14000	0.778688	0.827809	0.665906	0.360882
GO:0051439	regulation of ubiquitin-protein ligase activity involved in mitotic cell cycle	1	292	72	14000	0.778688	0.827809	0.665906	0.360882
GO:0006355	regulation of transcription, DNA-dependent	29	292	1597	14000	0.785296	0.833402	0.870639	0.348691
GO:0006916	anti-apoptosis	3	292	200	14000	0.785571	0.833402	0.719178	0.348186
GO:0000216	M/G1 transition of mitotic cell cycle	1	292	76	14000	0.796197	0.842935	0.630858	0.328803
GO:0030968	endoplasmic reticulum unfolded protein response	1	292	76	14000	0.796197	0.842935	0.630858	0.328803
GO:0031145	anaphase-promoting complex-dependent proteasomal ubiquitin-dependent protein catabolic process	1	292	77	14000	0.800352	0.846463	0.622665	0.321293
GO:0016032	viral reproduction	5	292	325	14000	0.804163	0.849619	0.737619	0.31444
GO:0046777	protein autophosphorylation	2	292	146	14000	0.807406	0.851481	0.656784	0.308634
GO:0008202	steroid metabolic process	1	292	79	14000	0.80841	0.851481	0.606901	0.306841
GO:0030182	neuron differentiation	1	292	79	14000	0.80841	0.851481	0.606901	0.306841
GO:0000187	activation of MAPK activity	1	292	80	14000	0.812315	0.854719	0.599315	0.299888
GO:0051384	response to glucocorticoid stimulus	1	292	81	14000	0.816141	0.857866	0.591916	0.293109
GO:0007268	synaptic transmission	6	292	390	14000	0.818416	0.859378	0.737619	0.289094
GO:0032355	response to estradiol stimulus	1	292	82	14000	0.819889	0.860047	0.584698	0.2865
GO:0022904	respiratory electron transport chain	1	292	84	14000	0.827155	0.86601	0.570776	0.27377
GO:0006813	potassium ion transport	2	292	153	14000	0.827259	0.86601	0.626735	0.273589
GO:0044267	cellular protein metabolic process	5	292	338	14000	0.829438	0.867408	0.709249	0.269795
GO:0034329	cell junction assembly	1	292	86	14000	0.834128	0.870542	0.557502	0.261659
GO:0018279	protein N-linked glycosylation via asparagine	1	292	86	14000	0.834128	0.870542	0.557502	0.261659
GO:0030154	cell differentiation	8	292	516	14000	0.837304	0.87297	0.743337	0.256177
GO:0009952	anterior/posterior pattern specification	1	292	88	14000	0.840818	0.875746	0.544832	0.250134
GO:0007154	cell communication	1	292	89	14000	0.844061	0.878234	0.53871	0.24458
GO:0006396	RNA processing	1	292	90	14000	0.847238	0.879758	0.532725	0.239161
GO:0016044	cellular membrane organization	1	292	90	14000	0.847238	0.879758	0.532725	0.239161
GO:0007283	spermatogenesis	4	292	293	14000	0.856524	0.888504	0.654542	0.223434
GO:0007420	brain development	2	292	167	14000	0.861494	0.892562	0.574194	0.215088
GO:0009653	anatomical structure morphogenesis	1	292	95	14000	0.862174	0.892562	0.504686	0.21395
GO:0043687	post-translational protein modification	2	292	169	14000	0.86584	0.895457	0.567399	0.207827
GO:0006006	glucose metabolic process	1	292	97	14000	0.867729	0.896508	0.49428	0.204683
GO:0007218	neuropeptide signaling pathway	1	292	98	14000	0.870422	0.898388	0.489237	0.200213
GO:0045892	negative regulation of transcription, DNA-dependent	6	292	425	14000	0.872801	0.89994	0.676873	0.196275
GO:0006629	lipid metabolic process	3	292	240	14000	0.874256	0.900163	0.599315	0.193873
GO:0008150	biological_process	8	292	545	14000	0.875081	0.900163	0.703783	0.192511
GO:0006112	energy reserve metabolic process	1	292	100	14000	0.875644	0.900163	0.479452	0.191583
GO:0000209	protein polyubiquitination	1	292	104	14000	0.885464	0.909348	0.461012	0.175495
GO:0043066	negative regulation of apoptotic process	3	292	252	14000	0.893591	0.916778	0.570776	0.162314
GO:0007417	central nervous system development	1	292	108	14000	0.894505	0.916801	0.443937	0.160838
GO:0000086	G2/M transition of mitotic cell cycle	1	292	113	14000	0.904807	0.926436	0.424294	0.144317
GO:0006805	xenobiotic metabolic process	1	292	117	14000	0.912317	0.933196	0.409788	0.132392
GO:0055114	oxidation-reduction process	1	292	123	14000	0.922483	0.942593	0.389798	0.116406
GO:0007399	nervous system development	5	292	408	14000	0.923338	0.942593	0.587564	0.11507
GO:0006281	DNA repair	3	292	280	14000	0.928658	0.947084	0.513699	0.106781
GO:0000075	cell cycle checkpoint	1	292	129	14000	0.931466	0.949006	0.371668	0.102424
GO:0009615	response to virus	1	292	133	14000	0.936867	0.953564	0.36049	0.0940831
GO:0044255	cellular lipid metabolic process	1	292	136	14000	0.940636	0.955879	0.352538	0.0882914
GO:0005975	carbohydrate metabolic process	3	292	293	14000	0.941002	0.955879	0.490907	0.0877306
GO:0055085	transmembrane transport	8	292	632	14000	0.947332	0.96136	0.606901	0.0780574
GO:0006464	protein modification process	1	292	145	14000	0.950641	0.963767	0.330657	0.0730269
GO:0000278	mitotic cell cycle	3	292	311	14000	0.954831	0.96706	0.462494	0.0666832
GO:0006260	DNA replication	1	292	155	14000	0.959788	0.971124	0.309324	0.0592124
GO:0001701	in utero embryonic development	1	292	162	14000	0.965159	0.975598	0.295958	0.0511613
GO:0007601	visual perception	1	292	177	14000	0.974369	0.983941	0.270877	0.0374595
GO:0042493	response to drug	2	292	276	14000	0.977619	0.986254	0.347429	0.0326554
GO:0050896	response to stimulus	4	292	444	14000	0.980939	0.98844	0.431939	0.0277647
GO:0006397	mRNA processing	1	292	195	14000	0.98226	0.98844	0.245873	0.025823
GO:0006351	transcription, DNA-dependent	24	292	1741	14000	0.983286	0.98844	0.660933	0.0243164
GO:0051301	cell division	2	292	294	14000	0.983632	0.98844	0.326158	0.0238093
GO:0034641	cellular nitrogen compound metabolic process	1	292	210	14000	0.98694	0.990796	0.228311	0.0189651
GO:0007049	cell cycle	3	292	450	14000	0.994892	0.997413	0.319635	0.00738865
GO:0008380	RNA splicing	1	292	262	14000	0.995472	0.997413	0.182997	0.0065467
GO:0010467	gene expression	4	292	592	14000	0.997917	0.997976	0.323954	0.00300791
GO:0044281	small molecule metabolic process	9	292	983	14000	0.997976	0.997976	0.438969	0.00292259

## Sheet: UpGene2GO
GOID	GOTerm	Evidence	QueryID	QuerySymbol	Description	DifGene	AllDifGene	GeneInGOID	AllGene	P-Value	FDR	Enrichment	(-log2P)
GO:0030049	muscle filament sliding	TAS	MYL2	MYL2	myosin, light chain 2, regulatory, cardiac, slow	9	292	38	14000	4.7507e-07	0.000488371	11.3554	21.0054
GO:0030049	muscle filament sliding	NAS	MYH2	MYH2	myosin, heavy chain 2, skeletal muscle, adult	9	292	38	14000	4.7507e-07	0.000488371	11.3554	21.0054
GO:0030049	muscle filament sliding	NAS	MYL1	MYL1	myosin, light chain 1, alkali; skeletal, fast	9	292	38	14000	4.7507e-07	0.000488371	11.3554	21.0054
GO:0030049	muscle filament sliding	NAS	MYH2	MYH2	myosin, heavy chain 2, skeletal muscle, adult	9	292	38	14000	4.7507e-07	0.000488371	11.3554	21.0054
GO:0030049	muscle filament sliding	TAS	NEB	NEB	nebulin	9	292	38	14000	4.7507e-07	0.000488371	11.3554	21.0054
GO:0030049	muscle filament sliding	TAS	ACTN2	ACTN2	actinin, alpha 2	9	292	38	14000	4.7507e-07	0.000488371	11.3554	21.0054
GO:0030049	muscle filament sliding	TAS	TNNI2	TNNI2	troponin I type 2 (skeletal, fast)	9	292	38	14000	4.7507e-07	0.000488371	11.3554	21.0054
GO:0030049	muscle filament sliding	TAS	TTN	TTN	titin	9	292	38	14000	4.7507e-07	0.000488371	11.3554	21.0054
GO:0030049	muscle filament sliding	TAS	TNNC2	TNNC2	troponin C type 2 (fast)	9	292	38	14000	4.7507e-07	0.000488371	11.3554	21.0054
GO:0030049	muscle filament sliding	TAS	TTN	TTN	titin	9	292	38	14000	4.7507e-07	0.000488371	11.3554	21.0054
GO:0030049	muscle filament sliding	TAS	TNNC2	TNNC2	troponin C type 2 (fast)	9	292	38	14000	4.7507e-07	0.000488371	11.3554	21.0054
GO:0030049	muscle filament sliding	TAS	TPM3	TPM3	tropomyosin 3	9	292	38	14000	4.7507e-07	0.000488371	11.3554	21.0054
GO:0042113	B cell activation	TAS	BTK	BTK	Bruton agammaglobulinemia tyrosine kinase	7	292	24	14000	2.75464e-06	0.000943922	13.984	18.4697
GO:0050853	B cell receptor signaling pathway	TAS	BTK	BTK	Bruton agammaglobulinemia tyrosine kinase	7	292	24	14000	2.75464e-06	0.000943922	13.984	18.4697
GO:0050853	B cell receptor signaling pathway	IEA	KLHL6	KLHL6	kelch-like 6 (Drosophila)	7	292	24	14000	2.75464e-06	0.000943922	13.984	18.4697
GO:0042113	B cell activation	IEA	GAPT	GAPT	GRB2-binding adaptor protein, transmembrane	7	292	24	14000	2.75464e-06	0.000943922	13.984	18.4697
GO:0042113	B cell activation	IEA	CXCR5	CXCR5	chemokine (C-X-C motif) receptor 5	7	292	24	14000	2.75464e-06	0.000943922	13.984	18.4697
GO:0042113	B cell activation	IEA	SKAP2	SKAP2	src kinase associated phosphoprotein 2	7	292	24	14000	2.75464e-06	0.000943922	13.984	18.4697
GO:0042113	B cell activation	IEA	BANK1	BANK1	B-cell scaffold protein with ankyrin repeats 1	7	292	24	14000	2.75464e-06	0.000943922	13.984	18.4697
GO:0050853	B cell receptor signaling pathway	IMP	BCL2	BCL2	B-cell CLL/lymphoma 2	7	292	24	14000	2.75464e-06	0.000943922	13.984	18.4697
GO:0050853	B cell receptor signaling pathway	IMP	MNDA	MNDA	myeloid cell nuclear differentiation antigen	7	292	24	14000	2.75464e-06	0.000943922	13.984	18.4697
GO:0050853	B cell receptor signaling pathway	ISS	SYK	SYK	spleen tyrosine kinase	7	292	24	14000	2.75464e-06	0.000943922	13.984	18.4697
GO:0042113	B cell activation	IEA	MS4A1	MS4A1	membrane-spanning 4-domains, subfamily A, member 1	7	292	24	14000	2.75464e-06	0.000943922	13.984	18.4697
GO:0042113	B cell activation	TAS	HDAC9	HDAC9	histone deacetylase 9	7	292	24	14000	2.75464e-06	0.000943922	13.984	18.4697
GO:0050853	B cell receptor signaling pathway	ISS	PLCG2	PLCG2	phospholipase C, gamma 2 (phosphatidylinositol-specific)	7	292	24	14000	2.75464e-06	0.000943922	13.984	18.4697
GO:0050853	B cell receptor signaling pathway	ISS	SYK	SYK	spleen tyrosine kinase	7	292	24	14000	2.75464e-06	0.000943922	13.984	18.4697
GO:0050853	B cell receptor signaling pathway	IDA	BLK	BLK	B lymphoid tyrosine kinase	7	292	24	14000	2.75464e-06	0.000943922	13.984	18.4697
GO:0042113	B cell activation	IEA	MS4A1	MS4A1	membrane-spanning 4-domains, subfamily A, member 1	7	292	24	14000	2.75464e-06	0.000943922	13.984	18.4697
GO:0006959	humoral immune response	TAS	IL7	IL7	interleukin 7	7	292	36	14000	2.70939e-05	0.00696314	9.32268	15.1717
GO:0006959	humoral immune response	TAS	EBI3	EBI3	Epstein-Barr virus induced 3	7	292	36	14000	2.70939e-05	0.00696314	9.32268	15.1717
GO:0006959	humoral immune response	TAS	POU2F2	POU2F2	POU class 2 homeobox 2	7	292	36	14000	2.70939e-05	0.00696314	9.32268	15.1717
GO:0006959	humoral immune response	TAS	POU2F2	POU2F2	POU class 2 homeobox 2	7	292	36	14000	2.70939e-05	0.00696314	9.32268	15.1717
GO:0006959	humoral immune response	TAS	BCL2	BCL2	B-cell CLL/lymphoma 2	7	292	36	14000	2.70939e-05	0.00696314	9.32268	15.1717
GO:0006959	humoral immune response	TAS	LY86	LY86	lymphocyte antigen 86	7	292	36	14000	2.70939e-05	0.00696314	9.32268	15.1717
GO:0006959	humoral immune response	TAS	BLNK	BLNK	B-cell linker	7	292	36	14000	2.70939e-05	0.00696314	9.32268	15.1717
GO:0006959	humoral immune response	IEA	TFEB	TFEB	transcription factor EB	7	292	36	14000	2.70939e-05	0.00696314	9.32268	15.1717
GO:0006959	humoral immune response	TAS	POU2F2	POU2F2	POU class 2 homeobox 2	7	292	36	14000	2.70939e-05	0.00696314	9.32268	15.1717
GO:0007519	skeletal muscle tissue development	IEA	MYF5	MYF5	myogenic factor 5	7	292	45	14000	9.54508e-05	0.0196247	7.45814	13.3549
GO:0007519	skeletal muscle tissue development	ISS	MYLPF	MYLPF	myosin light chain, phosphorylatable, fast skeletal muscle	7	292	45	14000	9.54508e-05	0.0196247	7.45814	13.3549
GO:0007519	skeletal muscle tissue development	IEA	CASQ1	CASQ1	calsequestrin 1 (fast-twitch, skeletal muscle)	7	292	45	14000	9.54508e-05	0.0196247	7.45814	13.3549
GO:0007519	skeletal muscle tissue development	IEA	MYF6	MYF6	myogenic factor 6 (herculin)	7	292	45	14000	9.54508e-05	0.0196247	7.45814	13.3549
GO:0007519	skeletal muscle tissue development	IDA	SKIL	SKIL	SKI-like oncogene	7	292	45	14000	9.54508e-05	0.0196247	7.45814	13.3549
GO:0007519	skeletal muscle tissue development	TAS	CSRP3	CSRP3	cysteine and glycine-rich protein 3 (cardiac LIM protein)	7	292	45	14000	9.54508e-05	0.0196247	7.45814	13.3549
GO:0007519	skeletal muscle tissue development	IBA	FOXP1	FOXP1	forkhead box P1	7	292	45	14000	9.54508e-05	0.0196247	7.45814	13.3549
GO:0006955	immune response	IEA	HLA-C	HLA-C	major histocompatibility complex, class I, C	19	292	325	14000	0.000145947	0.0250056	2.80295	12.7423
GO:0006955	immune response	IEA	MYLPF	MYLPF	myosin light chain, phosphorylatable, fast skeletal muscle	19	292	325	14000	0.000145947	0.0250056	2.80295	12.7423
GO:0006955	immune response	TAS	FCGR2B	FCGR2B	Fc fragment of IgG, low affinity IIb, receptor (CD32)	19	292	325	14000	0.000145947	0.0250056	2.80295	12.7423
GO:0006955	immune response	TAS	IL2RA	IL2RA	interleukin 2 receptor, alpha	19	292	325	14000	0.000145947	0.0250056	2.80295	12.7423
GO:0006955	immune response	IEA	CCL17	CCL17	chemokine (C-C motif) ligand 17	19	292	325	14000	0.000145947	0.0250056	2.80295	12.7423
GO:0006955	immune response	IEA	IL7	IL7	interleukin 7	19	292	325	14000	0.000145947	0.0250056	2.80295	12.7423
GO:0006955	immune response	NAS	ITGAD	ITGAD	integrin, alpha D	19	292	325	14000	0.000145947	0.0250056	2.80295	12.7423
GO:0006955	immune response	IEA	CD1C	CD1C	CD1c molecule	19	292	325	14000	0.000145947	0.0250056	2.80295	12.7423
GO:0006955	immune response	IEA	CD1C	CD1C	CD1c molecule	19	292	325	14000	0.000145947	0.0250056	2.80295	12.7423
GO:0006955	immune response	TAS	IL18	IL18	interleukin 18 (interferon-gamma-inducing factor)	19	292	325	14000	0.000145947	0.0250056	2.80295	12.7423
GO:0006955	immune response	TAS	IL2RA	IL2RA	interleukin 2 receptor, alpha	19	292	325	14000	0.000145947	0.0250056	2.80295	12.7423
GO:0006955	immune response	TAS	CD79B	CD79B	CD79b molecule, immunoglobulin-associated beta	19	292	325	14000	0.000145947	0.0250056	2.80295	12.7423
GO:0006955	immune response	TAS	MS4A1	MS4A1	membrane-spanning 4-domains, subfamily A, member 1	19	292	325	14000	0.000145947	0.0250056	2.80295	12.7423
GO:0006955	immune response	TAS	AIM2	AIM2	absent in melanoma 2	19	292	325	14000	0.000145947	0.0250056	2.80295	12.7423
GO:0006955	immune response	IEA	CD70	CD70	CD70 molecule	19	292	325	14000	0.000145947	0.0250056	2.80295	12.7423
GO:0006955	immune response	TAS	CNR2	CNR2	cannabinoid receptor 2 (macrophage)	19	292	325	14000	0.000145947	0.0250056	2.80295	12.7423
GO:0006955	immune response	TAS	SEMA7A	SEMA7A	semaphorin 7A, GPI membrane anchor (John Milton Hagen blood group)	19	292	325	14000	0.000145947	0.0250056	2.80295	12.7423
GO:0006955	immune response	TAS	TLR6	TLR6	toll-like receptor 6	19	292	325	14000	0.000145947	0.0250056	2.80295	12.7423
GO:0006955	immune response		CD22	CD22	CD22 molecule	19	292	325	14000	0.000145947	0.0250056	2.80295	12.7423
GO:0006955	immune response	TAS	MS4A1	MS4A1	membrane-spanning 4-domains, subfamily A, member 1	19	292	325	14000	0.000145947	0.0250056	2.80295	12.7423
GO:0006955	immune response	NAS	TLR10	TLR10	toll-like receptor 10	19	292	325	14000	0.000145947	0.0250056	2.80295	12.7423
GO:0006955	immune response	IEA	CCL22	CCL22	chemokine (C-C motif) ligand 22	19	292	325	14000	0.000145947	0.0250056	2.80295	12.7423
GO:0051056	regulation of small GTPase mediated signal transduction	TAS	VAV2	VAV2	vav 2 guanine nucleotide exchange factor	12	292	168	14000	0.000426368	0.0626152	3.42466	11.1956
GO:0051056	regulation of small GTPase mediated signal transduction	TAS	RHOBTB2	RHOBTB2	Rho-related BTB domain containing 2	12	292	168	14000	0.000426368	0.0626152	3.42466	11.1956
GO:0051056	regulation of small GTPase mediated signal transduction	IEA	RASGRP2	RASGRP2	RAS guanyl releasing protein 2 (calcium and DAG-regulated)	12	292	168	14000	0.000426368	0.0626152	3.42466	11.1956
GO:0051056	regulation of small GTPase mediated signal transduction	TAS	PREX1	PREX1	phosphatidylinositol-3,4,5-trisphosphate-dependent Rac exchange factor 1	12	292	168	14000	0.000426368	0.0626152	3.42466	11.1956
GO:0051056	regulation of small GTPase mediated signal transduction	TAS	ARHGAP25	ARHGAP25	Rho GTPase activating protein 25	12	292	168	14000	0.000426368	0.0626152	3.42466	11.1956
GO:0051056	regulation of small GTPase mediated signal transduction	TAS	FGD2	FGD2	FYVE, RhoGEF and PH domain containing 2	12	292	168	14000	0.000426368	0.0626152	3.42466	11.1956
GO:0051056	regulation of small GTPase mediated signal transduction	IEA	SIPA1	SIPA1	signal-induced proliferation-associated 1	12	292	168	14000	0.000426368	0.0626152	3.42466	11.1956
GO:0051056	regulation of small GTPase mediated signal transduction	IEA	RASAL3	RASAL3	RAS protein activator like 3	12	292	168	14000	0.000426368	0.0626152	3.42466	11.1956
GO:0051056	regulation of small GTPase mediated signal transduction	TAS	ARHGAP4	ARHGAP4	Rho GTPase activating protein 4	12	292	168	14000	0.000426368	0.0626152	3.42466	11.1956
GO:0051056	regulation of small GTPase mediated signal transduction	TAS	FGD2	FGD2	FYVE, RhoGEF and PH domain containing 2	12	292	168	14000	0.000426368	0.0626152	3.42466	11.1956
GO:0051056	regulation of small GTPase mediated signal transduction	TAS	GMIP	GMIP	GEM interacting protein	12	292	168	14000	0.000426368	0.0626152	3.42466	11.1956
GO:0051056	regulation of small GTPase mediated signal transduction	TAS	TRIO	TRIO	triple functional domain (PTPRF interacting)	12	292	168	14000	0.000426368	0.0626152	3.42466	11.1956
GO:0051056	regulation of small GTPase mediated signal transduction	TAS	RASGRF1	RASGRF1	Ras protein-specific guanine nucleotide-releasing factor 1	12	292	168	14000	0.000426368	0.0626152	3.42466	11.1956
GO:0043403	skeletal muscle tissue regeneration	IEA	MYF6	MYF6	myogenic factor 6 (herculin)	3	292	7	14000	0.000936134	0.111553	20.5479	10.061
GO:0043403	skeletal muscle tissue regeneration	IEA	ENO3	ENO3	enolase 3 (beta, muscle)	3	292	7	14000	0.000936134	0.111553	20.5479	10.061
GO:0043403	skeletal muscle tissue regeneration	IEA	PLAU	PLAU	plasminogen activator, urokinase	3	292	7	14000	0.000936134	0.111553	20.5479	10.061
GO:0042104	positive regulation of activated T cell proliferation	IDA	IL12RB1	IL12RB1	interleukin 12 receptor, beta 1	4	292	18	14000	0.000976631	0.111553	10.6545	9.9999
GO:0042104	positive regulation of activated T cell proliferation	IEA	IL2RA	IL2RA	interleukin 2 receptor, alpha	4	292	18	14000	0.000976631	0.111553	10.6545	9.9999
GO:0042104	positive regulation of activated T cell proliferation	IDA	IL18	IL18	interleukin 18 (interferon-gamma-inducing factor)	4	292	18	14000	0.000976631	0.111553	10.6545	9.9999
GO:0042104	positive regulation of activated T cell proliferation	IEA	IL2RA	IL2RA	interleukin 2 receptor, alpha	4	292	18	14000	0.000976631	0.111553	10.6545	9.9999
GO:0042104	positive regulation of activated T cell proliferation	IDA	CD24	CD24	CD24 molecule	4	292	18	14000	0.000976631	0.111553	10.6545	9.9999
GO:0042088	T-helper 1 type immune response	TAS	EBI3	EBI3	Epstein-Barr virus induced 3	3	292	8	14000	0.00126735	0.130284	17.9795	9.62397
GO:0042088	T-helper 1 type immune response	IDA	IL18	IL18	interleukin 18 (interferon-gamma-inducing factor)	3	292	8	14000	0.00126735	0.130284	17.9795	9.62397
GO:0042088	T-helper 1 type immune response	IC	TLR6	TLR6	toll-like receptor 6	3	292	8	14000	0.00126735	0.130284	17.9795	9.62397
GO:0006954	inflammatory response	IEA	CCL17	CCL17	chemokine (C-C motif) ligand 17	14	292	252	14000	0.00153347	0.135011	2.66362	9.34899
GO:0006954	inflammatory response	IDA	IL18	IL18	interleukin 18 (interferon-gamma-inducing factor)	14	292	252	14000	0.00153347	0.135011	2.66362	9.34899
GO:0006954	inflammatory response		TLR9	TLR9	toll-like receptor 9	14	292	252	14000	0.00153347	0.135011	2.66362	9.34899
GO:0006954	inflammatory response	IMP	PXK	PXK	PX domain containing serine/threonine kinase	14	292	252	14000	0.00153347	0.135011	2.66362	9.34899
GO:0006954	inflammatory response	TAS	IRAK2	IRAK2	interleukin-1 receptor-associated kinase 2	14	292	252	14000	0.00153347	0.135011	2.66362	9.34899
GO:0006954	inflammatory response	IEA	LY86	LY86	lymphocyte antigen 86	14	292	252	14000	0.00153347	0.135011	2.66362	9.34899
GO:0006954	inflammatory response		CNR2	CNR2	cannabinoid receptor 2 (macrophage)	14	292	252	14000	0.00153347	0.135011	2.66362	9.34899
GO:0006954	inflammatory response	TAS	HDAC9	HDAC9	histone deacetylase 9	14	292	252	14000	0.00153347	0.135011	2.66362	9.34899
GO:0006954	inflammatory response	TAS	BLNK	BLNK	B-cell linker	14	292	252	14000	0.00153347	0.135011	2.66362	9.34899
GO:0006954	inflammatory response		SEMA7A	SEMA7A	semaphorin 7A, GPI membrane anchor (John Milton Hagen blood group)	14	292	252	14000	0.00153347	0.135011	2.66362	9.34899
GO:0006954	inflammatory response	IEA	TLR6	TLR6	toll-like receptor 6	14	292	252	14000	0.00153347	0.135011	2.66362	9.34899
GO:0006954	inflammatory response	IEA	TLR10	TLR10	toll-like receptor 10	14	292	252	14000	0.00153347	0.135011	2.66362	9.34899
GO:0006954	inflammatory response	TAS	CCL22	CCL22	chemokine (C-C motif) ligand 22	14	292	252	14000	0.00153347	0.135011	2.66362	9.34899
GO:0006954	inflammatory response	IEA	UCN	UCN	urocortin	14	292	252	14000	0.00153347	0.135011	2.66362	9.34899
GO:0035023	regulation of Rho protein signal transduction	IEA	PLEKHG7	PLEKHG7	pleckstrin homology domain containing, family G (with RhoGef domain) member 7	7	292	75	14000	0.001576	0.135011	4.47489	9.30951
GO:0035023	regulation of Rho protein signal transduction	IEA	VAV2	VAV2	vav 2 guanine nucleotide exchange factor	7	292	75	14000	0.001576	0.135011	4.47489	9.30951
GO:0035023	regulation of Rho protein signal transduction	IEA	PREX1	PREX1	phosphatidylinositol-3,4,5-trisphosphate-dependent Rac exchange factor 1	7	292	75	14000	0.001576	0.135011	4.47489	9.30951
GO:0035023	regulation of Rho protein signal transduction	IEA	FGD2	FGD2	FYVE, RhoGEF and PH domain containing 2	7	292	75	14000	0.001576	0.135011	4.47489	9.30951
GO:0035023	regulation of Rho protein signal transduction	IEA	FGD2	FGD2	FYVE, RhoGEF and PH domain containing 2	7	292	75	14000	0.001576	0.135011	4.47489	9.30951
GO:0035023	regulation of Rho protein signal transduction	IEA	TRIO	TRIO	triple functional domain (PTPRF interacting)	7	292	75	14000	0.001576	0.135011	4.47489	9.30951
GO:0035023	regulation of Rho protein signal transduction	IEA	RASGRF1	RASGRF1	Ras protein-specific guanine nucleotide-releasing factor 1	7	292	75	14000	0.001576	0.135011	4.47489	9.30951
GO:0035023	regulation of Rho protein signal transduction	IEA	PLEKHG1	PLEKHG1	pleckstrin homology domain containing, family G (with RhoGef domain) member 1	7	292	75	14000	0.001576	0.135011	4.47489	9.30951
GO:0045579	positive regulation of B cell differentiation	TAS	BTK	BTK	Bruton agammaglobulinemia tyrosine kinase	3	292	10	14000	0.00212969	0.167938	14.3836	8.87514
GO:0045579	positive regulation of B cell differentiation	IEA	SYK	SYK	spleen tyrosine kinase	3	292	10	14000	0.00212969	0.167938	14.3836	8.87514
GO:0045579	positive regulation of B cell differentiation	IEA	SYK	SYK	spleen tyrosine kinase	3	292	10	14000	0.00212969	0.167938	14.3836	8.87514
GO:0045579	positive regulation of B cell differentiation	IEA	INPP5D	INPP5D	inositol polyphosphate-5-phosphatase, 145kDa	3	292	10	14000	0.00212969	0.167938	14.3836	8.87514
GO:0030183	B cell differentiation	IEA	DCLRE1C	DCLRE1C	DNA cross-link repair 1C	5	292	40	14000	0.0022871	0.167938	5.99315	8.77227
GO:0030183	B cell differentiation	IEA	BCL11A	BCL11A	B-cell CLL/lymphoma 11A (zinc finger protein)	5	292	40	14000	0.0022871	0.167938	5.99315	8.77227
GO:0030183	B cell differentiation	TAS	HDAC9	HDAC9	histone deacetylase 9	5	292	40	14000	0.0022871	0.167938	5.99315	8.77227
GO:0030183	B cell differentiation	ISS	PLCG2	PLCG2	phospholipase C, gamma 2 (phosphatidylinositol-specific)	5	292	40	14000	0.0022871	0.167938	5.99315	8.77227
GO:0030183	B cell differentiation	NAS	BLNK	BLNK	B-cell linker	5	292	40	14000	0.0022871	0.167938	5.99315	8.77227
GO:0008624	induction of apoptosis by extracellular signals	TAS	BTK	BTK	Bruton agammaglobulinemia tyrosine kinase	8	292	105	14000	0.00249307	0.170858	3.65297	8.64786
GO:0008624	induction of apoptosis by extracellular signals	TAS	VAV2	VAV2	vav 2 guanine nucleotide exchange factor	8	292	105	14000	0.00249307	0.170858	3.65297	8.64786
GO:0008624	induction of apoptosis by extracellular signals	IDA	BAX	BAX	BCL2-associated X protein	8	292	105	14000	0.00249307	0.170858	3.65297	8.64786
GO:0008624	induction of apoptosis by extracellular signals	TAS	PREX1	PREX1	phosphatidylinositol-3,4,5-trisphosphate-dependent Rac exchange factor 1	8	292	105	14000	0.00249307	0.170858	3.65297	8.64786
GO:0008624	induction of apoptosis by extracellular signals	TAS	FGD2	FGD2	FYVE, RhoGEF and PH domain containing 2	8	292	105	14000	0.00249307	0.170858	3.65297	8.64786
GO:0008624	induction of apoptosis by extracellular signals	TAS	ARHGAP4	ARHGAP4	Rho GTPase activating protein 4	8	292	105	14000	0.00249307	0.170858	3.65297	8.64786
GO:0008624	induction of apoptosis by extracellular signals	TAS	FGD2	FGD2	FYVE, RhoGEF and PH domain containing 2	8	292	105	14000	0.00249307	0.170858	3.65297	8.64786
GO:0008624	induction of apoptosis by extracellular signals	TAS	TRIO	TRIO	triple functional domain (PTPRF interacting)	8	292	105	14000	0.00249307	0.170858	3.65297	8.64786
GO:0008624	induction of apoptosis by extracellular signals	TAS	RASGRF1	RASGRF1	Ras protein-specific guanine nucleotide-releasing factor 1	8	292	105	14000	0.00249307	0.170858	3.65297	8.64786
GO:0030889	negative regulation of B cell proliferation	IMP	MNDA	MNDA	myeloid cell nuclear differentiation antigen	3	292	11	14000	0.00266889	0.171476	13.076	8.54954
GO:0030889	negative regulation of B cell proliferation	IEA	INPP5D	INPP5D	inositol polyphosphate-5-phosphatase, 145kDa	3	292	11	14000	0.00266889	0.171476	13.076	8.54954
GO:0030889	negative regulation of B cell proliferation	IEA	TNFRSF13B	TNFRSF13B	tumor necrosis factor receptor superfamily, member 13B	3	292	11	14000	0.00266889	0.171476	13.076	8.54954
GO:0045078	positive regulation of interferon-gamma biosynthetic process	IEA	TNFRSF13C	TNFRSF13C	tumor necrosis factor receptor superfamily, member 13C	3	292	12	14000	0.00328495	0.173262	11.9863	8.24991
GO:0045078	positive regulation of interferon-gamma biosynthetic process	TAS	EBI3	EBI3	Epstein-Barr virus induced 3	3	292	12	14000	0.00328495	0.173262	11.9863	8.24991
GO:0045078	positive regulation of interferon-gamma biosynthetic process	IDA	TLR9	TLR9	toll-like receptor 9	3	292	12	14000	0.00328495	0.173262	11.9863	8.24991
GO:0008629	induction of apoptosis by intracellular signals	TAS	CUL1	CUL1	cullin 1	5	292	44	14000	0.00333387	0.173262	5.44832	8.22859
GO:0008629	induction of apoptosis by intracellular signals	TAS	BCL2	BCL2	B-cell CLL/lymphoma 2	5	292	44	14000	0.00333387	0.173262	5.44832	8.22859
GO:0008629	induction of apoptosis by intracellular signals	IDA	BAX	BAX	BCL2-associated X protein	5	292	44	14000	0.00333387	0.173262	5.44832	8.22859
GO:0008629	induction of apoptosis by intracellular signals	NAS	CD24	CD24	CD24 molecule	5	292	44	14000	0.00333387	0.173262	5.44832	8.22859
GO:0008629	induction of apoptosis by intracellular signals	TAS	BMF	BMF	Bcl2 modifying factor	5	292	44	14000	0.00333387	0.173262	5.44832	8.22859
GO:0008629	induction of apoptosis by intracellular signals	TAS	BMF	BMF	Bcl2 modifying factor	5	292	44	14000	0.00333387	0.173262	5.44832	8.22859
GO:0001782	B cell homeostasis	IEA	TNFRSF13C	TNFRSF13C	tumor necrosis factor receptor superfamily, member 13C	3	292	13	14000	0.00398108	0.173262	11.0643	7.97262
GO:0001782	B cell homeostasis	IEA	BCL2	BCL2	B-cell CLL/lymphoma 2	3	292	13	14000	0.00398108	0.173262	11.0643	7.97262
GO:0001782	B cell homeostasis	IEA	TNFRSF13B	TNFRSF13B	tumor necrosis factor receptor superfamily, member 13B	3	292	13	14000	0.00398108	0.173262	11.0643	7.97262
GO:0097070	ductus arteriosus closure	ISS	HPGD	HPGD	hydroxyprostaglandin dehydrogenase 15-(NAD)	2	292	3	14000	0.00404503	0.173262	31.9635	7.94964
GO:0043271	negative regulation of ion transport	IEA	PXK	PXK	PX domain containing serine/threonine kinase	2	292	3	14000	0.00404503	0.173262	31.9635	7.94964
GO:0001959	regulation of cytokine-mediated signaling pathway	ISS	CD24	CD24	CD24 molecule	2	292	3	14000	0.00404503	0.173262	31.9635	7.94964
GO:0001959	regulation of cytokine-mediated signaling pathway	IMP	IRAK2	IRAK2	interleukin-1 receptor-associated kinase 2	2	292	3	14000	0.00404503	0.173262	31.9635	7.94964
GO:0033004	negative regulation of mast cell activation	IEA	CNR2	CNR2	cannabinoid receptor 2 (macrophage)	2	292	3	14000	0.00404503	0.173262	31.9635	7.94964
GO:0045759	negative regulation of action potential	IEA	CNR2	CNR2	cannabinoid receptor 2 (macrophage)	2	292	3	14000	0.00404503	0.173262	31.9635	7.94964
GO:0097070	ductus arteriosus closure	IEA	MYOCD	MYOCD	myocardin	2	292	3	14000	0.00404503	0.173262	31.9635	7.94964
GO:0033004	negative regulation of mast cell activation	IEA	CNR1	CNR1	cannabinoid receptor 1 (brain)	2	292	3	14000	0.00404503	0.173262	31.9635	7.94964
GO:0043271	negative regulation of ion transport	IEA	CNR1	CNR1	cannabinoid receptor 1 (brain)	2	292	3	14000	0.00404503	0.173262	31.9635	7.94964
GO:0045759	negative regulation of action potential	IEA	CNR1	CNR1	cannabinoid receptor 1 (brain)	2	292	3	14000	0.00404503	0.173262	31.9635	7.94964
GO:0007264	small GTPase mediated signal transduction	TAS	VAV2	VAV2	vav 2 guanine nucleotide exchange factor	15	292	318	14000	0.00463073	0.188211	2.26157	7.75455
GO:0007264	small GTPase mediated signal transduction	TAS	RHOBTB2	RHOBTB2	Rho-related BTB domain containing 2	15	292	318	14000	0.00463073	0.188211	2.26157	7.75455
GO:0007264	small GTPase mediated signal transduction	TAS	NRAS	NRAS	neuroblastoma RAS viral (v-ras) oncogene homolog	15	292	318	14000	0.00463073	0.188211	2.26157	7.75455
GO:0007264	small GTPase mediated signal transduction	IEA	RALGPS2	RALGPS2	Ral GEF with PH domain and SH3 binding motif 2	15	292	318	14000	0.00463073	0.188211	2.26157	7.75455
GO:0007264	small GTPase mediated signal transduction	IEA	RAB37	RAB37	RAB37, member RAS oncogene family	15	292	318	14000	0.00463073	0.188211	2.26157	7.75455
GO:0007264	small GTPase mediated signal transduction		RASGRP2	RASGRP2	RAS guanyl releasing protein 2 (calcium and DAG-regulated)	15	292	318	14000	0.00463073	0.188211	2.26157	7.75455
GO:0007264	small GTPase mediated signal transduction	TAS	PREX1	PREX1	phosphatidylinositol-3,4,5-trisphosphate-dependent Rac exchange factor 1	15	292	318	14000	0.00463073	0.188211	2.26157	7.75455
GO:0007264	small GTPase mediated signal transduction	IEA	REM2	REM2	RAS (RAD and GEM)-like GTP binding 2	15	292	318	14000	0.00463073	0.188211	2.26157	7.75455
GO:0007264	small GTPase mediated signal transduction	TAS	ARHGAP25	ARHGAP25	Rho GTPase activating protein 25	15	292	318	14000	0.00463073	0.188211	2.26157	7.75455
GO:0007264	small GTPase mediated signal transduction	TAS	FGD2	FGD2	FYVE, RhoGEF and PH domain containing 2	15	292	318	14000	0.00463073	0.188211	2.26157	7.75455
GO:0007264	small GTPase mediated signal transduction	IEA	RALB	RALB	v-ral simian leukemia viral oncogene homolog B (ras related; GTP binding protein)	15	292	318	14000	0.00463073	0.188211	2.26157	7.75455
GO:0007264	small GTPase mediated signal transduction	TAS	ARHGAP4	ARHGAP4	Rho GTPase activating protein 4	15	292	318	14000	0.00463073	0.188211	2.26157	7.75455
GO:0007264	small GTPase mediated signal transduction	TAS	FGD2	FGD2	FYVE, RhoGEF and PH domain containing 2	15	292	318	14000	0.00463073	0.188211	2.26157	7.75455
GO:0007264	small GTPase mediated signal transduction	TAS	GMIP	GMIP	GEM interacting protein	15	292	318	14000	0.00463073	0.188211	2.26157	7.75455
GO:0007264	small GTPase mediated signal transduction	IEA	RALGPS2	RALGPS2	Ral GEF with PH domain and SH3 binding motif 2	15	292	318	14000	0.00463073	0.188211	2.26157	7.75455
GO:0007264	small GTPase mediated signal transduction	TAS	TRIO	TRIO	triple functional domain (PTPRF interacting)	15	292	318	14000	0.00463073	0.188211	2.26157	7.75455
GO:0007264	small GTPase mediated signal transduction	TAS	RASGRF1	RASGRF1	Ras protein-specific guanine nucleotide-releasing factor 1	15	292	318	14000	0.00463073	0.188211	2.26157	7.75455
GO:0006941	striated muscle contraction	TAS	KBTBD10	KBTBD10	kelch repeat and BTB (POZ) domain containing 10	3	292	14	14000	0.0047602	0.188211	10.274	7.71476
GO:0006941	striated muscle contraction	TAS	TTN	TTN	titin	3	292	14	14000	0.0047602	0.188211	10.274	7.71476
GO:0006941	striated muscle contraction	TAS	TTN	TTN	titin	3	292	14	14000	0.0047602	0.188211	10.274	7.71476
GO:0006941	striated muscle contraction		MYOM1	MYOM1	myomesin 1, 185kDa	3	292	14	14000	0.0047602	0.188211	10.274	7.71476
GO:0060415	muscle tissue morphogenesis	IEA	MYF5	MYF5	myogenic factor 5	2	292	4	14000	0.00598451	0.219717	23.9726	7.38455
GO:0060415	muscle tissue morphogenesis	IEA	MYF6	MYF6	myogenic factor 6 (herculin)	2	292	4	14000	0.00598451	0.219717	23.9726	7.38455
GO:0032233	positive regulation of actin filament bundle assembly	IDA	PLEK	PLEK	pleckstrin	2	292	4	14000	0.00598451	0.219717	23.9726	7.38455
GO:0032233	positive regulation of actin filament bundle assembly	IEA	SYNPO	SYNPO	synaptopodin	2	292	4	14000	0.00598451	0.219717	23.9726	7.38455
GO:0007165	signal transduction	IC	IL12RB1	IL12RB1	interleukin 12 receptor, beta 1	39	292	1172	14000	0.00648979	0.225394	1.59545	7.26761
GO:0007165	signal transduction	TAS	FCGR2B	FCGR2B	Fc fragment of IgG, low affinity IIb, receptor (CD32)	39	292	1172	14000	0.00648979	0.225394	1.59545	7.26761
GO:0007165	signal transduction	TAS	VAV2	VAV2	vav 2 guanine nucleotide exchange factor	39	292	1172	14000	0.00648979	0.225394	1.59545	7.26761
GO:0007165	signal transduction	TAS	SP110	SP110	SP110 nuclear body protein	39	292	1172	14000	0.00648979	0.225394	1.59545	7.26761
GO:0007165	signal transduction	TAS	FGF14	FGF14	fibroblast growth factor 14	39	292	1172	14000	0.00648979	0.225394	1.59545	7.26761
GO:0007165	signal transduction	IEA	NRAS	NRAS	neuroblastoma RAS viral (v-ras) oncogene homolog	39	292	1172	14000	0.00648979	0.225394	1.59545	7.26761
GO:0007165	signal transduction	TAS	FGF6	FGF6	fibroblast growth factor 6	39	292	1172	14000	0.00648979	0.225394	1.59545	7.26761
GO:0007165	signal transduction	IEA	ANGPTL6	ANGPTL6	angiopoietin-like 6	39	292	1172	14000	0.00648979	0.225394	1.59545	7.26761
GO:0007165	signal transduction	TAS	SKAP2	SKAP2	src kinase associated phosphoprotein 2	39	292	1172	14000	0.00648979	0.225394	1.59545	7.26761
GO:0007165	signal transduction	TAS	P2RX5	P2RX5	purinergic receptor P2X, ligand-gated ion channel, 5	39	292	1172	14000	0.00648979	0.225394	1.59545	7.26761
GO:0007165	signal transduction	IEA	AKAP5	AKAP5	A kinase (PRKA) anchor protein 5	39	292	1172	14000	0.00648979	0.225394	1.59545	7.26761
GO:0007165	signal transduction	TAS	IL10RA	IL10RA	interleukin 10 receptor, alpha	39	292	1172	14000	0.00648979	0.225394	1.59545	7.26761
GO:0007165	signal transduction	IEA	TLR9	TLR9	toll-like receptor 9	39	292	1172	14000	0.00648979	0.225394	1.59545	7.26761
GO:0007165	signal transduction	TAS	CD79B	CD79B	CD79b molecule, immunoglobulin-associated beta	39	292	1172	14000	0.00648979	0.225394	1.59545	7.26761
GO:0007165	signal transduction	TAS	DGKG	DGKG	diacylglycerol kinase, gamma 90kDa	39	292	1172	14000	0.00648979	0.225394	1.59545	7.26761
GO:0007165	signal transduction	TAS	TLE3	TLE3	transducin-like enhancer of split 3 (E(sp1) homolog, Drosophila)	39	292	1172	14000	0.00648979	0.225394	1.59545	7.26761
GO:0007165	signal transduction	TAS	PLAU	PLAU	plasminogen activator, urokinase	39	292	1172	14000	0.00648979	0.225394	1.59545	7.26761
GO:0007165	signal transduction	IMP	CXXC5	CXXC5	CXXC finger protein 5	39	292	1172	14000	0.00648979	0.225394	1.59545	7.26761
GO:0007165	signal transduction	NAS	PPP1R16B	PPP1R16B	protein phosphatase 1, regulatory subunit 16B	39	292	1172	14000	0.00648979	0.225394	1.59545	7.26761
GO:0007165	signal transduction	IEA	PKIG	PKIG	protein kinase (cAMP-dependent, catalytic) inhibitor gamma	39	292	1172	14000	0.00648979	0.225394	1.59545	7.26761
GO:0007165	signal transduction	TAS	RASGRP2	RASGRP2	RAS guanyl releasing protein 2 (calcium and DAG-regulated)	39	292	1172	14000	0.00648979	0.225394	1.59545	7.26761
GO:0007165	signal transduction	IEA	IRAK2	IRAK2	interleukin-1 receptor-associated kinase 2	39	292	1172	14000	0.00648979	0.225394	1.59545	7.26761
GO:0007165	signal transduction	TAS	ASB2	ASB2	ankyrin repeat and SOCS box containing 2	39	292	1172	14000	0.00648979	0.225394	1.59545	7.26761
GO:0007165	signal transduction	IEA	REM2	REM2	RAS (RAD and GEM)-like GTP binding 2	39	292	1172	14000	0.00648979	0.225394	1.59545	7.26761
GO:0007165	signal transduction	IEA	ARHGAP25	ARHGAP25	Rho GTPase activating protein 25	39	292	1172	14000	0.00648979	0.225394	1.59545	7.26761
GO:0007165	signal transduction	TAS	CD70	CD70	CD70 molecule	39	292	1172	14000	0.00648979	0.225394	1.59545	7.26761
GO:0007165	signal transduction	NAS	GNB5	GNB5	guanine nucleotide binding protein (G protein), beta 5	39	292	1172	14000	0.00648979	0.225394	1.59545	7.26761
GO:0007165	signal transduction	TAS	SIPA1	SIPA1	signal-induced proliferation-associated 1	39	292	1172	14000	0.00648979	0.225394	1.59545	7.26761
GO:0007165	signal transduction	TAS	INPP5D	INPP5D	inositol polyphosphate-5-phosphatase, 145kDa	39	292	1172	14000	0.00648979	0.225394	1.59545	7.26761
GO:0007165	signal transduction	IEA	RASAL3	RASAL3	RAS protein activator like 3	39	292	1172	14000	0.00648979	0.225394	1.59545	7.26761
GO:0007165	signal transduction	IEA	RALB	RALB	v-ral simian leukemia viral oncogene homolog B (ras related; GTP binding protein)	39	292	1172	14000	0.00648979	0.225394	1.59545	7.26761
GO:0007165	signal transduction	IEA	ARHGAP4	ARHGAP4	Rho GTPase activating protein 4	39	292	1172	14000	0.00648979	0.225394	1.59545	7.26761
GO:0007165	signal transduction	TAS	DGKG	DGKG	diacylglycerol kinase, gamma 90kDa	39	292	1172	14000	0.00648979	0.225394	1.59545	7.26761
GO:0007165	signal transduction	IEA	ADRBK2	ADRBK2	adrenergic, beta, receptor kinase 2	39	292	1172	14000	0.00648979	0.225394	1.59545	7.26761
GO:0007165	signal transduction	IEA	TLR6	TLR6	toll-like receptor 6	39	292	1172	14000	0.00648979	0.225394	1.59545	7.26761
GO:0007165	signal transduction	TAS	SP110	SP110	SP110 nuclear body protein	39	292	1172	14000	0.00648979	0.225394	1.59545	7.26761
GO:0007165	signal transduction	TAS	RASGRF1	RASGRF1	Ras protein-specific guanine nucleotide-releasing factor 1	39	292	1172	14000	0.00648979	0.225394	1.59545	7.26761
GO:0007165	signal transduction	IEA	TLR10	TLR10	toll-like receptor 10	39	292	1172	14000	0.00648979	0.225394	1.59545	7.26761
GO:0007165	signal transduction	IEA	ADRBK2	ADRBK2	adrenergic, beta, receptor kinase 2	39	292	1172	14000	0.00648979	0.225394	1.59545	7.26761
GO:0007165	signal transduction	NAS	CLCN6	CLCN6	chloride channel 6	39	292	1172	14000	0.00648979	0.225394	1.59545	7.26761
GO:0007165	signal transduction	TAS	CCL22	CCL22	chemokine (C-C motif) ligand 22	39	292	1172	14000	0.00648979	0.225394	1.59545	7.26761
GO:0007165	signal transduction	TAS	TRAF5	TRAF5	TNF receptor-associated factor 5	39	292	1172	14000	0.00648979	0.225394	1.59545	7.26761
GO:0045214	sarcomere organization	IMP	MYPN	MYPN	myopalladin	3	292	16	14000	0.00657765	0.225394	8.98973	7.24821
GO:0045214	sarcomere organization	IMP	TTN	TTN	titin	3	292	16	14000	0.00657765	0.225394	8.98973	7.24821
GO:0045214	sarcomere organization	IEA	FOXP1	FOXP1	forkhead box P1	3	292	16	14000	0.00657765	0.225394	8.98973	7.24821
GO:0045214	sarcomere organization	IMP	TTN	TTN	titin	3	292	16	14000	0.00657765	0.225394	8.98973	7.24821
GO:0010739	positive regulation of protein kinase A signaling cascade	ISS	MC1R	MC1R	melanocortin 1 receptor (alpha melanocyte stimulating hormone receptor)	2	292	5	14000	0.00826388	0.242722	19.1781	6.91896
GO:0043653	mitochondrial fragmentation involved in apoptosis	ISS	ATG3	ATG3	ATG3 autophagy related 3 homolog (S. cerevisiae)	2	292	5	14000	0.00826388	0.242722	19.1781	6.91896
GO:0002360	T cell lineage commitment	IEA	IL7	IL7	interleukin 7	2	292	5	14000	0.00826388	0.242722	19.1781	6.91896
GO:0050764	regulation of phagocytosis	IMP	HCK	HCK	hemopoietic cell kinase	2	292	5	14000	0.00826388	0.242722	19.1781	6.91896
GO:0010739	positive regulation of protein kinase A signaling cascade	IMP	AKAP5	AKAP5	A kinase (PRKA) anchor protein 5	2	292	5	14000	0.00826388	0.242722	19.1781	6.91896
GO:0002360	T cell lineage commitment	IEA	BCL2	BCL2	B-cell CLL/lymphoma 2	2	292	5	14000	0.00826388	0.242722	19.1781	6.91896
GO:0043497	regulation of protein heterodimerization activity	IDA	BCL2	BCL2	B-cell CLL/lymphoma 2	2	292	5	14000	0.00826388	0.242722	19.1781	6.91896
GO:0043497	regulation of protein heterodimerization activity	IPI	BAX	BAX	BCL2-associated X protein	2	292	5	14000	0.00826388	0.242722	19.1781	6.91896
GO:0043653	mitochondrial fragmentation involved in apoptosis	IDA	BAX	BAX	BCL2-associated X protein	2	292	5	14000	0.00826388	0.242722	19.1781	6.91896
GO:0050764	regulation of phagocytosis	ISS	SYK	SYK	spleen tyrosine kinase	2	292	5	14000	0.00826388	0.242722	19.1781	6.91896
GO:0050764	regulation of phagocytosis	ISS	SYK	SYK	spleen tyrosine kinase	2	292	5	14000	0.00826388	0.242722	19.1781	6.91896
GO:0045773	positive regulation of axon extension	IMP	TWF2	TWF2	twinfilin, actin-binding protein, homolog 2 (Drosophila)	3	292	19	14000	0.00998327	0.275241	7.5703	6.64627
GO:0045773	positive regulation of axon extension	IEA	TRPV2	TRPV2	transient receptor potential cation channel, subfamily V, member 2	3	292	19	14000	0.00998327	0.275241	7.5703	6.64627
GO:0045773	positive regulation of axon extension	IDA	SEMA7A	SEMA7A	semaphorin 7A, GPI membrane anchor (John Milton Hagen blood group)	3	292	19	14000	0.00998327	0.275241	7.5703	6.64627
GO:0051016	barbed-end actin filament capping	ISS	TWF2	TWF2	twinfilin, actin-binding protein, homolog 2 (Drosophila)	2	292	6	14000	0.0108683	0.275241	15.9817	6.52373
GO:0051016	barbed-end actin filament capping	TAS	CAPG	CAPG	capping protein (actin filament), gelsolin-like	2	292	6	14000	0.0108683	0.275241	15.9817	6.52373
GO:0002639	positive regulation of immunoglobulin production	IBA	FOXP1	FOXP1	forkhead box P1	2	292	6	14000	0.0108683	0.275241	15.9817	6.52373
GO:0002639	positive regulation of immunoglobulin production	IEA	CD37	CD37	CD37 molecule	2	292	6	14000	0.0108683	0.275241	15.9817	6.52373
GO:0043981	histone H4-K5 acetylation	IDA	PHF16	PHF16	PHD finger protein 16	2	292	6	14000	0.0108683	0.275241	15.9817	6.52373
GO:0043982	histone H4-K8 acetylation	IDA	PHF16	PHF16	PHD finger protein 16	2	292	6	14000	0.0108683	0.275241	15.9817	6.52373
GO:0043981	histone H4-K5 acetylation	IDA	PHF15	PHF15	PHD finger protein 15	2	292	6	14000	0.0108683	0.275241	15.9817	6.52373
GO:0043982	histone H4-K8 acetylation	IDA	PHF15	PHF15	PHD finger protein 15	2	292	6	14000	0.0108683	0.275241	15.9817	6.52373
GO:0042693	muscle cell fate commitment	ISS	MYF5	MYF5	myogenic factor 5	2	292	7	14000	0.0137834	0.275241	13.6986	6.18093
GO:0070493	thrombin receptor signaling pathway	ISS	HPGD	HPGD	hydroxyprostaglandin dehydrogenase 15-(NAD)	2	292	7	14000	0.0137834	0.275241	13.6986	6.18093
GO:0042693	muscle cell fate commitment	ISS	MYF6	MYF6	myogenic factor 6 (herculin)	2	292	7	14000	0.0137834	0.275241	13.6986	6.18093
GO:0070493	thrombin receptor signaling pathway	IDA	PLEK	PLEK	pleckstrin	2	292	7	14000	0.0137834	0.275241	13.6986	6.18093
GO:0002237	response to molecule of bacterial origin	TAS	TLR9	TLR9	toll-like receptor 9	2	292	7	14000	0.0137834	0.275241	13.6986	6.18093
GO:0043496	regulation of protein homodimerization activity	IDA	BCL2	BCL2	B-cell CLL/lymphoma 2	2	292	7	14000	0.0137834	0.275241	13.6986	6.18093
GO:0043496	regulation of protein homodimerization activity	IDA	BAX	BAX	BCL2-associated X protein	2	292	7	14000	0.0137834	0.275241	13.6986	6.18093
GO:0002237	response to molecule of bacterial origin	ISS	CD24	CD24	CD24 molecule	2	292	7	14000	0.0137834	0.275241	13.6986	6.18093
GO:0043983	histone H4-K12 acetylation	IDA	PHF16	PHF16	PHD finger protein 16	2	292	7	14000	0.0137834	0.275241	13.6986	6.18093
GO:0051001	negative regulation of nitric-oxide synthase activity	IEA	CNR2	CNR2	cannabinoid receptor 2 (macrophage)	2	292	7	14000	0.0137834	0.275241	13.6986	6.18093
GO:0051001	negative regulation of nitric-oxide synthase activity	IEA	CNR1	CNR1	cannabinoid receptor 1 (brain)	2	292	7	14000	0.0137834	0.275241	13.6986	6.18093
GO:0043983	histone H4-K12 acetylation	IDA	PHF15	PHF15	PHD finger protein 15	2	292	7	14000	0.0137834	0.275241	13.6986	6.18093
GO:0035556	intracellular signal transduction	IEA	BTK	BTK	Bruton agammaglobulinemia tyrosine kinase	13	292	300	14000	0.0146189	0.275241	2.07763	6.09602
GO:0035556	intracellular signal transduction		VAV2	VAV2	vav 2 guanine nucleotide exchange factor	13	292	300	14000	0.0146189	0.275241	2.07763	6.09602
GO:0035556	intracellular signal transduction	IDA	NFATC1	NFATC1	nuclear factor of activated T-cells, cytoplasmic, calcineurin-dependent 1	13	292	300	14000	0.0146189	0.275241	2.07763	6.09602
GO:0035556	intracellular signal transduction	IEA	PLEK	PLEK	pleckstrin	13	292	300	14000	0.0146189	0.275241	2.07763	6.09602
GO:0035556	intracellular signal transduction	IDA	NFATC1	NFATC1	nuclear factor of activated T-cells, cytoplasmic, calcineurin-dependent 1	13	292	300	14000	0.0146189	0.275241	2.07763	6.09602
GO:0035556	intracellular signal transduction	IEA	GUCY2C	GUCY2C	guanylate cyclase 2C (heat stable enterotoxin receptor)	13	292	300	14000	0.0146189	0.275241	2.07763	6.09602
GO:0035556	intracellular signal transduction	IEA	DGKG	DGKG	diacylglycerol kinase, gamma 90kDa	13	292	300	14000	0.0146189	0.275241	2.07763	6.09602
GO:0035556	intracellular signal transduction	IEA	SYK	SYK	spleen tyrosine kinase	13	292	300	14000	0.0146189	0.275241	2.07763	6.09602
GO:0035556	intracellular signal transduction	IEA	ASB2	ASB2	ankyrin repeat and SOCS box containing 2	13	292	300	14000	0.0146189	0.275241	2.07763	6.09602
GO:0035556	intracellular signal transduction	IEA	PLCG2	PLCG2	phospholipase C, gamma 2 (phosphatidylinositol-specific)	13	292	300	14000	0.0146189	0.275241	2.07763	6.09602
GO:0035556	intracellular signal transduction	IDA	BLNK	BLNK	B-cell linker	13	292	300	14000	0.0146189	0.275241	2.07763	6.09602
GO:0035556	intracellular signal transduction	IEA	SYK	SYK	spleen tyrosine kinase	13	292	300	14000	0.0146189	0.275241	2.07763	6.09602
GO:0035556	intracellular signal transduction	NAS	SIPA1	SIPA1	signal-induced proliferation-associated 1	13	292	300	14000	0.0146189	0.275241	2.07763	6.09602
GO:0035556	intracellular signal transduction	IEA	INPP5D	INPP5D	inositol polyphosphate-5-phosphatase, 145kDa	13	292	300	14000	0.0146189	0.275241	2.07763	6.09602
GO:0035556	intracellular signal transduction	IEA	DGKG	DGKG	diacylglycerol kinase, gamma 90kDa	13	292	300	14000	0.0146189	0.275241	2.07763	6.09602
GO:0035556	intracellular signal transduction	IDA	GMIP	GMIP	GEM interacting protein	13	292	300	14000	0.0146189	0.275241	2.07763	6.09602
GO:0006915	apoptotic process	IEA	CUL1	CUL1	cullin 1	23	292	647	14000	0.0148167	0.275241	1.70439	6.07663
GO:0006915	apoptotic process	IEA	BTK	BTK	Bruton agammaglobulinemia tyrosine kinase	23	292	647	14000	0.0148167	0.275241	1.70439	6.07663
GO:0006915	apoptotic process	TAS	IL2RA	IL2RA	interleukin 2 receptor, alpha	23	292	647	14000	0.0148167	0.275241	1.70439	6.07663
GO:0006915	apoptotic process	TAS	VAV2	VAV2	vav 2 guanine nucleotide exchange factor	23	292	647	14000	0.0148167	0.275241	1.70439	6.07663
GO:0006915	apoptotic process		BCL2A1	BCL2A1	BCL2-related protein A1	23	292	647	14000	0.0148167	0.275241	1.70439	6.07663
GO:0006915	apoptotic process	TAS	IL2RA	IL2RA	interleukin 2 receptor, alpha	23	292	647	14000	0.0148167	0.275241	1.70439	6.07663
GO:0006915	apoptotic process	IDA	CYFIP2	CYFIP2	cytoplasmic FMR1 interacting protein 2	23	292	647	14000	0.0148167	0.275241	1.70439	6.07663
GO:0006915	apoptotic process	TAS	BCL2	BCL2	B-cell CLL/lymphoma 2	23	292	647	14000	0.0148167	0.275241	1.70439	6.07663
GO:0006915	apoptotic process	IDA	BAX	BAX	BCL2-associated X protein	23	292	647	14000	0.0148167	0.275241	1.70439	6.07663
GO:0006915	apoptotic process	IDA	DDX47	DDX47	DEAD (Asp-Glu-Ala-Asp) box polypeptide 47	23	292	647	14000	0.0148167	0.275241	1.70439	6.07663
GO:0006915	apoptotic process	IEA	MEF2A	MEF2A	myocyte enhancer factor 2A	23	292	647	14000	0.0148167	0.275241	1.70439	6.07663
GO:0006915	apoptotic process	TAS	PREX1	PREX1	phosphatidylinositol-3,4,5-trisphosphate-dependent Rac exchange factor 1	23	292	647	14000	0.0148167	0.275241	1.70439	6.07663
GO:0006915	apoptotic process		TRIM35	TRIM35	tripartite motif containing 35	23	292	647	14000	0.0148167	0.275241	1.70439	6.07663
GO:0006915	apoptotic process	TAS	LY86	LY86	lymphocyte antigen 86	23	292	647	14000	0.0148167	0.275241	1.70439	6.07663
GO:0006915	apoptotic process	TAS	FGD2	FGD2	FYVE, RhoGEF and PH domain containing 2	23	292	647	14000	0.0148167	0.275241	1.70439	6.07663
GO:0006915	apoptotic process		INPP5D	INPP5D	inositol polyphosphate-5-phosphatase, 145kDa	23	292	647	14000	0.0148167	0.275241	1.70439	6.07663
GO:0006915	apoptotic process	IEA	RALB	RALB	v-ral simian leukemia viral oncogene homolog B (ras related; GTP binding protein)	23	292	647	14000	0.0148167	0.275241	1.70439	6.07663
GO:0006915	apoptotic process	TAS	ARHGAP4	ARHGAP4	Rho GTPase activating protein 4	23	292	647	14000	0.0148167	0.275241	1.70439	6.07663
GO:0006915	apoptotic process	ISS	BMF	BMF	Bcl2 modifying factor	23	292	647	14000	0.0148167	0.275241	1.70439	6.07663
GO:0006915	apoptotic process	ISS	BMF	BMF	Bcl2 modifying factor	23	292	647	14000	0.0148167	0.275241	1.70439	6.07663
GO:0006915	apoptotic process	TAS	FGD2	FGD2	FYVE, RhoGEF and PH domain containing 2	23	292	647	14000	0.0148167	0.275241	1.70439	6.07663
GO:0006915	apoptotic process	TAS	TRIO	TRIO	triple functional domain (PTPRF interacting)	23	292	647	14000	0.0148167	0.275241	1.70439	6.07663
GO:0006915	apoptotic process	TAS	DBNL	DBNL	drebrin-like	23	292	647	14000	0.0148167	0.275241	1.70439	6.07663
GO:0006915	apoptotic process	TAS	RASGRF1	RASGRF1	Ras protein-specific guanine nucleotide-releasing factor 1	23	292	647	14000	0.0148167	0.275241	1.70439	6.07663
GO:0006915	apoptotic process	NAS	PNMA5	PNMA5	paraneoplastic antigen like 5	23	292	647	14000	0.0148167	0.275241	1.70439	6.07663
GO:0006915	apoptotic process		TRAF5	TRAF5	TNF receptor-associated factor 5	23	292	647	14000	0.0148167	0.275241	1.70439	6.07663
GO:0007517	muscle organ development	NAS	MYL1	MYL1	myosin, light chain 1, alkali; skeletal, fast	6	292	91	14000	0.0154051	0.275241	3.16122	6.02045
GO:0007517	muscle organ development	TAS	MYF5	MYF5	myogenic factor 5	6	292	91	14000	0.0154051	0.275241	3.16122	6.02045
GO:0007517	muscle organ development	TAS	NEB	NEB	nebulin	6	292	91	14000	0.0154051	0.275241	3.16122	6.02045
GO:0007517	muscle organ development	IEA	MYF6	MYF6	myogenic factor 6 (herculin)	6	292	91	14000	0.0154051	0.275241	3.16122	6.02045
GO:0007517	muscle organ development	IEA	CSRP3	CSRP3	cysteine and glycine-rich protein 3 (cardiac LIM protein)	6	292	91	14000	0.0154051	0.275241	3.16122	6.02045
GO:0007517	muscle organ development	NAS	MEF2A	MEF2A	myocyte enhancer factor 2A	6	292	91	14000	0.0154051	0.275241	3.16122	6.02045
GO:0007267	cell-cell signaling	TAS	CCL17	CCL17	chemokine (C-C motif) ligand 17	11	292	239	14000	0.0159267	0.275241	2.20668	5.97241
GO:0007267	cell-cell signaling	TAS	IL7	IL7	interleukin 7	11	292	239	14000	0.0159267	0.275241	2.20668	5.97241
GO:0007267	cell-cell signaling	TAS	FGF14	FGF14	fibroblast growth factor 14	11	292	239	14000	0.0159267	0.275241	2.20668	5.97241
GO:0007267	cell-cell signaling	TAS	FGF6	FGF6	fibroblast growth factor 6	11	292	239	14000	0.0159267	0.275241	2.20668	5.97241
GO:0007267	cell-cell signaling	TAS	IL18	IL18	interleukin 18 (interferon-gamma-inducing factor)	11	292	239	14000	0.0159267	0.275241	2.20668	5.97241
GO:0007267	cell-cell signaling	TAS	SIGLEC6	SIGLEC6	sialic acid binding Ig-like lectin 6	11	292	239	14000	0.0159267	0.275241	2.20668	5.97241
GO:0007267	cell-cell signaling	TAS	CD70	CD70	CD70 molecule	11	292	239	14000	0.0159267	0.275241	2.20668	5.97241
GO:0007267	cell-cell signaling	TAS	GRAP	GRAP	GRB2-related adaptor protein	11	292	239	14000	0.0159267	0.275241	2.20668	5.97241
GO:0007267	cell-cell signaling	NAS	WNT6	WNT6	wingless-type MMTV integration site family, member 6	11	292	239	14000	0.0159267	0.275241	2.20668	5.97241
GO:0007267	cell-cell signaling	NAS	FCRL2	FCRL2	Fc receptor-like 2	11	292	239	14000	0.0159267	0.275241	2.20668	5.97241
GO:0007267	cell-cell signaling	TAS	CCL22	CCL22	chemokine (C-C motif) ligand 22	11	292	239	14000	0.0159267	0.275241	2.20668	5.97241
GO:0045582	positive regulation of T cell differentiation	IEA	IL2RA	IL2RA	interleukin 2 receptor, alpha	2	292	8	14000	0.0169952	0.275241	11.9863	5.87873
GO:0045582	positive regulation of T cell differentiation	ISS	IL7	IL7	interleukin 7	2	292	8	14000	0.0169952	0.275241	11.9863	5.87873
GO:0032228	regulation of synaptic transmission, GABAergic	IEA	NRAS	NRAS	neuroblastoma RAS viral (v-ras) oncogene homolog	2	292	8	14000	0.0169952	0.275241	11.9863	5.87873
GO:0045582	positive regulation of T cell differentiation	IEA	IL2RA	IL2RA	interleukin 2 receptor, alpha	2	292	8	14000	0.0169952	0.275241	11.9863	5.87873
GO:0032228	regulation of synaptic transmission, GABAergic	IEA	CNR1	CNR1	cannabinoid receptor 1 (brain)	2	292	8	14000	0.0169952	0.275241	11.9863	5.87873
GO:0051966	regulation of synaptic transmission, glutamatergic	IEA	CNR1	CNR1	cannabinoid receptor 1 (brain)	2	292	8	14000	0.0169952	0.275241	11.9863	5.87873
GO:0051966	regulation of synaptic transmission, glutamatergic	IEA	UCN	UCN	urocortin	2	292	8	14000	0.0169952	0.275241	11.9863	5.87873
GO:0007265	Ras protein signal transduction	TAS	NRAS	NRAS	neuroblastoma RAS viral (v-ras) oncogene homolog	5	292	69	14000	0.0184514	0.275241	3.47429	5.76013
GO:0007265	Ras protein signal transduction	IEA	DOK3	DOK3	docking protein 3	5	292	69	14000	0.0184514	0.275241	3.47429	5.76013
GO:0007265	Ras protein signal transduction	NAS	RASGRP2	RASGRP2	RAS guanyl releasing protein 2 (calcium and DAG-regulated)	5	292	69	14000	0.0184514	0.275241	3.47429	5.76013
GO:0007265	Ras protein signal transduction	TAS	GRAP	GRAP	GRB2-related adaptor protein	5	292	69	14000	0.0184514	0.275241	3.47429	5.76013
GO:0007265	Ras protein signal transduction	TAS	RALB	RALB	v-ral simian leukemia viral oncogene homolog B (ras related; GTP binding protein)	5	292	69	14000	0.0184514	0.275241	3.47429	5.76013
GO:0006942	regulation of striated muscle contraction	TAS	MYL2	MYL2	myosin, light chain 2, regulatory, cardiac, slow	2	292	9	14000	0.0204902	0.275241	10.6545	5.60892
GO:0001952	regulation of cell-matrix adhesion	IEA	MYF5	MYF5	myogenic factor 5	2	292	9	14000	0.0204902	0.275241	10.6545	5.60892
GO:0006942	regulation of striated muscle contraction	IMP	ATP2A1	ATP2A1	ATPase, Ca++ transporting, cardiac muscle, fast twitch 1	2	292	9	14000	0.0204902	0.275241	10.6545	5.60892
GO:0070059	apoptosis in response to endoplasmic reticulum stress	IMP	ATP2A1	ATP2A1	ATPase, Ca++ transporting, cardiac muscle, fast twitch 1	2	292	9	14000	0.0204902	0.275241	10.6545	5.60892
GO:0050777	negative regulation of immune response	IEA	IL2RA	IL2RA	interleukin 2 receptor, alpha	2	292	9	14000	0.0204902	0.275241	10.6545	5.60892
GO:0046641	positive regulation of alpha-beta T cell proliferation	TAS	EBI3	EBI3	Epstein-Barr virus induced 3	2	292	9	14000	0.0204902	0.275241	10.6545	5.60892
GO:0003009	skeletal muscle contraction	IDA	TNNI2	TNNI2	troponin I type 2 (skeletal, fast)	2	292	9	14000	0.0204902	0.275241	10.6545	5.60892
GO:0050777	negative regulation of immune response	IEA	IL2RA	IL2RA	interleukin 2 receptor, alpha	2	292	9	14000	0.0204902	0.275241	10.6545	5.60892
GO:0001952	regulation of cell-matrix adhesion	IEA	BCL2	BCL2	B-cell CLL/lymphoma 2	2	292	9	14000	0.0204902	0.275241	10.6545	5.60892
GO:0051881	regulation of mitochondrial membrane potential	ISS	BCL2	BCL2	B-cell CLL/lymphoma 2	2	292	9	14000	0.0204902	0.275241	10.6545	5.60892
GO:0070059	apoptosis in response to endoplasmic reticulum stress	IDA	BCL2	BCL2	B-cell CLL/lymphoma 2	2	292	9	14000	0.0204902	0.275241	10.6545	5.60892
GO:0051881	regulation of mitochondrial membrane potential	IDA	BAX	BAX	BCL2-associated X protein	2	292	9	14000	0.0204902	0.275241	10.6545	5.60892
GO:0003009	skeletal muscle contraction	IDA	TNNC2	TNNC2	troponin C type 2 (fast)	2	292	9	14000	0.0204902	0.275241	10.6545	5.60892
GO:0046641	positive regulation of alpha-beta T cell proliferation	IEA	SYK	SYK	spleen tyrosine kinase	2	292	9	14000	0.0204902	0.275241	10.6545	5.60892
GO:0003009	skeletal muscle contraction	IDA	TNNC2	TNNC2	troponin C type 2 (fast)	2	292	9	14000	0.0204902	0.275241	10.6545	5.60892
GO:0046641	positive regulation of alpha-beta T cell proliferation	IEA	SYK	SYK	spleen tyrosine kinase	2	292	9	14000	0.0204902	0.275241	10.6545	5.60892
GO:0050777	negative regulation of immune response	IEA	INPP5D	INPP5D	inositol polyphosphate-5-phosphatase, 145kDa	2	292	9	14000	0.0204902	0.275241	10.6545	5.60892
GO:0051149	positive regulation of muscle cell differentiation	TAS	MYF5	MYF5	myogenic factor 5	3	292	26	14000	0.0212886	0.275241	5.53214	5.55378
GO:0051149	positive regulation of muscle cell differentiation	TAS	MYF6	MYF6	myogenic factor 6 (herculin)	3	292	26	14000	0.0212886	0.275241	5.53214	5.55378
GO:0051149	positive regulation of muscle cell differentiation	TAS	MEF2A	MEF2A	myocyte enhancer factor 2A	3	292	26	14000	0.0212886	0.275241	5.53214	5.55378
GO:0030168	platelet activation		ATP2A1	ATP2A1	ATPase, Ca++ transporting, cardiac muscle, fast twitch 1	11	292	251	14000	0.0215973	0.275241	2.10118	5.533
GO:0030168	platelet activation	TAS	ACTN2	ACTN2	actinin, alpha 2	11	292	251	14000	0.0215973	0.275241	2.10118	5.533
GO:0030168	platelet activation	TAS	VAV2	VAV2	vav 2 guanine nucleotide exchange factor	11	292	251	14000	0.0215973	0.275241	2.10118	5.533
GO:0030168	platelet activation	TAS	PLEK	PLEK	pleckstrin	11	292	251	14000	0.0215973	0.275241	2.10118	5.533
GO:0030168	platelet activation	TAS	TTN	TTN	titin	11	292	251	14000	0.0215973	0.275241	2.10118	5.533
GO:0030168	platelet activation	TAS	DGKG	DGKG	diacylglycerol kinase, gamma 90kDa	11	292	251	14000	0.0215973	0.275241	2.10118	5.533
GO:0030168	platelet activation	TAS	SYK	SYK	spleen tyrosine kinase	11	292	251	14000	0.0215973	0.275241	2.10118	5.533
GO:0030168	platelet activation	TAS	RASGRP2	RASGRP2	RAS guanyl releasing protein 2 (calcium and DAG-regulated)	11	292	251	14000	0.0215973	0.275241	2.10118	5.533
GO:0030168	platelet activation	TAS	TTN	TTN	titin	11	292	251	14000	0.0215973	0.275241	2.10118	5.533
GO:0030168	platelet activation	IEA	ENTPD1	ENTPD1	ectonucleoside triphosphate diphosphohydrolase 1	11	292	251	14000	0.0215973	0.275241	2.10118	5.533
GO:0030168	platelet activation	TAS	PLCG2	PLCG2	phospholipase C, gamma 2 (phosphatidylinositol-specific)	11	292	251	14000	0.0215973	0.275241	2.10118	5.533
GO:0030168	platelet activation	TAS	SYK	SYK	spleen tyrosine kinase	11	292	251	14000	0.0215973	0.275241	2.10118	5.533
GO:0030168	platelet activation		ATP2A3	ATP2A3	ATPase, Ca++ transporting, ubiquitous	11	292	251	14000	0.0215973	0.275241	2.10118	5.533
GO:0030168	platelet activation	TAS	DGKG	DGKG	diacylglycerol kinase, gamma 90kDa	11	292	251	14000	0.0215973	0.275241	2.10118	5.533
GO:0031663	lipopolysaccharide-mediated signaling pathway	TAS	HCK	HCK	hemopoietic cell kinase	3	292	27	14000	0.0232976	0.275241	5.32725	5.42367
GO:0031663	lipopolysaccharide-mediated signaling pathway	IDA	IL18	IL18	interleukin 18 (interferon-gamma-inducing factor)	3	292	27	14000	0.0232976	0.275241	5.32725	5.42367
GO:0031663	lipopolysaccharide-mediated signaling pathway	IEA	IRAK2	IRAK2	interleukin-1 receptor-associated kinase 2	3	292	27	14000	0.0232976	0.275241	5.32725	5.42367
GO:0055003	cardiac myofibril assembly	ISS	MYL2	MYL2	myosin, light chain 2, regulatory, cardiac, slow	2	292	10	14000	0.0242555	0.275241	9.58904	5.36554
GO:0007600	sensory perception	TAS	TRPV2	TRPV2	transient receptor potential cation channel, subfamily V, member 2	2	292	10	14000	0.0242555	0.275241	9.58904	5.36554
GO:0055003	cardiac myofibril assembly	IMP	TTN	TTN	titin	2	292	10	14000	0.0242555	0.275241	9.58904	5.36554
GO:0032456	endocytic recycling	IC	EPS15	EPS15	epidermal growth factor receptor pathway substrate 15	2	292	10	14000	0.0242555	0.275241	9.58904	5.36554
GO:0055003	cardiac myofibril assembly	IMP	TTN	TTN	titin	2	292	10	14000	0.0242555	0.275241	9.58904	5.36554
GO:0032456	endocytic recycling	IGI	EHD1	EHD1	EH-domain containing 1	2	292	10	14000	0.0242555	0.275241	9.58904	5.36554
GO:0007600	sensory perception	TAS	OPRL1	OPRL1	opiate receptor-like 1	2	292	10	14000	0.0242555	0.275241	9.58904	5.36554
GO:0032321	positive regulation of Rho GTPase activity	TAS	PREX1	PREX1	phosphatidylinositol-3,4,5-trisphosphate-dependent Rac exchange factor 1	3	292	28	14000	0.0254057	0.275241	5.13699	5.2987
GO:0032321	positive regulation of Rho GTPase activity	TAS	ARHGAP4	ARHGAP4	Rho GTPase activating protein 4	3	292	28	14000	0.0254057	0.275241	5.13699	5.2987
GO:0032321	positive regulation of Rho GTPase activity	IDA	GMIP	GMIP	GEM interacting protein	3	292	28	14000	0.0254057	0.275241	5.13699	5.2987
GO:0045087	innate immune response	TAS	BTK	BTK	Bruton agammaglobulinemia tyrosine kinase	12	292	295	14000	0.0275691	0.275241	1.95031	5.1808
GO:0045087	innate immune response	IEA	HCK	HCK	hemopoietic cell kinase	12	292	295	14000	0.0275691	0.275241	1.95031	5.1808
GO:0045087	innate immune response	TAS	TLR9	TLR9	toll-like receptor 9	12	292	295	14000	0.0275691	0.275241	1.95031	5.1808
GO:0045087	innate immune response	TAS	BCL2	BCL2	B-cell CLL/lymphoma 2	12	292	295	14000	0.0275691	0.275241	1.95031	5.1808
GO:0045087	innate immune response	ISS	SYK	SYK	spleen tyrosine kinase	12	292	295	14000	0.0275691	0.275241	1.95031	5.1808
GO:0045087	innate immune response	TAS	MEF2A	MEF2A	myocyte enhancer factor 2A	12	292	295	14000	0.0275691	0.275241	1.95031	5.1808
GO:0045087	innate immune response	TAS	IRAK2	IRAK2	interleukin-1 receptor-associated kinase 2	12	292	295	14000	0.0275691	0.275241	1.95031	5.1808
GO:0045087	innate immune response	TAS	AIM2	AIM2	absent in melanoma 2	12	292	295	14000	0.0275691	0.275241	1.95031	5.1808
GO:0045087	innate immune response	IEA	LY86	LY86	lymphocyte antigen 86	12	292	295	14000	0.0275691	0.275241	1.95031	5.1808
GO:0045087	innate immune response	ISS	SYK	SYK	spleen tyrosine kinase	12	292	295	14000	0.0275691	0.275241	1.95031	5.1808
GO:0045087	innate immune response	IMP	NLRC5	NLRC5	NLR family, CARD domain containing 5	12	292	295	14000	0.0275691	0.275241	1.95031	5.1808
GO:0045087	innate immune response	TAS	TLR6	TLR6	toll-like receptor 6	12	292	295	14000	0.0275691	0.275241	1.95031	5.1808
GO:0045087	innate immune response	TAS	TLR10	TLR10	toll-like receptor 10	12	292	295	14000	0.0275691	0.275241	1.95031	5.1808
GO:0007010	cytoskeleton organization	IEA	UGT8	UGT8	UDP glycosyltransferase 8	6	292	105	14000	0.0277471	0.275241	2.73973	5.17152
GO:0007010	cytoskeleton organization	IMP	FMNL3	FMNL3	formin-like 3	6	292	105	14000	0.0277471	0.275241	2.73973	5.17152
GO:0007010	cytoskeleton organization	ISS	FGD2	FGD2	FYVE, RhoGEF and PH domain containing 2	6	292	105	14000	0.0277471	0.275241	2.73973	5.17152
GO:0007010	cytoskeleton organization	IEA	VILL	VILL	villin-like	6	292	105	14000	0.0277471	0.275241	2.73973	5.17152
GO:0007010	cytoskeleton organization	NAS	SIPA1	SIPA1	signal-induced proliferation-associated 1	6	292	105	14000	0.0277471	0.275241	2.73973	5.17152
GO:0007010	cytoskeleton organization	TAS	ARHGAP4	ARHGAP4	Rho GTPase activating protein 4	6	292	105	14000	0.0277471	0.275241	2.73973	5.17152
GO:0007010	cytoskeleton organization	ISS	FGD2	FGD2	FYVE, RhoGEF and PH domain containing 2	6	292	105	14000	0.0277471	0.275241	2.73973	5.17152
GO:0043666	regulation of phosphoprotein phosphatase activity	IDA	PPP6R3	PPP6R3	protein phosphatase 6, regulatory subunit 3	2	292	11	14000	0.0282784	0.275241	8.71731	5.14416
GO:0006937	regulation of muscle contraction	TAS	TNNC2	TNNC2	troponin C type 2 (fast)	2	292	11	14000	0.0282784	0.275241	8.71731	5.14416
GO:0043984	histone H4-K16 acetylation	IDA	PHF16	PHF16	PHD finger protein 16	2	292	11	14000	0.0282784	0.275241	8.71731	5.14416
GO:0006937	regulation of muscle contraction	TAS	TNNC2	TNNC2	troponin C type 2 (fast)	2	292	11	14000	0.0282784	0.275241	8.71731	5.14416
GO:0006937	regulation of muscle contraction	NAS	TPM3	TPM3	tropomyosin 3	2	292	11	14000	0.0282784	0.275241	8.71731	5.14416
GO:0043984	histone H4-K16 acetylation	IDA	PHF15	PHF15	PHD finger protein 15	2	292	11	14000	0.0282784	0.275241	8.71731	5.14416
GO:0043666	regulation of phosphoprotein phosphatase activity		KIAA0226L	KIAA0226L	KIAA0226-like	2	292	11	14000	0.0282784	0.275241	8.71731	5.14416
GO:0043666	regulation of phosphoprotein phosphatase activity		KIAA0226L	KIAA0226L	KIAA0226-like	2	292	11	14000	0.0282784	0.275241	8.71731	5.14416
GO:0008637	apoptotic mitochondrial changes	IMP	ATP2A1	ATP2A1	ATPase, Ca++ transporting, cardiac muscle, fast twitch 1	2	292	12	14000	0.0325466	0.275241	7.99087	4.94135
GO:0008637	apoptotic mitochondrial changes	IDA	BAX	BAX	BCL2-associated X protein	2	292	12	14000	0.0325466	0.275241	7.99087	4.94135
GO:0008633	activation of pro-apoptotic gene products	TAS	BCL2	BCL2	B-cell CLL/lymphoma 2	3	292	32	14000	0.0348222	0.275241	4.49486	4.84385
GO:0008633	activation of pro-apoptotic gene products	TAS	BAX	BAX	BCL2-associated X protein	3	292	32	14000	0.0348222	0.275241	4.49486	4.84385
GO:0008633	activation of pro-apoptotic gene products	TAS	BMF	BMF	Bcl2 modifying factor	3	292	32	14000	0.0348222	0.275241	4.49486	4.84385
GO:0008633	activation of pro-apoptotic gene products	TAS	BMF	BMF	Bcl2 modifying factor	3	292	32	14000	0.0348222	0.275241	4.49486	4.84385
GO:0031146	SCF-dependent proteasomal ubiquitin-dependent protein catabolic process	IDA	FBXW7	FBXW7	F-box and WD repeat domain containing 7	2	292	13	14000	0.0370484	0.275241	7.37619	4.75444
GO:0031146	SCF-dependent proteasomal ubiquitin-dependent protein catabolic process	IDA	CUL1	CUL1	cullin 1	2	292	13	14000	0.0370484	0.275241	7.37619	4.75444
GO:0030890	positive regulation of B cell proliferation	IEA	TNFRSF13C	TNFRSF13C	tumor necrosis factor receptor superfamily, member 13C	3	292	33	14000	0.0374198	0.275241	4.35866	4.74005
GO:0030890	positive regulation of B cell proliferation	ISS	IL7	IL7	interleukin 7	3	292	33	14000	0.0374198	0.275241	4.35866	4.74005
GO:0030890	positive regulation of B cell proliferation	IMP	BCL2	BCL2	B-cell CLL/lymphoma 2	3	292	33	14000	0.0374198	0.275241	4.35866	4.74005
GO:0042692	muscle cell differentiation	TAS	MYF5	MYF5	myogenic factor 5	3	292	34	14000	0.0401135	0.275241	4.23046	4.63977
GO:0042692	muscle cell differentiation	TAS	MYF6	MYF6	myogenic factor 6 (herculin)	3	292	34	14000	0.0401135	0.275241	4.23046	4.63977
GO:0042692	muscle cell differentiation	TAS	MEF2A	MEF2A	myocyte enhancer factor 2A	3	292	34	14000	0.0401135	0.275241	4.23046	4.63977
GO:0007229	integrin-mediated signaling pathway	IDA	PLEK	PLEK	pleckstrin	5	292	86	14000	0.0401265	0.275241	2.78751	4.6393
GO:0007229	integrin-mediated signaling pathway	IEA	ITGAD	ITGAD	integrin, alpha D	5	292	86	14000	0.0401265	0.275241	2.78751	4.6393
GO:0007229	integrin-mediated signaling pathway	TAS	HCK	HCK	hemopoietic cell kinase	5	292	86	14000	0.0401265	0.275241	2.78751	4.6393
GO:0007229	integrin-mediated signaling pathway	ISS	SYK	SYK	spleen tyrosine kinase	5	292	86	14000	0.0401265	0.275241	2.78751	4.6393
GO:0007229	integrin-mediated signaling pathway	ISS	SYK	SYK	spleen tyrosine kinase	5	292	86	14000	0.0401265	0.275241	2.78751	4.6393
GO:0007229	integrin-mediated signaling pathway	IDA	SEMA7A	SEMA7A	semaphorin 7A, GPI membrane anchor (John Milton Hagen blood group)	5	292	86	14000	0.0401265	0.275241	2.78751	4.6393
GO:0046314	phosphocreatine biosynthetic process	IEA	CKM	CKM	creatine kinase, muscle	1	292	1	14000	0.0405775	0.275241	47.9452	4.62318
GO:0031275	regulation of lateral pseudopodium assembly	IEA	KBTBD10	KBTBD10	kelch repeat and BTB (POZ) domain containing 10	1	292	1	14000	0.0405775	0.275241	47.9452	4.62318
GO:2000346	negative regulation of hepatocyte proliferation	ISS	FBXW7	FBXW7	F-box and WD repeat domain containing 7	1	292	1	14000	0.0405775	0.275241	47.9452	4.62318
GO:2000639	negative regulation of SREBP-mediated signaling pathway	ISS	FBXW7	FBXW7	F-box and WD repeat domain containing 7	1	292	1	14000	0.0405775	0.275241	47.9452	4.62318
GO:0042694	muscle cell fate specification	IEA	MYL2	MYL2	myosin, light chain 2, regulatory, cardiac, slow	1	292	1	14000	0.0405775	0.275241	47.9452	4.62318
GO:0002721	regulation of B cell cytokine production	TAS	BTK	BTK	Bruton agammaglobulinemia tyrosine kinase	1	292	1	14000	0.0405775	0.275241	47.9452	4.62318
GO:0015669	gas transport	IMP	RPS19	RPS19	ribosomal protein S19	1	292	1	14000	0.0405775	0.275241	47.9452	4.62318
GO:0032470	elevation of endoplasmic reticulum calcium ion concentration	IMP	ATP2A1	ATP2A1	ATPase, Ca++ transporting, cardiac muscle, fast twitch 1	1	292	1	14000	0.0405775	0.275241	47.9452	4.62318
GO:0090076	relaxation of skeletal muscle	IDA	ATP2A1	ATP2A1	ATPase, Ca++ transporting, cardiac muscle, fast twitch 1	1	292	1	14000	0.0405775	0.275241	47.9452	4.62318
GO:0060127	prolactin secreting cell differentiation	TAS	PITX2	PITX2	paired-like homeodomain 2	1	292	1	14000	0.0405775	0.275241	47.9452	4.62318
GO:0014809	regulation of skeletal muscle contraction by regulation of release of sequestered calcium ion	IEA	CASQ1	CASQ1	calsequestrin 1 (fast-twitch, skeletal muscle)	1	292	1	14000	0.0405775	0.275241	47.9452	4.62318
GO:0051282	regulation of sequestering of calcium ion	IEA	CASQ1	CASQ1	calsequestrin 1 (fast-twitch, skeletal muscle)	1	292	1	14000	0.0405775	0.275241	47.9452	4.62318
GO:0005998	xylulose catabolic process	TAS	XYLB	XYLB	xylulokinase homolog (H. influenzae)	1	292	1	14000	0.0405775	0.275241	47.9452	4.62318
GO:0006667	sphinganine metabolic process	IEA	DEGS2	DEGS2	delta(4)-desaturase, sphingolipid 2	1	292	1	14000	0.0405775	0.275241	47.9452	4.62318
GO:0010920	negative regulation of inositol phosphate biosynthetic process	IDA	PLEK	PLEK	pleckstrin	1	292	1	14000	0.0405775	0.275241	47.9452	4.62318
GO:0010925	positive regulation of inositol-polyphosphate 5-phosphatase activity	IDA	PLEK	PLEK	pleckstrin	1	292	1	14000	0.0405775	0.275241	47.9452	4.62318
GO:0030845	inhibition of phospholipase C activity involved in G-protein coupled receptor signaling pathway	IDA	PLEK	PLEK	pleckstrin	1	292	1	14000	0.0405775	0.275241	47.9452	4.62318
GO:0060305	regulation of cell diameter	IDA	PLEK	PLEK	pleckstrin	1	292	1	14000	0.0405775	0.275241	47.9452	4.62318
GO:0070560	protein secretion by platelet	ISS	PLEK	PLEK	pleckstrin	1	292	1	14000	0.0405775	0.275241	47.9452	4.62318
GO:0032532	regulation of microvillus length	IC	TWF2	TWF2	twinfilin, actin-binding protein, homolog 2 (Drosophila)	1	292	1	14000	0.0405775	0.275241	47.9452	4.62318
GO:0043299	leukocyte degranulation	TAS	HCK	HCK	hemopoietic cell kinase	1	292	1	14000	0.0405775	0.275241	47.9452	4.62318
GO:0045728	respiratory burst after phagocytosis	TAS	HCK	HCK	hemopoietic cell kinase	1	292	1	14000	0.0405775	0.275241	47.9452	4.62318
GO:0071801	regulation of podosome assembly	IDA	HCK	HCK	hemopoietic cell kinase	1	292	1	14000	0.0405775	0.275241	47.9452	4.62318
GO:0016444	somatic cell DNA recombination	IEA	SWAP70	SWAP70	SWAP switching B-cell complex 70kDa subunit	1	292	1	14000	0.0405775	0.275241	47.9452	4.62318
GO:0042033	chemokine biosynthetic process	TAS	IL18	IL18	interleukin 18 (interferon-gamma-inducing factor)	1	292	1	14000	0.0405775	0.275241	47.9452	4.62318
GO:0042231	interleukin-13 biosynthetic process	TAS	IL18	IL18	interleukin 18 (interferon-gamma-inducing factor)	1	292	1	14000	0.0405775	0.275241	47.9452	4.62318
GO:0042253	granulocyte macrophage colony-stimulating factor biosynthetic process	TAS	IL18	IL18	interleukin 18 (interferon-gamma-inducing factor)	1	292	1	14000	0.0405775	0.275241	47.9452	4.62318
GO:2000256	positive regulation of male germ cell proliferation	IEA	IL18	IL18	interleukin 18 (interferon-gamma-inducing factor)	1	292	1	14000	0.0405775	0.275241	47.9452	4.62318
GO:2000097	regulation of smooth muscle cell-matrix adhesion	IDA	PLAU	PLAU	plasminogen activator, urokinase	1	292	1	14000	0.0405775	0.275241	47.9452	4.62318
GO:0006808	regulation of nitrogen utilization	IEA	BCL2	BCL2	B-cell CLL/lymphoma 2	1	292	1	14000	0.0405775	0.275241	47.9452	4.62318
GO:0014031	mesenchymal cell development	IEA	BCL2	BCL2	B-cell CLL/lymphoma 2	1	292	1	14000	0.0405775	0.275241	47.9452	4.62318
GO:0014042	positive regulation of neuron maturation	IEA	BCL2	BCL2	B-cell CLL/lymphoma 2	1	292	1	14000	0.0405775	0.275241	47.9452	4.62318
GO:0021747	cochlear nucleus development	IEA	BCL2	BCL2	B-cell CLL/lymphoma 2	1	292	1	14000	0.0405775	0.275241	47.9452	4.62318
GO:0032848	negative regulation of cellular pH reduction	IDA	BCL2	BCL2	B-cell CLL/lymphoma 2	1	292	1	14000	0.0405775	0.275241	47.9452	4.62318
GO:0043375	CD8-positive, alpha-beta T cell lineage commitment	IEA	BCL2	BCL2	B-cell CLL/lymphoma 2	1	292	1	14000	0.0405775	0.275241	47.9452	4.62318
GO:0046671	negative regulation of retinal cell programmed cell death	IEA	BCL2	BCL2	B-cell CLL/lymphoma 2	1	292	1	14000	0.0405775	0.275241	47.9452	4.62318
GO:0048087	positive regulation of developmental pigmentation	IEA	BCL2	BCL2	B-cell CLL/lymphoma 2	1	292	1	14000	0.0405775	0.275241	47.9452	4.62318
GO:0048743	positive regulation of skeletal muscle fiber development	IEA	BCL2	BCL2	B-cell CLL/lymphoma 2	1	292	1	14000	0.0405775	0.275241	47.9452	4.62318
GO:0048753	pigment granule organization	IEA	BCL2	BCL2	B-cell CLL/lymphoma 2	1	292	1	14000	0.0405775	0.275241	47.9452	4.62318
GO:2001234	negative regulation of apoptotic signaling pathway	IMP	BCL2	BCL2	B-cell CLL/lymphoma 2	1	292	1	14000	0.0405775	0.275241	47.9452	4.62318
GO:0032976	release of matrix enzymes from mitochondria	IDA	BAX	BAX	BCL2-associated X protein	1	292	1	14000	0.0405775	0.275241	47.9452	4.62318
GO:0046674	induction of retinal programmed cell death	IMP	BAX	BAX	BCL2-associated X protein	1	292	1	14000	0.0405775	0.275241	47.9452	4.62318
GO:0032597	B cell receptor transport into membrane raft	IDA	CD24	CD24	CD24 molecule	1	292	1	14000	0.0405775	0.275241	47.9452	4.62318
GO:0032600	chemokine receptor transport out of membrane raft	ISS	CD24	CD24	CD24 molecule	1	292	1	14000	0.0405775	0.275241	47.9452	4.62318
GO:0032913	negative regulation of transforming growth factor beta3 production	IMP	CD24	CD24	CD24 molecule	1	292	1	14000	0.0405775	0.275241	47.9452	4.62318
GO:0002283	neutrophil activation involved in immune response	ISS	SYK	SYK	spleen tyrosine kinase	1	292	1	14000	0.0405775	0.275241	47.9452	4.62318
GO:0032928	regulation of superoxide anion generation	ISS	SYK	SYK	spleen tyrosine kinase	1	292	1	14000	0.0405775	0.275241	47.9452	4.62318
GO:0043366	beta selection	IEA	SYK	SYK	spleen tyrosine kinase	1	292	1	14000	0.0405775	0.275241	47.9452	4.62318
GO:0071226	cellular response to molecule of fungal origin	ISS	SYK	SYK	spleen tyrosine kinase	1	292	1	14000	0.0405775	0.275241	47.9452	4.62318
GO:0051153	regulation of striated muscle cell differentiation	ISS	HDAC9	HDAC9	histone deacetylase 9	1	292	1	14000	0.0405775	0.275241	47.9452	4.62318
GO:0002316	follicular B cell differentiation	IEA	PLCG2	PLCG2	phospholipase C, gamma 2 (phosphatidylinositol-specific)	1	292	1	14000	0.0405775	0.275241	47.9452	4.62318
GO:0072080	nephron tubule development	IBA	WNT6	WNT6	wingless-type MMTV integration site family, member 6	1	292	1	14000	0.0405775	0.275241	47.9452	4.62318
GO:0002283	neutrophil activation involved in immune response	ISS	SYK	SYK	spleen tyrosine kinase	1	292	1	14000	0.0405775	0.275241	47.9452	4.62318
GO:0032928	regulation of superoxide anion generation	ISS	SYK	SYK	spleen tyrosine kinase	1	292	1	14000	0.0405775	0.275241	47.9452	4.62318
GO:0043366	beta selection	IEA	SYK	SYK	spleen tyrosine kinase	1	292	1	14000	0.0405775	0.275241	47.9452	4.62318
GO:0071226	cellular response to molecule of fungal origin	ISS	SYK	SYK	spleen tyrosine kinase	1	292	1	14000	0.0405775	0.275241	47.9452	4.62318
GO:0003231	cardiac ventricle development	IEA	MYOCD	MYOCD	myocardin	1	292	1	14000	0.0405775	0.275241	47.9452	4.62318
GO:0045661	regulation of myoblast differentiation	IEA	MYOCD	MYOCD	myocardin	1	292	1	14000	0.0405775	0.275241	47.9452	4.62318
GO:0071956	cellular component maintenance at cellular level	IEA	MYOCD	MYOCD	myocardin	1	292	1	14000	0.0405775	0.275241	47.9452	4.62318
GO:0045659	negative regulation of neutrophil differentiation	IEA	INPP5D	INPP5D	inositol polyphosphate-5-phosphatase, 145kDa	1	292	1	14000	0.0405775	0.275241	47.9452	4.62318
GO:0002866	positive regulation of acute inflammatory response to antigenic stimulus	IEA	CNR1	CNR1	cannabinoid receptor 1 (brain)	1	292	1	14000	0.0405775	0.275241	47.9452	4.62318
GO:0060405	regulation of penile erection	IEA	CNR1	CNR1	cannabinoid receptor 1 (brain)	1	292	1	14000	0.0405775	0.275241	47.9452	4.62318
GO:0001928	regulation of exocyst assembly	ISS	RALB	RALB	v-ral simian leukemia viral oncogene homolog B (ras related; GTP binding protein)	1	292	1	14000	0.0405775	0.275241	47.9452	4.62318
GO:0060178	regulation of exocyst localization	ISS	RALB	RALB	v-ral simian leukemia viral oncogene homolog B (ras related; GTP binding protein)	1	292	1	14000	0.0405775	0.275241	47.9452	4.62318
GO:0043549	regulation of kinase activity	IDA	NLRC5	NLRC5	NLR family, CARD domain containing 5	1	292	1	14000	0.0405775	0.275241	47.9452	4.62318
GO:0060339	negative regulation of type I interferon-mediated signaling pathway	IDA	NLRC5	NLRC5	NLR family, CARD domain containing 5	1	292	1	14000	0.0405775	0.275241	47.9452	4.62318
GO:0019319	hexose biosynthetic process	IDA	CHST15	CHST15	carbohydrate (N-acetylgalactosamine 4-sulfate 6-O) sulfotransferase 15	1	292	1	14000	0.0405775	0.275241	47.9452	4.62318
GO:0019319	hexose biosynthetic process	IDA	CHST15	CHST15	carbohydrate (N-acetylgalactosamine 4-sulfate 6-O) sulfotransferase 15	1	292	1	14000	0.0405775	0.275241	47.9452	4.62318
GO:0015790	UDP-xylose transport	IDA	SLC35B4	SLC35B4	solute carrier family 35, member B4	1	292	1	14000	0.0405775	0.275241	47.9452	4.62318
GO:0032967	positive regulation of collagen biosynthetic process	IEA	IL18	IL18	interleukin 18 (interferon-gamma-inducing factor)	2	292	14	14000	0.0417724	0.275241	6.84932	4.58131
GO:0032967	positive regulation of collagen biosynthetic process	IEA	UCN	UCN	urocortin	2	292	14	14000	0.0417724	0.275241	6.84932	4.58131
GO:0043010	camera-type eye development	IEA	MYF5	MYF5	myogenic factor 5	3	292	35	14000	0.0429022	0.275241	4.10959	4.54281
GO:0043010	camera-type eye development	IMP	PITX2	PITX2	paired-like homeodomain 2	3	292	35	14000	0.0429022	0.275241	4.10959	4.54281
GO:0043010	camera-type eye development	IEA	VAX1	VAX1	ventral anterior homeobox 1	3	292	35	14000	0.0429022	0.275241	4.10959	4.54281
GO:0007257	activation of JUN kinase activity	IEA	SYK	SYK	spleen tyrosine kinase	3	292	35	14000	0.0429022	0.275241	4.10959	4.54281
GO:0007257	activation of JUN kinase activity	IEA	SYK	SYK	spleen tyrosine kinase	3	292	35	14000	0.0429022	0.275241	4.10959	4.54281
GO:0007257	activation of JUN kinase activity	TAS	MAP4K1	MAP4K1	mitogen-activated protein kinase kinase kinase kinase 1	3	292	35	14000	0.0429022	0.275241	4.10959	4.54281
GO:0007257	activation of JUN kinase activity	TAS	DBNL	DBNL	drebrin-like	3	292	35	14000	0.0429022	0.275241	4.10959	4.54281
GO:0048011	nerve growth factor receptor signaling pathway	TAS	VAV2	VAV2	vav 2 guanine nucleotide exchange factor	9	292	214	14000	0.0432092	0.275241	2.01639	4.53252
GO:0048011	nerve growth factor receptor signaling pathway	TAS	NRAS	NRAS	neuroblastoma RAS viral (v-ras) oncogene homolog	9	292	214	14000	0.0432092	0.275241	2.01639	4.53252
GO:0048011	nerve growth factor receptor signaling pathway	TAS	MEF2A	MEF2A	myocyte enhancer factor 2A	9	292	214	14000	0.0432092	0.275241	2.01639	4.53252
GO:0048011	nerve growth factor receptor signaling pathway	TAS	PREX1	PREX1	phosphatidylinositol-3,4,5-trisphosphate-dependent Rac exchange factor 1	9	292	214	14000	0.0432092	0.275241	2.01639	4.53252
GO:0048011	nerve growth factor receptor signaling pathway	TAS	FGD2	FGD2	FYVE, RhoGEF and PH domain containing 2	9	292	214	14000	0.0432092	0.275241	2.01639	4.53252
GO:0048011	nerve growth factor receptor signaling pathway	TAS	RALB	RALB	v-ral simian leukemia viral oncogene homolog B (ras related; GTP binding protein)	9	292	214	14000	0.0432092	0.275241	2.01639	4.53252
GO:0048011	nerve growth factor receptor signaling pathway	TAS	ARHGAP4	ARHGAP4	Rho GTPase activating protein 4	9	292	214	14000	0.0432092	0.275241	2.01639	4.53252
GO:0048011	nerve growth factor receptor signaling pathway	TAS	FGD2	FGD2	FYVE, RhoGEF and PH domain containing 2	9	292	214	14000	0.0432092	0.275241	2.01639	4.53252
GO:0048011	nerve growth factor receptor signaling pathway	TAS	TRIO	TRIO	triple functional domain (PTPRF interacting)	9	292	214	14000	0.0432092	0.275241	2.01639	4.53252
GO:0048011	nerve growth factor receptor signaling pathway	TAS	RASGRF1	RASGRF1	Ras protein-specific guanine nucleotide-releasing factor 1	9	292	214	14000	0.0432092	0.275241	2.01639	4.53252
GO:0002250	adaptive immune response	TAS	BTK	BTK	Bruton agammaglobulinemia tyrosine kinase	2	292	15	14000	0.0467073	0.275241	6.39269	4.42021
GO:0001502	cartilage condensation	IEA	MYF5	MYF5	myogenic factor 5	2	292	15	14000	0.0467073	0.275241	6.39269	4.42021
GO:0006612	protein targeting to membrane	ISS	ATG3	ATG3	ATG3 autophagy related 3 homolog (S. cerevisiae)	2	292	15	14000	0.0467073	0.275241	6.39269	4.42021
GO:0006612	protein targeting to membrane	IEA	CACNB1	CACNB1	calcium channel, voltage-dependent, beta 1 subunit	2	292	15	14000	0.0467073	0.275241	6.39269	4.42021
GO:0001502	cartilage condensation	IEA	FGF6	FGF6	fibroblast growth factor 6	2	292	15	14000	0.0467073	0.275241	6.39269	4.42021
GO:0032722	positive regulation of chemokine production	IEA	IL18	IL18	interleukin 18 (interferon-gamma-inducing factor)	2	292	15	14000	0.0467073	0.275241	6.39269	4.42021
GO:0048546	digestive tract morphogenesis	IEA	IL18	IL18	interleukin 18 (interferon-gamma-inducing factor)	2	292	15	14000	0.0467073	0.275241	6.39269	4.42021
GO:0032722	positive regulation of chemokine production	IDA	TLR9	TLR9	toll-like receptor 9	2	292	15	14000	0.0467073	0.275241	6.39269	4.42021
GO:0048546	digestive tract morphogenesis	IEA	BCL2	BCL2	B-cell CLL/lymphoma 2	2	292	15	14000	0.0467073	0.275241	6.39269	4.42021
GO:0002250	adaptive immune response	ISS	SYK	SYK	spleen tyrosine kinase	2	292	15	14000	0.0467073	0.275241	6.39269	4.42021
GO:0002250	adaptive immune response	ISS	SYK	SYK	spleen tyrosine kinase	2	292	15	14000	0.0467073	0.275241	6.39269	4.42021
GO:0071346	cellular response to interferon-gamma	IDA	IL12RB1	IL12RB1	interleukin 12 receptor, beta 1	2	292	16	14000	0.0518426	0.275241	5.99315	4.26972
GO:0048041	focal adhesion assembly	IMP	ACTN2	ACTN2	actinin, alpha 2	2	292	16	14000	0.0518426	0.275241	5.99315	4.26972
GO:0071346	cellular response to interferon-gamma	IEA	IL18	IL18	interleukin 18 (interferon-gamma-inducing factor)	2	292	16	14000	0.0518426	0.275241	5.99315	4.26972
GO:0045930	negative regulation of mitotic cell cycle	IEA	BCL2	BCL2	B-cell CLL/lymphoma 2	2	292	16	14000	0.0518426	0.275241	5.99315	4.26972
GO:0048041	focal adhesion assembly	IEA	BCL2	BCL2	B-cell CLL/lymphoma 2	2	292	16	14000	0.0518426	0.275241	5.99315	4.26972
GO:0045930	negative regulation of mitotic cell cycle	IDA	TRIM35	TRIM35	tripartite motif containing 35	2	292	16	14000	0.0518426	0.275241	5.99315	4.26972
GO:0006936	muscle contraction	IDA	MYH2	MYH2	myosin, heavy chain 2, skeletal muscle, adult	5	292	94	14000	0.0540793	0.275241	2.55028	4.20878
GO:0006936	muscle contraction	IDA	MYL1	MYL1	myosin, light chain 1, alkali; skeletal, fast	5	292	94	14000	0.0540793	0.275241	2.55028	4.20878
GO:0006936	muscle contraction	IDA	MYH2	MYH2	myosin, heavy chain 2, skeletal muscle, adult	5	292	94	14000	0.0540793	0.275241	2.55028	4.20878
GO:0006936	muscle contraction	NAS	TTN	TTN	titin	5	292	94	14000	0.0540793	0.275241	2.55028	4.20878
GO:0006936	muscle contraction	NAS	TTN	TTN	titin	5	292	94	14000	0.0540793	0.275241	2.55028	4.20878
GO:0006936	muscle contraction	TAS	TPM3	TPM3	tropomyosin 3	5	292	94	14000	0.0540793	0.275241	2.55028	4.20878
GO:0006936	muscle contraction	IEA	MYOM1	MYOM1	myomesin 1, 185kDa	5	292	94	14000	0.0540793	0.275241	2.55028	4.20878
GO:0035872	nucleotide-binding domain, leucine rich repeat containing receptor signaling pathway	TAS	BCL2	BCL2	B-cell CLL/lymphoma 2	3	292	39	14000	0.0549873	0.275241	3.68809	4.18476
GO:0035872	nucleotide-binding domain, leucine rich repeat containing receptor signaling pathway	TAS	IRAK2	IRAK2	interleukin-1 receptor-associated kinase 2	3	292	39	14000	0.0549873	0.275241	3.68809	4.18476
GO:0035872	nucleotide-binding domain, leucine rich repeat containing receptor signaling pathway	TAS	AIM2	AIM2	absent in melanoma 2	3	292	39	14000	0.0549873	0.275241	3.68809	4.18476
GO:0048873	homeostasis of number of cells within a tissue	IEA	IL7	IL7	interleukin 7	2	292	17	14000	0.0571679	0.275241	5.64061	4.12865
GO:0048873	homeostasis of number of cells within a tissue	IEA	BCL2	BCL2	B-cell CLL/lymphoma 2	2	292	17	14000	0.0571679	0.275241	5.64061	4.12865
GO:0032320	positive regulation of Ras GTPase activity	IBA	RASAL3	RASAL3	RAS protein activator like 3	2	292	17	14000	0.0571679	0.275241	5.64061	4.12865
GO:0032320	positive regulation of Ras GTPase activity	ISS	RASGRF1	RASGRF1	Ras protein-specific guanine nucleotide-releasing factor 1	2	292	17	14000	0.0571679	0.275241	5.64061	4.12865
GO:0007187	G-protein signaling, coupled to cyclic nucleotide second messenger	TAS	MC1R	MC1R	melanocortin 1 receptor (alpha melanocyte stimulating hormone receptor)	3	292	40	14000	0.0582354	0.275241	3.59589	4.10196
GO:0010468	regulation of gene expression	IEA	IL7	IL7	interleukin 7	3	292	40	14000	0.0582354	0.275241	3.59589	4.10196
GO:0010468	regulation of gene expression	IEA	BCL2	BCL2	B-cell CLL/lymphoma 2	3	292	40	14000	0.0582354	0.275241	3.59589	4.10196
GO:0007187	G-protein signaling, coupled to cyclic nucleotide second messenger	TAS	CNR2	CNR2	cannabinoid receptor 2 (macrophage)	3	292	40	14000	0.0582354	0.275241	3.59589	4.10196
GO:0010468	regulation of gene expression	IEA	PLCG2	PLCG2	phospholipase C, gamma 2 (phosphatidylinositol-specific)	3	292	40	14000	0.0582354	0.275241	3.59589	4.10196
GO:0007187	G-protein signaling, coupled to cyclic nucleotide second messenger	TAS	CNR1	CNR1	cannabinoid receptor 1 (brain)	3	292	40	14000	0.0582354	0.275241	3.59589	4.10196
GO:0009887	organ morphogenesis	IEA	CUL1	CUL1	cullin 1	5	292	97	14000	0.0599474	0.275241	2.4714	4.06016
GO:0009887	organ morphogenesis	TAS	IL7	IL7	interleukin 7	5	292	97	14000	0.0599474	0.275241	2.4714	4.06016
GO:0009887	organ morphogenesis	TAS	TLE3	TLE3	transducin-like enhancer of split 3 (E(sp1) homolog, Drosophila)	5	292	97	14000	0.0599474	0.275241	2.4714	4.06016
GO:0009887	organ morphogenesis	IEA	BCL2	BCL2	B-cell CLL/lymphoma 2	5	292	97	14000	0.0599474	0.275241	2.4714	4.06016
GO:0009887	organ morphogenesis	TAS	SYK	SYK	spleen tyrosine kinase	5	292	97	14000	0.0599474	0.275241	2.4714	4.06016
GO:0009887	organ morphogenesis	TAS	SYK	SYK	spleen tyrosine kinase	5	292	97	14000	0.0599474	0.275241	2.4714	4.06016
GO:0008283	cell proliferation	TAS	IL2RA	IL2RA	interleukin 2 receptor, alpha	11	292	300	14000	0.0601852	0.275241	1.75799	4.05445
GO:0008283	cell proliferation	TAS	FGF6	FGF6	fibroblast growth factor 6	11	292	300	14000	0.0601852	0.275241	1.75799	4.05445
GO:0008283	cell proliferation	TAS	IL2RA	IL2RA	interleukin 2 receptor, alpha	11	292	300	14000	0.0601852	0.275241	1.75799	4.05445
GO:0008283	cell proliferation	TAS	EPS15	EPS15	epidermal growth factor receptor pathway substrate 15	11	292	300	14000	0.0601852	0.275241	1.75799	4.05445
GO:0008283	cell proliferation	TAS	SYK	SYK	spleen tyrosine kinase	11	292	300	14000	0.0601852	0.275241	1.75799	4.05445
GO:0008283	cell proliferation	TAS	VTI1B	VTI1B	vesicle transport through interaction with t-SNAREs homolog 1B (yeast)	11	292	300	14000	0.0601852	0.275241	1.75799	4.05445
GO:0008283	cell proliferation	TAS	LY86	LY86	lymphocyte antigen 86	11	292	300	14000	0.0601852	0.275241	1.75799	4.05445
GO:0008283	cell proliferation	TAS	CD70	CD70	CD70 molecule	11	292	300	14000	0.0601852	0.275241	1.75799	4.05445
GO:0008283	cell proliferation	IDA	COL4A3	COL4A3	collagen, type IV, alpha 3 (Goodpasture antigen)	11	292	300	14000	0.0601852	0.275241	1.75799	4.05445
GO:0008283	cell proliferation	TAS	SYK	SYK	spleen tyrosine kinase	11	292	300	14000	0.0601852	0.275241	1.75799	4.05445
GO:0008283	cell proliferation	TAS	SIPA1	SIPA1	signal-induced proliferation-associated 1	11	292	300	14000	0.0601852	0.275241	1.75799	4.05445
GO:0008283	cell proliferation	IEA	RASGRF1	RASGRF1	Ras protein-specific guanine nucleotide-releasing factor 1	11	292	300	14000	0.0601852	0.275241	1.75799	4.05445
GO:0008283	cell proliferation	NAS	CDV3	CDV3	CDV3 homolog (mouse)	11	292	300	14000	0.0601852	0.275241	1.75799	4.05445
GO:0010868	negative regulation of triglyceride biosynthetic process	ISS	FBXW7	FBXW7	F-box and WD repeat domain containing 7	1	292	2	14000	0.0602424	0.275241	23.9726	4.05308
GO:0002902	regulation of B cell apoptosis	TAS	BTK	BTK	Bruton agammaglobulinemia tyrosine kinase	1	292	2	14000	0.0602424	0.275241	23.9726	4.05308
GO:0031444	slow-twitch skeletal muscle fiber contraction	IEA	MB	MB	myoglobin	1	292	2	14000	0.0602424	0.275241	23.9726	4.05308
GO:0048856	anatomical structure development	IMP	RPS19	RPS19	ribosomal protein S19	1	292	2	14000	0.0602424	0.275241	23.9726	4.05308
GO:0031296	B cell costimulation	IEA	TNFRSF13C	TNFRSF13C	tumor necrosis factor receptor superfamily, member 13C	1	292	2	14000	0.0602424	0.275241	23.9726	4.05308
GO:0031448	positive regulation of fast-twitch skeletal muscle fiber contraction	IDA	ATP2A1	ATP2A1	ATPase, Ca++ transporting, cardiac muscle, fast twitch 1	1	292	2	14000	0.0602424	0.275241	23.9726	4.05308
GO:0051659	maintenance of mitochondrion location	IMP	ATP2A1	ATP2A1	ATPase, Ca++ transporting, cardiac muscle, fast twitch 1	1	292	2	14000	0.0602424	0.275241	23.9726	4.05308
GO:0030832	regulation of actin filament length	NAS	NEB	NEB	nebulin	1	292	2	14000	0.0602424	0.275241	23.9726	4.05308
GO:0003253	cardiac neural crest cell migration involved in outflow tract morphogenesis	ISS	PITX2	PITX2	paired-like homeodomain 2	1	292	2	14000	0.0602424	0.275241	23.9726	4.05308
GO:0035993	deltoid tuberosity development	IMP	PITX2	PITX2	paired-like homeodomain 2	1	292	2	14000	0.0602424	0.275241	23.9726	4.05308
GO:0061325	cell proliferation involved in outflow tract morphogenesis	ISS	PITX2	PITX2	paired-like homeodomain 2	1	292	2	14000	0.0602424	0.275241	23.9726	4.05308
GO:0034224	cellular response to zinc ion starvation	IEA	SLC39A5	SLC39A5	solute carrier family 39 (metal ion transporter), member 5	1	292	2	14000	0.0602424	0.275241	23.9726	4.05308
GO:0014894	response to denervation involved in regulation of muscle adaptation	IEA	CASQ1	CASQ1	calsequestrin 1 (fast-twitch, skeletal muscle)	1	292	2	14000	0.0602424	0.275241	23.9726	4.05308
GO:0046013	regulation of T cell homeostatic proliferation	IEA	IL2RA	IL2RA	interleukin 2 receptor, alpha	1	292	2	14000	0.0602424	0.275241	23.9726	4.05308
GO:0042732	D-xylose metabolic process	IEA	XYLB	XYLB	xylulokinase homolog (H. influenzae)	1	292	2	14000	0.0602424	0.275241	23.9726	4.05308
GO:0050849	negative regulation of calcium-mediated signaling	NAS	PLEK	PLEK	pleckstrin	1	292	2	14000	0.0602424	0.275241	23.9726	4.05308
GO:0007356	thorax and anterior abdomen determination	ISS	BASP1	BASP1	brain abundant, membrane attached signal protein 1	1	292	2	14000	0.0602424	0.275241	23.9726	4.05308
GO:2001076	positive regulation of metanephric ureteric bud development	ISS	BASP1	BASP1	brain abundant, membrane attached signal protein 1	1	292	2	14000	0.0602424	0.275241	23.9726	4.05308
GO:0002260	lymphocyte homeostasis	IEA	SKIL	SKIL	SKI-like oncogene	1	292	2	14000	0.0602424	0.275241	23.9726	4.05308
GO:0002522	leukocyte migration involved in immune response	TAS	HCK	HCK	hemopoietic cell kinase	1	292	2	14000	0.0602424	0.275241	23.9726	4.05308
GO:0002758	innate immune response-activating signal transduction	TAS	HCK	HCK	hemopoietic cell kinase	1	292	2	14000	0.0602424	0.275241	23.9726	4.05308
GO:0019377	glycolipid catabolic process	NAS	GM2A	GM2A	GM2 ganglioside activator	1	292	2	14000	0.0602424	0.275241	23.9726	4.05308
GO:0034205	beta-amyloid formation	IDA	PION	PION	pigeon homolog (Drosophila)	1	292	2	14000	0.0602424	0.275241	23.9726	4.05308
GO:0042094	interleukin-2 biosynthetic process	TAS	IL18	IL18	interleukin 18 (interferon-gamma-inducing factor)	1	292	2	14000	0.0602424	0.275241	23.9726	4.05308
GO:0042095	interferon-gamma biosynthetic process	TAS	IL18	IL18	interleukin 18 (interferon-gamma-inducing factor)	1	292	2	14000	0.0602424	0.275241	23.9726	4.05308
GO:0050966	detection of mechanical stimulus involved in sensory perception of pain	IEA	IL18	IL18	interleukin 18 (interferon-gamma-inducing factor)	1	292	2	14000	0.0602424	0.275241	23.9726	4.05308
GO:0060312	regulation of blood vessel remodeling	IEA	IL18	IL18	interleukin 18 (interferon-gamma-inducing factor)	1	292	2	14000	0.0602424	0.275241	23.9726	4.05308
GO:0046013	regulation of T cell homeostatic proliferation	IEA	IL2RA	IL2RA	interleukin 2 receptor, alpha	1	292	2	14000	0.0602424	0.275241	23.9726	4.05308
GO:0032741	positive regulation of interleukin-18 production	ISS	TLR9	TLR9	toll-like receptor 9	1	292	2	14000	0.0602424	0.275241	23.9726	4.05308
GO:0034122	negative regulation of toll-like receptor signaling pathway	IDA	TLR9	TLR9	toll-like receptor 9	1	292	2	14000	0.0602424	0.275241	23.9726	4.05308
GO:0061041	regulation of wound healing	IC	PLAU	PLAU	plasminogen activator, urokinase	1	292	2	14000	0.0602424	0.275241	23.9726	4.05308
GO:0002329	pre-B cell differentiation	IBA	FOXP1	FOXP1	forkhead box P1	1	292	2	14000	0.0602424	0.275241	23.9726	4.05308
GO:2000727	positive regulation of cardiac muscle cell differentiation	IEA	FOXP1	FOXP1	forkhead box P1	1	292	2	14000	0.0602424	0.275241	23.9726	4.05308
GO:0002920	regulation of humoral immune response	IEA	CD37	CD37	CD37 molecule	1	292	2	14000	0.0602424	0.275241	23.9726	4.05308
GO:0002520	immune system development	IEA	BCL2	BCL2	B-cell CLL/lymphoma 2	1	292	2	14000	0.0602424	0.275241	23.9726	4.05308
GO:0006582	melanin metabolic process	IEA	BCL2	BCL2	B-cell CLL/lymphoma 2	1	292	2	14000	0.0602424	0.275241	23.9726	4.05308
GO:0010559	regulation of glycoprotein biosynthetic process	IEA	BCL2	BCL2	B-cell CLL/lymphoma 2	1	292	2	14000	0.0602424	0.275241	23.9726	4.05308
GO:0022898	regulation of transmembrane transporter activity	IDA	BCL2	BCL2	B-cell CLL/lymphoma 2	1	292	2	14000	0.0602424	0.275241	23.9726	4.05308
GO:0034349	glial cell apoptosis	IEA	BCL2	BCL2	B-cell CLL/lymphoma 2	1	292	2	14000	0.0602424	0.275241	23.9726	4.05308
GO:0051902	negative regulation of mitochondrial depolarization	TAS	BCL2	BCL2	B-cell CLL/lymphoma 2	1	292	2	14000	0.0602424	0.275241	23.9726	4.05308
GO:0030264	nuclear fragmentation involved in apoptotic nuclear change	IMP	BAX	BAX	BCL2-associated X protein	1	292	2	14000	0.0602424	0.275241	23.9726	4.05308
GO:0001820	serotonin secretion	IEA	SYK	SYK	spleen tyrosine kinase	1	292	2	14000	0.0602424	0.275241	23.9726	4.05308
GO:0002366	leukocyte activation involved in immune response	ISS	SYK	SYK	spleen tyrosine kinase	1	292	2	14000	0.0602424	0.275241	23.9726	4.05308
GO:0002554	serotonin secretion by platelet	ISS	SYK	SYK	spleen tyrosine kinase	1	292	2	14000	0.0602424	0.275241	23.9726	4.05308
GO:0043313	regulation of neutrophil degranulation	ISS	SYK	SYK	spleen tyrosine kinase	1	292	2	14000	0.0602424	0.275241	23.9726	4.05308
GO:0045401	positive regulation of interleukin-3 biosynthetic process	IEA	SYK	SYK	spleen tyrosine kinase	1	292	2	14000	0.0602424	0.275241	23.9726	4.05308
GO:0090237	regulation of arachidonic acid secretion	ISS	SYK	SYK	spleen tyrosine kinase	1	292	2	14000	0.0602424	0.275241	23.9726	4.05308
GO:0048311	mitochondrion distribution	ISS	MEF2A	MEF2A	myocyte enhancer factor 2A	1	292	2	14000	0.0602424	0.275241	23.9726	4.05308
GO:0061337	cardiac conduction	ISS	MEF2A	MEF2A	myocyte enhancer factor 2A	1	292	2	14000	0.0602424	0.275241	23.9726	4.05308
GO:0009181	purine ribonucleoside diphosphate catabolic process	IEA	ENTPD1	ENTPD1	ectonucleoside triphosphate diphosphohydrolase 1	1	292	2	14000	0.0602424	0.275241	23.9726	4.05308
GO:0048671	negative regulation of collateral sprouting	IMP	BCL11A	BCL11A	B-cell CLL/lymphoma 11A (zinc finger protein)	1	292	2	14000	0.0602424	0.275241	23.9726	4.05308
GO:0048672	positive regulation of collateral sprouting	IMP	BCL11A	BCL11A	B-cell CLL/lymphoma 11A (zinc finger protein)	1	292	2	14000	0.0602424	0.275241	23.9726	4.05308
GO:0006664	glycolipid metabolic process	TAS	ST6GALNAC4	ST6GALNAC4	ST6 (alpha-N-acetyl-neuraminyl-2,3-beta-galactosyl-1,3)-N-acetylgalactosaminide alpha-2,6-sialyltransferase 4	1	292	2	14000	0.0602424	0.275241	23.9726	4.05308
GO:0033120	positive regulation of RNA splicing	IEA	KHDRBS3	KHDRBS3	KH domain containing, RNA binding, signal transduction associated 3	1	292	2	14000	0.0602424	0.275241	23.9726	4.05308
GO:0048742	regulation of skeletal muscle fiber development	ISS	HDAC9	HDAC9	histone deacetylase 9	1	292	2	14000	0.0602424	0.275241	23.9726	4.05308
GO:0032959	inositol trisphosphate biosynthetic process	IEA	PLCG2	PLCG2	phospholipase C, gamma 2 (phosphatidylinositol-specific)	1	292	2	14000	0.0602424	0.275241	23.9726	4.05308
GO:0072079	nephron tubule formation	IEA	WNT6	WNT6	wingless-type MMTV integration site family, member 6	1	292	2	14000	0.0602424	0.275241	23.9726	4.05308
GO:0001820	serotonin secretion	IEA	SYK	SYK	spleen tyrosine kinase	1	292	2	14000	0.0602424	0.275241	23.9726	4.05308
GO:0002366	leukocyte activation involved in immune response	ISS	SYK	SYK	spleen tyrosine kinase	1	292	2	14000	0.0602424	0.275241	23.9726	4.05308
GO:0002554	serotonin secretion by platelet	ISS	SYK	SYK	spleen tyrosine kinase	1	292	2	14000	0.0602424	0.275241	23.9726	4.05308
GO:0043313	regulation of neutrophil degranulation	ISS	SYK	SYK	spleen tyrosine kinase	1	292	2	14000	0.0602424	0.275241	23.9726	4.05308
GO:0045401	positive regulation of interleukin-3 biosynthetic process	IEA	SYK	SYK	spleen tyrosine kinase	1	292	2	14000	0.0602424	0.275241	23.9726	4.05308
GO:0090237	regulation of arachidonic acid secretion	ISS	SYK	SYK	spleen tyrosine kinase	1	292	2	14000	0.0602424	0.275241	23.9726	4.05308
GO:0003257	positive regulation of transcription from RNA polymerase II promoter involved in myocardial precursor cell differentiation	IDA	MYOCD	MYOCD	myocardin	1	292	2	14000	0.0602424	0.275241	23.9726	4.05308
GO:0051152	positive regulation of smooth muscle cell differentiation	IDA	MYOCD	MYOCD	myocardin	1	292	2	14000	0.0602424	0.275241	23.9726	4.05308
GO:0031999	negative regulation of fatty acid beta-oxidation	IEA	CNR1	CNR1	cannabinoid receptor 1 (brain)	1	292	2	14000	0.0602424	0.275241	23.9726	4.05308
GO:0042496	detection of diacyl bacterial lipopeptide	IDA	TLR6	TLR6	toll-like receptor 6	1	292	2	14000	0.0602424	0.275241	23.9726	4.05308
GO:0071726	cellular response to diacyl bacterial lipopeptide	IDA	TLR6	TLR6	toll-like receptor 6	1	292	2	14000	0.0602424	0.275241	23.9726	4.05308
GO:0015788	UDP-N-acetylglucosamine transport	IDA	SLC35B4	SLC35B4	solute carrier family 35, member B4	1	292	2	14000	0.0602424	0.275241	23.9726	4.05308
GO:0010976	positive regulation of neuron projection development	IMP	TWF2	TWF2	twinfilin, actin-binding protein, homolog 2 (Drosophila)	3	292	41	14000	0.0615715	0.280069	3.50819	4.02159
GO:0010976	positive regulation of neuron projection development	IDA	BCL11A	BCL11A	B-cell CLL/lymphoma 11A (zinc finger protein)	3	292	41	14000	0.0615715	0.280069	3.50819	4.02159
GO:0010976	positive regulation of neuron projection development	IEA	CNR1	CNR1	cannabinoid receptor 1 (brain)	3	292	41	14000	0.0615715	0.280069	3.50819	4.02159
GO:0002088	lens development in camera-type eye	IEA	CRYBA1	CRYBA1	crystallin, beta A1	2	292	18	14000	0.0626732	0.281345	5.32725	3.99601
GO:0002088	lens development in camera-type eye	IEA	CRYGS	CRYGS	crystallin, gamma S	2	292	18	14000	0.0626732	0.281345	5.32725	3.99601
GO:0032757	positive regulation of interleukin-8 production	IEA	IL18	IL18	interleukin 18 (interferon-gamma-inducing factor)	2	292	18	14000	0.0626732	0.281345	5.32725	3.99601
GO:0032757	positive regulation of interleukin-8 production	IDA	TLR9	TLR9	toll-like receptor 9	2	292	18	14000	0.0626732	0.281345	5.32725	3.99601
GO:0055007	cardiac muscle cell differentiation	IBA	FOXP1	FOXP1	forkhead box P1	2	292	18	14000	0.0626732	0.281345	5.32725	3.99601
GO:0055007	cardiac muscle cell differentiation	ISS	MYOCD	MYOCD	myocardin	2	292	18	14000	0.0626732	0.281345	5.32725	3.99601
GO:0007596	blood coagulation	TAS	ATP2A1	ATP2A1	ATPase, Ca++ transporting, cardiac muscle, fast twitch 1	15	292	453	14000	0.0651056	0.285838	1.58759	3.94107
GO:0007596	blood coagulation	TAS	ACTN2	ACTN2	actinin, alpha 2	15	292	453	14000	0.0651056	0.285838	1.58759	3.94107
GO:0007596	blood coagulation	TAS	VAV2	VAV2	vav 2 guanine nucleotide exchange factor	15	292	453	14000	0.0651056	0.285838	1.58759	3.94107
GO:0007596	blood coagulation	TAS	PLEK	PLEK	pleckstrin	15	292	453	14000	0.0651056	0.285838	1.58759	3.94107
GO:0007596	blood coagulation	TAS	NRAS	NRAS	neuroblastoma RAS viral (v-ras) oncogene homolog	15	292	453	14000	0.0651056	0.285838	1.58759	3.94107
GO:0007596	blood coagulation	TAS	TTN	TTN	titin	15	292	453	14000	0.0651056	0.285838	1.58759	3.94107
GO:0007596	blood coagulation	TAS	DGKG	DGKG	diacylglycerol kinase, gamma 90kDa	15	292	453	14000	0.0651056	0.285838	1.58759	3.94107
GO:0007596	blood coagulation	TAS	PLAU	PLAU	plasminogen activator, urokinase	15	292	453	14000	0.0651056	0.285838	1.58759	3.94107
GO:0007596	blood coagulation	TAS	SYK	SYK	spleen tyrosine kinase	15	292	453	14000	0.0651056	0.285838	1.58759	3.94107
GO:0007596	blood coagulation	TAS	RASGRP2	RASGRP2	RAS guanyl releasing protein 2 (calcium and DAG-regulated)	15	292	453	14000	0.0651056	0.285838	1.58759	3.94107
GO:0007596	blood coagulation	TAS	TTN	TTN	titin	15	292	453	14000	0.0651056	0.285838	1.58759	3.94107
GO:0007596	blood coagulation	TAS	ENTPD1	ENTPD1	ectonucleoside triphosphate diphosphohydrolase 1	15	292	453	14000	0.0651056	0.285838	1.58759	3.94107
GO:0007596	blood coagulation	TAS	PLCG2	PLCG2	phospholipase C, gamma 2 (phosphatidylinositol-specific)	15	292	453	14000	0.0651056	0.285838	1.58759	3.94107
GO:0007596	blood coagulation	TAS	SYK	SYK	spleen tyrosine kinase	15	292	453	14000	0.0651056	0.285838	1.58759	3.94107
GO:0007596	blood coagulation	TAS	EHD1	EHD1	EH-domain containing 1	15	292	453	14000	0.0651056	0.285838	1.58759	3.94107
GO:0007596	blood coagulation	TAS	ATP2A3	ATP2A3	ATPase, Ca++ transporting, ubiquitous	15	292	453	14000	0.0651056	0.285838	1.58759	3.94107
GO:0007596	blood coagulation	TAS	INPP5D	INPP5D	inositol polyphosphate-5-phosphatase, 145kDa	15	292	453	14000	0.0651056	0.285838	1.58759	3.94107
GO:0007596	blood coagulation	TAS	DGKG	DGKG	diacylglycerol kinase, gamma 90kDa	15	292	453	14000	0.0651056	0.285838	1.58759	3.94107
GO:0050776	regulation of immune response	TAS	HLA-C	HLA-C	major histocompatibility complex, class I, C	4	292	70	14000	0.0663096	0.285838	2.73973	3.91464
GO:0050776	regulation of immune response	IEA	TNFRSF13C	TNFRSF13C	tumor necrosis factor receptor superfamily, member 13C	4	292	70	14000	0.0663096	0.285838	2.73973	3.91464
GO:0050776	regulation of immune response	TAS	FCGR2B	FCGR2B	Fc fragment of IgG, low affinity IIb, receptor (CD32)	4	292	70	14000	0.0663096	0.285838	2.73973	3.91464
GO:0050776	regulation of immune response	TAS	CD19	CD19	CD19 molecule	4	292	70	14000	0.0663096	0.285838	2.73973	3.91464
GO:0002755	MyD88-dependent toll-like receptor signaling pathway	TAS	MEF2A	MEF2A	myocyte enhancer factor 2A	4	292	70	14000	0.0663096	0.285838	2.73973	3.91464
GO:0002755	MyD88-dependent toll-like receptor signaling pathway	TAS	IRAK2	IRAK2	interleukin-1 receptor-associated kinase 2	4	292	70	14000	0.0663096	0.285838	2.73973	3.91464
GO:0002755	MyD88-dependent toll-like receptor signaling pathway	TAS	TLR6	TLR6	toll-like receptor 6	4	292	70	14000	0.0663096	0.285838	2.73973	3.91464
GO:0002755	MyD88-dependent toll-like receptor signaling pathway	TAS	TLR10	TLR10	toll-like receptor 10	4	292	70	14000	0.0663096	0.285838	2.73973	3.91464
GO:0006904	vesicle docking involved in exocytosis	ISS	PLEK	PLEK	pleckstrin	2	292	19	14000	0.0683488	0.285838	5.04686	3.87094
GO:0048169	regulation of long-term neuronal synaptic plasticity	IEA	NRAS	NRAS	neuroblastoma RAS viral (v-ras) oncogene homolog	2	292	19	14000	0.0683488	0.285838	5.04686	3.87094
GO:0050850	positive regulation of calcium-mediated signaling	NAS	P2RX5	P2RX5	purinergic receptor P2X, ligand-gated ion channel, 5	2	292	19	14000	0.0683488	0.285838	5.04686	3.87094
GO:0055093	response to hyperoxia	IEA	IL18	IL18	interleukin 18 (interferon-gamma-inducing factor)	2	292	19	14000	0.0683488	0.285838	5.04686	3.87094
GO:0055093	response to hyperoxia	IEA	PLAU	PLAU	plasminogen activator, urokinase	2	292	19	14000	0.0683488	0.285838	5.04686	3.87094
GO:0002218	activation of innate immune response		BCL2	BCL2	B-cell CLL/lymphoma 2	2	292	19	14000	0.0683488	0.285838	5.04686	3.87094
GO:0048169	regulation of long-term neuronal synaptic plasticity	ISS	SYNGR1	SYNGR1	synaptogyrin 1	2	292	19	14000	0.0683488	0.285838	5.04686	3.87094
GO:0050850	positive regulation of calcium-mediated signaling	IEA	SYK	SYK	spleen tyrosine kinase	2	292	19	14000	0.0683488	0.285838	5.04686	3.87094
GO:0006904	vesicle docking involved in exocytosis	TAS	VTI1B	VTI1B	vesicle transport through interaction with t-SNAREs homolog 1B (yeast)	2	292	19	14000	0.0683488	0.285838	5.04686	3.87094
GO:0002218	activation of innate immune response		AIM2	AIM2	absent in melanoma 2	2	292	19	14000	0.0683488	0.285838	5.04686	3.87094
GO:0050850	positive regulation of calcium-mediated signaling	IEA	SYK	SYK	spleen tyrosine kinase	2	292	19	14000	0.0683488	0.285838	5.04686	3.87094
GO:0072593	reactive oxygen species metabolic process	IMP	NDUFS3	NDUFS3	NADH dehydrogenase (ubiquinone) Fe-S protein 3, 30kDa (NADH-coenzyme Q reductase)	2	292	20	14000	0.0741853	0.285838	4.79452	3.75272
GO:0072593	reactive oxygen species metabolic process	IEA	BCL2	BCL2	B-cell CLL/lymphoma 2	2	292	20	14000	0.0741853	0.285838	4.79452	3.75272
GO:0035722	interleukin-12-mediated signaling pathway	IDA	IL12RB1	IL12RB1	interleukin 12 receptor, beta 1	1	292	3	14000	0.079503	0.285838	15.9817	3.65285
GO:0010883	regulation of lipid storage	ISS	FBXW7	FBXW7	F-box and WD repeat domain containing 7	1	292	3	14000	0.079503	0.285838	15.9817	3.65285
GO:0070914	UV-damage excision repair	IDA	MC1R	MC1R	melanocortin 1 receptor (alpha melanocyte stimulating hormone receptor)	1	292	3	14000	0.079503	0.285838	15.9817	3.65285
GO:0009991	response to extracellular stimulus	TAS	RPS19	RPS19	ribosomal protein S19	1	292	3	14000	0.079503	0.285838	15.9817	3.65285
GO:0042278	purine nucleoside metabolic process	IDA	MACROD2	MACROD2	MACRO domain containing 2	1	292	3	14000	0.079503	0.285838	15.9817	3.65285
GO:0002636	positive regulation of germinal center formation	IEA	TNFRSF13C	TNFRSF13C	tumor necrosis factor receptor superfamily, member 13C	1	292	3	14000	0.079503	0.285838	15.9817	3.65285
GO:0019372	lipoxygenase pathway	TAS	HPGD	HPGD	hydroxyprostaglandin dehydrogenase 15-(NAD)	1	292	3	14000	0.079503	0.285838	15.9817	3.65285
GO:0007525	somatic muscle development	NAS	NEB	NEB	nebulin	1	292	3	14000	0.079503	0.285838	15.9817	3.65285
GO:0030035	microspike assembly	IDA	ACTN2	ACTN2	actinin, alpha 2	1	292	3	14000	0.079503	0.285838	15.9817	3.65285
GO:0060126	somatotropin secreting cell differentiation	TAS	PITX2	PITX2	paired-like homeodomain 2	1	292	3	14000	0.079503	0.285838	15.9817	3.65285
GO:0050687	negative regulation of defense response to virus	IEA	IL2RA	IL2RA	interleukin 2 receptor, alpha	1	292	3	14000	0.079503	0.285838	15.9817	3.65285
GO:0060421	positive regulation of heart growth	ISS	BASP1	BASP1	brain abundant, membrane attached signal protein 1	1	292	3	14000	0.079503	0.285838	15.9817	3.65285
GO:0002175	protein localization to paranode region of axon	IEA	UGT8	UGT8	UDP glycosyltransferase 8	1	292	3	14000	0.079503	0.285838	15.9817	3.65285
GO:0009313	oligosaccharide catabolic process	IEA	GM2A	GM2A	GM2 ganglioside activator	1	292	3	14000	0.079503	0.285838	15.9817	3.65285
GO:0030149	sphingolipid catabolic process	NAS	GM2A	GM2A	GM2 ganglioside activator	1	292	3	14000	0.079503	0.285838	15.9817	3.65285
GO:0042092	type 2 immune response	TAS	IL18	IL18	interleukin 18 (interferon-gamma-inducing factor)	1	292	3	14000	0.079503	0.285838	15.9817	3.65285
GO:0051142	positive regulation of NK T cell proliferation	IDA	IL18	IL18	interleukin 18 (interferon-gamma-inducing factor)	1	292	3	14000	0.079503	0.285838	15.9817	3.65285
GO:0030241	skeletal muscle myosin thick filament assembly	IMP	TTN	TTN	titin	1	292	3	14000	0.079503	0.285838	15.9817	3.65285
GO:0048769	sarcomerogenesis	IMP	TTN	TTN	titin	1	292	3	14000	0.079503	0.285838	15.9817	3.65285
GO:0050687	negative regulation of defense response to virus	IEA	IL2RA	IL2RA	interleukin 2 receptor, alpha	1	292	3	14000	0.079503	0.285838	15.9817	3.65285
GO:0014910	regulation of smooth muscle cell migration	IDA	PLAU	PLAU	plasminogen activator, urokinase	1	292	3	14000	0.079503	0.285838	15.9817	3.65285
GO:0060043	regulation of cardiac muscle cell proliferation	IEA	FOXP1	FOXP1	forkhead box P1	1	292	3	14000	0.079503	0.285838	15.9817	3.65285
GO:0003014	renal system process	IEA	BCL2	BCL2	B-cell CLL/lymphoma 2	1	292	3	14000	0.079503	0.285838	15.9817	3.65285
GO:0010044	response to aluminum ion	IEA	BCL2	BCL2	B-cell CLL/lymphoma 2	1	292	3	14000	0.079503	0.285838	15.9817	3.65285
GO:0010523	negative regulation of calcium ion transport into cytosol	IEA	BCL2	BCL2	B-cell CLL/lymphoma 2	1	292	3	14000	0.079503	0.285838	15.9817	3.65285
GO:0033033	negative regulation of myeloid cell apoptosis	IEA	BCL2	BCL2	B-cell CLL/lymphoma 2	1	292	3	14000	0.079503	0.285838	15.9817	3.65285
GO:0001783	B cell apoptosis	IDA	BAX	BAX	BCL2-associated X protein	1	292	3	14000	0.079503	0.285838	15.9817	3.65285
GO:0006922	cleavage of lamin	IMP	BAX	BAX	BCL2-associated X protein	1	292	3	14000	0.079503	0.285838	15.9817	3.65285
GO:0010248	establishment or maintenance of transmembrane electrochemical gradient	IDA	BAX	BAX	BCL2-associated X protein	1	292	3	14000	0.079503	0.285838	15.9817	3.65285
GO:0042308	negative regulation of protein import into nucleus	IEA	PKIG	PKIG	protein kinase (cAMP-dependent, catalytic) inhibitor gamma	1	292	3	14000	0.079503	0.285838	15.9817	3.65285
GO:0010543	regulation of platelet activation	ISS	SYK	SYK	spleen tyrosine kinase	1	292	3	14000	0.079503	0.285838	15.9817	3.65285
GO:0045425	positive regulation of granulocyte macrophage colony-stimulating factor biosynthetic process	IEA	SYK	SYK	spleen tyrosine kinase	1	292	3	14000	0.079503	0.285838	15.9817	3.65285
GO:0030241	skeletal muscle myosin thick filament assembly	IMP	TTN	TTN	titin	1	292	3	14000	0.079503	0.285838	15.9817	3.65285
GO:0048769	sarcomerogenesis	IMP	TTN	TTN	titin	1	292	3	14000	0.079503	0.285838	15.9817	3.65285
GO:0055005	ventricular cardiac myofibril development	ISS	MEF2A	MEF2A	myocyte enhancer factor 2A	1	292	3	14000	0.079503	0.285838	15.9817	3.65285
GO:0070375	ERK5 cascade	IMP	MEF2A	MEF2A	myocyte enhancer factor 2A	1	292	3	14000	0.079503	0.285838	15.9817	3.65285
GO:0032463	negative regulation of protein homooligomerization	IC	BCL11A	BCL11A	B-cell CLL/lymphoma 11A (zinc finger protein)	1	292	3	14000	0.079503	0.285838	15.9817	3.65285
GO:2000171	negative regulation of dendrite development	IMP	BCL11A	BCL11A	B-cell CLL/lymphoma 11A (zinc finger protein)	1	292	3	14000	0.079503	0.285838	15.9817	3.65285
GO:0065004	protein-DNA complex assembly	ISS	TCF4	TCF4	transcription factor 4	1	292	3	14000	0.079503	0.285838	15.9817	3.65285
GO:0060684	epithelial-mesenchymal cell signaling	IEA	WNT6	WNT6	wingless-type MMTV integration site family, member 6	1	292	3	14000	0.079503	0.285838	15.9817	3.65285
GO:0070172	positive regulation of tooth mineralization	IMP	WNT6	WNT6	wingless-type MMTV integration site family, member 6	1	292	3	14000	0.079503	0.285838	15.9817	3.65285
GO:0010543	regulation of platelet activation	ISS	SYK	SYK	spleen tyrosine kinase	1	292	3	14000	0.079503	0.285838	15.9817	3.65285
GO:0045425	positive regulation of granulocyte macrophage colony-stimulating factor biosynthetic process	IEA	SYK	SYK	spleen tyrosine kinase	1	292	3	14000	0.079503	0.285838	15.9817	3.65285
GO:0035583	negative regulation of transforming growth factor beta receptor signaling pathway by extracellular sequestering of TGFbeta	ISS	FBN2	FBN2	fibrillin 2	1	292	3	14000	0.079503	0.285838	15.9817	3.65285
GO:0009451	RNA modification	TAS	PARN	PARN	poly(A)-specific ribonuclease	1	292	3	14000	0.079503	0.285838	15.9817	3.65285
GO:0001560	regulation of cell growth by extracellular stimulus	IEA	MYOCD	MYOCD	myocardin	1	292	3	14000	0.079503	0.285838	15.9817	3.65285
GO:0035051	cardiac cell differentiation	NAS	MYOCD	MYOCD	myocardin	1	292	3	14000	0.079503	0.285838	15.9817	3.65285
GO:0032854	positive regulation of Rap GTPase activity	NAS	SIPA1	SIPA1	signal-induced proliferation-associated 1	1	292	3	14000	0.079503	0.285838	15.9817	3.65285
GO:0045656	negative regulation of monocyte differentiation	IEA	INPP5D	INPP5D	inositol polyphosphate-5-phosphatase, 145kDa	1	292	3	14000	0.079503	0.285838	15.9817	3.65285
GO:0007144	female meiosis I	IEA	MLH3	MLH3	mutL homolog 3 (E. coli)	1	292	3	14000	0.079503	0.285838	15.9817	3.65285
GO:0033602	negative regulation of dopamine secretion	IEA	CNR1	CNR1	cannabinoid receptor 1 (brain)	1	292	3	14000	0.079503	0.285838	15.9817	3.65285
GO:0034259	negative regulation of Rho GTPase activity	IDA	GMIP	GMIP	GEM interacting protein	1	292	3	14000	0.079503	0.285838	15.9817	3.65285
GO:0065004	protein-DNA complex assembly	ISS	TCF4	TCF4	transcription factor 4	1	292	3	14000	0.079503	0.285838	15.9817	3.65285
GO:0032088	negative regulation of NF-kappaB transcription factor activity	IDA	TLR9	TLR9	toll-like receptor 9	3	292	46	14000	0.0795229	0.285838	3.12686	3.65249
GO:0032088	negative regulation of NF-kappaB transcription factor activity	IMP	IRAK2	IRAK2	interleukin-1 receptor-associated kinase 2	3	292	46	14000	0.0795229	0.285838	3.12686	3.65249
GO:0032088	negative regulation of NF-kappaB transcription factor activity	IDA	NLRC5	NLRC5	NLR family, CARD domain containing 5	3	292	46	14000	0.0795229	0.285838	3.12686	3.65249
GO:0043507	positive regulation of JUN kinase activity	IDA	TLR9	TLR9	toll-like receptor 9	2	292	21	14000	0.0801738	0.286176	4.56621	3.64073
GO:0045776	negative regulation of blood pressure	IEA	CNR1	CNR1	cannabinoid receptor 1 (brain)	2	292	21	14000	0.0801738	0.286176	4.56621	3.64073
GO:0043507	positive regulation of JUN kinase activity	IDA	TLR6	TLR6	toll-like receptor 6	2	292	21	14000	0.0801738	0.286176	4.56621	3.64073
GO:0045776	negative regulation of blood pressure	IEA	UCN	UCN	urocortin	2	292	21	14000	0.0801738	0.286176	4.56621	3.64073
GO:0016337	cell-cell adhesion	NAS	ITGAD	ITGAD	integrin, alpha D	4	292	76	14000	0.0829411	0.295029	2.52343	3.59177
GO:0016337	cell-cell adhesion	IDA	CYFIP2	CYFIP2	cytoplasmic FMR1 interacting protein 2	4	292	76	14000	0.0829411	0.295029	2.52343	3.59177
GO:0016337	cell-cell adhesion	IEA	BCL2	BCL2	B-cell CLL/lymphoma 2	4	292	76	14000	0.0829411	0.295029	2.52343	3.59177
GO:0016337	cell-cell adhesion	NAS	CD24	CD24	CD24 molecule	4	292	76	14000	0.0829411	0.295029	2.52343	3.59177
GO:0001836	release of cytochrome c from mitochondria	ISS	BCL2	BCL2	B-cell CLL/lymphoma 2	2	292	22	14000	0.0863054	0.304887	4.35866	3.5344
GO:0035094	response to nicotine	IDA	BCL2	BCL2	B-cell CLL/lymphoma 2	2	292	22	14000	0.0863054	0.304887	4.35866	3.5344
GO:0001836	release of cytochrome c from mitochondria	IDA	BAX	BAX	BCL2-associated X protein	2	292	22	14000	0.0863054	0.304887	4.35866	3.5344
GO:0035094	response to nicotine	IEA	CNR1	CNR1	cannabinoid receptor 1 (brain)	2	292	22	14000	0.0863054	0.304887	4.35866	3.5344
GO:0006812	cation transport	IEA	ATP2A1	ATP2A1	ATPase, Ca++ transporting, cardiac muscle, fast twitch 1	4	292	78	14000	0.0888963	0.312104	2.45873	3.49173
GO:0006812	cation transport	IEA	ATP11A	ATP11A	ATPase, class VI, type 11A	4	292	78	14000	0.0888963	0.312104	2.45873	3.49173
GO:0006812	cation transport	IBA	P2RX5	P2RX5	purinergic receptor P2X, ligand-gated ion channel, 5	4	292	78	14000	0.0888963	0.312104	2.45873	3.49173
GO:0006812	cation transport	IEA	ATP2A3	ATP2A3	ATPase, Ca++ transporting, ubiquitous	4	292	78	14000	0.0888963	0.312104	2.45873	3.49173
GO:0009408	response to heat	IEA	CASQ1	CASQ1	calsequestrin 1 (fast-twitch, skeletal muscle)	3	292	49	14000	0.0912541	0.312104	2.93542	3.45397
GO:0009408	response to heat	IEA	TRPV2	TRPV2	transient receptor potential cation channel, subfamily V, member 2	3	292	49	14000	0.0912541	0.312104	2.93542	3.45397
GO:0009408	response to heat	IEA	BCL2	BCL2	B-cell CLL/lymphoma 2	3	292	49	14000	0.0912541	0.312104	2.93542	3.45397
GO:0030308	negative regulation of cell growth	IMP	MYL2	MYL2	myosin, light chain 2, regulatory, cardiac, slow	5	292	112	14000	0.0944075	0.312104	2.14041	3.40495
GO:0030308	negative regulation of cell growth	IMP	NDUFS3	NDUFS3	NADH dehydrogenase (ubiquinone) Fe-S protein 3, 30kDa (NADH-coenzyme Q reductase)	5	292	112	14000	0.0944075	0.312104	2.14041	3.40495
GO:0030308	negative regulation of cell growth	IEA	IL7	IL7	interleukin 7	5	292	112	14000	0.0944075	0.312104	2.14041	3.40495
GO:0030308	negative regulation of cell growth	IEA	BCL2	BCL2	B-cell CLL/lymphoma 2	5	292	112	14000	0.0944075	0.312104	2.14041	3.40495
GO:0030308	negative regulation of cell growth	NAS	SIPA1	SIPA1	signal-induced proliferation-associated 1	5	292	112	14000	0.0944075	0.312104	2.14041	3.40495
GO:2000330	positive regulation of T-helper 17 cell lineage commitment	ISS	IL12RB1	IL12RB1	interleukin 12 receptor, beta 1	1	292	4	14000	0.0983675	0.312104	11.9863	3.34567
GO:0048496	maintenance of organ identity	IMP	IQCB1	IQCB1	IQ motif containing B1	1	292	4	14000	0.0983675	0.312104	11.9863	3.34567
GO:0045988	negative regulation of striated muscle contraction	IMP	ATP2A1	ATP2A1	ATPase, Ca++ transporting, cardiac muscle, fast twitch 1	1	292	4	14000	0.0983675	0.312104	11.9863	3.34567
GO:0030836	positive regulation of actin filament depolymerization	IDA	PLEK	PLEK	pleckstrin	1	292	4	14000	0.0983675	0.312104	11.9863	3.34567
GO:0033625	positive regulation of integrin activation	ISS	PLEK	PLEK	pleckstrin	1	292	4	14000	0.0983675	0.312104	11.9863	3.34567
GO:0072112	glomerular visceral epithelial cell differentiation	ISS	BASP1	BASP1	brain abundant, membrane attached signal protein 1	1	292	4	14000	0.0983675	0.312104	11.9863	3.34567
GO:0050798	activated T cell proliferation	IEA	ITGAD	ITGAD	integrin, alpha D	1	292	4	14000	0.0983675	0.312104	11.9863	3.34567
GO:0035022	positive regulation of Rac protein signal transduction	IEA	NRAS	NRAS	neuroblastoma RAS viral (v-ras) oncogene homolog	1	292	4	14000	0.0983675	0.312104	11.9863	3.34567
GO:0051492	regulation of stress fiber assembly	IEA	SYNPO	SYNPO	synaptopodin	1	292	4	14000	0.0983675	0.312104	11.9863	3.34567
GO:0006689	ganglioside catabolic process	IEA	GM2A	GM2A	GM2 ganglioside activator	1	292	4	14000	0.0983675	0.312104	11.9863	3.34567
GO:0032731	positive regulation of interleukin-1 beta production	IEA	IL18	IL18	interleukin 18 (interferon-gamma-inducing factor)	1	292	4	14000	0.0983675	0.312104	11.9863	3.34567
GO:0034123	positive regulation of toll-like receptor signaling pathway	IDA	TLR9	TLR9	toll-like receptor 9	1	292	4	14000	0.0983675	0.312104	11.9863	3.34567
GO:0045356	positive regulation of interferon-alpha biosynthetic process	IDA	TLR9	TLR9	toll-like receptor 9	1	292	4	14000	0.0983675	0.312104	11.9863	3.34567
GO:0033152	immunoglobulin V(D)J recombination	IBA	FOXP1	FOXP1	forkhead box P1	1	292	4	14000	0.0983675	0.312104	11.9863	3.34567
GO:0002320	lymphoid progenitor cell differentiation	IEA	BCL2	BCL2	B-cell CLL/lymphoma 2	1	292	4	14000	0.0983675	0.312104	11.9863	3.34567
GO:0032469	endoplasmic reticulum calcium ion homeostasis	IEA	BCL2	BCL2	B-cell CLL/lymphoma 2	1	292	4	14000	0.0983675	0.312104	11.9863	3.34567
GO:0045636	positive regulation of melanocyte differentiation	IEA	BCL2	BCL2	B-cell CLL/lymphoma 2	1	292	4	14000	0.0983675	0.312104	11.9863	3.34567
GO:0002768	immune response-regulating cell surface receptor signaling pathway	IC	CD24	CD24	CD24 molecule	1	292	4	14000	0.0983675	0.312104	11.9863	3.34567
GO:0090330	regulation of platelet aggregation	ISS	SYK	SYK	spleen tyrosine kinase	1	292	4	14000	0.0983675	0.312104	11.9863	3.34567
GO:0033619	membrane protein proteolysis	IDA	NAPSA	NAPSA	napsin A aspartic peptidase	1	292	4	14000	0.0983675	0.312104	11.9863	3.34567
GO:0035458	cellular response to interferon-beta	IEA	AIM2	AIM2	absent in melanoma 2	1	292	4	14000	0.0983675	0.312104	11.9863	3.34567
GO:0050702	interleukin-1 beta secretion	IMP	AIM2	AIM2	absent in melanoma 2	1	292	4	14000	0.0983675	0.312104	11.9863	3.34567
GO:0034983	peptidyl-lysine deacetylation	IDA	HDAC9	HDAC9	histone deacetylase 9	1	292	4	14000	0.0983675	0.312104	11.9863	3.34567
GO:0070932	histone H3 deacetylation	IDA	HDAC9	HDAC9	histone deacetylase 9	1	292	4	14000	0.0983675	0.312104	11.9863	3.34567
GO:0032237	activation of store-operated calcium channel activity	IEA	PLCG2	PLCG2	phospholipase C, gamma 2 (phosphatidylinositol-specific)	1	292	4	14000	0.0983675	0.312104	11.9863	3.34567
GO:0033619	membrane protein proteolysis	IDA	NAPSA	NAPSA	napsin A aspartic peptidase	1	292	4	14000	0.0983675	0.312104	11.9863	3.34567
GO:0090330	regulation of platelet aggregation	ISS	SYK	SYK	spleen tyrosine kinase	1	292	4	14000	0.0983675	0.312104	11.9863	3.34567
GO:0035065	regulation of histone acetylation	ISS	MYOCD	MYOCD	myocardin	1	292	4	14000	0.0983675	0.312104	11.9863	3.34567
GO:0045345	positive regulation of MHC class I biosynthetic process	IDA	NLRC5	NLRC5	NLR family, CARD domain containing 5	1	292	4	14000	0.0983675	0.312104	11.9863	3.34567
GO:0060335	positive regulation of interferon-gamma-mediated signaling pathway	IDA	NLRC5	NLRC5	NLR family, CARD domain containing 5	1	292	4	14000	0.0983675	0.312104	11.9863	3.34567
GO:0060340	positive regulation of type I interferon-mediated signaling pathway	IDA	NLRC5	NLRC5	NLR family, CARD domain containing 5	1	292	4	14000	0.0983675	0.312104	11.9863	3.34567
GO:0035020	regulation of Rac protein signal transduction	ISS	RASGRF1	RASGRF1	Ras protein-specific guanine nucleotide-releasing factor 1	1	292	4	14000	0.0983675	0.312104	11.9863	3.34567
GO:0018108	peptidyl-tyrosine phosphorylation	IEA	IL12RB1	IL12RB1	interleukin 12 receptor, beta 1	3	292	51	14000	0.0994472	0.313594	2.82031	3.32992
GO:0018108	peptidyl-tyrosine phosphorylation	IEA	BTK	BTK	Bruton agammaglobulinemia tyrosine kinase	3	292	51	14000	0.0994472	0.313594	2.82031	3.32992
GO:0000165	MAPK cascade	TAS	NRAS	NRAS	neuroblastoma RAS viral (v-ras) oncogene homolog	3	292	51	14000	0.0994472	0.313594	2.82031	3.32992
GO:0018108	peptidyl-tyrosine phosphorylation	IMP	HCK	HCK	hemopoietic cell kinase	3	292	51	14000	0.0994472	0.313594	2.82031	3.32992
GO:0000165	MAPK cascade	IMP	IL18	IL18	interleukin 18 (interferon-gamma-inducing factor)	3	292	51	14000	0.0994472	0.313594	2.82031	3.32992
GO:0000165	MAPK cascade	IDA	MEF2A	MEF2A	myocyte enhancer factor 2A	3	292	51	14000	0.0994472	0.313594	2.82031	3.32992
GO:0009409	response to cold	IEA	IL18	IL18	interleukin 18 (interferon-gamma-inducing factor)	2	292	26	14000	0.1121	0.320309	3.68809	3.15715
GO:0009409	response to cold	IEA	CIRBP	CIRBP	cold inducible RNA binding protein	2	292	26	14000	0.1121	0.320309	3.68809	3.15715
GO:0006508	proteolysis	IEA	ERAP2	ERAP2	endoplasmic reticulum aminopeptidase 2	16	292	538	14000	0.114768	0.320309	1.42588	3.12321
GO:0006508	proteolysis	TAS	CPA3	CPA3	carboxypeptidase A3 (mast cell)	16	292	538	14000	0.114768	0.320309	1.42588	3.12321
GO:0006508	proteolysis		PI16	PI16	peptidase inhibitor 16	16	292	538	14000	0.114768	0.320309	1.42588	3.12321
GO:0006508	proteolysis	IEA	MMP11	MMP11	matrix metallopeptidase 11 (stromelysin 3)	16	292	538	14000	0.114768	0.320309	1.42588	3.12321
GO:0006508	proteolysis	IEA	USP45	USP45	ubiquitin specific peptidase 45	16	292	538	14000	0.114768	0.320309	1.42588	3.12321
GO:0006508	proteolysis	IEA	USP9Y	USP9Y	ubiquitin specific peptidase 9, Y-linked	16	292	538	14000	0.114768	0.320309	1.42588	3.12321
GO:0006508	proteolysis	IEA	PLAU	PLAU	plasminogen activator, urokinase	16	292	538	14000	0.114768	0.320309	1.42588	3.12321
GO:0006508	proteolysis	NAS	MMP28	MMP28	matrix metallopeptidase 28	16	292	538	14000	0.114768	0.320309	1.42588	3.12321
GO:0006508	proteolysis	IEA	USP9Y	USP9Y	ubiquitin specific peptidase 9, Y-linked	16	292	538	14000	0.114768	0.320309	1.42588	3.12321
GO:0006508	proteolysis	TAS	NAPSA	NAPSA	napsin A aspartic peptidase	16	292	538	14000	0.114768	0.320309	1.42588	3.12321
GO:0006508	proteolysis	TAS	NAPSA	NAPSA	napsin A aspartic peptidase	16	292	538	14000	0.114768	0.320309	1.42588	3.12321
GO:0006508	proteolysis	IEA	ADAMTS6	ADAMTS6	ADAM metallopeptidase with thrombospondin type 1 motif, 6	16	292	538	14000	0.114768	0.320309	1.42588	3.12321
GO:0006508	proteolysis	IEA	RHBDF2	RHBDF2	rhomboid 5 homolog 2 (Drosophila)	16	292	538	14000	0.114768	0.320309	1.42588	3.12321
GO:0006508	proteolysis	IEA	USP24	USP24	ubiquitin specific peptidase 24	16	292	538	14000	0.114768	0.320309	1.42588	3.12321
GO:0006508	proteolysis	IEA	SCRN1	SCRN1	secernin 1	16	292	538	14000	0.114768	0.320309	1.42588	3.12321
GO:0006508	proteolysis	IEA	TFR2	TFR2	transferrin receptor 2	16	292	538	14000	0.114768	0.320309	1.42588	3.12321
GO:0006508	proteolysis	IEA	ADAM19	ADAM19	ADAM metallopeptidase domain 19	16	292	538	14000	0.114768	0.320309	1.42588	3.12321
GO:0006508	proteolysis	IEA	CAPN14	CAPN14	calpain 14	16	292	538	14000	0.114768	0.320309	1.42588	3.12321
GO:0043382	positive regulation of memory T cell differentiation	ISS	IL12RB1	IL12RB1	interleukin 12 receptor, beta 1	1	292	5	14000	0.116844	0.320309	9.58904	3.09734
GO:2000318	positive regulation of T-helper 17 type immune response	ISS	IL12RB1	IL12RB1	interleukin 12 receptor, beta 1	1	292	5	14000	0.116844	0.320309	9.58904	3.09734
GO:0032876	negative regulation of DNA endoreduplication	IMP	FBXW7	FBXW7	F-box and WD repeat domain containing 7	1	292	5	14000	0.116844	0.320309	9.58904	3.09734
GO:0008038	neuron recognition	TAS	NTM	NTM	neurotrimin	1	292	5	14000	0.116844	0.320309	9.58904	3.09734
GO:0032471	reduction of endoplasmic reticulum calcium ion concentration	IMP	ATP2A1	ATP2A1	ATPase, Ca++ transporting, cardiac muscle, fast twitch 1	1	292	5	14000	0.116844	0.320309	9.58904	3.09734
GO:0051561	elevation of mitochondrial calcium ion concentration	IMP	ATP2A1	ATP2A1	ATPase, Ca++ transporting, cardiac muscle, fast twitch 1	1	292	5	14000	0.116844	0.320309	9.58904	3.09734
GO:0070509	calcium ion import	IMP	ATP2A1	ATP2A1	ATPase, Ca++ transporting, cardiac muscle, fast twitch 1	1	292	5	14000	0.116844	0.320309	9.58904	3.09734
GO:0035315	hair cell differentiation	IC	PITX2	PITX2	paired-like homeodomain 2	1	292	5	14000	0.116844	0.320309	9.58904	3.09734
GO:0002437	inflammatory response to antigenic stimulus	IEA	IL2RA	IL2RA	interleukin 2 receptor, alpha	1	292	5	14000	0.116844	0.320309	9.58904	3.09734
GO:0009812	flavonoid metabolic process	IDA	SULT1A1	SULT1A1	sulfotransferase family, cytosolic, 1A, phenol-preferring, member 1	1	292	5	14000	0.116844	0.320309	9.58904	3.09734
GO:0010572	positive regulation of platelet activation	ISS	PLEK	PLEK	pleckstrin	1	292	5	14000	0.116844	0.320309	9.58904	3.09734
GO:0002286	T cell activation involved in immune response	IDA	CD1C	CD1C	CD1c molecule	1	292	5	14000	0.116844	0.320309	9.58904	3.09734
GO:0010592	positive regulation of lamellipodium assembly	IMP	TWF2	TWF2	twinfilin, actin-binding protein, homolog 2 (Drosophila)	1	292	5	14000	0.116844	0.320309	9.58904	3.09734
GO:0030837	negative regulation of actin filament polymerization	ISS	TWF2	TWF2	twinfilin, actin-binding protein, homolog 2 (Drosophila)	1	292	5	14000	0.116844	0.320309	9.58904	3.09734
GO:0002286	T cell activation involved in immune response	IDA	CD1C	CD1C	CD1c molecule	1	292	5	14000	0.116844	0.320309	9.58904	3.09734
GO:2000251	positive regulation of actin cytoskeleton reorganization	IDA	HCK	HCK	hemopoietic cell kinase	1	292	5	14000	0.116844	0.320309	9.58904	3.09734
GO:0008088	axon cargo transport	IEA	UGT8	UGT8	UDP glycosyltransferase 8	1	292	5	14000	0.116844	0.320309	9.58904	3.09734
GO:0030913	paranodal junction assembly	IEA	UGT8	UGT8	UDP glycosyltransferase 8	1	292	5	14000	0.116844	0.320309	9.58904	3.09734
GO:0090280	positive regulation of calcium ion import	IEA	TRPV2	TRPV2	transient receptor potential cation channel, subfamily V, member 2	1	292	5	14000	0.116844	0.320309	9.58904	3.09734
GO:0032725	positive regulation of granulocyte macrophage colony-stimulating factor production	IDA	IL18	IL18	interleukin 18 (interferon-gamma-inducing factor)	1	292	5	14000	0.116844	0.320309	9.58904	3.09734
GO:0032930	positive regulation of superoxide anion generation	IEA	IL18	IL18	interleukin 18 (interferon-gamma-inducing factor)	1	292	5	14000	0.116844	0.320309	9.58904	3.09734
GO:0071374	cellular response to parathyroid hormone stimulus	IEA	IL18	IL18	interleukin 18 (interferon-gamma-inducing factor)	1	292	5	14000	0.116844	0.320309	9.58904	3.09734
GO:0030240	skeletal muscle thin filament assembly	IMP	TTN	TTN	titin	1	292	5	14000	0.116844	0.320309	9.58904	3.09734
GO:0002437	inflammatory response to antigenic stimulus	IEA	IL2RA	IL2RA	interleukin 2 receptor, alpha	1	292	5	14000	0.116844	0.320309	9.58904	3.09734
GO:0030031	cell projection assembly	IEA	CAPG	CAPG	capping protein (actin filament), gelsolin-like	1	292	5	14000	0.116844	0.320309	9.58904	3.09734
GO:0030277	maintenance of gastrointestinal epithelium	ISS	TLR9	TLR9	toll-like receptor 9	1	292	5	14000	0.116844	0.320309	9.58904	3.09734
GO:0032717	negative regulation of interleukin-8 production	IDA	TLR9	TLR9	toll-like receptor 9	1	292	5	14000	0.116844	0.320309	9.58904	3.09734
GO:0032780	negative regulation of ATPase activity	IEA	PXK	PXK	PX domain containing serine/threonine kinase	1	292	5	14000	0.116844	0.320309	9.58904	3.09734
GO:0021517	ventral spinal cord development	IEA	FOXP1	FOXP1	forkhead box P1	1	292	5	14000	0.116844	0.320309	9.58904	3.09734
GO:0060501	positive regulation of epithelial cell proliferation involved in lung morphogenesis	IBA	FOXP1	FOXP1	forkhead box P1	1	292	5	14000	0.116844	0.320309	9.58904	3.09734
GO:0002326	B cell lineage commitment	IEA	BCL2	BCL2	B-cell CLL/lymphoma 2	1	292	5	14000	0.116844	0.320309	9.58904	3.09734
GO:0033689	negative regulation of osteoblast proliferation	IEA	BCL2	BCL2	B-cell CLL/lymphoma 2	1	292	5	14000	0.116844	0.320309	9.58904	3.09734
GO:0006927	transformed cell apoptosis	IMP	BAX	BAX	BCL2-associated X protein	1	292	5	14000	0.116844	0.320309	9.58904	3.09734
GO:0051489	regulation of filopodium assembly	ISS	PPP1R16B	PPP1R16B	protein phosphatase 1, regulatory subunit 16B	1	292	5	14000	0.116844	0.320309	9.58904	3.09734
GO:0034063	stress granule assembly	ISS	CIRBP	CIRBP	cold inducible RNA binding protein	1	292	5	14000	0.116844	0.320309	9.58904	3.09734
GO:0002281	macrophage activation involved in immune response	ISS	SYK	SYK	spleen tyrosine kinase	1	292	5	14000	0.116844	0.320309	9.58904	3.09734
GO:0045588	positive regulation of gamma-delta T cell differentiation	IEA	SYK	SYK	spleen tyrosine kinase	1	292	5	14000	0.116844	0.320309	9.58904	3.09734
GO:0030240	skeletal muscle thin filament assembly	IMP	TTN	TTN	titin	1	292	5	14000	0.116844	0.320309	9.58904	3.09734
GO:0006857	oligopeptide transport	IEA	SLC15A3	SLC15A3	solute carrier family 15, member 3	1	292	5	14000	0.116844	0.320309	9.58904	3.09734
GO:0001919	regulation of receptor recycling	IEA	GRIA3	GRIA3	glutamate receptor, ionotrophic, AMPA 3	1	292	5	14000	0.116844	0.320309	9.58904	3.09734
GO:0030517	negative regulation of axon extension	ISS	BCL11A	BCL11A	B-cell CLL/lymphoma 11A (zinc finger protein)	1	292	5	14000	0.116844	0.320309	9.58904	3.09734
GO:0070933	histone H4 deacetylation	IDA	HDAC9	HDAC9	histone deacetylase 9	1	292	5	14000	0.116844	0.320309	9.58904	3.09734
GO:0002281	macrophage activation involved in immune response	ISS	SYK	SYK	spleen tyrosine kinase	1	292	5	14000	0.116844	0.320309	9.58904	3.09734
GO:0045588	positive regulation of gamma-delta T cell differentiation	IEA	SYK	SYK	spleen tyrosine kinase	1	292	5	14000	0.116844	0.320309	9.58904	3.09734
GO:0051150	regulation of smooth muscle cell differentiation	TAS	MYOCD	MYOCD	myocardin	1	292	5	14000	0.116844	0.320309	9.58904	3.09734
GO:0060157	urinary bladder development	IEA	MYOCD	MYOCD	myocardin	1	292	5	14000	0.116844	0.320309	9.58904	3.09734
GO:0060907	positive regulation of macrophage cytokine production	ISS	SEMA7A	SEMA7A	semaphorin 7A, GPI membrane anchor (John Milton Hagen blood group)	1	292	5	14000	0.116844	0.320309	9.58904	3.09734
GO:0045409	negative regulation of interleukin-6 biosynthetic process	IEA	INPP5D	INPP5D	inositol polyphosphate-5-phosphatase, 145kDa	1	292	5	14000	0.116844	0.320309	9.58904	3.09734
GO:0060259	regulation of feeding behavior	IEA	CNR1	CNR1	cannabinoid receptor 1 (brain)	1	292	5	14000	0.116844	0.320309	9.58904	3.09734
GO:0007129	synapsis	IEA	FANCD2	FANCD2	Fanconi anemia, complementation group D2	1	292	5	14000	0.116844	0.320309	9.58904	3.09734
GO:0046578	regulation of Ras protein signal transduction	ISS	RASGRF1	RASGRF1	Ras protein-specific guanine nucleotide-releasing factor 1	1	292	5	14000	0.116844	0.320309	9.58904	3.09734
GO:0010952	positive regulation of peptidase activity	IDA	PCOLCE2	PCOLCE2	procollagen C-endopeptidase enhancer 2	1	292	5	14000	0.116844	0.320309	9.58904	3.09734
GO:0050690	regulation of defense response to virus by virus	TAS	HCK	HCK	hemopoietic cell kinase	2	292	27	14000	0.118826	0.323157	3.5515	3.07307
GO:0009314	response to radiation	IEA	IL18	IL18	interleukin 18 (interferon-gamma-inducing factor)	2	292	27	14000	0.118826	0.323157	3.5515	3.07307
GO:0050690	regulation of defense response to virus by virus	TAS	AP1S3	AP1S3	adaptor-related protein complex 1, sigma 3 subunit	2	292	27	14000	0.118826	0.323157	3.5515	3.07307
GO:0009314	response to radiation	NAS	BCL2	BCL2	B-cell CLL/lymphoma 2	2	292	27	14000	0.118826	0.323157	3.5515	3.07307
GO:0017148	negative regulation of translation	ISS	CIRBP	CIRBP	cold inducible RNA binding protein	2	292	27	14000	0.118826	0.323157	3.5515	3.07307
GO:0017148	negative regulation of translation	ISS	PATL2	PATL2	protein associated with topoisomerase II homolog 2 (yeast)	2	292	27	14000	0.118826	0.323157	3.5515	3.07307
GO:0050690	regulation of defense response to virus by virus	TAS	AP1S3	AP1S3	adaptor-related protein complex 1, sigma 3 subunit	2	292	27	14000	0.118826	0.323157	3.5515	3.07307
GO:0032729	positive regulation of interferon-gamma production	IDA	IL12RB1	IL12RB1	interleukin 12 receptor, beta 1	2	292	28	14000	0.12565	0.337278	3.42466	2.99252
GO:0032880	regulation of protein localization	ISS	FBXW7	FBXW7	F-box and WD repeat domain containing 7	2	292	28	14000	0.12565	0.337278	3.42466	2.99252
GO:0050727	regulation of inflammatory response	TAS	HCK	HCK	hemopoietic cell kinase	2	292	28	14000	0.12565	0.337278	3.42466	2.99252
GO:0032729	positive regulation of interferon-gamma production	IDA	IL18	IL18	interleukin 18 (interferon-gamma-inducing factor)	2	292	28	14000	0.12565	0.337278	3.42466	2.99252
GO:0032880	regulation of protein localization	IEA	BCL2	BCL2	B-cell CLL/lymphoma 2	2	292	28	14000	0.12565	0.337278	3.42466	2.99252
GO:0050727	regulation of inflammatory response	ISS	SEMA7A	SEMA7A	semaphorin 7A, GPI membrane anchor (John Milton Hagen blood group)	2	292	28	14000	0.12565	0.337278	3.42466	2.99252
GO:0006887	exocytosis	IEA	HCK	HCK	hemopoietic cell kinase	3	292	57	14000	0.125659	0.337278	2.52343	2.99241
GO:0051090	regulation of sequence-specific DNA binding transcription factor activity	IMP	HCK	HCK	hemopoietic cell kinase	3	292	57	14000	0.125659	0.337278	2.52343	2.99241
GO:0051090	regulation of sequence-specific DNA binding transcription factor activity	IBA	FOXP1	FOXP1	forkhead box P1	3	292	57	14000	0.125659	0.337278	2.52343	2.99241
GO:0051090	regulation of sequence-specific DNA binding transcription factor activity	IBA	FOXN4	FOXN4	forkhead box N4	3	292	57	14000	0.125659	0.337278	2.52343	2.99241
GO:0006887	exocytosis	IDA	SYTL1	SYTL1	synaptotagmin-like 1	3	292	57	14000	0.125659	0.337278	2.52343	2.99241
GO:0006887	exocytosis	ISS	SCRN1	SCRN1	secernin 1	3	292	57	14000	0.125659	0.337278	2.52343	2.99241
GO:0006605	protein targeting	IEA	AKAP5	AKAP5	A kinase (PRKA) anchor protein 5	2	292	29	14000	0.132563	0.337516	3.30657	2.91525
GO:0007611	learning or memory	IEA	GM2A	GM2A	GM2 ganglioside activator	2	292	29	14000	0.132563	0.337516	3.30657	2.91525
GO:0032755	positive regulation of interleukin-6 production	IDA	TLR9	TLR9	toll-like receptor 9	2	292	29	14000	0.132563	0.337516	3.30657	2.91525
GO:0010332	response to gamma radiation	IEA	BCL2	BCL2	B-cell CLL/lymphoma 2	2	292	29	14000	0.132563	0.337516	3.30657	2.91525
GO:0006605	protein targeting	IEA	SYNGR1	SYNGR1	synaptogyrin 1	2	292	29	14000	0.132563	0.337516	3.30657	2.91525
GO:0010332	response to gamma radiation	IDA	FANCD2	FANCD2	Fanconi anemia, complementation group D2	2	292	29	14000	0.132563	0.337516	3.30657	2.91525
GO:0007611	learning or memory	IEA	UCN	UCN	urocortin	2	292	29	14000	0.132563	0.337516	3.30657	2.91525
GO:0032755	positive regulation of interleukin-6 production	IEA	UCN	UCN	urocortin	2	292	29	14000	0.132563	0.337516	3.30657	2.91525
GO:0040019	positive regulation of embryonic development	ISS	RBM19	RBM19	RNA binding motif protein 19	1	292	6	14000	0.134941	0.337516	7.99087	2.8896
GO:0043353	enucleate erythrocyte differentiation	IEA	MB	MB	myoglobin	1	292	6	14000	0.134941	0.337516	7.99087	2.8896
GO:0019885	antigen processing and presentation of endogenous peptide antigen via MHC class I	TAS	ERAP2	ERAP2	endoplasmic reticulum aminopeptidase 2	1	292	6	14000	0.134941	0.337516	7.99087	2.8896
GO:0061072	iris morphogenesis	IMP	PITX2	PITX2	paired-like homeodomain 2	1	292	6	14000	0.134941	0.337516	7.99087	2.8896
GO:0006924	activation-induced cell death of T cells	IEA	IL2RA	IL2RA	interleukin 2 receptor, alpha	1	292	6	14000	0.134941	0.337516	7.99087	2.8896
GO:0009308	amine metabolic process	TAS	SULT1A1	SULT1A1	sulfotransferase family, cytosolic, 1A, phenol-preferring, member 1	1	292	6	14000	0.134941	0.337516	7.99087	2.8896
GO:0051923	sulfation	IDA	SULT1A1	SULT1A1	sulfotransferase family, cytosolic, 1A, phenol-preferring, member 1	1	292	6	14000	0.134941	0.337516	7.99087	2.8896
GO:0072075	metanephric mesenchyme development	ISS	BASP1	BASP1	brain abundant, membrane attached signal protein 1	1	292	6	14000	0.134941	0.337516	7.99087	2.8896
GO:0001825	blastocyst formation	IEA	SKIL	SKIL	SKI-like oncogene	1	292	6	14000	0.134941	0.337516	7.99087	2.8896
GO:0070208	protein heterotrimerization	IDA	SKIL	SKIL	SKI-like oncogene	1	292	6	14000	0.134941	0.337516	7.99087	2.8896
GO:0032819	positive regulation of natural killer cell proliferation	IDA	IL18	IL18	interleukin 18 (interferon-gamma-inducing factor)	1	292	6	14000	0.134941	0.337516	7.99087	2.8896
GO:0034105	positive regulation of tissue remodeling	IC	IL18	IL18	interleukin 18 (interferon-gamma-inducing factor)	1	292	6	14000	0.134941	0.337516	7.99087	2.8896
GO:0043117	positive regulation of vascular permeability	IEA	IL18	IL18	interleukin 18 (interferon-gamma-inducing factor)	1	292	6	14000	0.134941	0.337516	7.99087	2.8896
GO:0048739	cardiac muscle fiber development	IMP	TTN	TTN	titin	1	292	6	14000	0.134941	0.337516	7.99087	2.8896
GO:0006924	activation-induced cell death of T cells	IEA	IL2RA	IL2RA	interleukin 2 receptor, alpha	1	292	6	14000	0.134941	0.337516	7.99087	2.8896
GO:0022612	gland morphogenesis	IEA	BCL2	BCL2	B-cell CLL/lymphoma 2	1	292	6	14000	0.134941	0.337516	7.99087	2.8896
GO:0032461	positive regulation of protein oligomerization	IDA	BAX	BAX	BCL2-associated X protein	1	292	6	14000	0.134941	0.337516	7.99087	2.8896
GO:0048172	regulation of short-term neuronal synaptic plasticity	ISS	SYNGR1	SYNGR1	synaptogyrin 1	1	292	6	14000	0.134941	0.337516	7.99087	2.8896
GO:0048739	cardiac muscle fiber development	IMP	TTN	TTN	titin	1	292	6	14000	0.134941	0.337516	7.99087	2.8896
GO:0000002	mitochondrial genome maintenance	ISS	MEF2A	MEF2A	myocyte enhancer factor 2A	1	292	6	14000	0.134941	0.337516	7.99087	2.8896
GO:0048675	axon extension	IBA	FOXN4	FOXN4	forkhead box N4	1	292	6	14000	0.134941	0.337516	7.99087	2.8896
GO:0090050	positive regulation of cell migration involved in sprouting angiogenesis	IMP	HDAC9	HDAC9	histone deacetylase 9	1	292	6	14000	0.134941	0.337516	7.99087	2.8896
GO:0055012	ventricular cardiac muscle cell differentiation	IEA	MYOCD	MYOCD	myocardin	1	292	6	14000	0.134941	0.337516	7.99087	2.8896
GO:0045410	positive regulation of interleukin-6 biosynthetic process	ISS	TLR6	TLR6	toll-like receptor 6	1	292	6	14000	0.134941	0.337516	7.99087	2.8896
GO:0006729	tetrahydrobiopterin biosynthetic process	TAS	SPR	SPR	sepiapterin reductase (7,8-dihydrobiopterin:NADP+ oxidoreductase)	1	292	6	14000	0.134941	0.337516	7.99087	2.8896
GO:0042756	drinking behavior	IEA	UCN	UCN	urocortin	1	292	6	14000	0.134941	0.337516	7.99087	2.8896
GO:0007243	intracellular protein kinase cascade	ISS	MC1R	MC1R	melanocortin 1 receptor (alpha melanocyte stimulating hormone receptor)	4	292	92	14000	0.135851	0.338148	2.08457	2.8799
GO:0051092	positive regulation of NF-kappaB transcription factor activity	TAS	BTK	BTK	Bruton agammaglobulinemia tyrosine kinase	4	292	92	14000	0.135851	0.338148	2.08457	2.8799
GO:0051092	positive regulation of NF-kappaB transcription factor activity	IDA	TLR9	TLR9	toll-like receptor 9	4	292	92	14000	0.135851	0.338148	2.08457	2.8799
GO:0007243	intracellular protein kinase cascade	IDA	MAP4K4	MAP4K4	mitogen-activated protein kinase kinase kinase kinase 4	4	292	92	14000	0.135851	0.338148	2.08457	2.8799
GO:0051092	positive regulation of NF-kappaB transcription factor activity	IMP	IRAK2	IRAK2	interleukin-1 receptor-associated kinase 2	4	292	92	14000	0.135851	0.338148	2.08457	2.8799
GO:0007243	intracellular protein kinase cascade	TAS	BLK	BLK	B lymphoid tyrosine kinase	4	292	92	14000	0.135851	0.338148	2.08457	2.8799
GO:0007243	intracellular protein kinase cascade	IDA	MAP4K1	MAP4K1	mitogen-activated protein kinase kinase kinase kinase 1	4	292	92	14000	0.135851	0.338148	2.08457	2.8799
GO:0051092	positive regulation of NF-kappaB transcription factor activity	IMP	TRAF5	TRAF5	TNF receptor-associated factor 5	4	292	92	14000	0.135851	0.338148	2.08457	2.8799
GO:0032760	positive regulation of tumor necrosis factor production	IEA	IL18	IL18	interleukin 18 (interferon-gamma-inducing factor)	2	292	30	14000	0.13956	0.345705	3.19635	2.84104
GO:0032760	positive regulation of tumor necrosis factor production	ISS	TLR9	TLR9	toll-like receptor 9	2	292	30	14000	0.13956	0.345705	3.19635	2.84104
GO:0001658	branching involved in ureteric bud morphogenesis	IEA	BCL2	BCL2	B-cell CLL/lymphoma 2	2	292	30	14000	0.13956	0.345705	3.19635	2.84104
GO:0001658	branching involved in ureteric bud morphogenesis	IEA	WNT6	WNT6	wingless-type MMTV integration site family, member 6	2	292	30	14000	0.13956	0.345705	3.19635	2.84104
GO:0042981	regulation of apoptotic process	NAS	ACTN2	ACTN2	actinin, alpha 2	7	292	202	14000	0.141729	0.350234	1.66147	2.81879
GO:0042981	regulation of apoptotic process	IEA	BCL2A1	BCL2A1	BCL2-related protein A1	7	292	202	14000	0.141729	0.350234	1.66147	2.81879
GO:0042981	regulation of apoptotic process	IBA	SKIL	SKIL	SKI-like oncogene	7	292	202	14000	0.141729	0.350234	1.66147	2.81879
GO:0042981	regulation of apoptotic process		BCL2	BCL2	B-cell CLL/lymphoma 2	7	292	202	14000	0.141729	0.350234	1.66147	2.81879
GO:0042981	regulation of apoptotic process	IEA	BAX	BAX	BCL2-associated X protein	7	292	202	14000	0.141729	0.350234	1.66147	2.81879
GO:0042981	regulation of apoptotic process	IEA	BMF	BMF	Bcl2 modifying factor	7	292	202	14000	0.141729	0.350234	1.66147	2.81879
GO:0042981	regulation of apoptotic process	IEA	BMF	BMF	Bcl2 modifying factor	7	292	202	14000	0.141729	0.350234	1.66147	2.81879
GO:0042981	regulation of apoptotic process	IEA	TRAF5	TRAF5	TNF receptor-associated factor 5	7	292	202	14000	0.141729	0.350234	1.66147	2.81879
GO:0034220	ion transmembrane transport	TAS	HTR3A	HTR3A	5-hydroxytryptamine (serotonin) receptor 3A	4	292	95	14000	0.146999	0.351056	2.01875	2.76612
GO:0034220	ion transmembrane transport	TAS	ATP2A1	ATP2A1	ATPase, Ca++ transporting, cardiac muscle, fast twitch 1	4	292	95	14000	0.146999	0.351056	2.01875	2.76612
GO:0034220	ion transmembrane transport	TAS	TRPV2	TRPV2	transient receptor potential cation channel, subfamily V, member 2	4	292	95	14000	0.146999	0.351056	2.01875	2.76612
GO:0034220	ion transmembrane transport	TAS	ATP2A3	ATP2A3	ATPase, Ca++ transporting, ubiquitous	4	292	95	14000	0.146999	0.351056	2.01875	2.76612
GO:0030097	hemopoiesis	IEA	BCL2	BCL2	B-cell CLL/lymphoma 2	3	292	62	14000	0.149156	0.351056	2.31993	2.74511
GO:0030097	hemopoiesis	NAS	BCL11A	BCL11A	B-cell CLL/lymphoma 11A (zinc finger protein)	3	292	62	14000	0.149156	0.351056	2.31993	2.74511
GO:0030097	hemopoiesis	IEA	ZBTB32	ZBTB32	zinc finger and BTB domain containing 32	3	292	62	14000	0.149156	0.351056	2.31993	2.74511
GO:2000060	positive regulation of protein ubiquitination involved in ubiquitin-dependent protein catabolic process	IDA	FBXW7	FBXW7	F-box and WD repeat domain containing 7	1	292	7	14000	0.152665	0.351056	6.84932	2.71155
GO:0060047	heart contraction	ISS	MYL2	MYL2	myosin, light chain 2, regulatory, cardiac, slow	1	292	7	14000	0.152665	0.351056	6.84932	2.71155
GO:0090037	positive regulation of protein kinase C signaling cascade	ISS	MC1R	MC1R	melanocortin 1 receptor (alpha melanocyte stimulating hormone receptor)	1	292	7	14000	0.152665	0.351056	6.84932	2.71155
GO:0002480	antigen processing and presentation of exogenous peptide antigen via MHC class I, TAP-independent	TAS	HLA-C	HLA-C	major histocompatibility complex, class I, C	1	292	7	14000	0.152665	0.351056	6.84932	2.71155
GO:0002467	germinal center formation	IEA	KLHL6	KLHL6	kelch-like 6 (Drosophila)	1	292	7	14000	0.152665	0.351056	6.84932	2.71155
GO:0007567	parturition	IDA	HPGD	HPGD	hydroxyprostaglandin dehydrogenase 15-(NAD)	1	292	7	14000	0.152665	0.351056	6.84932	2.71155
GO:0006779	porphyrin-containing compound biosynthetic process	IEA	RSAD1	RSAD1	radical S-adenosyl methionine domain containing 1	1	292	7	14000	0.152665	0.351056	6.84932	2.71155
GO:0006584	catecholamine metabolic process	IEA	SULT1A1	SULT1A1	sulfotransferase family, cytosolic, 1A, phenol-preferring, member 1	1	292	7	14000	0.152665	0.351056	6.84932	2.71155
GO:0030212	hyaluronan metabolic process	IEA	ITIH3	ITIH3	inter-alpha-trypsin inhibitor heavy chain 3	1	292	7	14000	0.152665	0.351056	6.84932	2.71155
GO:0070528	protein kinase C signaling cascade	ISS	PLEK	PLEK	pleckstrin	1	292	7	14000	0.152665	0.351056	6.84932	2.71155
GO:0060231	mesenchymal to epithelial transition	ISS	BASP1	BASP1	brain abundant, membrane attached signal protein 1	1	292	7	14000	0.152665	0.351056	6.84932	2.71155
GO:0042989	sequestering of actin monomers	ISS	TWF2	TWF2	twinfilin, actin-binding protein, homolog 2 (Drosophila)	1	292	7	14000	0.152665	0.351056	6.84932	2.71155
GO:0035590	purinergic nucleotide receptor signaling pathway	IBA	P2RX5	P2RX5	purinergic receptor P2X, ligand-gated ion channel, 5	1	292	7	14000	0.152665	0.351056	6.84932	2.71155
GO:0007406	negative regulation of neuroblast proliferation	IEA	VAX1	VAX1	ventral anterior homeobox 1	1	292	7	14000	0.152665	0.351056	6.84932	2.71155
GO:0045359	positive regulation of interferon-beta biosynthetic process	IDA	TLR9	TLR9	toll-like receptor 9	1	292	7	14000	0.152665	0.351056	6.84932	2.71155
GO:0016050	vesicle organization	TAS	EPS15	EPS15	epidermal growth factor receptor pathway substrate 15	1	292	7	14000	0.152665	0.351056	6.84932	2.71155
GO:0048268	clathrin coat assembly	IDA	EPS15	EPS15	epidermal growth factor receptor pathway substrate 15	1	292	7	14000	0.152665	0.351056	6.84932	2.71155
GO:0001945	lymph vessel development	ISS	SYK	SYK	spleen tyrosine kinase	1	292	7	14000	0.152665	0.351056	6.84932	2.71155
GO:0050773	regulation of dendrite development	IMP	BCL11A	BCL11A	B-cell CLL/lymphoma 11A (zinc finger protein)	1	292	7	14000	0.152665	0.351056	6.84932	2.71155
GO:0061303	cornea development in camera-type eye	ISS	WNT6	WNT6	wingless-type MMTV integration site family, member 6	1	292	7	14000	0.152665	0.351056	6.84932	2.71155
GO:0001945	lymph vessel development	ISS	SYK	SYK	spleen tyrosine kinase	1	292	7	14000	0.152665	0.351056	6.84932	2.71155
GO:0010886	positive regulation of cholesterol storage	ISS	EHD1	EHD1	EH-domain containing 1	1	292	7	14000	0.152665	0.351056	6.84932	2.71155
GO:0060346	bone trabecula formation	ISS	FBN2	FBN2	fibrillin 2	1	292	7	14000	0.152665	0.351056	6.84932	2.71155
GO:0000185	activation of MAPKKK activity	IC	MAP4K1	MAP4K1	mitogen-activated protein kinase kinase kinase kinase 1	1	292	7	14000	0.152665	0.351056	6.84932	2.71155
GO:0010832	negative regulation of myotube differentiation	IEA	MYOCD	MYOCD	myocardin	1	292	7	14000	0.152665	0.351056	6.84932	2.71155
GO:0031622	positive regulation of fever generation	IEA	CNR1	CNR1	cannabinoid receptor 1 (brain)	1	292	7	14000	0.152665	0.351056	6.84932	2.71155
GO:0001817	regulation of cytokine production	IEA	ZBTB32	ZBTB32	zinc finger and BTB domain containing 32	1	292	7	14000	0.152665	0.351056	6.84932	2.71155
GO:0007185	transmembrane receptor protein tyrosine phosphatase signaling pathway	TAS	TRIO	TRIO	triple functional domain (PTPRF interacting)	1	292	7	14000	0.152665	0.351056	6.84932	2.71155
GO:0001574	ganglioside biosynthetic process	NAS	ST3GAL5	ST3GAL5	ST3 beta-galactoside alpha-2,3-sialyltransferase 5	1	292	7	14000	0.152665	0.351056	6.84932	2.71155
GO:0030157	pancreatic juice secretion	IEA	UCN	UCN	urocortin	1	292	7	14000	0.152665	0.351056	6.84932	2.71155
GO:0030819	positive regulation of cAMP biosynthetic process	IDA	MC1R	MC1R	melanocortin 1 receptor (alpha melanocyte stimulating hormone receptor)	2	292	32	14000	0.153778	0.351056	2.99658	2.70108
GO:0007498	mesoderm development	TAS	BTK	BTK	Bruton agammaglobulinemia tyrosine kinase	2	292	32	14000	0.153778	0.351056	2.99658	2.70108
GO:0007498	mesoderm development	TAS	HCK	HCK	hemopoietic cell kinase	2	292	32	14000	0.153778	0.351056	2.99658	2.70108
GO:0030819	positive regulation of cAMP biosynthetic process	IMP	AKAP5	AKAP5	A kinase (PRKA) anchor protein 5	2	292	32	14000	0.153778	0.351056	2.99658	2.70108
GO:0007610	behavior	IEA	CNR2	CNR2	cannabinoid receptor 2 (macrophage)	2	292	32	14000	0.153778	0.351056	2.99658	2.70108
GO:0007610	behavior	TAS	CNR1	CNR1	cannabinoid receptor 1 (brain)	2	292	32	14000	0.153778	0.351056	2.99658	2.70108
GO:0007179	transforming growth factor beta receptor signaling pathway	IEA	WFIKKN2	WFIKKN2	WAP, follistatin/kazal, immunoglobulin, kunitz and netrin domain containing 2	3	292	63	14000	0.154014	0.351056	2.28311	2.69887
GO:0007179	transforming growth factor beta receptor signaling pathway	IDA	HPGD	HPGD	hydroxyprostaglandin dehydrogenase 15-(NAD)	3	292	63	14000	0.154014	0.351056	2.28311	2.69887
GO:0007179	transforming growth factor beta receptor signaling pathway	ISS	USP9Y	USP9Y	ubiquitin specific peptidase 9, Y-linked	3	292	63	14000	0.154014	0.351056	2.28311	2.69887
GO:0007179	transforming growth factor beta receptor signaling pathway	ISS	USP9Y	USP9Y	ubiquitin specific peptidase 9, Y-linked	3	292	63	14000	0.154014	0.351056	2.28311	2.69887
GO:0001525	angiogenesis	IEA	VAV2	VAV2	vav 2 guanine nucleotide exchange factor	6	292	170	14000	0.15616	0.35516	1.69218	2.6789
GO:0001525	angiogenesis	IEA	FGF6	FGF6	fibroblast growth factor 6	6	292	170	14000	0.15616	0.35516	1.69218	2.6789
GO:0001525	angiogenesis	IEA	ANGPTL6	ANGPTL6	angiopoietin-like 6	6	292	170	14000	0.15616	0.35516	1.69218	2.6789
GO:0001525	angiogenesis	IDA	IL18	IL18	interleukin 18 (interferon-gamma-inducing factor)	6	292	170	14000	0.15616	0.35516	1.69218	2.6789
GO:0001525	angiogenesis	IEA	PLAU	PLAU	plasminogen activator, urokinase	6	292	170	14000	0.15616	0.35516	1.69218	2.6789
GO:0001525	angiogenesis	IEA	SYK	SYK	spleen tyrosine kinase	6	292	170	14000	0.15616	0.35516	1.69218	2.6789
GO:0001525	angiogenesis	IEA	SYK	SYK	spleen tyrosine kinase	6	292	170	14000	0.15616	0.35516	1.69218	2.6789
GO:0045727	positive regulation of translation	IDA	CIRBP	CIRBP	cold inducible RNA binding protein	2	292	34	14000	0.168256	0.361129	2.82031	2.57127
GO:0007193	inhibition of adenylate cyclase activity by G-protein signaling pathway	IEA	GNAZ	GNAZ	guanine nucleotide binding protein (G protein), alpha z polypeptide	2	292	34	14000	0.168256	0.361129	2.82031	2.57127
GO:0007193	inhibition of adenylate cyclase activity by G-protein signaling pathway	TAS	OPRL1	OPRL1	opiate receptor-like 1	2	292	34	14000	0.168256	0.361129	2.82031	2.57127
GO:0045727	positive regulation of translation	IEA	UCN	UCN	urocortin	2	292	34	14000	0.168256	0.361129	2.82031	2.57127
GO:0007565	female pregnancy	IDA	HPGD	HPGD	hydroxyprostaglandin dehydrogenase 15-(NAD)	3	292	66	14000	0.168871	0.361129	2.17933	2.56601
GO:0009636	response to toxin	IEA	GUCY2C	GUCY2C	guanylate cyclase 2C (heat stable enterotoxin receptor)	3	292	66	14000	0.168871	0.361129	2.17933	2.56601
GO:0007565	female pregnancy	NAS	BCL2	BCL2	B-cell CLL/lymphoma 2	3	292	66	14000	0.168871	0.361129	2.17933	2.56601
GO:0009636	response to toxin	IDA	BCL2	BCL2	B-cell CLL/lymphoma 2	3	292	66	14000	0.168871	0.361129	2.17933	2.56601
GO:0009636	response to toxin	IDA	BAX	BAX	BCL2-associated X protein	3	292	66	14000	0.168871	0.361129	2.17933	2.56601
GO:0034130	toll-like receptor 1 signaling pathway	TAS	MEF2A	MEF2A	myocyte enhancer factor 2A	3	292	66	14000	0.168871	0.361129	2.17933	2.56601
GO:0034134	toll-like receptor 2 signaling pathway	TAS	MEF2A	MEF2A	myocyte enhancer factor 2A	3	292	66	14000	0.168871	0.361129	2.17933	2.56601
GO:0034130	toll-like receptor 1 signaling pathway	TAS	IRAK2	IRAK2	interleukin-1 receptor-associated kinase 2	3	292	66	14000	0.168871	0.361129	2.17933	2.56601
GO:0034134	toll-like receptor 2 signaling pathway	TAS	IRAK2	IRAK2	interleukin-1 receptor-associated kinase 2	3	292	66	14000	0.168871	0.361129	2.17933	2.56601
GO:0034130	toll-like receptor 1 signaling pathway	TAS	TLR6	TLR6	toll-like receptor 6	3	292	66	14000	0.168871	0.361129	2.17933	2.56601
GO:0034134	toll-like receptor 2 signaling pathway	TAS	TLR6	TLR6	toll-like receptor 6	3	292	66	14000	0.168871	0.361129	2.17933	2.56601
GO:0007565	female pregnancy	IEA	UCN	UCN	urocortin	3	292	66	14000	0.168871	0.361129	2.17933	2.56601
GO:0045741	positive regulation of epidermal growth factor-activated receptor activity	IDA	FBXW7	FBXW7	F-box and WD repeat domain containing 7	1	292	8	14000	0.170026	0.361129	5.99315	2.55618
GO:0042403	thyroid hormone metabolic process	IEA	KCNJ6	KCNJ6	potassium inwardly-rectifying channel, subfamily J, member 6	1	292	8	14000	0.170026	0.361129	5.99315	2.55618
GO:0045744	negative regulation of G-protein coupled receptor protein signaling pathway	IDA	PLEK	PLEK	pleckstrin	1	292	8	14000	0.170026	0.361129	5.99315	2.55618
GO:0051146	striated muscle cell differentiation	IEA	NRAS	NRAS	neuroblastoma RAS viral (v-ras) oncogene homolog	1	292	8	14000	0.170026	0.361129	5.99315	2.55618
GO:0070306	lens fiber cell differentiation	IEA	SKIL	SKIL	SKI-like oncogene	1	292	8	14000	0.170026	0.361129	5.99315	2.55618
GO:0009266	response to temperature stimulus	IDA	TRPV2	TRPV2	transient receptor potential cation channel, subfamily V, member 2	1	292	8	14000	0.170026	0.361129	5.99315	2.55618
GO:0010224	response to UV-B	IEA	BCL2	BCL2	B-cell CLL/lymphoma 2	1	292	8	14000	0.170026	0.361129	5.99315	2.55618
GO:0031103	axon regeneration	IEA	BCL2	BCL2	B-cell CLL/lymphoma 2	1	292	8	14000	0.170026	0.361129	5.99315	2.55618
GO:0032835	glomerulus development	IEA	BCL2	BCL2	B-cell CLL/lymphoma 2	1	292	8	14000	0.170026	0.361129	5.99315	2.55618
GO:0033591	response to L-ascorbic acid	IEA	BCL2	BCL2	B-cell CLL/lymphoma 2	1	292	8	14000	0.170026	0.361129	5.99315	2.55618
GO:0008053	mitochondrial fusion	IDA	BAX	BAX	BCL2-associated X protein	1	292	8	14000	0.170026	0.361129	5.99315	2.55618
GO:0008634	negative regulation of survival gene product expression	IDA	BAX	BAX	BCL2-associated X protein	1	292	8	14000	0.170026	0.361129	5.99315	2.55618
GO:0007167	enzyme linked receptor protein signaling pathway	IEA	SYK	SYK	spleen tyrosine kinase	1	292	8	14000	0.170026	0.361129	5.99315	2.55618
GO:0033630	positive regulation of cell adhesion mediated by integrin	ISS	SYK	SYK	spleen tyrosine kinase	1	292	8	14000	0.170026	0.361129	5.99315	2.55618
GO:0046638	positive regulation of alpha-beta T cell differentiation	IEA	SYK	SYK	spleen tyrosine kinase	1	292	8	14000	0.170026	0.361129	5.99315	2.55618
GO:0042119	neutrophil activation	TAS	PREX1	PREX1	phosphatidylinositol-3,4,5-trisphosphate-dependent Rac exchange factor 1	1	292	8	14000	0.170026	0.361129	5.99315	2.55618
GO:0032229	negative regulation of synaptic transmission, GABAergic	IEA	CNR2	CNR2	cannabinoid receptor 2 (macrophage)	1	292	8	14000	0.170026	0.361129	5.99315	2.55618
GO:0032836	glomerular basement membrane development	ISS	COL4A3	COL4A3	collagen, type IV, alpha 3 (Goodpasture antigen)	1	292	8	14000	0.170026	0.361129	5.99315	2.55618
GO:0007167	enzyme linked receptor protein signaling pathway	IEA	SYK	SYK	spleen tyrosine kinase	1	292	8	14000	0.170026	0.361129	5.99315	2.55618
GO:0033630	positive regulation of cell adhesion mediated by integrin	ISS	SYK	SYK	spleen tyrosine kinase	1	292	8	14000	0.170026	0.361129	5.99315	2.55618
GO:0046638	positive regulation of alpha-beta T cell differentiation	IEA	SYK	SYK	spleen tyrosine kinase	1	292	8	14000	0.170026	0.361129	5.99315	2.55618
GO:0034383	low-density lipoprotein particle clearance	ISS	EHD1	EHD1	EH-domain containing 1	1	292	8	14000	0.170026	0.361129	5.99315	2.55618
GO:0010667	negative regulation of cardiac muscle cell apoptosis	IEA	MYOCD	MYOCD	myocardin	1	292	8	14000	0.170026	0.361129	5.99315	2.55618
GO:0043088	regulation of Cdc42 GTPase activity	ISS	FGD2	FGD2	FYVE, RhoGEF and PH domain containing 2	1	292	8	14000	0.170026	0.361129	5.99315	2.55618
GO:0045779	negative regulation of bone resorption	IEA	INPP5D	INPP5D	inositol polyphosphate-5-phosphatase, 145kDa	1	292	8	14000	0.170026	0.361129	5.99315	2.55618
GO:0032464	positive regulation of protein homooligomerization	ISS	BMF	BMF	Bcl2 modifying factor	1	292	8	14000	0.170026	0.361129	5.99315	2.55618
GO:0032464	positive regulation of protein homooligomerization	ISS	BMF	BMF	Bcl2 modifying factor	1	292	8	14000	0.170026	0.361129	5.99315	2.55618
GO:0043088	regulation of Cdc42 GTPase activity	ISS	FGD2	FGD2	FYVE, RhoGEF and PH domain containing 2	1	292	8	14000	0.170026	0.361129	5.99315	2.55618
GO:0032863	activation of Rac GTPase activity	ISS	RASGRF1	RASGRF1	Ras protein-specific guanine nucleotide-releasing factor 1	1	292	8	14000	0.170026	0.361129	5.99315	2.55618
GO:0006688	glycosphingolipid biosynthetic process	TAS	ST3GAL5	ST3GAL5	ST3 beta-galactoside alpha-2,3-sialyltransferase 5	1	292	8	14000	0.170026	0.361129	5.99315	2.55618
GO:0006853	carnitine shuttle	TAS	CPT1B	CPT1B	carnitine palmitoyltransferase 1B (muscle)	1	292	8	14000	0.170026	0.361129	5.99315	2.55618
GO:0008643	carbohydrate transport	IEA	SLC2A6	SLC2A6	solute carrier family 2 (facilitated glucose transporter), member 6	2	292	35	14000	0.175579	0.371389	2.73973	2.50981
GO:0019233	sensory perception of pain	IEA	CNR2	CNR2	cannabinoid receptor 2 (macrophage)	2	292	35	14000	0.175579	0.371389	2.73973	2.50981
GO:0019233	sensory perception of pain	IEA	CNR1	CNR1	cannabinoid receptor 1 (brain)	2	292	35	14000	0.175579	0.371389	2.73973	2.50981
GO:0008643	carbohydrate transport	IEA	SLC35B4	SLC35B4	solute carrier family 35, member B4	2	292	35	14000	0.175579	0.371389	2.73973	2.50981
GO:0007249	I-kappaB kinase/NF-kappaB cascade	IEA	BTK	BTK	Bruton agammaglobulinemia tyrosine kinase	2	292	36	14000	0.18295	0.371888	2.66362	2.45048
GO:0001756	somitogenesis	IEA	MYF5	MYF5	myogenic factor 5	2	292	36	14000	0.18295	0.371888	2.66362	2.45048
GO:0006754	ATP biosynthetic process	IEA	ATP2A1	ATP2A1	ATPase, Ca++ transporting, cardiac muscle, fast twitch 1	2	292	36	14000	0.18295	0.371888	2.66362	2.45048
GO:0001756	somitogenesis	IEA	MYF6	MYF6	myogenic factor 6 (herculin)	2	292	36	14000	0.18295	0.371888	2.66362	2.45048
GO:0007249	I-kappaB kinase/NF-kappaB cascade	TAS	IRAK2	IRAK2	interleukin-1 receptor-associated kinase 2	2	292	36	14000	0.18295	0.371888	2.66362	2.45048
GO:0006754	ATP biosynthetic process	IEA	ATP2A3	ATP2A3	ATPase, Ca++ transporting, ubiquitous	2	292	36	14000	0.18295	0.371888	2.66362	2.45048
GO:0002224	toll-like receptor signaling pathway	TAS	MEF2A	MEF2A	myocyte enhancer factor 2A	3	292	69	14000	0.184116	0.371888	2.08457	2.44131
GO:0002224	toll-like receptor signaling pathway	TAS	IRAK2	IRAK2	interleukin-1 receptor-associated kinase 2	3	292	69	14000	0.184116	0.371888	2.08457	2.44131
GO:0002224	toll-like receptor signaling pathway	TAS	TLR6	TLR6	toll-like receptor 6	3	292	69	14000	0.184116	0.371888	2.08457	2.44131
GO:0001916	positive regulation of T cell mediated cytotoxicity	ISS	IL12RB1	IL12RB1	interleukin 12 receptor, beta 1	1	292	9	14000	0.187029	0.371888	5.32725	2.41867
GO:0002827	positive regulation of T-helper 1 type immune response	IDA	IL12RB1	IL12RB1	interleukin 12 receptor, beta 1	1	292	9	14000	0.187029	0.371888	5.32725	2.41867
GO:0006600	creatine metabolic process	TAS	CKM	CKM	creatine kinase, muscle	1	292	9	14000	0.187029	0.371888	5.32725	2.41867
GO:0030728	ovulation	ISS	HPGD	HPGD	hydroxyprostaglandin dehydrogenase 15-(NAD)	1	292	9	14000	0.187029	0.371888	5.32725	2.41867
GO:0050877	neurological system process	IEA	GM2A	GM2A	GM2 ganglioside activator	1	292	9	14000	0.187029	0.371888	5.32725	2.41867
GO:0051770	positive regulation of nitric-oxide synthase biosynthetic process	ISS	TLR9	TLR9	toll-like receptor 9	1	292	9	14000	0.187029	0.371888	5.32725	2.41867
GO:0033628	regulation of cell adhesion mediated by integrin	IDA	PLAU	PLAU	plasminogen activator, urokinase	1	292	9	14000	0.187029	0.371888	5.32725	2.41867
GO:0009605	response to external stimulus	IEA	BCL2	BCL2	B-cell CLL/lymphoma 2	1	292	9	14000	0.187029	0.371888	5.32725	2.41867
GO:0031000	response to caffeine	IEA	BCL2	BCL2	B-cell CLL/lymphoma 2	1	292	9	14000	0.187029	0.371888	5.32725	2.41867
GO:0046902	regulation of mitochondrial membrane permeability	ISS	BCL2	BCL2	B-cell CLL/lymphoma 2	1	292	9	14000	0.187029	0.371888	5.32725	2.41867
GO:0051593	response to folic acid	IEA	BCL2	BCL2	B-cell CLL/lymphoma 2	1	292	9	14000	0.187029	0.371888	5.32725	2.41867
GO:0001775	cell activation	IDA	CD24	CD24	CD24 molecule	1	292	9	14000	0.187029	0.371888	5.32725	2.41867
GO:0030856	regulation of epithelial cell differentiation	NAS	CD24	CD24	CD24 molecule	1	292	9	14000	0.187029	0.371888	5.32725	2.41867
GO:0045730	respiratory burst	IDA	CD24	CD24	CD24 molecule	1	292	9	14000	0.187029	0.371888	5.32725	2.41867
GO:0043306	positive regulation of mast cell degranulation	IEA	SYK	SYK	spleen tyrosine kinase	1	292	9	14000	0.187029	0.371888	5.32725	2.41867
GO:0070498	interleukin-1-mediated signaling pathway	IMP	IRAK2	IRAK2	interleukin-1 receptor-associated kinase 2	1	292	9	14000	0.187029	0.371888	5.32725	2.41867
GO:0060992	response to fungicide	IEA	GRIA3	GRIA3	glutamate receptor, ionotrophic, AMPA 3	1	292	9	14000	0.187029	0.371888	5.32725	2.41867
GO:0043129	surfactant homeostasis	IDA	NAPSA	NAPSA	napsin A aspartic peptidase	1	292	9	14000	0.187029	0.371888	5.32725	2.41867
GO:0032026	response to magnesium ion	IEA	PLCG2	PLCG2	phospholipase C, gamma 2 (phosphatidylinositol-specific)	1	292	9	14000	0.187029	0.371888	5.32725	2.41867
GO:0043069	negative regulation of programmed cell death	IEA	PLCG2	PLCG2	phospholipase C, gamma 2 (phosphatidylinositol-specific)	1	292	9	14000	0.187029	0.371888	5.32725	2.41867
GO:0043129	surfactant homeostasis	IDA	NAPSA	NAPSA	napsin A aspartic peptidase	1	292	9	14000	0.187029	0.371888	5.32725	2.41867
GO:0043306	positive regulation of mast cell degranulation	IEA	SYK	SYK	spleen tyrosine kinase	1	292	9	14000	0.187029	0.371888	5.32725	2.41867
GO:0008340	determination of adult lifespan	IEA	INPP5D	INPP5D	inositol polyphosphate-5-phosphatase, 145kDa	1	292	9	14000	0.187029	0.371888	5.32725	2.41867
GO:0050709	negative regulation of protein secretion	ISS	RHBDF2	RHBDF2	rhomboid 5 homolog 2 (Drosophila)	1	292	9	14000	0.187029	0.371888	5.32725	2.41867
GO:0006906	vesicle fusion	IEA	STX7	STX7	syntaxin 7	1	292	9	14000	0.187029	0.371888	5.32725	2.41867
GO:0042098	T cell proliferation	IEA	ZBTB32	ZBTB32	zinc finger and BTB domain containing 32	1	292	9	14000	0.187029	0.371888	5.32725	2.41867
GO:0006265	DNA topological change	IBA	TOP1MT	TOP1MT	topoisomerase (DNA) I, mitochondrial	1	292	9	14000	0.187029	0.371888	5.32725	2.41867
GO:0016601	Rac protein signal transduction	ISS	DBNL	DBNL	drebrin-like	1	292	9	14000	0.187029	0.371888	5.32725	2.41867
GO:0006884	cell volume homeostasis	NAS	CLCN6	CLCN6	chloride channel 6	1	292	9	14000	0.187029	0.371888	5.32725	2.41867
GO:0007188	G-protein signaling, coupled to cAMP nucleotide second messenger	IBA	GNAZ	GNAZ	guanine nucleotide binding protein (G protein), alpha z polypeptide	2	292	37	14000	0.190364	0.377788	2.59163	2.39317
GO:0007188	G-protein signaling, coupled to cAMP nucleotide second messenger	IDA	CNR1	CNR1	cannabinoid receptor 1 (brain)	2	292	37	14000	0.190364	0.377788	2.59163	2.39317
GO:0007411	axon guidance	TAS	VAV2	VAV2	vav 2 guanine nucleotide exchange factor	9	292	301	14000	0.191557	0.379422	1.43358	2.38416
GO:0007411	axon guidance	TAS	CACNB1	CACNB1	calcium channel, voltage-dependent, beta 1 subunit	9	292	301	14000	0.191557	0.379422	1.43358	2.38416
GO:0007411	axon guidance	TAS	CD72	CD72	CD72 molecule	9	292	301	14000	0.191557	0.379422	1.43358	2.38416
GO:0007411	axon guidance	TAS	NRAS	NRAS	neuroblastoma RAS viral (v-ras) oncogene homolog	9	292	301	14000	0.191557	0.379422	1.43358	2.38416
GO:0007411	axon guidance	IEA	VAX1	VAX1	ventral anterior homeobox 1	9	292	301	14000	0.191557	0.379422	1.43358	2.38416
GO:0007411	axon guidance	TAS	CD24	CD24	CD24 molecule	9	292	301	14000	0.191557	0.379422	1.43358	2.38416
GO:0007411	axon guidance	TAS	COL4A3	COL4A3	collagen, type IV, alpha 3 (Goodpasture antigen)	9	292	301	14000	0.191557	0.379422	1.43358	2.38416
GO:0007411	axon guidance	TAS	SEMA7A	SEMA7A	semaphorin 7A, GPI membrane anchor (John Milton Hagen blood group)	9	292	301	14000	0.191557	0.379422	1.43358	2.38416
GO:0007411	axon guidance	TAS	TRIO	TRIO	triple functional domain (PTPRF interacting)	9	292	301	14000	0.191557	0.379422	1.43358	2.38416
GO:0042542	response to hydrogen peroxide	IEA	MB	MB	myoglobin	2	292	38	14000	0.197817	0.387035	2.52343	2.33776
GO:0043525	positive regulation of neuron apoptosis	IEA	IL18	IL18	interleukin 18 (interferon-gamma-inducing factor)	2	292	38	14000	0.197817	0.387035	2.52343	2.33776
GO:0050729	positive regulation of inflammatory response	IC	IL18	IL18	interleukin 18 (interferon-gamma-inducing factor)	2	292	38	14000	0.197817	0.387035	2.52343	2.33776
GO:0050729	positive regulation of inflammatory response	IC	TLR9	TLR9	toll-like receptor 9	2	292	38	14000	0.197817	0.387035	2.52343	2.33776
GO:0042542	response to hydrogen peroxide	IEA	BCL2	BCL2	B-cell CLL/lymphoma 2	2	292	38	14000	0.197817	0.387035	2.52343	2.33776
GO:0043525	positive regulation of neuron apoptosis	IDA	BAX	BAX	BCL2-associated X protein	2	292	38	14000	0.197817	0.387035	2.52343	2.33776
GO:0043966	histone H3 acetylation	IDA	PHF16	PHF16	PHD finger protein 16	2	292	38	14000	0.197817	0.387035	2.52343	2.33776
GO:0043966	histone H3 acetylation	IDA	PHF15	PHF15	PHD finger protein 15	2	292	38	14000	0.197817	0.387035	2.52343	2.33776
GO:0007507	heart development	IEA	MYL2	MYL2	myosin, light chain 2, regulatory, cardiac, slow	5	292	146	14000	0.200224	0.387035	1.64196	2.32031
GO:0007507	heart development	IEA	MB	MB	myoglobin	5	292	146	14000	0.200224	0.387035	1.64196	2.32031
GO:0007507	heart development	IEA	FOXP1	FOXP1	forkhead box P1	5	292	146	14000	0.200224	0.387035	1.64196	2.32031
GO:0007507	heart development	IEP	MEF2A	MEF2A	myocyte enhancer factor 2A	5	292	146	14000	0.200224	0.387035	1.64196	2.32031
GO:0007507	heart development	ISS	HDAC9	HDAC9	histone deacetylase 9	5	292	146	14000	0.200224	0.387035	1.64196	2.32031
GO:0000085	G2 phase of mitotic cell cycle	NAS	GTSE1	GTSE1	G-2 and S-phase expressed 1	1	292	10	14000	0.203683	0.387035	4.79452	2.2956
GO:0045746	negative regulation of Notch signaling pathway	ISS	FBXW7	FBXW7	F-box and WD repeat domain containing 7	1	292	10	14000	0.203683	0.387035	4.79452	2.2956
GO:0009650	UV protection	TAS	MC1R	MC1R	melanocortin 1 receptor (alpha melanocyte stimulating hormone receptor)	1	292	10	14000	0.203683	0.387035	4.79452	2.2956
GO:0046622	positive regulation of organ growth	IEA	IL7	IL7	interleukin 7	1	292	10	14000	0.203683	0.387035	4.79452	2.2956
GO:0002244	hemopoietic progenitor cell differentiation	IEP	PLEK	PLEK	pleckstrin	1	292	10	14000	0.203683	0.387035	4.79452	2.2956
GO:0070527	platelet aggregation	ISS	PLEK	PLEK	pleckstrin	1	292	10	14000	0.203683	0.387035	4.79452	2.2956
GO:0060539	diaphragm development	ISS	BASP1	BASP1	brain abundant, membrane attached signal protein 1	1	292	10	14000	0.203683	0.387035	4.79452	2.2956
GO:0048535	lymph node development	IEA	CXCR5	CXCR5	chemokine (C-X-C motif) receptor 5	1	292	10	14000	0.203683	0.387035	4.79452	2.2956
GO:0071375	cellular response to peptide hormone stimulus	IEA	IL18	IL18	interleukin 18 (interferon-gamma-inducing factor)	1	292	10	14000	0.203683	0.387035	4.79452	2.2956
GO:0055008	cardiac muscle tissue morphogenesis	IMP	TTN	TTN	titin	1	292	10	14000	0.203683	0.387035	4.79452	2.2956
GO:0007252	I-kappaB phosphorylation	IDA	TLR9	TLR9	toll-like receptor 9	1	292	10	14000	0.203683	0.387035	4.79452	2.2956
GO:0050804	regulation of synaptic transmission	ISS	PXK	PXK	PX domain containing serine/threonine kinase	1	292	10	14000	0.203683	0.387035	4.79452	2.2956
GO:0035265	organ growth	IEA	BCL2	BCL2	B-cell CLL/lymphoma 2	1	292	10	14000	0.203683	0.387035	4.79452	2.2956
GO:0048599	oocyte development	IEA	BCL2	BCL2	B-cell CLL/lymphoma 2	1	292	10	14000	0.203683	0.387035	4.79452	2.2956
GO:0045780	positive regulation of bone resorption	ISS	SYK	SYK	spleen tyrosine kinase	1	292	10	14000	0.203683	0.387035	4.79452	2.2956
GO:0055008	cardiac muscle tissue morphogenesis	IMP	TTN	TTN	titin	1	292	10	14000	0.203683	0.387035	4.79452	2.2956
GO:0045780	positive regulation of bone resorption	ISS	SYK	SYK	spleen tyrosine kinase	1	292	10	14000	0.203683	0.387035	4.79452	2.2956
GO:0060065	uterus development	IEA	MYOCD	MYOCD	myocardin	1	292	10	14000	0.203683	0.387035	4.79452	2.2956
GO:0007140	male meiosis	IEA	MLH3	MLH3	mutL homolog 3 (E. coli)	1	292	10	14000	0.203683	0.387035	4.79452	2.2956
GO:0043524	negative regulation of neuron apoptosis	IEA	NRAS	NRAS	neuroblastoma RAS viral (v-ras) oncogene homolog	3	292	73	14000	0.204965	0.387963	1.97035	2.28655
GO:0043524	negative regulation of neuron apoptosis	IDA	BCL2	BCL2	B-cell CLL/lymphoma 2	3	292	73	14000	0.204965	0.387963	1.97035	2.28655
GO:0034142	toll-like receptor 4 signaling pathway	TAS	MEF2A	MEF2A	myocyte enhancer factor 2A	3	292	73	14000	0.204965	0.387963	1.97035	2.28655
GO:0043524	negative regulation of neuron apoptosis	IEA	BARHL1	BARHL1	BarH-like homeobox 1	3	292	73	14000	0.204965	0.387963	1.97035	2.28655
GO:0034142	toll-like receptor 4 signaling pathway	TAS	IRAK2	IRAK2	interleukin-1 receptor-associated kinase 2	3	292	73	14000	0.204965	0.387963	1.97035	2.28655
GO:0034142	toll-like receptor 4 signaling pathway	TAS	TLR6	TLR6	toll-like receptor 6	3	292	73	14000	0.204965	0.387963	1.97035	2.28655
GO:0006892	post-Golgi vesicle-mediated transport	TAS	AP1S3	AP1S3	adaptor-related protein complex 1, sigma 3 subunit	2	292	39	14000	0.205303	0.387963	2.45873	2.28417
GO:0006892	post-Golgi vesicle-mediated transport	TAS	STX7	STX7	syntaxin 7	2	292	39	14000	0.205303	0.387963	2.45873	2.28417
GO:0006892	post-Golgi vesicle-mediated transport	TAS	AP1S3	AP1S3	adaptor-related protein complex 1, sigma 3 subunit	2	292	39	14000	0.205303	0.387963	2.45873	2.28417
GO:0008063	Toll signaling pathway	TAS	MEF2A	MEF2A	myocyte enhancer factor 2A	3	292	74	14000	0.210258	0.396597	1.94372	2.24977
GO:0008063	Toll signaling pathway	TAS	IRAK2	IRAK2	interleukin-1 receptor-associated kinase 2	3	292	74	14000	0.210258	0.396597	1.94372	2.24977
GO:0008063	Toll signaling pathway	TAS	TLR6	TLR6	toll-like receptor 6	3	292	74	14000	0.210258	0.396597	1.94372	2.24977
GO:0000184	nuclear-transcribed mRNA catabolic process, nonsense-mediated decay	TAS	RPL30	RPL30	ribosomal protein L30	4	292	111	14000	0.21159	0.398378	1.72776	2.24066
GO:0000184	nuclear-transcribed mRNA catabolic process, nonsense-mediated decay	TAS	RPS19	RPS19	ribosomal protein S19	4	292	111	14000	0.21159	0.398378	1.72776	2.24066
GO:0000184	nuclear-transcribed mRNA catabolic process, nonsense-mediated decay	TAS	RPS4Y1	RPS4Y1	ribosomal protein S4, Y-linked 1	4	292	111	14000	0.21159	0.398378	1.72776	2.24066
GO:0000184	nuclear-transcribed mRNA catabolic process, nonsense-mediated decay	IMP	PARN	PARN	poly(A)-specific ribonuclease	4	292	111	14000	0.21159	0.398378	1.72776	2.24066
GO:0019722	calcium-mediated signaling	TAS	BTK	BTK	Bruton agammaglobulinemia tyrosine kinase	2	292	40	14000	0.212819	0.399524	2.39726	2.2323
GO:0019722	calcium-mediated signaling	NAS	PLCG2	PLCG2	phospholipase C, gamma 2 (phosphatidylinositol-specific)	2	292	40	14000	0.212819	0.399524	2.39726	2.2323
GO:0019083	viral transcription	TAS	RPL30	RPL30	ribosomal protein L30	3	292	75	14000	0.215581	0.399524	1.91781	2.2137
GO:0019083	viral transcription	TAS	RPS19	RPS19	ribosomal protein S19	3	292	75	14000	0.215581	0.399524	1.91781	2.2137
GO:0019083	viral transcription	TAS	RPS4Y1	RPS4Y1	ribosomal protein S4, Y-linked 1	3	292	75	14000	0.215581	0.399524	1.91781	2.2137
GO:0002230	positive regulation of defense response to virus by host	IDA	IL12RB1	IL12RB1	interleukin 12 receptor, beta 1	1	292	11	14000	0.219995	0.399524	4.35866	2.18446
GO:0042274	ribosomal small subunit biogenesis	IMP	RPS19	RPS19	ribosomal protein S19	1	292	11	14000	0.219995	0.399524	4.35866	2.18446
GO:0006693	prostaglandin metabolic process	IDA	HPGD	HPGD	hydroxyprostaglandin dehydrogenase 15-(NAD)	1	292	11	14000	0.219995	0.399524	4.35866	2.18446
GO:0007029	endoplasmic reticulum organization	IEA	CASQ1	CASQ1	calsequestrin 1 (fast-twitch, skeletal muscle)	1	292	11	14000	0.219995	0.399524	4.35866	2.18446
GO:0046488	phosphatidylinositol metabolic process	IDA	PLEK	PLEK	pleckstrin	1	292	11	14000	0.219995	0.399524	4.35866	2.18446
GO:0010524	positive regulation of calcium ion transport into cytosol	NAS	P2RX5	P2RX5	purinergic receptor P2X, ligand-gated ion channel, 5	1	292	11	14000	0.219995	0.399524	4.35866	2.18446
GO:0048738	cardiac muscle tissue development	IEA	CSRP3	CSRP3	cysteine and glycine-rich protein 3 (cardiac LIM protein)	1	292	11	14000	0.219995	0.399524	4.35866	2.18446
GO:0030431	sleep	ISS	IL18	IL18	interleukin 18 (interferon-gamma-inducing factor)	1	292	11	14000	0.219995	0.399524	4.35866	2.18446
GO:0032740	positive regulation of interleukin-17 production	IDA	IL18	IL18	interleukin 18 (interferon-gamma-inducing factor)	1	292	11	14000	0.219995	0.399524	4.35866	2.18446
GO:0007168	receptor guanylyl cyclase signaling pathway	TAS	GUCY2C	GUCY2C	guanylate cyclase 2C (heat stable enterotoxin receptor)	1	292	11	14000	0.219995	0.399524	4.35866	2.18446
GO:0010469	regulation of receptor activity	IDA	PLAU	PLAU	plasminogen activator, urokinase	1	292	11	14000	0.219995	0.399524	4.35866	2.18446
GO:0043583	ear development	IEA	BCL2	BCL2	B-cell CLL/lymphoma 2	1	292	11	14000	0.219995	0.399524	4.35866	2.18446
GO:0008635	activation of cysteine-type endopeptidase activity involved in apoptotic process by cytochrome c	IDA	BAX	BAX	BCL2-associated X protein	1	292	11	14000	0.219995	0.399524	4.35866	2.18446
GO:0070372	regulation of ERK1 and ERK2 cascade	ISS	SYK	SYK	spleen tyrosine kinase	1	292	11	14000	0.219995	0.399524	4.35866	2.18446
GO:0010226	response to lithium ion	IEA	GRIA3	GRIA3	glutamate receptor, ionotrophic, AMPA 3	1	292	11	14000	0.219995	0.399524	4.35866	2.18446
GO:0070372	regulation of ERK1 and ERK2 cascade	ISS	SYK	SYK	spleen tyrosine kinase	1	292	11	14000	0.219995	0.399524	4.35866	2.18446
GO:0016064	immunoglobulin mediated immune response	IEA	INPP5D	INPP5D	inositol polyphosphate-5-phosphatase, 145kDa	1	292	11	14000	0.219995	0.399524	4.35866	2.18446
GO:0007130	synaptonemal complex assembly	IEA	MLH3	MLH3	mutL homolog 3 (E. coli)	1	292	11	14000	0.219995	0.399524	4.35866	2.18446
GO:0045786	negative regulation of cell cycle	IDA	HPGD	HPGD	hydroxyprostaglandin dehydrogenase 15-(NAD)	2	292	41	14000	0.22036	0.399524	2.33879	2.18207
GO:0050728	negative regulation of inflammatory response	IEA	IL2RA	IL2RA	interleukin 2 receptor, alpha	2	292	41	14000	0.22036	0.399524	2.33879	2.18207
GO:0050728	negative regulation of inflammatory response	IEA	IL2RA	IL2RA	interleukin 2 receptor, alpha	2	292	41	14000	0.22036	0.399524	2.33879	2.18207
GO:0050728	negative regulation of inflammatory response	IEA	CNR2	CNR2	cannabinoid receptor 2 (macrophage)	2	292	41	14000	0.22036	0.399524	2.33879	2.18207
GO:0045786	negative regulation of cell cycle	NAS	SIPA1	SIPA1	signal-induced proliferation-associated 1	2	292	41	14000	0.22036	0.399524	2.33879	2.18207
GO:0019882	antigen processing and presentation	IEA	HLA-C	HLA-C	major histocompatibility complex, class I, C	2	292	43	14000	0.235499	0.416801	2.23001	2.08621
GO:0019882	antigen processing and presentation	IEA	CD1C	CD1C	CD1c molecule	2	292	43	14000	0.235499	0.416801	2.23001	2.08621
GO:0019882	antigen processing and presentation	IEA	CD1C	CD1C	CD1c molecule	2	292	43	14000	0.235499	0.416801	2.23001	2.08621
GO:0007062	sister chromatid cohesion	IMP	FBXW7	FBXW7	F-box and WD repeat domain containing 7	1	292	12	14000	0.235971	0.416801	3.99543	2.08332
GO:0051272	positive regulation of cellular component movement	TAS	RPS19	RPS19	ribosomal protein S19	1	292	12	14000	0.235971	0.416801	3.99543	2.08332
GO:0050427	3'-phosphoadenosine 5'-phosphosulfate metabolic process	TAS	SULT1A1	SULT1A1	sulfotransferase family, cytosolic, 1A, phenol-preferring, member 1	1	292	12	14000	0.235971	0.416801	3.99543	2.08332
GO:0046513	ceramide biosynthetic process	IEA	DEGS2	DEGS2	delta(4)-desaturase, sphingolipid 2	1	292	12	14000	0.235971	0.416801	3.99543	2.08332
GO:0014911	positive regulation of smooth muscle cell migration	IEA	BCL2	BCL2	B-cell CLL/lymphoma 2	1	292	12	14000	0.235971	0.416801	3.99543	2.08332
GO:0051924	regulation of calcium ion transport	IDA	BCL2	BCL2	B-cell CLL/lymphoma 2	1	292	12	14000	0.235971	0.416801	3.99543	2.08332
GO:2001244	positive regulation of intrinsic apoptotic signaling pathway	IMP	BAX	BAX	BCL2-associated X protein	1	292	12	14000	0.235971	0.416801	3.99543	2.08332
GO:0043408	regulation of MAPK cascade	IDA	CD24	CD24	CD24 molecule	1	292	12	14000	0.235971	0.416801	3.99543	2.08332
GO:0048255	mRNA stabilization	IDA	CIRBP	CIRBP	cold inducible RNA binding protein	1	292	12	14000	0.235971	0.416801	3.99543	2.08332
GO:0033198	response to ATP	IEA	PLCG2	PLCG2	phospholipase C, gamma 2 (phosphatidylinositol-specific)	1	292	12	14000	0.235971	0.416801	3.99543	2.08332
GO:0045987	positive regulation of smooth muscle contraction	IDA	MYOCD	MYOCD	myocardin	1	292	12	14000	0.235971	0.416801	3.99543	2.08332
GO:0090200	positive regulation of release of cytochrome c from mitochondria	ISS	BMF	BMF	Bcl2 modifying factor	1	292	12	14000	0.235971	0.416801	3.99543	2.08332
GO:0090200	positive regulation of release of cytochrome c from mitochondria	ISS	BMF	BMF	Bcl2 modifying factor	1	292	12	14000	0.235971	0.416801	3.99543	2.08332
GO:0006826	iron ion transport	NAS	TFR2	TFR2	transferrin receptor 2	1	292	12	14000	0.235971	0.416801	3.99543	2.08332
GO:0006809	nitric oxide biosynthetic process	IDA	SPR	SPR	sepiapterin reductase (7,8-dihydrobiopterin:NADP+ oxidoreductase)	1	292	12	14000	0.235971	0.416801	3.99543	2.08332
GO:0006415	translational termination	TAS	RPL30	RPL30	ribosomal protein L30	3	292	79	14000	0.237131	0.418132	1.8207	2.07624
GO:0006415	translational termination	TAS	RPS19	RPS19	ribosomal protein S19	3	292	79	14000	0.237131	0.418132	1.8207	2.07624
GO:0006415	translational termination	TAS	RPS4Y1	RPS4Y1	ribosomal protein S4, Y-linked 1	3	292	79	14000	0.237131	0.418132	1.8207	2.07624
GO:0006200	ATP catabolic process	ISS	ATP2A1	ATP2A1	ATPase, Ca++ transporting, cardiac muscle, fast twitch 1	3	292	80	14000	0.242576	0.42627	1.79795	2.04349
GO:0002576	platelet degranulation	TAS	ACTN2	ACTN2	actinin, alpha 2	3	292	80	14000	0.242576	0.42627	1.79795	2.04349
GO:0002576	platelet degranulation	IEP	PLEK	PLEK	pleckstrin	3	292	80	14000	0.242576	0.42627	1.79795	2.04349
GO:0002576	platelet degranulation	TAS	TTN	TTN	titin	3	292	80	14000	0.242576	0.42627	1.79795	2.04349
GO:0002576	platelet degranulation	TAS	TTN	TTN	titin	3	292	80	14000	0.242576	0.42627	1.79795	2.04349
GO:0006200	ATP catabolic process	IEA	ENTPD1	ENTPD1	ectonucleoside triphosphate diphosphohydrolase 1	3	292	80	14000	0.242576	0.42627	1.79795	2.04349
GO:0006200	ATP catabolic process	IBA	MLH3	MLH3	mutL homolog 3 (E. coli)	3	292	80	14000	0.242576	0.42627	1.79795	2.04349
GO:0050790	regulation of catalytic activity	IEA	VAV2	VAV2	vav 2 guanine nucleotide exchange factor	2	292	45	14000	0.25069	0.429675	2.1309	1.99603
GO:0071300	cellular response to retinoic acid	IMP	TWF2	TWF2	twinfilin, actin-binding protein, homolog 2 (Drosophila)	2	292	45	14000	0.25069	0.429675	2.1309	1.99603
GO:0050790	regulation of catalytic activity	IMP	TTN	TTN	titin	2	292	45	14000	0.25069	0.429675	2.1309	1.99603
GO:0050790	regulation of catalytic activity	IMP	TTN	TTN	titin	2	292	45	14000	0.25069	0.429675	2.1309	1.99603
GO:0071300	cellular response to retinoic acid	ISS	WNT6	WNT6	wingless-type MMTV integration site family, member 6	2	292	45	14000	0.25069	0.429675	2.1309	1.99603
GO:0006897	endocytosis	IEA	AP1S3	AP1S3	adaptor-related protein complex 1, sigma 3 subunit	4	292	120	14000	0.250836	0.429675	1.59817	1.99518
GO:0006897	endocytosis	IEA	EHD1	EHD1	EH-domain containing 1	4	292	120	14000	0.250836	0.429675	1.59817	1.99518
GO:0006897	endocytosis	IEA	RABEP2	RABEP2	rabaptin, RAB GTPase binding effector protein 2	4	292	120	14000	0.250836	0.429675	1.59817	1.99518
GO:0006897	endocytosis	IEA	DBNL	DBNL	drebrin-like	4	292	120	14000	0.250836	0.429675	1.59817	1.99518
GO:0006897	endocytosis	IEA	AP1S3	AP1S3	adaptor-related protein complex 1, sigma 3 subunit	4	292	120	14000	0.250836	0.429675	1.59817	1.99518
GO:0007210	serotonin receptor signaling pathway	IDA	HTR3A	HTR3A	5-hydroxytryptamine (serotonin) receptor 3A	1	292	13	14000	0.251619	0.429675	3.68809	1.99069
GO:0034976	response to endoplasmic reticulum stress	IMP	ATP2A1	ATP2A1	ATPase, Ca++ transporting, cardiac muscle, fast twitch 1	1	292	13	14000	0.251619	0.429675	3.68809	1.99069
GO:0045332	phospholipid translocation	NAS	ATP11A	ATP11A	ATPase, class VI, type 11A	1	292	13	14000	0.251619	0.429675	3.68809	1.99069
GO:0031529	ruffle organization	IDA	PLEK	PLEK	pleckstrin	1	292	13	14000	0.251619	0.429675	3.68809	1.99069
GO:0002009	morphogenesis of an epithelium	IEA	CRYGS	CRYGS	crystallin, gamma S	1	292	13	14000	0.251619	0.429675	3.68809	1.99069
GO:0045445	myoblast differentiation	IEA	FGF6	FGF6	fibroblast growth factor 6	1	292	13	14000	0.251619	0.429675	3.68809	1.99069
GO:0045190	isotype switching	IEA	SWAP70	SWAP70	SWAP switching B-cell complex 70kDa subunit	1	292	13	14000	0.251619	0.429675	3.68809	1.99069
GO:0048745	smooth muscle tissue development	IBA	FOXP1	FOXP1	forkhead box P1	1	292	13	14000	0.251619	0.429675	3.68809	1.99069
GO:0061098	positive regulation of protein tyrosine kinase activity	IDA	CD24	CD24	CD24 molecule	1	292	13	14000	0.251619	0.429675	3.68809	1.99069
GO:0048514	blood vessel morphogenesis	ISS	SYK	SYK	spleen tyrosine kinase	1	292	13	14000	0.251619	0.429675	3.68809	1.99069
GO:0046328	regulation of JNK cascade	IDA	MAP4K4	MAP4K4	mitogen-activated protein kinase kinase kinase kinase 4	1	292	13	14000	0.251619	0.429675	3.68809	1.99069
GO:0007215	glutamate receptor signaling pathway	TAS	GRIA3	GRIA3	glutamate receptor, ionotrophic, AMPA 3	1	292	13	14000	0.251619	0.429675	3.68809	1.99069
GO:0048513	organ development	IBA	FOXN4	FOXN4	forkhead box N4	1	292	13	14000	0.251619	0.429675	3.68809	1.99069
GO:0048514	blood vessel morphogenesis	ISS	SYK	SYK	spleen tyrosine kinase	1	292	13	14000	0.251619	0.429675	3.68809	1.99069
GO:0006402	mRNA catabolic process	IEA	PARN	PARN	poly(A)-specific ribonuclease	1	292	13	14000	0.251619	0.429675	3.68809	1.99069
GO:0042742	defense response to bacterium	NAS	TLR9	TLR9	toll-like receptor 9	3	292	82	14000	0.253522	0.432206	1.75409	1.97982
GO:0042742	defense response to bacterium	ISS	SYK	SYK	spleen tyrosine kinase	3	292	82	14000	0.253522	0.432206	1.75409	1.97982
GO:0042742	defense response to bacterium	ISS	SYK	SYK	spleen tyrosine kinase	3	292	82	14000	0.253522	0.432206	1.75409	1.97982
GO:0042742	defense response to bacterium	TAS	TLR6	TLR6	toll-like receptor 6	3	292	82	14000	0.253522	0.432206	1.75409	1.97982
GO:0008654	phospholipid biosynthetic process	IEA	LPCAT3	LPCAT3	lysophosphatidylcholine acyltransferase 3	2	292	46	14000	0.258295	0.439072	2.08457	1.95291
GO:0008654	phospholipid biosynthetic process	ISS	LPCAT1	LPCAT1	lysophosphatidylcholine acyltransferase 1	2	292	46	14000	0.258295	0.439072	2.08457	1.95291
GO:0019058	viral infectious cycle	TAS	RPL30	RPL30	ribosomal protein L30	3	292	83	14000	0.25902	0.439072	1.73296	1.94886
GO:0019058	viral infectious cycle	TAS	RPS19	RPS19	ribosomal protein S19	3	292	83	14000	0.25902	0.439072	1.73296	1.94886
GO:0019058	viral infectious cycle	TAS	RPS4Y1	RPS4Y1	ribosomal protein S4, Y-linked 1	3	292	83	14000	0.25902	0.439072	1.73296	1.94886
GO:0006950	response to stress	IEA	HSPB3	HSPB3	heat shock 27kDa protein 3	5	292	162	14000	0.2597	0.439072	1.47979	1.94508
GO:0006950	response to stress	IDA	MAP4K4	MAP4K4	mitogen-activated protein kinase kinase kinase kinase 4	5	292	162	14000	0.2597	0.439072	1.47979	1.94508
GO:0006950	response to stress		HSPBAP1	HSPBAP1	HSPB (heat shock 27kDa) associated protein 1	5	292	162	14000	0.2597	0.439072	1.47979	1.94508
GO:0006950	response to stress	IDA	MAP4K1	MAP4K1	mitogen-activated protein kinase kinase kinase kinase 1	5	292	162	14000	0.2597	0.439072	1.47979	1.94508
GO:0006950	response to stress	IEA	CNR1	CNR1	cannabinoid receptor 1 (brain)	5	292	162	14000	0.2597	0.439072	1.47979	1.94508
GO:0030036	actin cytoskeleton organization	IEA	XIRP2	XIRP2	xin actin-binding repeat containing 2	4	292	123	14000	0.264242	0.439072	1.55919	1.92007
GO:0030036	actin cytoskeleton organization	IEA	NRAS	NRAS	neuroblastoma RAS viral (v-ras) oncogene homolog	4	292	123	14000	0.264242	0.439072	1.55919	1.92007
GO:0030036	actin cytoskeleton organization	IEA	FMNL3	FMNL3	formin-like 3	4	292	123	14000	0.264242	0.439072	1.55919	1.92007
GO:0030036	actin cytoskeleton organization	ISS	FGD2	FGD2	FYVE, RhoGEF and PH domain containing 2	4	292	123	14000	0.264242	0.439072	1.55919	1.92007
GO:0030036	actin cytoskeleton organization	ISS	FGD2	FGD2	FYVE, RhoGEF and PH domain containing 2	4	292	123	14000	0.264242	0.439072	1.55919	1.92007
GO:0070848	response to growth factor stimulus	IDA	SKIL	SKIL	SKI-like oncogene	1	292	14	14000	0.266945	0.439072	3.42466	1.90538
GO:0007076	mitotic chromosome condensation	IEP	TTN	TTN	titin	1	292	14	14000	0.266945	0.439072	3.42466	1.90538
GO:0032715	negative regulation of interleukin-6 production	ISS	TLR9	TLR9	toll-like receptor 9	1	292	14	14000	0.266945	0.439072	3.42466	1.90538
GO:0050832	defense response to fungus	IEA	COTL1	COTL1	coactosin-like 1 (Dictyostelium)	1	292	14	14000	0.266945	0.439072	3.42466	1.90538
GO:0010039	response to iron ion	IDA	BCL2	BCL2	B-cell CLL/lymphoma 2	1	292	14	14000	0.266945	0.439072	3.42466	1.90538
GO:0030279	negative regulation of ossification	IEA	BCL2	BCL2	B-cell CLL/lymphoma 2	1	292	14	14000	0.266945	0.439072	3.42466	1.90538
GO:0042100	B cell proliferation	IDA	BCL2	BCL2	B-cell CLL/lymphoma 2	1	292	14	14000	0.266945	0.439072	3.42466	1.90538
GO:0048709	oligodendrocyte differentiation	IEA	BCL2	BCL2	B-cell CLL/lymphoma 2	1	292	14	14000	0.266945	0.439072	3.42466	1.90538
GO:0007076	mitotic chromosome condensation	IEP	TTN	TTN	titin	1	292	14	14000	0.266945	0.439072	3.42466	1.90538
GO:0030041	actin filament polymerization	TAS	PREX1	PREX1	phosphatidylinositol-3,4,5-trisphosphate-dependent Rac exchange factor 1	1	292	14	14000	0.266945	0.439072	3.42466	1.90538
GO:0016925	protein sumoylation	ISS	BCL11A	BCL11A	B-cell CLL/lymphoma 11A (zinc finger protein)	1	292	14	14000	0.266945	0.439072	3.42466	1.90538
GO:0006661	phosphatidylinositol biosynthetic process	IDA	PLCG2	PLCG2	phospholipase C, gamma 2 (phosphatidylinositol-specific)	1	292	14	14000	0.266945	0.439072	3.42466	1.90538
GO:0009798	axis specification	IBA	WNT6	WNT6	wingless-type MMTV integration site family, member 6	1	292	14	14000	0.266945	0.439072	3.42466	1.90538
GO:0051145	smooth muscle cell differentiation	IMP	MYOCD	MYOCD	myocardin	1	292	14	14000	0.266945	0.439072	3.42466	1.90538
GO:0045648	positive regulation of erythrocyte differentiation	IEA	INPP5D	INPP5D	inositol polyphosphate-5-phosphatase, 145kDa	1	292	14	14000	0.266945	0.439072	3.42466	1.90538
GO:0060135	maternal process involved in female pregnancy	IEA	CNR1	CNR1	cannabinoid receptor 1 (brain)	1	292	14	14000	0.266945	0.439072	3.42466	1.90538
GO:0007276	gamete generation	IEA	FANCD2	FANCD2	Fanconi anemia, complementation group D2	1	292	14	14000	0.266945	0.439072	3.42466	1.90538
GO:0046579	positive regulation of Ras protein signal transduction	ISS	RASGRF1	RASGRF1	Ras protein-specific guanine nucleotide-releasing factor 1	1	292	14	14000	0.266945	0.439072	3.42466	1.90538
GO:0048168	regulation of neuronal synaptic plasticity	IEA	RASGRF1	RASGRF1	Ras protein-specific guanine nucleotide-releasing factor 1	1	292	14	14000	0.266945	0.439072	3.42466	1.90538
GO:0008543	fibroblast growth factor receptor signaling pathway	IDA	FGF14	FGF14	fibroblast growth factor 14	4	292	125	14000	0.273251	0.448432	1.53425	1.8717
GO:0008543	fibroblast growth factor receptor signaling pathway	TAS	NRAS	NRAS	neuroblastoma RAS viral (v-ras) oncogene homolog	4	292	125	14000	0.273251	0.448432	1.53425	1.8717
GO:0008543	fibroblast growth factor receptor signaling pathway	IGI	FGF6	FGF6	fibroblast growth factor 6	4	292	125	14000	0.273251	0.448432	1.53425	1.8717
GO:0008543	fibroblast growth factor receptor signaling pathway		TLR9	TLR9	toll-like receptor 9	4	292	125	14000	0.273251	0.448432	1.53425	1.8717
GO:0051607	defense response to virus	IDA	BCL2	BCL2	B-cell CLL/lymphoma 2	2	292	48	14000	0.273508	0.448432	1.99772	1.87034
GO:0051607	defense response to virus	IEP	NLRC5	NLRC5	NLR family, CARD domain containing 5	2	292	48	14000	0.273508	0.448432	1.99772	1.87034
GO:0001666	response to hypoxia	IEA	MB	MB	myoglobin	5	292	166	14000	0.275178	0.449709	1.44413	1.86156
GO:0007166	cell surface receptor signaling pathway	TAS	IL2RA	IL2RA	interleukin 2 receptor, alpha	5	292	166	14000	0.275178	0.449709	1.44413	1.86156
GO:0007166	cell surface receptor signaling pathway	TAS	CD19	CD19	CD19 molecule	5	292	166	14000	0.275178	0.449709	1.44413	1.86156
GO:0001666	response to hypoxia	IEA	IL18	IL18	interleukin 18 (interferon-gamma-inducing factor)	5	292	166	14000	0.275178	0.449709	1.44413	1.86156
GO:0007166	cell surface receptor signaling pathway	TAS	IL2RA	IL2RA	interleukin 2 receptor, alpha	5	292	166	14000	0.275178	0.449709	1.44413	1.86156
GO:0007166	cell surface receptor signaling pathway	IEA	CD79B	CD79B	CD79b molecule, immunoglobulin-associated beta	5	292	166	14000	0.275178	0.449709	1.44413	1.86156
GO:0001666	response to hypoxia	IEA	PLAU	PLAU	plasminogen activator, urokinase	5	292	166	14000	0.275178	0.449709	1.44413	1.86156
GO:0001666	response to hypoxia	IEA	BCL2	BCL2	B-cell CLL/lymphoma 2	5	292	166	14000	0.275178	0.449709	1.44413	1.86156
GO:0001666	response to hypoxia	IEP	CD24	CD24	CD24 molecule	5	292	166	14000	0.275178	0.449709	1.44413	1.86156
GO:0007166	cell surface receptor signaling pathway	NAS	COL4A3	COL4A3	collagen, type IV, alpha 3 (Goodpasture antigen)	5	292	166	14000	0.275178	0.449709	1.44413	1.86156
GO:0007166	cell surface receptor signaling pathway	TAS	TNFRSF13B	TNFRSF13B	tumor necrosis factor receptor superfamily, member 13B	5	292	166	14000	0.275178	0.449709	1.44413	1.86156
GO:0006414	translational elongation	TAS	RPL30	RPL30	ribosomal protein L30	3	292	86	14000	0.2756	0.449709	1.67251	1.85935
GO:0006414	translational elongation	TAS	RPS19	RPS19	ribosomal protein S19	3	292	86	14000	0.2756	0.449709	1.67251	1.85935
GO:0006414	translational elongation	TAS	RPS4Y1	RPS4Y1	ribosomal protein S4, Y-linked 1	3	292	86	14000	0.2756	0.449709	1.67251	1.85935
GO:0042632	cholesterol homeostasis	ISS	CD24	CD24	CD24 molecule	2	292	49	14000	0.28111	0.452187	1.95695	1.83079
GO:0051403	stress-activated MAPK cascade	TAS	MEF2A	MEF2A	myocyte enhancer factor 2A	2	292	49	14000	0.28111	0.452187	1.95695	1.83079
GO:0051403	stress-activated MAPK cascade	TAS	IRAK2	IRAK2	interleukin-1 receptor-associated kinase 2	2	292	49	14000	0.28111	0.452187	1.95695	1.83079
GO:0042632	cholesterol homeostasis	ISS	EHD1	EHD1	EH-domain containing 1	2	292	49	14000	0.28111	0.452187	1.95695	1.83079
GO:0055088	lipid homeostasis	ISS	FBXW7	FBXW7	F-box and WD repeat domain containing 7	1	292	15	14000	0.281957	0.452187	3.19635	1.82645
GO:0002026	regulation of the force of heart contraction	IEA	CSRP3	CSRP3	cysteine and glycine-rich protein 3 (cardiac LIM protein)	1	292	15	14000	0.281957	0.452187	3.19635	1.82645
GO:0006182	cGMP biosynthetic process	TAS	GUCY2C	GUCY2C	guanylate cyclase 2C (heat stable enterotoxin receptor)	1	292	15	14000	0.281957	0.452187	3.19635	1.82645
GO:0032728	positive regulation of interferon-beta production	ISS	TLR9	TLR9	toll-like receptor 9	1	292	15	14000	0.281957	0.452187	3.19635	1.82645
GO:0001662	behavioral fear response	IEA	BCL2	BCL2	B-cell CLL/lymphoma 2	1	292	15	14000	0.281957	0.452187	3.19635	1.82645
GO:0046688	response to copper ion	IEA	BCL2	BCL2	B-cell CLL/lymphoma 2	1	292	15	14000	0.281957	0.452187	3.19635	1.82645
GO:0016043	cellular component organization	IEA	FMNL3	FMNL3	formin-like 3	1	292	15	14000	0.281957	0.452187	3.19635	1.82645
GO:0009395	phospholipid catabolic process	IEA	PLCG2	PLCG2	phospholipase C, gamma 2 (phosphatidylinositol-specific)	1	292	15	14000	0.281957	0.452187	3.19635	1.82645
GO:0007292	female gamete generation	TAS	PARN	PARN	poly(A)-specific ribonuclease	1	292	15	14000	0.281957	0.452187	3.19635	1.82645
GO:0007254	JNK cascade	IPI	FGF14	FGF14	fibroblast growth factor 14	2	292	50	14000	0.288704	0.462287	1.91781	1.79234
GO:0007254	JNK cascade	TAS	IRAK2	IRAK2	interleukin-1 receptor-associated kinase 2	2	292	50	14000	0.288704	0.462287	1.91781	1.79234
GO:0045453	bone resorption	ISS	IL7	IL7	interleukin 7	1	292	16	14000	0.29666	0.468458	2.99658	1.75312
GO:0070207	protein homotrimerization	IDA	SKIL	SKIL	SKI-like oncogene	1	292	16	14000	0.29666	0.468458	2.99658	1.75312
GO:0019915	lipid storage	IEA	GM2A	GM2A	GM2 ganglioside activator	1	292	16	14000	0.29666	0.468458	2.99658	1.75312
GO:0045859	regulation of protein kinase activity	IMP	TTN	TTN	titin	1	292	16	14000	0.29666	0.468458	2.99658	1.75312
GO:0032733	positive regulation of interleukin-10 production	ISS	TLR9	TLR9	toll-like receptor 9	1	292	16	14000	0.29666	0.468458	2.99658	1.75312
GO:0042730	fibrinolysis	TAS	PLAU	PLAU	plasminogen activator, urokinase	1	292	16	14000	0.29666	0.468458	2.99658	1.75312
GO:0045859	regulation of protein kinase activity	IMP	TTN	TTN	titin	1	292	16	14000	0.29666	0.468458	2.99658	1.75312
GO:0006801	superoxide metabolic process	TAS	PREX1	PREX1	phosphatidylinositol-3,4,5-trisphosphate-dependent Rac exchange factor 1	1	292	16	14000	0.29666	0.468458	2.99658	1.75312
GO:0019216	regulation of lipid metabolic process	IEA	CNR1	CNR1	cannabinoid receptor 1 (brain)	1	292	16	14000	0.29666	0.468458	2.99658	1.75312
GO:0032012	regulation of ARF protein signal transduction	IEA	IQSEC1	IQSEC1	IQ motif and Sec7 domain 1	1	292	16	14000	0.29666	0.468458	2.99658	1.75312
GO:0008360	regulation of cell shape	IMP	HCK	HCK	hemopoietic cell kinase	3	292	90	14000	0.29785	0.469616	1.59817	1.74734
GO:0008360	regulation of cell shape	IMP	FMNL3	FMNL3	formin-like 3	3	292	90	14000	0.29785	0.469616	1.59817	1.74734
GO:0008360	regulation of cell shape	ISS	FGD2	FGD2	FYVE, RhoGEF and PH domain containing 2	3	292	90	14000	0.29785	0.469616	1.59817	1.74734
GO:0008360	regulation of cell shape	ISS	FGD2	FGD2	FYVE, RhoGEF and PH domain containing 2	3	292	90	14000	0.29785	0.469616	1.59817	1.74734
GO:0043065	positive regulation of apoptotic process	IEA	IL2RA	IL2RA	interleukin 2 receptor, alpha	5	292	173	14000	0.302672	0.476489	1.3857	1.72417
GO:0043065	positive regulation of apoptotic process	IEA	IL2RA	IL2RA	interleukin 2 receptor, alpha	5	292	173	14000	0.302672	0.476489	1.3857	1.72417
GO:0043065	positive regulation of apoptotic process	IMP	MNDA	MNDA	myeloid cell nuclear differentiation antigen	5	292	173	14000	0.302672	0.476489	1.3857	1.72417
GO:0043065	positive regulation of apoptotic process	IDA	TRIM35	TRIM35	tripartite motif containing 35	5	292	173	14000	0.302672	0.476489	1.3857	1.72417
GO:0043065	positive regulation of apoptotic process	IEA	INPP5D	INPP5D	inositol polyphosphate-5-phosphatase, 145kDa	5	292	173	14000	0.302672	0.476489	1.3857	1.72417
GO:0043065	positive regulation of apoptotic process	IEA	CNR1	CNR1	cannabinoid receptor 1 (brain)	5	292	173	14000	0.302672	0.476489	1.3857	1.72417
GO:0000045	autophagic vacuole assembly	ISS	ATG3	ATG3	ATG3 autophagy related 3 homolog (S. cerevisiae)	1	292	17	14000	0.311061	0.479242	2.82031	1.68473
GO:0006829	zinc ion transport	IEA	SLC39A5	SLC39A5	solute carrier family 39 (metal ion transporter), member 5	1	292	17	14000	0.311061	0.479242	2.82031	1.68473
GO:0030866	cortical actin cytoskeleton organization	IDA	PLEK	PLEK	pleckstrin	1	292	17	14000	0.311061	0.479242	2.82031	1.68473
GO:0045596	negative regulation of cell differentiation	IEA	SKIL	SKIL	SKI-like oncogene	1	292	17	14000	0.311061	0.479242	2.82031	1.68473
GO:0042346	positive regulation of NF-kappaB import into nucleus	IDA	TLR9	TLR9	toll-like receptor 9	1	292	17	14000	0.311061	0.479242	2.82031	1.68473
GO:0043029	T cell homeostasis	IEA	BCL2	BCL2	B-cell CLL/lymphoma 2	1	292	17	14000	0.311061	0.479242	2.82031	1.68473
GO:0030511	positive regulation of transforming growth factor beta receptor signaling pathway	IEA	MYOCD	MYOCD	myocardin	1	292	17	14000	0.311061	0.479242	2.82031	1.68473
GO:0045736	negative regulation of cyclin-dependent protein kinase activity	IDA	MYOCD	MYOCD	myocardin	1	292	17	14000	0.311061	0.479242	2.82031	1.68473
GO:0051693	actin filament capping	IEA	VILL	VILL	villin-like	1	292	17	14000	0.311061	0.479242	2.82031	1.68473
GO:0045671	negative regulation of osteoclast differentiation	IEA	INPP5D	INPP5D	inositol polyphosphate-5-phosphatase, 145kDa	1	292	17	14000	0.311061	0.479242	2.82031	1.68473
GO:0006298	mismatch repair	IBA	MLH3	MLH3	mutL homolog 3 (E. coli)	1	292	17	14000	0.311061	0.479242	2.82031	1.68473
GO:0046580	negative regulation of Ras protein signal transduction	IBA	RASAL3	RASAL3	RAS protein activator like 3	1	292	17	14000	0.311061	0.479242	2.82031	1.68473
GO:0007250	activation of NF-kappaB-inducing kinase activity	NAS	TLR6	TLR6	toll-like receptor 6	1	292	17	14000	0.311061	0.479242	2.82031	1.68473
GO:0045909	positive regulation of vasodilation	IEA	UCN	UCN	urocortin	1	292	17	14000	0.311061	0.479242	2.82031	1.68473
GO:0006968	cellular defense response	TAS	CD19	CD19	CD19 molecule	2	292	53	14000	0.311414	0.479242	1.80925	1.68309
GO:0006968	cellular defense response	TAS	MNDA	MNDA	myeloid cell nuclear differentiation antigen	2	292	53	14000	0.311414	0.479242	1.80925	1.68309
GO:0043123	positive regulation of I-kappaB kinase/NF-kappaB cascade	IDA	TLR9	TLR9	toll-like receptor 9	4	292	134	14000	0.314306	0.48297	1.4312	1.66976
GO:0043123	positive regulation of I-kappaB kinase/NF-kappaB cascade	IMP	CXXC5	CXXC5	CXXC finger protein 5	4	292	134	14000	0.314306	0.48297	1.4312	1.66976
GO:0043123	positive regulation of I-kappaB kinase/NF-kappaB cascade	IDA	TLR6	TLR6	toll-like receptor 6	4	292	134	14000	0.314306	0.48297	1.4312	1.66976
GO:0043123	positive regulation of I-kappaB kinase/NF-kappaB cascade	IEP	TRAF5	TRAF5	TNF receptor-associated factor 5	4	292	134	14000	0.314306	0.48297	1.4312	1.66976
GO:0030307	positive regulation of cell growth	IDA	BCL2	BCL2	B-cell CLL/lymphoma 2	2	292	54	14000	0.318951	0.489375	1.77575	1.64859
GO:0030307	positive regulation of cell growth	IEA	UCN	UCN	urocortin	2	292	54	14000	0.318951	0.489375	1.77575	1.64859
GO:0007017	microtubule-based process	NAS	GTSE1	GTSE1	G-2 and S-phase expressed 1	1	292	18	14000	0.325166	0.489416	2.66362	1.62075
GO:0008045	motor axon guidance	IEA	FOXP1	FOXP1	forkhead box P1	1	292	18	14000	0.325166	0.489416	2.66362	1.62075
GO:0010035	response to inorganic substance	IEA	BCL2	BCL2	B-cell CLL/lymphoma 2	1	292	18	14000	0.325166	0.489416	2.66362	1.62075
GO:0051402	neuron apoptosis	TAS	BCL2	BCL2	B-cell CLL/lymphoma 2	1	292	18	14000	0.325166	0.489416	2.66362	1.62075
GO:0042325	regulation of phosphorylation	IDA	CD24	CD24	CD24 molecule	1	292	18	14000	0.325166	0.489416	2.66362	1.62075
GO:0035690	cellular response to drug	IDA	AIM2	AIM2	absent in melanoma 2	1	292	18	14000	0.325166	0.489416	2.66362	1.62075
GO:0048663	neuron fate commitment	IEA	FOXN4	FOXN4	forkhead box N4	1	292	18	14000	0.325166	0.489416	2.66362	1.62075
GO:0016575	histone deacetylation	IDA	HDAC9	HDAC9	histone deacetylase 9	1	292	18	14000	0.325166	0.489416	2.66362	1.62075
GO:0043388	positive regulation of DNA binding	IEA	MYOCD	MYOCD	myocardin	1	292	18	14000	0.325166	0.489416	2.66362	1.62075
GO:0042220	response to cocaine	IEA	CNR1	CNR1	cannabinoid receptor 1 (brain)	1	292	18	14000	0.325166	0.489416	2.66362	1.62075
GO:0045777	positive regulation of blood pressure	IEA	CNR1	CNR1	cannabinoid receptor 1 (brain)	1	292	18	14000	0.325166	0.489416	2.66362	1.62075
GO:0046209	nitric oxide metabolic process	TAS	SPR	SPR	sepiapterin reductase (7,8-dihydrobiopterin:NADP+ oxidoreductase)	1	292	18	14000	0.325166	0.489416	2.66362	1.62075
GO:0046320	regulation of fatty acid oxidation	TAS	CPT1B	CPT1B	carnitine palmitoyltransferase 1B (muscle)	1	292	18	14000	0.325166	0.489416	2.66362	1.62075
GO:0006302	double-strand break repair	IEA	DCLRE1C	DCLRE1C	DNA cross-link repair 1C	2	292	55	14000	0.326467	0.490655	1.74346	1.61499
GO:0006302	double-strand break repair	IDA	SETX	SETX	senataxin	2	292	55	14000	0.326467	0.490655	1.74346	1.61499
GO:0007204	elevation of cytosolic calcium ion concentration	IDA	CD24	CD24	CD24 molecule	3	292	96	14000	0.33136	0.497281	1.49829	1.59353
GO:0007204	elevation of cytosolic calcium ion concentration	IEA	PLCG2	PLCG2	phospholipase C, gamma 2 (phosphatidylinositol-specific)	3	292	96	14000	0.33136	0.497281	1.49829	1.59353
GO:0007204	elevation of cytosolic calcium ion concentration	IGI	OPRL1	OPRL1	opiate receptor-like 1	3	292	96	14000	0.33136	0.497281	1.49829	1.59353
GO:0006917	induction of apoptosis	IMP	NDUFS3	NDUFS3	NADH dehydrogenase (ubiquinone) Fe-S protein 3, 30kDa (NADH-coenzyme Q reductase)	5	292	181	14000	0.334541	0.499245	1.32445	1.57974
GO:0006917	induction of apoptosis	IDA	BAX	BAX	BCL2-associated X protein	5	292	181	14000	0.334541	0.499245	1.32445	1.57974
GO:0006917	induction of apoptosis	ISS	TRIM35	TRIM35	tripartite motif containing 35	5	292	181	14000	0.334541	0.499245	1.32445	1.57974
GO:0006917	induction of apoptosis	IDA	CD70	CD70	CD70 molecule	5	292	181	14000	0.334541	0.499245	1.32445	1.57974
GO:0006917	induction of apoptosis	IDA	COL4A3	COL4A3	collagen, type IV, alpha 3 (Goodpasture antigen)	5	292	181	14000	0.334541	0.499245	1.32445	1.57974
GO:0034644	cellular response to UV	IDA	FBXW7	FBXW7	F-box and WD repeat domain containing 7	1	292	19	14000	0.338982	0.499245	2.52343	1.56072
GO:0051602	response to electrical stimulus	IEA	KCNJ6	KCNJ6	potassium inwardly-rectifying channel, subfamily J, member 6	1	292	19	14000	0.338982	0.499245	2.52343	1.56072
GO:0006487	protein N-linked glycosylation	NAS	MGAT5	MGAT5	mannosyl (alpha-1,6-)-glycoprotein beta-1,6-N-acetyl-glucosaminyltransferase	1	292	19	14000	0.338982	0.499245	2.52343	1.56072
GO:0050772	positive regulation of axonogenesis	IMP	SKIL	SKIL	SKI-like oncogene	1	292	19	14000	0.338982	0.499245	2.52343	1.56072
GO:0071320	cellular response to cAMP	IEA	IL18	IL18	interleukin 18 (interferon-gamma-inducing factor)	1	292	19	14000	0.338982	0.499245	2.52343	1.56072
GO:0032735	positive regulation of interleukin-12 production	ISS	TLR9	TLR9	toll-like receptor 9	1	292	19	14000	0.338982	0.499245	2.52343	1.56072
GO:0032091	negative regulation of protein binding	IDA	BAX	BAX	BCL2-associated X protein	1	292	19	14000	0.338982	0.499245	2.52343	1.56072
GO:0048813	dendrite morphogenesis	ISS	MEF2A	MEF2A	myocyte enhancer factor 2A	1	292	19	14000	0.338982	0.499245	2.52343	1.56072
GO:0071277	cellular response to calcium ion	IDA	MEF2A	MEF2A	myocyte enhancer factor 2A	1	292	19	14000	0.338982	0.499245	2.52343	1.56072
GO:0048565	digestive tract development	IEA	MYOCD	MYOCD	myocardin	1	292	19	14000	0.338982	0.499245	2.52343	1.56072
GO:0007616	long-term memory	NAS	RASGRF1	RASGRF1	Ras protein-specific guanine nucleotide-releasing factor 1	1	292	19	14000	0.338982	0.499245	2.52343	1.56072
GO:0048167	regulation of synaptic plasticity	ISS	RASGRF1	RASGRF1	Ras protein-specific guanine nucleotide-releasing factor 1	1	292	19	14000	0.338982	0.499245	2.52343	1.56072
GO:0006614	SRP-dependent cotranslational protein targeting to membrane	TAS	RPL30	RPL30	ribosomal protein L30	3	292	98	14000	0.342526	0.503743	1.46771	1.54572
GO:0006614	SRP-dependent cotranslational protein targeting to membrane	TAS	RPS19	RPS19	ribosomal protein S19	3	292	98	14000	0.342526	0.503743	1.46771	1.54572
GO:0006614	SRP-dependent cotranslational protein targeting to membrane	TAS	RPS4Y1	RPS4Y1	ribosomal protein S4, Y-linked 1	3	292	98	14000	0.342526	0.503743	1.46771	1.54572
GO:0006886	intracellular protein transport	IEA	AP1S3	AP1S3	adaptor-related protein complex 1, sigma 3 subunit	5	292	184	14000	0.346568	0.508959	1.30286	1.52879
GO:0006886	intracellular protein transport	IEA	VTI1B	VTI1B	vesicle transport through interaction with t-SNAREs homolog 1B (yeast)	5	292	184	14000	0.346568	0.508959	1.30286	1.52879
GO:0006886	intracellular protein transport	IMP	EHD1	EHD1	EH-domain containing 1	5	292	184	14000	0.346568	0.508959	1.30286	1.52879
GO:0006886	intracellular protein transport	IEA	STX7	STX7	syntaxin 7	5	292	184	14000	0.346568	0.508959	1.30286	1.52879
GO:0006886	intracellular protein transport	IEA	SYTL1	SYTL1	synaptotagmin-like 1	5	292	184	14000	0.346568	0.508959	1.30286	1.52879
GO:0006886	intracellular protein transport	IEA	AP1S3	AP1S3	adaptor-related protein complex 1, sigma 3 subunit	5	292	184	14000	0.346568	0.508959	1.30286	1.52879
GO:0030032	lamellipodium assembly	IEA	VAV2	VAV2	vav 2 guanine nucleotide exchange factor	1	292	20	14000	0.352513	0.514019	2.39726	1.50425
GO:0030574	collagen catabolic process	IEA	MMP11	MMP11	matrix metallopeptidase 11 (stromelysin 3)	1	292	20	14000	0.352513	0.514019	2.39726	1.50425
GO:0031647	regulation of protein stability	IEA	BCL2	BCL2	B-cell CLL/lymphoma 2	1	292	20	14000	0.352513	0.514019	2.39726	1.50425
GO:0043278	response to morphine	IEA	CNR1	CNR1	cannabinoid receptor 1 (brain)	1	292	20	14000	0.352513	0.514019	2.39726	1.50425
GO:0050999	regulation of nitric-oxide synthase activity	TAS	SPR	SPR	sepiapterin reductase (7,8-dihydrobiopterin:NADP+ oxidoreductase)	1	292	20	14000	0.352513	0.514019	2.39726	1.50425
GO:0043627	response to estrogen stimulus	IEA	BCL2	BCL2	B-cell CLL/lymphoma 2	2	292	59	14000	0.356279	0.518774	1.62526	1.48892
GO:0043627	response to estrogen stimulus	IEP	CD24	CD24	CD24 molecule	2	292	59	14000	0.356279	0.518774	1.62526	1.48892
GO:0006511	ubiquitin-dependent protein catabolic process	IEA	CUL1	CUL1	cullin 1	4	292	144	14000	0.360424	0.524067	1.33181	1.47223
GO:0006511	ubiquitin-dependent protein catabolic process	IEA	USP45	USP45	ubiquitin specific peptidase 45	4	292	144	14000	0.360424	0.524067	1.33181	1.47223
GO:0006511	ubiquitin-dependent protein catabolic process	IEA	USP9Y	USP9Y	ubiquitin specific peptidase 9, Y-linked	4	292	144	14000	0.360424	0.524067	1.33181	1.47223
GO:0006511	ubiquitin-dependent protein catabolic process	IEA	USP9Y	USP9Y	ubiquitin specific peptidase 9, Y-linked	4	292	144	14000	0.360424	0.524067	1.33181	1.47223
GO:0006511	ubiquitin-dependent protein catabolic process	IEA	USP24	USP24	ubiquitin specific peptidase 24	4	292	144	14000	0.360424	0.524067	1.33181	1.47223
GO:0016192	vesicle-mediated transport		AP1S3	AP1S3	adaptor-related protein complex 1, sigma 3 subunit	5	292	188	14000	0.362634	0.525151	1.27514	1.46341
GO:0016192	vesicle-mediated transport	IEA	VTI1B	VTI1B	vesicle transport through interaction with t-SNAREs homolog 1B (yeast)	5	292	188	14000	0.362634	0.525151	1.27514	1.46341
GO:0016192	vesicle-mediated transport		STX7	STX7	syntaxin 7	5	292	188	14000	0.362634	0.525151	1.27514	1.46341
GO:0016192	vesicle-mediated transport	ISS	SYTL1	SYTL1	synaptotagmin-like 1	5	292	188	14000	0.362634	0.525151	1.27514	1.46341
GO:0016192	vesicle-mediated transport	IEA	SEC31B	SEC31B	SEC31 homolog B (S. cerevisiae)	5	292	188	14000	0.362634	0.525151	1.27514	1.46341
GO:0016192	vesicle-mediated transport		AP1S3	AP1S3	adaptor-related protein complex 1, sigma 3 subunit	5	292	188	14000	0.362634	0.525151	1.27514	1.46341
GO:0060333	interferon-gamma-mediated signaling pathway	TAS	HLA-C	HLA-C	major histocompatibility complex, class I, C	2	292	60	14000	0.363658	0.525151	1.59817	1.45935
GO:0060333	interferon-gamma-mediated signaling pathway	TAS	HCK	HCK	hemopoietic cell kinase	2	292	60	14000	0.363658	0.525151	1.59817	1.45935
GO:0035666	TRIF-dependent toll-like receptor signaling pathway	TAS	MEF2A	MEF2A	myocyte enhancer factor 2A	2	292	60	14000	0.363658	0.525151	1.59817	1.45935
GO:0035666	TRIF-dependent toll-like receptor signaling pathway	TAS	IRAK2	IRAK2	interleukin-1 receptor-associated kinase 2	2	292	60	14000	0.363658	0.525151	1.59817	1.45935
GO:0016477	cell migration	IEA	VAV2	VAV2	vav 2 guanine nucleotide exchange factor	3	292	102	14000	0.364797	0.525151	1.41015	1.45483
GO:0016477	cell migration	ISS	CD24	CD24	CD24 molecule	3	292	102	14000	0.364797	0.525151	1.41015	1.45483
GO:0016477	cell migration	IMP	FMNL3	FMNL3	formin-like 3	3	292	102	14000	0.364797	0.525151	1.41015	1.45483
GO:0032720	negative regulation of tumor necrosis factor production	IMP	MC1R	MC1R	melanocortin 1 receptor (alpha melanocyte stimulating hormone receptor)	1	292	21	14000	0.365767	0.525151	2.28311	1.451
GO:0042130	negative regulation of T cell proliferation	IEA	IL2RA	IL2RA	interleukin 2 receptor, alpha	1	292	21	14000	0.365767	0.525151	2.28311	1.451
GO:0006270	DNA-dependent DNA replication initiation	IEA	MCM5	MCM5	minichromosome maintenance complex component 5	1	292	21	14000	0.365767	0.525151	2.28311	1.451
GO:0042130	negative regulation of T cell proliferation	IEA	IL2RA	IL2RA	interleukin 2 receptor, alpha	1	292	21	14000	0.365767	0.525151	2.28311	1.451
GO:0051276	chromosome organization	IEA	DCLRE1C	DCLRE1C	DNA cross-link repair 1C	1	292	21	14000	0.365767	0.525151	2.28311	1.451
GO:0006796	phosphate-containing compound metabolic process	TAS	INPP5D	INPP5D	inositol polyphosphate-5-phosphatase, 145kDa	1	292	21	14000	0.365767	0.525151	2.28311	1.451
GO:0030030	cell projection organization	IEA	IFT20	IFT20	intraflagellar transport 20 homolog (Chlamydomonas)	2	292	61	14000	0.371004	0.530449	1.57197	1.43049
GO:0030030	cell projection organization	IDA	PLEK	PLEK	pleckstrin	2	292	61	14000	0.371004	0.530449	1.57197	1.43049
GO:0034138	toll-like receptor 3 signaling pathway	TAS	MEF2A	MEF2A	myocyte enhancer factor 2A	2	292	61	14000	0.371004	0.530449	1.57197	1.43049
GO:0034138	toll-like receptor 3 signaling pathway	TAS	IRAK2	IRAK2	interleukin-1 receptor-associated kinase 2	2	292	61	14000	0.371004	0.530449	1.57197	1.43049
GO:0031175	neuron projection development	ISS	RASGRF1	RASGRF1	Ras protein-specific guanine nucleotide-releasing factor 1	2	292	61	14000	0.371004	0.530449	1.57197	1.43049
GO:0031175	neuron projection development	IEA	UCN	UCN	urocortin	2	292	61	14000	0.371004	0.530449	1.57197	1.43049
GO:0002756	MyD88-independent toll-like receptor signaling pathway	TAS	MEF2A	MEF2A	myocyte enhancer factor 2A	2	292	62	14000	0.378316	0.536848	1.54662	1.40234
GO:0002756	MyD88-independent toll-like receptor signaling pathway	TAS	IRAK2	IRAK2	interleukin-1 receptor-associated kinase 2	2	292	62	14000	0.378316	0.536848	1.54662	1.40234
GO:0060048	cardiac muscle contraction	IEA	MYL1	MYL1	myosin, light chain 1, alkali; skeletal, fast	1	292	22	14000	0.378748	0.536848	2.17933	1.40069
GO:0048536	spleen development	IEA	BCL2	BCL2	B-cell CLL/lymphoma 2	1	292	22	14000	0.378748	0.536848	2.17933	1.40069
GO:0006944	cellular membrane fusion	TAS	VTI1B	VTI1B	vesicle transport through interaction with t-SNAREs homolog 1B (yeast)	1	292	22	14000	0.378748	0.536848	2.17933	1.40069
GO:0010977	negative regulation of neuron projection development	IDA	BCL11A	BCL11A	B-cell CLL/lymphoma 11A (zinc finger protein)	1	292	22	14000	0.378748	0.536848	2.17933	1.40069
GO:0051209	release of sequestered calcium ion into cytosol	IDA	PLCG2	PLCG2	phospholipase C, gamma 2 (phosphatidylinositol-specific)	1	292	22	14000	0.378748	0.536848	2.17933	1.40069
GO:0045944	positive regulation of transcription from RNA polymerase II promoter	ISS	MC1R	MC1R	melanocortin 1 receptor (alpha melanocyte stimulating hormone receptor)	13	292	553	14000	0.379136	0.536848	1.1271	1.39921
GO:0045944	positive regulation of transcription from RNA polymerase II promoter	IEA	MYF5	MYF5	myogenic factor 5	13	292	553	14000	0.379136	0.536848	1.1271	1.39921
GO:0045944	positive regulation of transcription from RNA polymerase II promoter	IDA	PITX2	PITX2	paired-like homeodomain 2	13	292	553	14000	0.379136	0.536848	1.1271	1.39921
GO:0045944	positive regulation of transcription from RNA polymerase II promoter	ISS	MYF6	MYF6	myogenic factor 6 (herculin)	13	292	553	14000	0.379136	0.536848	1.1271	1.39921
GO:0045944	positive regulation of transcription from RNA polymerase II promoter	ISS	NFATC1	NFATC1	nuclear factor of activated T-cells, cytoplasmic, calcineurin-dependent 1	13	292	553	14000	0.379136	0.536848	1.1271	1.39921
GO:0045944	positive regulation of transcription from RNA polymerase II promoter	ISS	NFATC1	NFATC1	nuclear factor of activated T-cells, cytoplasmic, calcineurin-dependent 1	13	292	553	14000	0.379136	0.536848	1.1271	1.39921
GO:0045944	positive regulation of transcription from RNA polymerase II promoter	ISS	TLR9	TLR9	toll-like receptor 9	13	292	553	14000	0.379136	0.536848	1.1271	1.39921
GO:0045944	positive regulation of transcription from RNA polymerase II promoter	IEA	FOXP1	FOXP1	forkhead box P1	13	292	553	14000	0.379136	0.536848	1.1271	1.39921
GO:0045944	positive regulation of transcription from RNA polymerase II promoter	IDA	MEF2A	MEF2A	myocyte enhancer factor 2A	13	292	553	14000	0.379136	0.536848	1.1271	1.39921
GO:0045944	positive regulation of transcription from RNA polymerase II promoter	ISS	BCL11A	BCL11A	B-cell CLL/lymphoma 11A (zinc finger protein)	13	292	553	14000	0.379136	0.536848	1.1271	1.39921
GO:0045944	positive regulation of transcription from RNA polymerase II promoter	ISS	TCF4	TCF4	transcription factor 4	13	292	553	14000	0.379136	0.536848	1.1271	1.39921
GO:0045944	positive regulation of transcription from RNA polymerase II promoter	IDA	MYOCD	MYOCD	myocardin	13	292	553	14000	0.379136	0.536848	1.1271	1.39921
GO:0045944	positive regulation of transcription from RNA polymerase II promoter	IDA	TFEB	TFEB	transcription factor EB	13	292	553	14000	0.379136	0.536848	1.1271	1.39921
GO:0045944	positive regulation of transcription from RNA polymerase II promoter	IDA	NLRC5	NLRC5	NLR family, CARD domain containing 5	13	292	553	14000	0.379136	0.536848	1.1271	1.39921
GO:0045944	positive regulation of transcription from RNA polymerase II promoter	ISS	TCF4	TCF4	transcription factor 4	13	292	553	14000	0.379136	0.536848	1.1271	1.39921
GO:0043552	positive regulation of phosphatidylinositol 3-kinase activity	IEA	VAV2	VAV2	vav 2 guanine nucleotide exchange factor	1	292	23	14000	0.391463	0.54603	2.08457	1.35305
GO:0030838	positive regulation of actin filament polymerization	TAS	HCK	HCK	hemopoietic cell kinase	1	292	23	14000	0.391463	0.54603	2.08457	1.35305
GO:0070301	cellular response to hydrogen peroxide	IEA	IL18	IL18	interleukin 18 (interferon-gamma-inducing factor)	1	292	23	14000	0.391463	0.54603	2.08457	1.35305
GO:0040018	positive regulation of multicellular organism growth	IEA	BCL2	BCL2	B-cell CLL/lymphoma 2	1	292	23	14000	0.391463	0.54603	2.08457	1.35305
GO:0051412	response to corticosterone stimulus	IEA	BCL2	BCL2	B-cell CLL/lymphoma 2	1	292	23	14000	0.391463	0.54603	2.08457	1.35305
GO:0070423	nucleotide-binding oligomerization domain containing signaling pathway	TAS	IRAK2	IRAK2	interleukin-1 receptor-associated kinase 2	1	292	23	14000	0.391463	0.54603	2.08457	1.35305
GO:0030217	T cell differentiation	IEA	BCL11A	BCL11A	B-cell CLL/lymphoma 11A (zinc finger protein)	1	292	23	14000	0.391463	0.54603	2.08457	1.35305
GO:0006352	transcription initiation, DNA-dependent	ISS	TCF4	TCF4	transcription factor 4	1	292	23	14000	0.391463	0.54603	2.08457	1.35305
GO:0000289	nuclear-transcribed mRNA poly(A) tail shortening	TAS	PARN	PARN	poly(A)-specific ribonuclease	1	292	23	14000	0.391463	0.54603	2.08457	1.35305
GO:0001892	embryonic placenta development	IEA	TFEB	TFEB	transcription factor EB	1	292	23	14000	0.391463	0.54603	2.08457	1.35305
GO:0008333	endosome to lysosome transport	IEA	STX7	STX7	syntaxin 7	1	292	23	14000	0.391463	0.54603	2.08457	1.35305
GO:0006352	transcription initiation, DNA-dependent	ISS	TCF4	TCF4	transcription factor 4	1	292	23	14000	0.391463	0.54603	2.08457	1.35305
GO:0006366	transcription from RNA polymerase II promoter	TAS	NFATC1	NFATC1	nuclear factor of activated T-cells, cytoplasmic, calcineurin-dependent 1	8	292	331	14000	0.393773	0.548508	1.1588	1.34456
GO:0006366	transcription from RNA polymerase II promoter	TAS	NFATC1	NFATC1	nuclear factor of activated T-cells, cytoplasmic, calcineurin-dependent 1	8	292	331	14000	0.393773	0.548508	1.1588	1.34456
GO:0006366	transcription from RNA polymerase II promoter	TAS	POU2F2	POU2F2	POU class 2 homeobox 2	8	292	331	14000	0.393773	0.548508	1.1588	1.34456
GO:0006366	transcription from RNA polymerase II promoter	TAS	POU2F2	POU2F2	POU class 2 homeobox 2	8	292	331	14000	0.393773	0.548508	1.1588	1.34456
GO:0006366	transcription from RNA polymerase II promoter	TAS	KDM5A	KDM5A	lysine (K)-specific demethylase 5A	8	292	331	14000	0.393773	0.548508	1.1588	1.34456
GO:0006366	transcription from RNA polymerase II promoter		FOXP1	FOXP1	forkhead box P1	8	292	331	14000	0.393773	0.548508	1.1588	1.34456
GO:0006366	transcription from RNA polymerase II promoter	IDA	MEF2A	MEF2A	myocyte enhancer factor 2A	8	292	331	14000	0.393773	0.548508	1.1588	1.34456
GO:0006366	transcription from RNA polymerase II promoter		FOXN4	FOXN4	forkhead box N4	8	292	331	14000	0.393773	0.548508	1.1588	1.34456
GO:0006366	transcription from RNA polymerase II promoter	ISS	MYOCD	MYOCD	myocardin	8	292	331	14000	0.393773	0.548508	1.1588	1.34456
GO:0006366	transcription from RNA polymerase II promoter	TAS	POU2F2	POU2F2	POU class 2 homeobox 2	8	292	331	14000	0.393773	0.548508	1.1588	1.34456
GO:0006366	transcription from RNA polymerase II promoter	TAS	ZBTB32	ZBTB32	zinc finger and BTB domain containing 32	8	292	331	14000	0.393773	0.548508	1.1588	1.34456
GO:0007186	G-protein coupled receptor signaling pathway	TAS	CCL17	CCL17	chemokine (C-C motif) ligand 17	9	292	378	14000	0.3982	0.553923	1.14155	1.32844
GO:0007186	G-protein coupled receptor signaling pathway	TAS	CXCR5	CXCR5	chemokine (C-X-C motif) receptor 5	9	292	378	14000	0.3982	0.553923	1.14155	1.32844
GO:0007186	G-protein coupled receptor signaling pathway	TAS	TRHR	TRHR	thyrotropin-releasing hormone receptor	9	292	378	14000	0.3982	0.553923	1.14155	1.32844
GO:0007186	G-protein coupled receptor signaling pathway		OR5F1	OR5F1	olfactory receptor, family 5, subfamily F, member 1	9	292	378	14000	0.3982	0.553923	1.14155	1.32844
GO:0007186	G-protein coupled receptor signaling pathway	IEA	ENTPD1	ENTPD1	ectonucleoside triphosphate diphosphohydrolase 1	9	292	378	14000	0.3982	0.553923	1.14155	1.32844
GO:0007186	G-protein coupled receptor signaling pathway	IEA	GNAZ	GNAZ	guanine nucleotide binding protein (G protein), alpha z polypeptide	9	292	378	14000	0.3982	0.553923	1.14155	1.32844
GO:0007186	G-protein coupled receptor signaling pathway	IEA	GNB5	GNB5	guanine nucleotide binding protein (G protein), beta 5	9	292	378	14000	0.3982	0.553923	1.14155	1.32844
GO:0007186	G-protein coupled receptor signaling pathway	IGI	OPRL1	OPRL1	opiate receptor-like 1	9	292	378	14000	0.3982	0.553923	1.14155	1.32844
GO:0007186	G-protein coupled receptor signaling pathway	TAS	UCN	UCN	urocortin	9	292	378	14000	0.3982	0.553923	1.14155	1.32844
GO:0031295	T cell costimulation	IEA	TNFRSF13C	TNFRSF13C	tumor necrosis factor receptor superfamily, member 13C	2	292	65	14000	0.400025	0.55571	1.47524	1.32184
GO:0031295	T cell costimulation	IDA	CD24	CD24	CD24 molecule	2	292	65	14000	0.400025	0.55571	1.47524	1.32184
GO:0050873	brown fat cell differentiation	IEA	MB	MB	myoglobin	1	292	24	14000	0.403917	0.555859	1.99772	1.30787
GO:0007569	cell aging	IEA	BCL2	BCL2	B-cell CLL/lymphoma 2	1	292	24	14000	0.403917	0.555859	1.99772	1.30787
GO:0018107	peptidyl-threonine phosphorylation	IEA	BCL2	BCL2	B-cell CLL/lymphoma 2	1	292	24	14000	0.403917	0.555859	1.99772	1.30787
GO:0042326	negative regulation of phosphorylation	IEA	PKIG	PKIG	protein kinase (cAMP-dependent, catalytic) inhibitor gamma	1	292	24	14000	0.403917	0.555859	1.99772	1.30787
GO:0007159	leukocyte cell-cell adhesion	IDA	SYK	SYK	spleen tyrosine kinase	1	292	24	14000	0.403917	0.555859	1.99772	1.30787
GO:0030901	midbrain development	IEA	BARHL1	BARHL1	BarH-like homeobox 1	1	292	24	14000	0.403917	0.555859	1.99772	1.30787
GO:0007159	leukocyte cell-cell adhesion	IDA	SYK	SYK	spleen tyrosine kinase	1	292	24	14000	0.403917	0.555859	1.99772	1.30787
GO:0046847	filopodium assembly	ISS	FGD2	FGD2	FYVE, RhoGEF and PH domain containing 2	1	292	24	14000	0.403917	0.555859	1.99772	1.30787
GO:0046847	filopodium assembly	ISS	FGD2	FGD2	FYVE, RhoGEF and PH domain containing 2	1	292	24	14000	0.403917	0.555859	1.99772	1.30787
GO:0006665	sphingolipid metabolic process	TAS	DEGS2	DEGS2	delta(4)-desaturase, sphingolipid 2	2	292	66	14000	0.407181	0.559602	1.45289	1.29626
GO:0006665	sphingolipid metabolic process	TAS	GM2A	GM2A	GM2 ganglioside activator	2	292	66	14000	0.407181	0.559602	1.45289	1.29626
GO:0001764	neuron migration	IEA	VAX1	VAX1	ventral anterior homeobox 1	2	292	67	14000	0.414295	0.565081	1.4312	1.27127
GO:0001764	neuron migration	IEA	BARHL1	BARHL1	BarH-like homeobox 1	2	292	67	14000	0.414295	0.565081	1.4312	1.27127
GO:0001944	vasculature development	TAS	FBXW7	FBXW7	F-box and WD repeat domain containing 7	1	292	25	14000	0.416115	0.565081	1.91781	1.26494
GO:0045494	photoreceptor cell maintenance	IMP	IQCB1	IQCB1	IQ motif containing B1	1	292	25	14000	0.416115	0.565081	1.91781	1.26494
GO:0051925	regulation of calcium ion transport via voltage-gated calcium channel activity	TAS	CACNB1	CACNB1	calcium channel, voltage-dependent, beta 1 subunit	1	292	25	14000	0.416115	0.565081	1.91781	1.26494
GO:0006309	DNA fragmentation involved in apoptotic nuclear change	IMP	BAX	BAX	BCL2-associated X protein	1	292	25	14000	0.416115	0.565081	1.91781	1.26494
GO:0034612	response to tumor necrosis factor	IMP	AFF3	AFF3	AF4/FMR2 family, member 3	1	292	25	14000	0.416115	0.565081	1.91781	1.26494
GO:0035116	embryonic hindlimb morphogenesis	IMP	AFF3	AFF3	AF4/FMR2 family, member 3	1	292	25	14000	0.416115	0.565081	1.91781	1.26494
GO:0009966	regulation of signal transduction		KIAA0226L	KIAA0226L	KIAA0226-like	1	292	25	14000	0.416115	0.565081	1.91781	1.26494
GO:0009966	regulation of signal transduction		KIAA0226L	KIAA0226L	KIAA0226-like	1	292	25	14000	0.416115	0.565081	1.91781	1.26494
GO:0043526	neuroprotection	IEA	UCN	UCN	urocortin	1	292	25	14000	0.416115	0.565081	1.91781	1.26494
GO:0006461	protein complex assembly	TAS	SKAP2	SKAP2	src kinase associated phosphoprotein 2	3	292	112	14000	0.419746	0.56926	1.28425	1.25241
GO:0006461	protein complex assembly	NAS	CAPG	CAPG	capping protein (actin filament), gelsolin-like	3	292	112	14000	0.419746	0.56926	1.28425	1.25241
GO:0006461	protein complex assembly		SYK	SYK	spleen tyrosine kinase	3	292	112	14000	0.419746	0.56926	1.28425	1.25241
GO:0006461	protein complex assembly		SYK	SYK	spleen tyrosine kinase	3	292	112	14000	0.419746	0.56926	1.28425	1.25241
GO:0008219	cell death	IEA	HSPB3	HSPB3	heat shock 27kDa protein 3	4	292	158	14000	0.424631	0.573727	1.2138	1.23572
GO:0008219	cell death	IEA	FGF14	FGF14	fibroblast growth factor 14	4	292	158	14000	0.424631	0.573727	1.2138	1.23572
GO:0008219	cell death	IDA	BCL2	BCL2	B-cell CLL/lymphoma 2	4	292	158	14000	0.424631	0.573727	1.2138	1.23572
GO:0008219	cell death	IEA	SETX	SETX	senataxin	4	292	158	14000	0.424631	0.573727	1.2138	1.23572
GO:0006413	translational initiation	TAS	RPL30	RPL30	ribosomal protein L30	3	292	113	14000	0.425159	0.573727	1.27288	1.23393
GO:0006413	translational initiation	TAS	RPS19	RPS19	ribosomal protein S19	3	292	113	14000	0.425159	0.573727	1.27288	1.23393
GO:0006413	translational initiation	TAS	RPS4Y1	RPS4Y1	ribosomal protein S4, Y-linked 1	3	292	113	14000	0.425159	0.573727	1.27288	1.23393
GO:0006730	one-carbon metabolic process	IEA	CA13	CA13	carbonic anhydrase XIII	1	292	26	14000	0.428063	0.573727	1.84405	1.22411
GO:0055010	ventricular cardiac muscle tissue morphogenesis	IMP	MYL2	MYL2	myosin, light chain 2, regulatory, cardiac, slow	1	292	26	14000	0.428063	0.573727	1.84405	1.22411
GO:0008406	gonad development	ISS	BASP1	BASP1	brain abundant, membrane attached signal protein 1	1	292	26	14000	0.428063	0.573727	1.84405	1.22411
GO:0046677	response to antibiotic	IEP	SKIL	SKIL	SKI-like oncogene	1	292	26	14000	0.428063	0.573727	1.84405	1.22411
GO:0048589	developmental growth	IEA	BCL2	BCL2	B-cell CLL/lymphoma 2	1	292	26	14000	0.428063	0.573727	1.84405	1.22411
GO:0030501	positive regulation of bone mineralization	ISS	FBN2	FBN2	fibrillin 2	1	292	26	14000	0.428063	0.573727	1.84405	1.22411
GO:0007131	reciprocal meiotic recombination	IBA	MLH3	MLH3	mutL homolog 3 (E. coli)	1	292	26	14000	0.428063	0.573727	1.84405	1.22411
GO:0006811	ion transport	IEA	KCNJ6	KCNJ6	potassium inwardly-rectifying channel, subfamily J, member 6	12	292	528	14000	0.42902	0.574261	1.08966	1.22088
GO:0006811	ion transport	IEA	HTR3A	HTR3A	5-hydroxytryptamine (serotonin) receptor 3A	12	292	528	14000	0.42902	0.574261	1.08966	1.22088
GO:0006811	ion transport	IEA	PKD2L2	PKD2L2	polycystic kidney disease 2-like 2	12	292	528	14000	0.42902	0.574261	1.08966	1.22088
GO:0006811	ion transport	IEA	SLC39A5	SLC39A5	solute carrier family 39 (metal ion transporter), member 5	12	292	528	14000	0.42902	0.574261	1.08966	1.22088
GO:0006811	ion transport	IEA	CACNB1	CACNB1	calcium channel, voltage-dependent, beta 1 subunit	12	292	528	14000	0.42902	0.574261	1.08966	1.22088
GO:0006811	ion transport	TAS	SLC15A3	SLC15A3	solute carrier family 15, member 3	12	292	528	14000	0.42902	0.574261	1.08966	1.22088
GO:0006811	ion transport	IEA	GRIA3	GRIA3	glutamate receptor, ionotrophic, AMPA 3	12	292	528	14000	0.42902	0.574261	1.08966	1.22088
GO:0006811	ion transport	IEA	CALHM1	CALHM1	calcium homeostasis modulator 1	12	292	528	14000	0.42902	0.574261	1.08966	1.22088
GO:0006811	ion transport	IEA	SLC22A15	SLC22A15	solute carrier family 22, member 15	12	292	528	14000	0.42902	0.574261	1.08966	1.22088
GO:0006811	ion transport	IEA	BEST4	BEST4	bestrophin 4	12	292	528	14000	0.42902	0.574261	1.08966	1.22088
GO:0006811	ion transport	IEA	MCOLN2	MCOLN2	mucolipin 2	12	292	528	14000	0.42902	0.574261	1.08966	1.22088
GO:0006811	ion transport	IEA	CLCN6	CLCN6	chloride channel 6	12	292	528	14000	0.42902	0.574261	1.08966	1.22088
GO:0006811	ion transport	IEA	MCOLN2	MCOLN2	mucolipin 2	12	292	528	14000	0.42902	0.574261	1.08966	1.22088
GO:0031018	endocrine pancreas development		RPL30	RPL30	ribosomal protein L30	3	292	114	14000	0.430553	0.575564	1.26172	1.21574
GO:0031018	endocrine pancreas development		RPS19	RPS19	ribosomal protein S19	3	292	114	14000	0.430553	0.575564	1.26172	1.21574
GO:0031018	endocrine pancreas development		RPS4Y1	RPS4Y1	ribosomal protein S4, Y-linked 1	3	292	114	14000	0.430553	0.575564	1.26172	1.21574
GO:0019221	cytokine-mediated signaling pathway	TAS	IL12RB1	IL12RB1	interleukin 12 receptor, beta 1	5	292	206	14000	0.434677	0.578106	1.16372	1.20198
GO:0019221	cytokine-mediated signaling pathway	TAS	HLA-C	HLA-C	major histocompatibility complex, class I, C	5	292	206	14000	0.434677	0.578106	1.16372	1.20198
GO:0019221	cytokine-mediated signaling pathway	IEA	IL2RA	IL2RA	interleukin 2 receptor, alpha	5	292	206	14000	0.434677	0.578106	1.16372	1.20198
GO:0019221	cytokine-mediated signaling pathway	IPI	EBI3	EBI3	Epstein-Barr virus induced 3	5	292	206	14000	0.434677	0.578106	1.16372	1.20198
GO:0019221	cytokine-mediated signaling pathway	TAS	HCK	HCK	hemopoietic cell kinase	5	292	206	14000	0.434677	0.578106	1.16372	1.20198
GO:0019221	cytokine-mediated signaling pathway	IEA	IL2RA	IL2RA	interleukin 2 receptor, alpha	5	292	206	14000	0.434677	0.578106	1.16372	1.20198
GO:0006486	protein glycosylation	IEA	ST6GALNAC4	ST6GALNAC4	ST6 (alpha-N-acetyl-neuraminyl-2,3-beta-galactosyl-1,3)-N-acetylgalactosaminide alpha-2,6-sialyltransferase 4	2	292	70	14000	0.435369	0.578106	1.36986	1.19969
GO:0006486	protein glycosylation	IEA	ST3GAL5	ST3GAL5	ST3 beta-galactoside alpha-2,3-sialyltransferase 5	2	292	70	14000	0.435369	0.578106	1.36986	1.19969
GO:0043473	pigmentation	TAS	MC1R	MC1R	melanocortin 1 receptor (alpha melanocyte stimulating hormone receptor)	1	292	27	14000	0.439765	0.578106	1.77575	1.18519
GO:0006749	glutathione metabolic process	IDA	GSTT1	GSTT1	glutathione S-transferase theta 1	1	292	27	14000	0.439765	0.578106	1.77575	1.18519
GO:0032956	regulation of actin cytoskeleton organization	IMP	TWF2	TWF2	twinfilin, actin-binding protein, homolog 2 (Drosophila)	1	292	27	14000	0.439765	0.578106	1.77575	1.18519
GO:0048812	neuron projection morphogenesis	IEA	UGT8	UGT8	UDP glycosyltransferase 8	1	292	27	14000	0.439765	0.578106	1.77575	1.18519
GO:0071356	cellular response to tumor necrosis factor	IEA	IL18	IL18	interleukin 18 (interferon-gamma-inducing factor)	1	292	27	14000	0.439765	0.578106	1.77575	1.18519
GO:0002053	positive regulation of mesenchymal cell proliferation	IBA	FOXP1	FOXP1	forkhead box P1	1	292	27	14000	0.439765	0.578106	1.77575	1.18519
GO:0019370	leukotriene biosynthetic process	IEA	SYK	SYK	spleen tyrosine kinase	1	292	27	14000	0.439765	0.578106	1.77575	1.18519
GO:0001975	response to amphetamine	IEA	CNR2	CNR2	cannabinoid receptor 2 (macrophage)	1	292	27	14000	0.439765	0.578106	1.77575	1.18519
GO:0048754	branching morphogenesis of a tube	IBA	WNT6	WNT6	wingless-type MMTV integration site family, member 6	1	292	27	14000	0.439765	0.578106	1.77575	1.18519
GO:0019370	leukotriene biosynthetic process	IEA	SYK	SYK	spleen tyrosine kinase	1	292	27	14000	0.439765	0.578106	1.77575	1.18519
GO:0007162	negative regulation of cell adhesion	NAS	SIPA1	SIPA1	signal-induced proliferation-associated 1	1	292	27	14000	0.439765	0.578106	1.77575	1.18519
GO:0031623	receptor internalization	IDA	ADRBK2	ADRBK2	adrenergic, beta, receptor kinase 2	1	292	27	14000	0.439765	0.578106	1.77575	1.18519
GO:0031623	receptor internalization	IDA	ADRBK2	ADRBK2	adrenergic, beta, receptor kinase 2	1	292	27	14000	0.439765	0.578106	1.77575	1.18519
GO:0006631	fatty acid metabolic process	IEA	HPGD	HPGD	hydroxyprostaglandin dehydrogenase 15-(NAD)	2	292	71	14000	0.442301	0.579956	1.35057	1.1769
GO:0007169	transmembrane receptor protein tyrosine kinase signaling pathway	IEA	ROR1	ROR1	receptor tyrosine kinase-like orphan receptor 1	2	292	71	14000	0.442301	0.579956	1.35057	1.1769
GO:0007169	transmembrane receptor protein tyrosine kinase signaling pathway	TAS	BLNK	BLNK	B-cell linker	2	292	71	14000	0.442301	0.579956	1.35057	1.1769
GO:0006631	fatty acid metabolic process	IEA	CPT1B	CPT1B	carnitine palmitoyltransferase 1B (muscle)	2	292	71	14000	0.442301	0.579956	1.35057	1.1769
GO:0070374	positive regulation of ERK1 and ERK2 cascade	IMP	FBXW7	FBXW7	F-box and WD repeat domain containing 7	2	292	72	14000	0.449186	0.585684	1.33181	1.15462
GO:0030324	lung development	IEA	IL18	IL18	interleukin 18 (interferon-gamma-inducing factor)	2	292	72	14000	0.449186	0.585684	1.33181	1.15462
GO:0030324	lung development	IEA	FOXP1	FOXP1	forkhead box P1	2	292	72	14000	0.449186	0.585684	1.33181	1.15462
GO:0070374	positive regulation of ERK1 and ERK2 cascade	IDA	SEMA7A	SEMA7A	semaphorin 7A, GPI membrane anchor (John Milton Hagen blood group)	2	292	72	14000	0.449186	0.585684	1.33181	1.15462
GO:0030218	erythrocyte differentiation	IMP	RPS19	RPS19	ribosomal protein S19	1	292	28	14000	0.451227	0.585684	1.71233	1.14807
GO:0031532	actin cytoskeleton reorganization	IDA	PLEK	PLEK	pleckstrin	1	292	28	14000	0.451227	0.585684	1.71233	1.14807
GO:0001974	blood vessel remodeling	IEA	CSRP3	CSRP3	cysteine and glycine-rich protein 3 (cardiac LIM protein)	1	292	28	14000	0.451227	0.585684	1.71233	1.14807
GO:0033077	T cell differentiation in thymus	IEA	BCL2	BCL2	B-cell CLL/lymphoma 2	1	292	28	14000	0.451227	0.585684	1.71233	1.14807
GO:0030593	neutrophil chemotaxis	IDA	SYK	SYK	spleen tyrosine kinase	1	292	28	14000	0.451227	0.585684	1.71233	1.14807
GO:0008016	regulation of heart contraction	IBA	FOXN4	FOXN4	forkhead box N4	1	292	28	14000	0.451227	0.585684	1.71233	1.14807
GO:0030593	neutrophil chemotaxis	IDA	SYK	SYK	spleen tyrosine kinase	1	292	28	14000	0.451227	0.585684	1.71233	1.14807
GO:0006935	chemotaxis	IEA	CCL17	CCL17	chemokine (C-C motif) ligand 17	3	292	118	14000	0.451935	0.585863	1.21895	1.14581
GO:0006935	chemotaxis	TAS	PLAU	PLAU	plasminogen activator, urokinase	3	292	118	14000	0.451935	0.585863	1.21895	1.14581
GO:0006935	chemotaxis	IEA	CCL22	CCL22	chemokine (C-C motif) ligand 22	3	292	118	14000	0.451935	0.585863	1.21895	1.14581
GO:0050796	regulation of insulin secretion	TAS	AKAP5	AKAP5	A kinase (PRKA) anchor protein 5	2	292	73	14000	0.456021	0.590279	1.31357	1.13283
GO:0050796	regulation of insulin secretion	IEA	CNR1	CNR1	cannabinoid receptor 1 (brain)	2	292	73	14000	0.456021	0.590279	1.31357	1.13283
GO:0044419	interspecies interaction between organisms	IEA	FBXW7	FBXW7	F-box and WD repeat domain containing 7	7	292	306	14000	0.460256	0.590279	1.09679	1.11949
GO:0044419	interspecies interaction between organisms	IEA	CUL1	CUL1	cullin 1	7	292	306	14000	0.460256	0.590279	1.09679	1.11949
GO:0044419	interspecies interaction between organisms	IEA	HLA-C	HLA-C	major histocompatibility complex, class I, C	7	292	306	14000	0.460256	0.590279	1.09679	1.11949
GO:0044419	interspecies interaction between organisms	IEA	FCGR2B	FCGR2B	Fc fragment of IgG, low affinity IIb, receptor (CD32)	7	292	306	14000	0.460256	0.590279	1.09679	1.11949
GO:0044419	interspecies interaction between organisms	IEA	SP110	SP110	SP110 nuclear body protein	7	292	306	14000	0.460256	0.590279	1.09679	1.11949
GO:0044419	interspecies interaction between organisms	IEA	HCK	HCK	hemopoietic cell kinase	7	292	306	14000	0.460256	0.590279	1.09679	1.11949
GO:0044419	interspecies interaction between organisms	IEA	SYK	SYK	spleen tyrosine kinase	7	292	306	14000	0.460256	0.590279	1.09679	1.11949
GO:0044419	interspecies interaction between organisms	IEA	SYK	SYK	spleen tyrosine kinase	7	292	306	14000	0.460256	0.590279	1.09679	1.11949
GO:0044419	interspecies interaction between organisms	IEA	SP110	SP110	SP110 nuclear body protein	7	292	306	14000	0.460256	0.590279	1.09679	1.11949
GO:0048469	cell maturation	IEA	BTK	BTK	Bruton agammaglobulinemia tyrosine kinase	1	292	29	14000	0.462454	0.590279	1.65328	1.11262
GO:0042476	odontogenesis	IMP	PITX2	PITX2	paired-like homeodomain 2	1	292	29	14000	0.462454	0.590279	1.65328	1.11262
GO:0043086	negative regulation of catalytic activity	IEA	IL7	IL7	interleukin 7	1	292	29	14000	0.462454	0.590279	1.65328	1.11262
GO:0008542	visual learning	IEA	NRAS	NRAS	neuroblastoma RAS viral (v-ras) oncogene homolog	1	292	29	14000	0.462454	0.590279	1.65328	1.11262
GO:0050830	defense response to Gram-positive bacterium	IEA	HCK	HCK	hemopoietic cell kinase	1	292	29	14000	0.462454	0.590279	1.65328	1.11262
GO:0016579	protein deubiquitination	ISS	USP9Y	USP9Y	ubiquitin specific peptidase 9, Y-linked	1	292	29	14000	0.462454	0.590279	1.65328	1.11262
GO:0048666	neuron development	IEA	DGKG	DGKG	diacylglycerol kinase, gamma 90kDa	1	292	29	14000	0.462454	0.590279	1.65328	1.11262
GO:0007566	embryo implantation	IEA	PLAU	PLAU	plasminogen activator, urokinase	1	292	29	14000	0.462454	0.590279	1.65328	1.11262
GO:0016579	protein deubiquitination	ISS	USP9Y	USP9Y	ubiquitin specific peptidase 9, Y-linked	1	292	29	14000	0.462454	0.590279	1.65328	1.11262
GO:0046854	phosphatidylinositol phosphorylation	IEA	INPP5D	INPP5D	inositol polyphosphate-5-phosphatase, 145kDa	1	292	29	14000	0.462454	0.590279	1.65328	1.11262
GO:0032480	negative regulation of type I interferon production	TAS	NLRC5	NLRC5	NLR family, CARD domain containing 5	1	292	29	14000	0.462454	0.590279	1.65328	1.11262
GO:0048666	neuron development	IEA	DGKG	DGKG	diacylglycerol kinase, gamma 90kDa	1	292	29	14000	0.462454	0.590279	1.65328	1.11262
GO:0050852	T cell receptor signaling pathway	ISS	PLCG2	PLCG2	phospholipase C, gamma 2 (phosphatidylinositol-specific)	2	292	74	14000	0.462806	0.590279	1.29582	1.11152
GO:0050852	T cell receptor signaling pathway	TAS	INPP5D	INPP5D	inositol polyphosphate-5-phosphatase, 145kDa	2	292	74	14000	0.462806	0.590279	1.29582	1.11152
GO:0006919	activation of cysteine-type endopeptidase activity involved in apoptotic process	IDA	BAX	BAX	BCL2-associated X protein	2	292	75	14000	0.469541	0.59792	1.27854	1.09068
GO:0006919	activation of cysteine-type endopeptidase activity involved in apoptotic process	IDA	COL4A3	COL4A3	collagen, type IV, alpha 3 (Goodpasture antigen)	2	292	75	14000	0.469541	0.59792	1.27854	1.09068
GO:0006974	response to DNA damage stimulus	IDA	FBXW7	FBXW7	F-box and WD repeat domain containing 7	3	292	122	14000	0.472971	0.59792	1.17898	1.08018
GO:0006974	response to DNA damage stimulus	IMP	BCL2	BCL2	B-cell CLL/lymphoma 2	3	292	122	14000	0.472971	0.59792	1.17898	1.08018
GO:0006974	response to DNA damage stimulus	IMP	MNDA	MNDA	myeloid cell nuclear differentiation antigen	3	292	122	14000	0.472971	0.59792	1.17898	1.08018
GO:0007422	peripheral nervous system development	TAS	UGT8	UGT8	UDP glycosyltransferase 8	1	292	30	14000	0.473451	0.59792	1.59817	1.07871
GO:0006687	glycosphingolipid metabolic process	TAS	GM2A	GM2A	GM2 ganglioside activator	1	292	30	14000	0.473451	0.59792	1.59817	1.07871
GO:0006271	DNA strand elongation involved in DNA replication	TAS	MCM5	MCM5	minichromosome maintenance complex component 5	1	292	30	14000	0.473451	0.59792	1.59817	1.07871
GO:0001656	metanephros development	IEA	BCL2	BCL2	B-cell CLL/lymphoma 2	1	292	30	14000	0.473451	0.59792	1.59817	1.07871
GO:0043406	positive regulation of MAP kinase activity	IDA	CD24	CD24	CD24 molecule	1	292	30	14000	0.473451	0.59792	1.59817	1.07871
GO:0006635	fatty acid beta-oxidation	TAS	CPT1B	CPT1B	carnitine palmitoyltransferase 1B (muscle)	1	292	30	14000	0.473451	0.59792	1.59817	1.07871
GO:0007015	actin filament organization	IEA	BCL2	BCL2	B-cell CLL/lymphoma 2	1	292	31	14000	0.484221	0.607789	1.54662	1.04626
GO:0048538	thymus development	IEA	BCL2	BCL2	B-cell CLL/lymphoma 2	1	292	31	14000	0.484221	0.607789	1.54662	1.04626
GO:0070555	response to interleukin-1	IMP	IRAK2	IRAK2	interleukin-1 receptor-associated kinase 2	1	292	31	14000	0.484221	0.607789	1.54662	1.04626
GO:0009888	tissue development	IBA	FOXN4	FOXN4	forkhead box N4	1	292	31	14000	0.484221	0.607789	1.54662	1.04626
GO:0048286	lung alveolus development	IEA	MYOCD	MYOCD	myocardin	1	292	31	14000	0.484221	0.607789	1.54662	1.04626
GO:0007389	pattern specification process	IBA	FOXP1	FOXP1	forkhead box P1	2	292	78	14000	0.489433	0.613582	1.22936	1.03082
GO:0007389	pattern specification process	IBA	FOXN4	FOXN4	forkhead box N4	2	292	78	14000	0.489433	0.613582	1.22936	1.03082
GO:0032496	response to lipopolysaccharide	IEA	CNR2	CNR2	cannabinoid receptor 2 (macrophage)	3	292	126	14000	0.493623	0.615768	1.14155	1.01852
GO:0032496	response to lipopolysaccharide	IEA	PLCG2	PLCG2	phospholipase C, gamma 2 (phosphatidylinositol-specific)	3	292	126	14000	0.493623	0.615768	1.14155	1.01852
GO:0032496	response to lipopolysaccharide	IEA	CNR1	CNR1	cannabinoid receptor 1 (brain)	3	292	126	14000	0.493623	0.615768	1.14155	1.01852
GO:0030433	ER-associated protein catabolic process	NAS	DERL3	DERL3	Der1-like domain family, member 3	1	292	32	14000	0.494771	0.615768	1.49829	1.01517
GO:0031047	gene silencing by RNA	IEA	TNRC6B	TNRC6B	trinucleotide repeat containing 6B	1	292	32	14000	0.494771	0.615768	1.49829	1.01517
GO:0042059	negative regulation of epidermal growth factor receptor signaling pathway	TAS	EPS15	EPS15	epidermal growth factor receptor pathway substrate 15	1	292	32	14000	0.494771	0.615768	1.49829	1.01517
GO:0051259	protein oligomerization	IDA	BAX	BAX	BCL2-associated X protein	1	292	32	14000	0.494771	0.615768	1.49829	1.01517
GO:0032024	positive regulation of insulin secretion	IMP	BLK	BLK	B lymphoid tyrosine kinase	1	292	32	14000	0.494771	0.615768	1.49829	1.01517
GO:0006816	calcium ion transport	IDA	ATP2A1	ATP2A1	ATPase, Ca++ transporting, cardiac muscle, fast twitch 1	2	292	80	14000	0.502428	0.624542	1.19863	0.99301
GO:0006816	calcium ion transport	TAS	ATP2A3	ATP2A3	ATPase, Ca++ transporting, ubiquitous	2	292	80	14000	0.502428	0.624542	1.19863	0.99301
GO:0006644	phospholipid metabolic process	IEA	PLA2G2C	PLA2G2C	phospholipase A2, group IIC	1	292	33	14000	0.505104	0.62711	1.45289	0.985348
GO:0007155	cell adhesion	IEA	NTM	NTM	neurotrimin	12	292	562	14000	0.510682	0.63327	1.02374	0.969503
GO:0007155	cell adhesion	TAS	ACTN2	ACTN2	actinin, alpha 2	12	292	562	14000	0.510682	0.63327	1.02374	0.969503
GO:0007155	cell adhesion		ITGAD	ITGAD	integrin, alpha D	12	292	562	14000	0.510682	0.63327	1.02374	0.969503
GO:0007155	cell adhesion	TAS	CD72	CD72	CD72 molecule	12	292	562	14000	0.510682	0.63327	1.02374	0.969503
GO:0007155	cell adhesion	TAS	HCK	HCK	hemopoietic cell kinase	12	292	562	14000	0.510682	0.63327	1.02374	0.969503
GO:0007155	cell adhesion	IEA	HEPACAM	HEPACAM	hepatic and glial cell adhesion molecule	12	292	562	14000	0.510682	0.63327	1.02374	0.969503
GO:0007155	cell adhesion	NAS	ENTPD1	ENTPD1	ectonucleoside triphosphate diphosphohydrolase 1	12	292	562	14000	0.510682	0.63327	1.02374	0.969503
GO:0007155	cell adhesion	IEA	SIGLEC6	SIGLEC6	sialic acid binding Ig-like lectin 6	12	292	562	14000	0.510682	0.63327	1.02374	0.969503
GO:0007155	cell adhesion	IEA	COL4A3	COL4A3	collagen, type IV, alpha 3 (Goodpasture antigen)	12	292	562	14000	0.510682	0.63327	1.02374	0.969503
GO:0007155	cell adhesion	IEA	SIGLEC5	SIGLEC5	sialic acid binding Ig-like lectin 5	12	292	562	14000	0.510682	0.63327	1.02374	0.969503
GO:0007155	cell adhesion	IEA	CD22	CD22	CD22 molecule	12	292	562	14000	0.510682	0.63327	1.02374	0.969503
GO:0007155	cell adhesion	TAS	LGALS4	LGALS4	lectin, galactoside-binding, soluble, 4	12	292	562	14000	0.510682	0.63327	1.02374	0.969503
GO:0007050	cell cycle arrest	TAS	CUL1	CUL1	cullin 1	3	292	130	14000	0.513856	0.634313	1.10643	0.960563
GO:0007050	cell cycle arrest	IEA	SKIL	SKIL	SKI-like oncogene	3	292	130	14000	0.513856	0.634313	1.10643	0.960563
GO:0007050	cell cycle arrest	IEA	HEPACAM	HEPACAM	hepatic and glial cell adhesion molecule	3	292	130	14000	0.513856	0.634313	1.10643	0.960563
GO:0007584	response to nutrient	IEA	BCL2	BCL2	B-cell CLL/lymphoma 2	2	292	82	14000	0.515205	0.634313	1.1694	0.95678
GO:0051260	protein homooligomerization	IDA	BAX	BAX	BCL2-associated X protein	2	292	82	14000	0.515205	0.634313	1.1694	0.95678
GO:0051260	protein homooligomerization	IPI	EHD1	EHD1	EH-domain containing 1	2	292	82	14000	0.515205	0.634313	1.1694	0.95678
GO:0007584	response to nutrient	IEA	CNR1	CNR1	cannabinoid receptor 1 (brain)	2	292	82	14000	0.515205	0.634313	1.1694	0.95678
GO:0030148	sphingolipid biosynthetic process	TAS	DEGS2	DEGS2	delta(4)-desaturase, sphingolipid 2	1	292	34	14000	0.515225	0.634313	1.41015	0.956726
GO:0050911	detection of chemical stimulus involved in sensory perception of smell	NAS	OR5F1	OR5F1	olfactory receptor, family 5, subfamily F, member 1	1	292	34	14000	0.515225	0.634313	1.41015	0.956726
GO:0045740	positive regulation of DNA replication	IEA	UCN	UCN	urocortin	1	292	34	14000	0.515225	0.634313	1.41015	0.956726
GO:0071407	cellular response to organic cyclic compound	IDA	IL18	IL18	interleukin 18 (interferon-gamma-inducing factor)	1	292	35	14000	0.525138	0.642669	1.36986	0.92923
GO:0033138	positive regulation of peptidyl-serine phosphorylation	IEA	BCL2	BCL2	B-cell CLL/lymphoma 2	1	292	35	14000	0.525138	0.642669	1.36986	0.92923
GO:0009411	response to UV	IDA	CIRBP	CIRBP	cold inducible RNA binding protein	1	292	35	14000	0.525138	0.642669	1.36986	0.92923
GO:0030326	embryonic limb morphogenesis	IEA	FBN2	FBN2	fibrillin 2	1	292	35	14000	0.525138	0.642669	1.36986	0.92923
GO:0007613	memory	IEA	CNR1	CNR1	cannabinoid receptor 1 (brain)	1	292	35	14000	0.525138	0.642669	1.36986	0.92923
GO:0045471	response to ethanol	IEA	BCL2	BCL2	B-cell CLL/lymphoma 2	2	292	84	14000	0.527761	0.645111	1.14155	0.922044
GO:0045471	response to ethanol	IEA	CNR1	CNR1	cannabinoid receptor 1 (brain)	2	292	84	14000	0.527761	0.645111	1.14155	0.922044
GO:0008286	insulin receptor signaling pathway	TAS	NRAS	NRAS	neuroblastoma RAS viral (v-ras) oncogene homolog	3	292	133	14000	0.52874	0.64554	1.08147	0.919369
GO:0008286	insulin receptor signaling pathway	TAS	FGF6	FGF6	fibroblast growth factor 6	3	292	133	14000	0.52874	0.64554	1.08147	0.919369
GO:0008286	insulin receptor signaling pathway	TAS	TLR9	TLR9	toll-like receptor 9	3	292	133	14000	0.52874	0.64554	1.08147	0.919369
GO:0006120	mitochondrial electron transport, NADH to ubiquinone	NAS	NDUFS3	NDUFS3	NADH dehydrogenase (ubiquinone) Fe-S protein 3, 30kDa (NADH-coenzyme Q reductase)	1	292	36	14000	0.534848	0.650679	1.33181	0.902798
GO:0050885	neuromuscular process controlling balance	IEA	GM2A	GM2A	GM2 ganglioside activator	1	292	36	14000	0.534848	0.650679	1.33181	0.902798
GO:0007205	activation of protein kinase C activity by G-protein coupled receptor protein signaling pathway	IEA	DGKG	DGKG	diacylglycerol kinase, gamma 90kDa	1	292	36	14000	0.534848	0.650679	1.33181	0.902798
GO:0007205	activation of protein kinase C activity by G-protein coupled receptor protein signaling pathway	IEA	DGKG	DGKG	diacylglycerol kinase, gamma 90kDa	1	292	36	14000	0.534848	0.650679	1.33181	0.902798
GO:0006468	protein phosphorylation	TAS	BTK	BTK	Bruton agammaglobulinemia tyrosine kinase	8	292	380	14000	0.540193	0.656405	1.00937	0.888452
GO:0006468	protein phosphorylation	TAS	HCK	HCK	hemopoietic cell kinase	8	292	380	14000	0.540193	0.656405	1.00937	0.888452
GO:0006468	protein phosphorylation	NAS	PXK	PXK	PX domain containing serine/threonine kinase	8	292	380	14000	0.540193	0.656405	1.00937	0.888452
GO:0006468	protein phosphorylation	ISS	SYK	SYK	spleen tyrosine kinase	8	292	380	14000	0.540193	0.656405	1.00937	0.888452
GO:0006468	protein phosphorylation	IDA	MAP4K4	MAP4K4	mitogen-activated protein kinase kinase kinase kinase 4	8	292	380	14000	0.540193	0.656405	1.00937	0.888452
GO:0006468	protein phosphorylation	TAS	IRAK2	IRAK2	interleukin-1 receptor-associated kinase 2	8	292	380	14000	0.540193	0.656405	1.00937	0.888452
GO:0006468	protein phosphorylation	ISS	SYK	SYK	spleen tyrosine kinase	8	292	380	14000	0.540193	0.656405	1.00937	0.888452
GO:0006468	protein phosphorylation	IDA	MAP4K1	MAP4K1	mitogen-activated protein kinase kinase kinase kinase 1	8	292	380	14000	0.540193	0.656405	1.00937	0.888452
GO:0006468	protein phosphorylation	TAS	ADRBK2	ADRBK2	adrenergic, beta, receptor kinase 2	8	292	380	14000	0.540193	0.656405	1.00937	0.888452
GO:0006468	protein phosphorylation	TAS	ADRBK2	ADRBK2	adrenergic, beta, receptor kinase 2	8	292	380	14000	0.540193	0.656405	1.00937	0.888452
GO:0000080	G1 phase of mitotic cell cycle	TAS	CUL1	CUL1	cullin 1	1	292	37	14000	0.544359	0.657581	1.29582	0.877369
GO:0048704	embryonic skeletal system morphogenesis	IEA	MYF5	MYF5	myogenic factor 5	1	292	37	14000	0.544359	0.657581	1.29582	0.877369
GO:0007368	determination of left/right symmetry	ISS	PITX2	PITX2	paired-like homeodomain 2	1	292	37	14000	0.544359	0.657581	1.29582	0.877369
GO:0030512	negative regulation of transforming growth factor beta receptor signaling pathway	IDA	SKIL	SKIL	SKI-like oncogene	1	292	37	14000	0.544359	0.657581	1.29582	0.877369
GO:0001657	ureteric bud development	IEA	BCL2	BCL2	B-cell CLL/lymphoma 2	1	292	37	14000	0.544359	0.657581	1.29582	0.877369
GO:0006364	rRNA processing	IMP	RPS19	RPS19	ribosomal protein S19	2	292	87	14000	0.546172	0.658223	1.10219	0.872573
GO:0006310	DNA recombination	IEA	DCLRE1C	DCLRE1C	DNA cross-link repair 1C	2	292	87	14000	0.546172	0.658223	1.10219	0.872573
GO:0006364	rRNA processing	IMP	DDX47	DDX47	DEAD (Asp-Glu-Ala-Asp) box polypeptide 47	2	292	87	14000	0.546172	0.658223	1.10219	0.872573
GO:0006310	DNA recombination	IEA	SMC6	SMC6	structural maintenance of chromosomes 6	2	292	87	14000	0.546172	0.658223	1.10219	0.872573
GO:0006310	DNA recombination	IEA	SMC6	SMC6	structural maintenance of chromosomes 6	2	292	87	14000	0.546172	0.658223	1.10219	0.872573
GO:0001649	osteoblast differentiation	IEA	IL18	IL18	interleukin 18 (interferon-gamma-inducing factor)	1	292	38	14000	0.553675	0.666484	1.26172	0.852889
GO:0000082	G1/S transition of mitotic cell cycle	TAS	CUL1	CUL1	cullin 1	3	292	139	14000	0.557714	0.669533	1.03479	0.842403
GO:0000082	G1/S transition of mitotic cell cycle	TAS	MCM5	MCM5	minichromosome maintenance complex component 5	3	292	139	14000	0.557714	0.669533	1.03479	0.842403
GO:0016055	Wnt receptor signaling pathway	IEA	TLE3	TLE3	transducin-like enhancer of split 3 (E(sp1) homolog, Drosophila)	3	292	139	14000	0.557714	0.669533	1.03479	0.842403
GO:0000082	G1/S transition of mitotic cell cycle	IEA	BCL2	BCL2	B-cell CLL/lymphoma 2	3	292	139	14000	0.557714	0.669533	1.03479	0.842403
GO:0016055	Wnt receptor signaling pathway	NAS	CD24	CD24	CD24 molecule	3	292	139	14000	0.557714	0.669533	1.03479	0.842403
GO:0016055	Wnt receptor signaling pathway		WNT6	WNT6	wingless-type MMTV integration site family, member 6	3	292	139	14000	0.557714	0.669533	1.03479	0.842403
GO:0002474	antigen processing and presentation of peptide antigen via MHC class I	IEA	HLA-C	HLA-C	major histocompatibility complex, class I, C	2	292	89	14000	0.558161	0.669533	1.07742	0.841247
GO:0002474	antigen processing and presentation of peptide antigen via MHC class I	TAS	ERAP2	ERAP2	endoplasmic reticulum aminopeptidase 2	2	292	89	14000	0.558161	0.669533	1.07742	0.841247
GO:0042102	positive regulation of T cell proliferation	IEA	TNFRSF13C	TNFRSF13C	tumor necrosis factor receptor superfamily, member 13C	1	292	39	14000	0.562799	0.671181	1.22936	0.829307
GO:0030162	regulation of proteolysis	IDA	PION	PION	pigeon homolog (Drosophila)	1	292	39	14000	0.562799	0.671181	1.22936	0.829307
GO:0001541	ovarian follicle development	IEA	BCL2	BCL2	B-cell CLL/lymphoma 2	1	292	39	14000	0.562799	0.671181	1.22936	0.829307
GO:0007266	Rho protein signal transduction	TAS	ARHGAP4	ARHGAP4	Rho GTPase activating protein 4	1	292	39	14000	0.562799	0.671181	1.22936	0.829307
GO:0038032	termination of G-protein coupled receptor signaling pathway	IEA	ADRBK2	ADRBK2	adrenergic, beta, receptor kinase 2	1	292	39	14000	0.562799	0.671181	1.22936	0.829307
GO:0038032	termination of G-protein coupled receptor signaling pathway	IEA	ADRBK2	ADRBK2	adrenergic, beta, receptor kinase 2	1	292	39	14000	0.562799	0.671181	1.22936	0.829307
GO:0000186	activation of MAPKK activity	TAS	NRAS	NRAS	neuroblastoma RAS viral (v-ras) oncogene homolog	1	292	40	14000	0.571737	0.681049	1.19863	0.806577
GO:0006184	GTP catabolic process	IBA	GNAZ	GNAZ	guanine nucleotide binding protein (G protein), alpha z polypeptide	3	292	143	14000	0.576415	0.685827	1.00584	0.794821
GO:0006184	GTP catabolic process	NAS	GNB5	GNB5	guanine nucleotide binding protein (G protein), beta 5	3	292	143	14000	0.576415	0.685827	1.00584	0.794821
GO:0006184	GTP catabolic process	IDA	RALB	RALB	v-ral simian leukemia viral oncogene homolog B (ras related; GTP binding protein)	3	292	143	14000	0.576415	0.685827	1.00584	0.794821
GO:0006094	gluconeogenesis	TAS	ENO3	ENO3	enolase 3 (beta, muscle)	1	292	41	14000	0.580491	0.688629	1.1694	0.784655
GO:0051781	positive regulation of cell division	IEA	FGF6	FGF6	fibroblast growth factor 6	1	292	41	14000	0.580491	0.688629	1.1694	0.784655
GO:0006928	cellular component movement	TAS	CXCR5	CXCR5	chemokine (C-X-C motif) receptor 5	2	292	93	14000	0.581449	0.688629	1.03108	0.782275
GO:0042127	regulation of cell proliferation	IEA	GUCY2C	GUCY2C	guanylate cyclase 2C (heat stable enterotoxin receptor)	2	292	93	14000	0.581449	0.688629	1.03108	0.782275
GO:0042127	regulation of cell proliferation	IEA	PLAU	PLAU	plasminogen activator, urokinase	2	292	93	14000	0.581449	0.688629	1.03108	0.782275
GO:0006928	cellular component movement	TAS	TPM3	TPM3	tropomyosin 3	2	292	93	14000	0.581449	0.688629	1.03108	0.782275
GO:0016042	lipid catabolic process	IEA	PLA2G2C	PLA2G2C	phospholipase A2, group IIC	2	292	94	14000	0.587127	0.691278	1.02011	0.768255
GO:0016042	lipid catabolic process	IEA	PLCG2	PLCG2	phospholipase C, gamma 2 (phosphatidylinositol-specific)	2	292	94	14000	0.587127	0.691278	1.02011	0.768255
GO:0016070	RNA metabolic process	TAS	RPL30	RPL30	ribosomal protein L30	5	292	247	14000	0.588453	0.691278	0.970551	0.765001
GO:0016070	RNA metabolic process	TAS	RPS19	RPS19	ribosomal protein S19	5	292	247	14000	0.588453	0.691278	0.970551	0.765001
GO:0016070	RNA metabolic process	TAS	RPS4Y1	RPS4Y1	ribosomal protein S4, Y-linked 1	5	292	247	14000	0.588453	0.691278	0.970551	0.765001
GO:0016070	RNA metabolic process		DDX47	DDX47	DEAD (Asp-Glu-Ala-Asp) box polypeptide 47	5	292	247	14000	0.588453	0.691278	0.970551	0.765001
GO:0016070	RNA metabolic process	TAS	PARN	PARN	poly(A)-specific ribonuclease	5	292	247	14000	0.588453	0.691278	0.970551	0.765001
GO:0042384	cilium assembly	ISS	IQCB1	IQCB1	IQ motif containing B1	1	292	42	14000	0.589065	0.691278	1.14155	0.7635
GO:0006096	glycolysis	TAS	ENO3	ENO3	enolase 3 (beta, muscle)	1	292	42	14000	0.589065	0.691278	1.14155	0.7635
GO:0071363	cellular response to growth factor stimulus	IMP	TWF2	TWF2	twinfilin, actin-binding protein, homolog 2 (Drosophila)	1	292	42	14000	0.589065	0.691278	1.14155	0.7635
GO:0030155	regulation of cell adhesion	IDA	IL18	IL18	interleukin 18 (interferon-gamma-inducing factor)	1	292	42	14000	0.589065	0.691278	1.14155	0.7635
GO:0010212	response to ionizing radiation	IEA	DCLRE1C	DCLRE1C	DNA cross-link repair 1C	1	292	42	14000	0.589065	0.691278	1.14155	0.7635
GO:0045669	positive regulation of osteoblast differentiation	ISS	FBN2	FBN2	fibrillin 2	1	292	42	14000	0.589065	0.691278	1.14155	0.7635
GO:0051897	positive regulation of protein kinase B signaling cascade	ISS	MC1R	MC1R	melanocortin 1 receptor (alpha melanocyte stimulating hormone receptor)	1	292	43	14000	0.597464	0.699537	1.115	0.743076
GO:0010033	response to organic substance	IEA	CASQ1	CASQ1	calsequestrin 1 (fast-twitch, skeletal muscle)	1	292	43	14000	0.597464	0.699537	1.115	0.743076
GO:0015031	protein transport	IEA	ATG3	ATG3	ATG3 autophagy related 3 homolog (S. cerevisiae)	8	292	403	14000	0.603982	0.706364	0.951766	0.727421
GO:0015031	protein transport	IEA	EPS15	EPS15	epidermal growth factor receptor pathway substrate 15	8	292	403	14000	0.603982	0.706364	0.951766	0.727421
GO:0015031	protein transport	IEA	RAB37	RAB37	RAB37, member RAS oncogene family	8	292	403	14000	0.603982	0.706364	0.951766	0.727421
GO:0015031	protein transport	IEA	SLC15A3	SLC15A3	solute carrier family 15, member 3	8	292	403	14000	0.603982	0.706364	0.951766	0.727421
GO:0015031	protein transport	IEA	MITD1	MITD1	MIT, microtubule interacting and transport, domain containing 1	8	292	403	14000	0.603982	0.706364	0.951766	0.727421
GO:0015031	protein transport	IEA	RHBDF2	RHBDF2	rhomboid 5 homolog 2 (Drosophila)	8	292	403	14000	0.603982	0.706364	0.951766	0.727421
GO:0015031	protein transport	IEA	RABEP2	RABEP2	rabaptin, RAB GTPase binding effector protein 2	8	292	403	14000	0.603982	0.706364	0.951766	0.727421
GO:0015031	protein transport	IEA	SEC31B	SEC31B	SEC31 homolog B (S. cerevisiae)	8	292	403	14000	0.603982	0.706364	0.951766	0.727421
GO:0030509	BMP signaling pathway	ISS	USP9Y	USP9Y	ubiquitin specific peptidase 9, Y-linked	1	292	44	14000	0.605691	0.707557	1.08966	0.723347
GO:0030509	BMP signaling pathway	ISS	USP9Y	USP9Y	ubiquitin specific peptidase 9, Y-linked	1	292	44	14000	0.605691	0.707557	1.08966	0.723347
GO:0000902	cell morphogenesis	IEA	BCL2	BCL2	B-cell CLL/lymphoma 2	1	292	45	14000	0.613748	0.716156	1.06545	0.704281
GO:0000122	negative regulation of transcription from RNA polymerase II promoter	IDA	PITX2	PITX2	paired-like homeodomain 2	8	292	408	14000	0.61723	0.719402	0.940102	0.69612
GO:0000122	negative regulation of transcription from RNA polymerase II promoter	IDA	SKIL	SKIL	SKI-like oncogene	8	292	408	14000	0.61723	0.719402	0.940102	0.69612
GO:0000122	negative regulation of transcription from RNA polymerase II promoter	IEA	VAX1	VAX1	ventral anterior homeobox 1	8	292	408	14000	0.61723	0.719402	0.940102	0.69612
GO:0000122	negative regulation of transcription from RNA polymerase II promoter	IEA	PKIG	PKIG	protein kinase (cAMP-dependent, catalytic) inhibitor gamma	8	292	408	14000	0.61723	0.719402	0.940102	0.69612
GO:0000122	negative regulation of transcription from RNA polymerase II promoter	IDA	MEF2A	MEF2A	myocyte enhancer factor 2A	8	292	408	14000	0.61723	0.719402	0.940102	0.69612
GO:0000122	negative regulation of transcription from RNA polymerase II promoter	IDA	HDAC9	HDAC9	histone deacetylase 9	8	292	408	14000	0.61723	0.719402	0.940102	0.69612
GO:0000122	negative regulation of transcription from RNA polymerase II promoter	IEA	MYOCD	MYOCD	myocardin	8	292	408	14000	0.61723	0.719402	0.940102	0.69612
GO:0000122	negative regulation of transcription from RNA polymerase II promoter	TAS	ZBTB32	ZBTB32	zinc finger and BTB domain containing 32	8	292	408	14000	0.61723	0.719402	0.940102	0.69612
GO:0010628	positive regulation of gene expression	IEA	IL18	IL18	interleukin 18 (interferon-gamma-inducing factor)	2	292	100	14000	0.619979	0.721233	0.958904	0.689709
GO:0010628	positive regulation of gene expression	IMP	WNT6	WNT6	wingless-type MMTV integration site family, member 6	2	292	100	14000	0.619979	0.721233	0.958904	0.689709
GO:0007586	digestion	TAS	HTR3A	HTR3A	5-hydroxytryptamine (serotonin) receptor 3A	1	292	46	14000	0.621641	0.721233	1.04229	0.685846
GO:0008015	blood circulation	TAS	COL4A3	COL4A3	collagen, type IV, alpha 3 (Goodpasture antigen)	1	292	46	14000	0.621641	0.721233	1.04229	0.685846
GO:0042475	odontogenesis of dentin-containing tooth	IMP	WNT6	WNT6	wingless-type MMTV integration site family, member 6	1	292	46	14000	0.621641	0.721233	1.04229	0.685846
GO:0006412	translation	NAS	RPL30	RPL30	ribosomal protein L30	5	292	257	14000	0.622309	0.721233	0.932786	0.684296
GO:0006412	translation	IC	RPS19	RPS19	ribosomal protein S19	5	292	257	14000	0.622309	0.721233	0.932786	0.684296
GO:0006412	translation	IEA	RPS4Y2	RPS4Y2	ribosomal protein S4, Y-linked 2	5	292	257	14000	0.622309	0.721233	0.932786	0.684296
GO:0006412	translation	NAS	MRPS18C	MRPS18C	mitochondrial ribosomal protein S18C	5	292	257	14000	0.622309	0.721233	0.932786	0.684296
GO:0006412	translation	IMP	RPS4Y1	RPS4Y1	ribosomal protein S4, Y-linked 1	5	292	257	14000	0.622309	0.721233	0.932786	0.684296
GO:0016567	protein ubiquitination	IDA	FBXW7	FBXW7	F-box and WD repeat domain containing 7	3	292	154	14000	0.625177	0.72374	0.933998	0.677665
GO:0016567	protein ubiquitination	IDA	CUL1	CUL1	cullin 1	3	292	154	14000	0.625177	0.72374	0.933998	0.677665
GO:0016567	protein ubiquitination	IDA	ATG3	ATG3	ATG3 autophagy related 3 homolog (S. cerevisiae)	3	292	154	14000	0.625177	0.72374	0.933998	0.677665
GO:0006469	negative regulation of protein kinase activity	IEA	PKIG	PKIG	protein kinase (cAMP-dependent, catalytic) inhibitor gamma	1	292	47	14000	0.629372	0.72533	1.02011	0.668016
GO:0010629	negative regulation of gene expression	IEA	BCL11A	BCL11A	B-cell CLL/lymphoma 11A (zinc finger protein)	1	292	47	14000	0.629372	0.72533	1.02011	0.668016
GO:0016525	negative regulation of angiogenesis	IDA	COL4A3	COL4A3	collagen, type IV, alpha 3 (Goodpasture antigen)	1	292	47	14000	0.629372	0.72533	1.02011	0.668016
GO:0009968	negative regulation of signal transduction	IEA	INPP5D	INPP5D	inositol polyphosphate-5-phosphatase, 145kDa	1	292	47	14000	0.629372	0.72533	1.02011	0.668016
GO:0007605	sensory perception of sound	IEA	BARHL1	BARHL1	BarH-like homeobox 1	2	292	102	14000	0.630468	0.72578	0.940102	0.665505
GO:0007605	sensory perception of sound	TAS	COL4A3	COL4A3	collagen, type IV, alpha 3 (Goodpasture antigen)	2	292	102	14000	0.630468	0.72578	0.940102	0.665505
GO:0051289	protein homotetramerization	IDA	ACTN2	ACTN2	actinin, alpha 2	1	292	48	14000	0.636944	0.73078	0.998858	0.650762
GO:0000288	nuclear-transcribed mRNA catabolic process, deadenylation-dependent decay	TAS	PARN	PARN	poly(A)-specific ribonuclease	1	292	48	14000	0.636944	0.73078	0.998858	0.650762
GO:0018105	peptidyl-serine phosphorylation	IDA	MAP4K1	MAP4K1	mitogen-activated protein kinase kinase kinase kinase 1	1	292	48	14000	0.636944	0.73078	0.998858	0.650762
GO:0006979	response to oxidative stress	IEA	BCL2	BCL2	B-cell CLL/lymphoma 2	2	292	104	14000	0.640728	0.734302	0.922023	0.642216
GO:0006979	response to oxidative stress	IEA	UCN	UCN	urocortin	2	292	104	14000	0.640728	0.734302	0.922023	0.642216
GO:0016071	mRNA metabolic process	TAS	RPL30	RPL30	ribosomal protein L30	4	292	211	14000	0.642561	0.735187	0.908914	0.638094
GO:0016071	mRNA metabolic process	TAS	RPS19	RPS19	ribosomal protein S19	4	292	211	14000	0.642561	0.735187	0.908914	0.638094
GO:0016071	mRNA metabolic process	TAS	RPS4Y1	RPS4Y1	ribosomal protein S4, Y-linked 1	4	292	211	14000	0.642561	0.735187	0.908914	0.638094
GO:0016071	mRNA metabolic process	TAS	PARN	PARN	poly(A)-specific ribonuclease	4	292	211	14000	0.642561	0.735187	0.908914	0.638094
GO:0046330	positive regulation of JNK cascade	IC	TLR9	TLR9	toll-like receptor 9	1	292	49	14000	0.644361	0.735187	0.978474	0.634059
GO:0060041	retina development in camera-type eye	IEA	LPCAT1	LPCAT1	lysophosphatidylcholine acyltransferase 1	1	292	49	14000	0.644361	0.735187	0.978474	0.634059
GO:0006921	cellular component disassembly involved in apoptosis	TAS	DBNL	DBNL	drebrin-like	1	292	49	14000	0.644361	0.735187	0.978474	0.634059
GO:0007568	aging	IEA	ENO3	ENO3	enolase 3 (beta, muscle)	2	292	106	14000	0.650761	0.741008	0.904627	0.619801
GO:0007568	aging	IEA	CNR1	CNR1	cannabinoid receptor 1 (brain)	2	292	106	14000	0.650761	0.741008	0.904627	0.619801
GO:0006986	response to unfolded protein	TAS	HSPB3	HSPB3	heat shock 27kDa protein 3	1	292	50	14000	0.651626	0.741008	0.958904	0.617884
GO:0043085	positive regulation of catalytic activity	IEA	BCL2	BCL2	B-cell CLL/lymphoma 2	1	292	50	14000	0.651626	0.741008	0.958904	0.617884
GO:0000084	S phase of mitotic cell cycle	TAS	CUL1	CUL1	cullin 1	2	292	107	14000	0.655692	0.743166	0.896172	0.60891
GO:0050900	leukocyte migration	TAS	NRAS	NRAS	neuroblastoma RAS viral (v-ras) oncogene homolog	2	292	107	14000	0.655692	0.743166	0.896172	0.60891
GO:0000084	S phase of mitotic cell cycle	TAS	MCM5	MCM5	minichromosome maintenance complex component 5	2	292	107	14000	0.655692	0.743166	0.896172	0.60891
GO:0006470	protein dephosphorylation	IEA	BCL2	BCL2	B-cell CLL/lymphoma 2	2	292	107	14000	0.655692	0.743166	0.896172	0.60891
GO:0050900	leukocyte migration	TAS	INPP5D	INPP5D	inositol polyphosphate-5-phosphatase, 145kDa	2	292	107	14000	0.655692	0.743166	0.896172	0.60891
GO:0006470	protein dephosphorylation	IBA	DUSP15	DUSP15	dual specificity phosphatase 15	2	292	107	14000	0.655692	0.743166	0.896172	0.60891
GO:0071260	cellular response to mechanical stimulus	IEA	IL18	IL18	interleukin 18 (interferon-gamma-inducing factor)	1	292	51	14000	0.658742	0.74498	0.940102	0.602214
GO:0007608	sensory perception of smell	NAS	OR5F1	OR5F1	olfactory receptor, family 5, subfamily F, member 1	1	292	51	14000	0.658742	0.74498	0.940102	0.602214
GO:0008152	metabolic process	IEA	MGAT5	MGAT5	mannosyl (alpha-1,6-)-glycoprotein beta-1,6-N-acetyl-glucosaminyltransferase	4	292	216	14000	0.660074	0.745666	0.887874	0.599301
GO:0008152	metabolic process	IEA	UGT8	UGT8	UDP glycosyltransferase 8	4	292	216	14000	0.660074	0.745666	0.887874	0.599301
GO:0008152	metabolic process	IEA	LPCAT1	LPCAT1	lysophosphatidylcholine acyltransferase 1	4	292	216	14000	0.660074	0.745666	0.887874	0.599301
GO:0008152	metabolic process	IEA	MMP28	MMP28	matrix metallopeptidase 28	4	292	216	14000	0.660074	0.745666	0.887874	0.599301
GO:0001570	vasculogenesis	IEA	MYOCD	MYOCD	myocardin	1	292	52	14000	0.665712	0.75121	0.922023	0.587029
GO:0051592	response to calcium ion	IDA	TTN	TTN	titin	1	292	53	14000	0.67254	0.757252	0.904627	0.572308
GO:0051592	response to calcium ion	IDA	TTN	TTN	titin	1	292	53	14000	0.67254	0.757252	0.904627	0.572308
GO:0016266	O-glycan processing	TAS	ST6GALNAC4	ST6GALNAC4	ST6 (alpha-N-acetyl-neuraminyl-2,3-beta-galactosyl-1,3)-N-acetylgalactosaminide alpha-2,6-sialyltransferase 4	1	292	53	14000	0.67254	0.757252	0.904627	0.572308
GO:0016568	chromatin modification	IEA	KDM5A	KDM5A	lysine (K)-specific demethylase 5A	4	292	221	14000	0.676988	0.758454	0.867787	0.562797
GO:0016568	chromatin modification	IEA	UTY	UTY	ubiquitously transcribed tetratricopeptide repeat gene, Y-linked	4	292	221	14000	0.676988	0.758454	0.867787	0.562797
GO:0016568	chromatin modification	IEA	KDM5D	KDM5D	lysine (K)-specific demethylase 5D	4	292	221	14000	0.676988	0.758454	0.867787	0.562797
GO:0016568	chromatin modification	IEA	HDAC9	HDAC9	histone deacetylase 9	4	292	221	14000	0.676988	0.758454	0.867787	0.562797
GO:0007275	multicellular organismal development	IEA	RBM19	RBM19	RNA binding motif protein 19	18	292	945	14000	0.678164	0.758454	0.913242	0.560295
GO:0007275	multicellular organismal development	TAS	MC1R	MC1R	melanocortin 1 receptor (alpha melanocyte stimulating hormone receptor)	18	292	945	14000	0.678164	0.758454	0.913242	0.560295
GO:0007275	multicellular organismal development	IEA	MYF5	MYF5	myogenic factor 5	18	292	945	14000	0.678164	0.758454	0.913242	0.560295
GO:0007275	multicellular organismal development	IEA	PITX2	PITX2	paired-like homeodomain 2	18	292	945	14000	0.678164	0.758454	0.913242	0.560295
GO:0007275	multicellular organismal development	IEA	MYF6	MYF6	myogenic factor 6 (herculin)	18	292	945	14000	0.678164	0.758454	0.913242	0.560295
GO:0007275	multicellular organismal development	TAS	CCL17	CCL17	chemokine (C-C motif) ligand 17	18	292	945	14000	0.678164	0.758454	0.913242	0.560295
GO:0007275	multicellular organismal development	TAS	MMP11	MMP11	matrix metallopeptidase 11 (stromelysin 3)	18	292	945	14000	0.678164	0.758454	0.913242	0.560295
GO:0007275	multicellular organismal development	IEA	FGF6	FGF6	fibroblast growth factor 6	18	292	945	14000	0.678164	0.758454	0.913242	0.560295
GO:0007275	multicellular organismal development	IEA	ANGPTL6	ANGPTL6	angiopoietin-like 6	18	292	945	14000	0.678164	0.758454	0.913242	0.560295
GO:0007275	multicellular organismal development	NAS	EMX2	EMX2	empty spiracles homeobox 2	18	292	945	14000	0.678164	0.758454	0.913242	0.560295
GO:0007275	multicellular organismal development	IEA	VAX1	VAX1	ventral anterior homeobox 1	18	292	945	14000	0.678164	0.758454	0.913242	0.560295
GO:0007275	multicellular organismal development	IEA	CSRP3	CSRP3	cysteine and glycine-rich protein 3 (cardiac LIM protein)	18	292	945	14000	0.678164	0.758454	0.913242	0.560295
GO:0007275	multicellular organismal development	IEA	KDM5A	KDM5A	lysine (K)-specific demethylase 5A	18	292	945	14000	0.678164	0.758454	0.913242	0.560295
GO:0007275	multicellular organismal development	IMP	RPS4Y1	RPS4Y1	ribosomal protein S4, Y-linked 1	18	292	945	14000	0.678164	0.758454	0.913242	0.560295
GO:0007275	multicellular organismal development	IEA	MEF2A	MEF2A	myocyte enhancer factor 2A	18	292	945	14000	0.678164	0.758454	0.913242	0.560295
GO:0007275	multicellular organismal development	IEA	ALX3	ALX3	ALX homeobox 3	18	292	945	14000	0.678164	0.758454	0.913242	0.560295
GO:0007275	multicellular organismal development	IEA	WNT6	WNT6	wingless-type MMTV integration site family, member 6	18	292	945	14000	0.678164	0.758454	0.913242	0.560295
GO:0007275	multicellular organismal development	IEA	SEMA7A	SEMA7A	semaphorin 7A, GPI membrane anchor (John Milton Hagen blood group)	18	292	945	14000	0.678164	0.758454	0.913242	0.560295
GO:0009725	response to hormone stimulus	IEA	MB	MB	myoglobin	1	292	54	14000	0.679227	0.758454	0.887874	0.558033
GO:0006914	autophagy	IEA	ATG3	ATG3	ATG3 autophagy related 3 homolog (S. cerevisiae)	1	292	54	14000	0.679227	0.758454	0.887874	0.558033
GO:0008217	regulation of blood pressure	TAS	ERAP2	ERAP2	endoplasmic reticulum aminopeptidase 2	1	292	54	14000	0.679227	0.758454	0.887874	0.558033
GO:0045666	positive regulation of neuron differentiation	ISS	TCF4	TCF4	transcription factor 4	1	292	54	14000	0.679227	0.758454	0.887874	0.558033
GO:0000226	microtubule cytoskeleton organization	IEA	CCDC88B	CCDC88B	coiled-coil domain containing 88B	1	292	54	14000	0.679227	0.758454	0.887874	0.558033
GO:0045666	positive regulation of neuron differentiation	ISS	TCF4	TCF4	transcription factor 4	1	292	54	14000	0.679227	0.758454	0.887874	0.558033
GO:0009790	embryo development	IBA	FOXP1	FOXP1	forkhead box P1	2	292	112	14000	0.67951	0.758454	0.856164	0.557434
GO:0009790	embryo development	IBA	FOXN4	FOXN4	forkhead box N4	2	292	112	14000	0.67951	0.758454	0.856164	0.557434
GO:0006091	generation of precursor metabolites and energy	TAS	XYLB	XYLB	xylulokinase homolog (H. influenzae)	1	292	55	14000	0.685778	0.76214	0.871731	0.544187
GO:0032869	cellular response to insulin stimulus	IDA	HDAC9	HDAC9	histone deacetylase 9	1	292	55	14000	0.685778	0.76214	0.871731	0.544187
GO:0045454	cell redox homeostasis	IEA	TXNDC9	TXNDC9	thioredoxin domain containing 9	1	292	55	14000	0.685778	0.76214	0.871731	0.544187
GO:0008104	protein localization	IEA	MLH3	MLH3	mutL homolog 3 (E. coli)	1	292	55	14000	0.685778	0.76214	0.871731	0.544187
GO:0050821	protein stabilization	IDA	FBXW7	FBXW7	F-box and WD repeat domain containing 7	1	292	56	14000	0.692194	0.766784	0.856164	0.530751
GO:0000723	telomere maintenance	IEA	DCLRE1C	DCLRE1C	DNA cross-link repair 1C	1	292	56	14000	0.692194	0.766784	0.856164	0.530751
GO:0000910	cytokinesis	IDA	RALB	RALB	v-ral simian leukemia viral oncogene homolog B (ras related; GTP binding protein)	1	292	56	14000	0.692194	0.766784	0.856164	0.530751
GO:0008285	negative regulation of cell proliferation	TAS	CUL1	CUL1	cullin 1	6	292	334	14000	0.695081	0.768385	0.861291	0.524746
GO:0008285	negative regulation of cell proliferation	IEA	SKAP2	SKAP2	src kinase associated phosphoprotein 2	6	292	334	14000	0.695081	0.768385	0.861291	0.524746
GO:0008285	negative regulation of cell proliferation	IEA	TRIM35	TRIM35	tripartite motif containing 35	6	292	334	14000	0.695081	0.768385	0.861291	0.524746
GO:0008285	negative regulation of cell proliferation	TAS	COL4A3	COL4A3	collagen, type IV, alpha 3 (Goodpasture antigen)	6	292	334	14000	0.695081	0.768385	0.861291	0.524746
GO:0008285	negative regulation of cell proliferation	IDA	MYOCD	MYOCD	myocardin	6	292	334	14000	0.695081	0.768385	0.861291	0.524746
GO:0008285	negative regulation of cell proliferation	IEA	INPP5D	INPP5D	inositol polyphosphate-5-phosphatase, 145kDa	6	292	334	14000	0.695081	0.768385	0.861291	0.524746
GO:0045893	positive regulation of transcription, DNA-dependent	IDA	NFATC1	NFATC1	nuclear factor of activated T-cells, cytoplasmic, calcineurin-dependent 1	9	292	492	14000	0.695135	0.768385	0.877046	0.524636
GO:0045893	positive regulation of transcription, DNA-dependent	IDA	TNNI2	TNNI2	troponin I type 2 (skeletal, fast)	9	292	492	14000	0.695135	0.768385	0.877046	0.524636
GO:0045893	positive regulation of transcription, DNA-dependent	IDA	NFATC1	NFATC1	nuclear factor of activated T-cells, cytoplasmic, calcineurin-dependent 1	9	292	492	14000	0.695135	0.768385	0.877046	0.524636
GO:0045893	positive regulation of transcription, DNA-dependent	IDA	KDM5A	KDM5A	lysine (K)-specific demethylase 5A	9	292	492	14000	0.695135	0.768385	0.877046	0.524636
GO:0045893	positive regulation of transcription, DNA-dependent		FOXP1	FOXP1	forkhead box P1	9	292	492	14000	0.695135	0.768385	0.877046	0.524636
GO:0045893	positive regulation of transcription, DNA-dependent	IDA	TCF4	TCF4	transcription factor 4	9	292	492	14000	0.695135	0.768385	0.877046	0.524636
GO:0045893	positive regulation of transcription, DNA-dependent		FOXN4	FOXN4	forkhead box N4	9	292	492	14000	0.695135	0.768385	0.877046	0.524636
GO:0045893	positive regulation of transcription, DNA-dependent	IEA	WNT6	WNT6	wingless-type MMTV integration site family, member 6	9	292	492	14000	0.695135	0.768385	0.877046	0.524636
GO:0045893	positive regulation of transcription, DNA-dependent	IDA	MYOCD	MYOCD	myocardin	9	292	492	14000	0.695135	0.768385	0.877046	0.524636
GO:0045893	positive regulation of transcription, DNA-dependent		TFEB	TFEB	transcription factor EB	9	292	492	14000	0.695135	0.768385	0.877046	0.524636
GO:0045893	positive regulation of transcription, DNA-dependent	IDA	TCF4	TCF4	transcription factor 4	9	292	492	14000	0.695135	0.768385	0.877046	0.524636
GO:0006633	fatty acid biosynthetic process	IEA	DEGS2	DEGS2	delta(4)-desaturase, sphingolipid 2	1	292	57	14000	0.698479	0.771253	0.841144	0.517711
GO:0006357	regulation of transcription from RNA polymerase II promoter	TAS	MYF5	MYF5	myogenic factor 5	4	292	228	14000	0.699658	0.771726	0.841144	0.515279
GO:0006357	regulation of transcription from RNA polymerase II promoter	TAS	MYF6	MYF6	myogenic factor 6 (herculin)	4	292	228	14000	0.699658	0.771726	0.841144	0.515279
GO:0006357	regulation of transcription from RNA polymerase II promoter	ISS	MYOCD	MYOCD	myocardin	4	292	228	14000	0.699658	0.771726	0.841144	0.515279
GO:0006357	regulation of transcription from RNA polymerase II promoter	TAS	SPIB	SPIB	Spi-B transcription factor (Spi-1/PU.1 related)	4	292	228	14000	0.699658	0.771726	0.841144	0.515279
GO:0060337	type I interferon-mediated signaling pathway	TAS	HLA-C	HLA-C	major histocompatibility complex, class I, C	1	292	58	14000	0.704635	0.773068	0.826641	0.505052
GO:0060021	palate development	IEA	VAX1	VAX1	ventral anterior homeobox 1	1	292	58	14000	0.704635	0.773068	0.826641	0.505052
GO:0015758	glucose transport	NAS	SLC2A6	SLC2A6	solute carrier family 2 (facilitated glucose transporter), member 6	1	292	58	14000	0.704635	0.773068	0.826641	0.505052
GO:0050731	positive regulation of peptidyl-tyrosine phosphorylation	IEA	SYK	SYK	spleen tyrosine kinase	1	292	58	14000	0.704635	0.773068	0.826641	0.505052
GO:0050731	positive regulation of peptidyl-tyrosine phosphorylation	IEA	SYK	SYK	spleen tyrosine kinase	1	292	58	14000	0.704635	0.773068	0.826641	0.505052
GO:0006821	chloride transport	IEA	CLCN6	CLCN6	chloride channel 6	1	292	58	14000	0.704635	0.773068	0.826641	0.505052
GO:0034097	response to cytokine stimulus	IDA	BCL2	BCL2	B-cell CLL/lymphoma 2	1	292	59	14000	0.710665	0.778023	0.812631	0.492758
GO:0006952	defense response	TAS	SP140	SP140	SP140 nuclear body protein	1	292	59	14000	0.710665	0.778023	0.812631	0.492758
GO:0006952	defense response	TAS	SP140	SP140	SP140 nuclear body protein	1	292	59	14000	0.710665	0.778023	0.812631	0.492758
GO:0032868	response to insulin stimulus	IEA	BCL2	BCL2	B-cell CLL/lymphoma 2	1	292	60	14000	0.716571	0.781991	0.799087	0.480818
GO:0043547	positive regulation of GTPase activity	TAS	SIPA1	SIPA1	signal-induced proliferation-associated 1	1	292	60	14000	0.716571	0.781991	0.799087	0.480818
GO:0006879	cellular iron ion homeostasis	TAS	TFR2	TFR2	transferrin receptor 2	1	292	60	14000	0.716571	0.781991	0.799087	0.480818
GO:0040008	regulation of growth	IEA	HEPACAM	HEPACAM	hepatic and glial cell adhesion molecule	1	292	61	14000	0.722357	0.787469	0.785987	0.469216
GO:0008284	positive regulation of cell proliferation	TAS	IL7	IL7	interleukin 7	6	292	346	14000	0.725534	0.790095	0.83142	0.462884
GO:0008284	positive regulation of cell proliferation	IEA	NRAS	NRAS	neuroblastoma RAS viral (v-ras) oncogene homolog	6	292	346	14000	0.725534	0.790095	0.83142	0.462884
GO:0008284	positive regulation of cell proliferation	IGI	FGF6	FGF6	fibroblast growth factor 6	6	292	346	14000	0.725534	0.790095	0.83142	0.462884
GO:0008284	positive regulation of cell proliferation	IMP	HCK	HCK	hemopoietic cell kinase	6	292	346	14000	0.725534	0.790095	0.83142	0.462884
GO:0008284	positive regulation of cell proliferation	IEA	MYOCD	MYOCD	myocardin	6	292	346	14000	0.725534	0.790095	0.83142	0.462884
GO:0008284	positive regulation of cell proliferation	IEA	TRAF5	TRAF5	TNF receptor-associated factor 5	6	292	346	14000	0.725534	0.790095	0.83142	0.462884
GO:0006869	lipid transport	IEA	OSBPL10	OSBPL10	oxysterol binding protein-like 10	1	292	62	14000	0.728024	0.791967	0.77331	0.457942
GO:0030336	negative regulation of cell migration	IEA	BCL2	BCL2	B-cell CLL/lymphoma 2	1	292	64	14000	0.739012	0.799707	0.749144	0.43633
GO:0051726	regulation of cell cycle	IEA	BCL2	BCL2	B-cell CLL/lymphoma 2	1	292	64	14000	0.739012	0.799707	0.749144	0.43633
GO:0001558	regulation of cell growth	NAS	RASGRP2	RASGRP2	RAS guanyl releasing protein 2 (calcium and DAG-regulated)	1	292	64	14000	0.739012	0.799707	0.749144	0.43633
GO:0060070	canonical Wnt receptor signaling pathway	IBA	WNT6	WNT6	wingless-type MMTV integration site family, member 6	1	292	64	14000	0.739012	0.799707	0.749144	0.43633
GO:0007173	epidermal growth factor receptor signaling pathway	TAS	NRAS	NRAS	neuroblastoma RAS viral (v-ras) oncogene homolog	2	292	126	14000	0.739029	0.799707	0.761035	0.436298
GO:0007173	epidermal growth factor receptor signaling pathway	TAS	EPS15	EPS15	epidermal growth factor receptor pathway substrate 15	2	292	126	14000	0.739029	0.799707	0.761035	0.436298
GO:0006977	DNA damage response, signal transduction by p53 class mediator resulting in cell cycle arrest	NAS	GTSE1	GTSE1	G-2 and S-phase expressed 1	1	292	65	14000	0.744338	0.802075	0.737619	0.42597
GO:0002479	antigen processing and presentation of exogenous peptide antigen via MHC class I, TAP-dependent	TAS	HLA-C	HLA-C	major histocompatibility complex, class I, C	1	292	65	14000	0.744338	0.802075	0.737619	0.42597
GO:0006417	regulation of translation	IEA	TNRC6B	TNRC6B	trinucleotide repeat containing 6B	1	292	65	14000	0.744338	0.802075	0.737619	0.42597
GO:0006874	cellular calcium ion homeostasis	IEA	CSRP3	CSRP3	cysteine and glycine-rich protein 3 (cardiac LIM protein)	1	292	65	14000	0.744338	0.802075	0.737619	0.42597
GO:0006810	transport	IEA	NDUFS3	NDUFS3	NADH dehydrogenase (ubiquinone) Fe-S protein 3, 30kDa (NADH-coenzyme Q reductase)	10	292	571	14000	0.747202	0.803485	0.839671	0.42043
GO:0006810	transport	IEA	MB	MB	myoglobin	10	292	571	14000	0.747202	0.803485	0.839671	0.42043
GO:0006810	transport	NAS	HTR3A	HTR3A	5-hydroxytryptamine (serotonin) receptor 3A	10	292	571	14000	0.747202	0.803485	0.839671	0.42043
GO:0006810	transport	TAS	CACNB1	CACNB1	calcium channel, voltage-dependent, beta 1 subunit	10	292	571	14000	0.747202	0.803485	0.839671	0.42043
GO:0006810	transport	TAS	P2RX5	P2RX5	purinergic receptor P2X, ligand-gated ion channel, 5	10	292	571	14000	0.747202	0.803485	0.839671	0.42043
GO:0006810	transport	TAS	TRPV2	TRPV2	transient receptor potential cation channel, subfamily V, member 2	10	292	571	14000	0.747202	0.803485	0.839671	0.42043
GO:0006810	transport	IEA	OSBPL10	OSBPL10	oxysterol binding protein-like 10	10	292	571	14000	0.747202	0.803485	0.839671	0.42043
GO:0006810	transport	TAS	GRIA3	GRIA3	glutamate receptor, ionotrophic, AMPA 3	10	292	571	14000	0.747202	0.803485	0.839671	0.42043
GO:0006810	transport	TAS	ATP2A3	ATP2A3	ATPase, Ca++ transporting, ubiquitous	10	292	571	14000	0.747202	0.803485	0.839671	0.42043
GO:0006810	transport	IEA	CPT1B	CPT1B	carnitine palmitoyltransferase 1B (muscle)	10	292	571	14000	0.747202	0.803485	0.839671	0.42043
GO:0001503	ossification	IEA	MYF5	MYF5	myogenic factor 5	1	292	66	14000	0.749555	0.803485	0.726443	0.415894
GO:0008584	male gonad development	IEA	BCL2	BCL2	B-cell CLL/lymphoma 2	1	292	66	14000	0.749555	0.803485	0.726443	0.415894
GO:0006367	transcription initiation from RNA polymerase II promoter	ISS	TCF4	TCF4	transcription factor 4	1	292	66	14000	0.749555	0.803485	0.726443	0.415894
GO:0009749	response to glucose stimulus	IEA	COL4A3	COL4A3	collagen, type IV, alpha 3 (Goodpasture antigen)	1	292	66	14000	0.749555	0.803485	0.726443	0.415894
GO:0006367	transcription initiation from RNA polymerase II promoter	ISS	TCF4	TCF4	transcription factor 4	1	292	66	14000	0.749555	0.803485	0.726443	0.415894
GO:0010951	negative regulation of endopeptidase activity	TAS	ITIH3	ITIH3	inter-alpha-trypsin inhibitor heavy chain 3	1	292	67	14000	0.754665	0.80644	0.7156	0.406092
GO:0009791	post-embryonic development	IEA	BCL2	BCL2	B-cell CLL/lymphoma 2	1	292	67	14000	0.754665	0.80644	0.7156	0.406092
GO:0051091	positive regulation of sequence-specific DNA binding transcription factor activity	IMP	TRAF5	TRAF5	TNF receptor-associated factor 5	1	292	67	14000	0.754665	0.80644	0.7156	0.406092
GO:0051437	positive regulation of ubiquitin-protein ligase activity involved in mitotic cell cycle	TAS	CUL1	CUL1	cullin 1	1	292	68	14000	0.75967	0.810946	0.705077	0.396555
GO:0042590	antigen processing and presentation of exogenous peptide antigen via MHC class I	TAS	HLA-C	HLA-C	major histocompatibility complex, class I, C	1	292	69	14000	0.764573	0.814488	0.694858	0.387273
GO:0030198	extracellular matrix organization	IEA	MYF5	MYF5	myogenic factor 5	1	292	69	14000	0.764573	0.814488	0.694858	0.387273
GO:0051439	regulation of ubiquitin-protein ligase activity involved in mitotic cell cycle	TAS	CUL1	CUL1	cullin 1	1	292	72	14000	0.778688	0.827809	0.665906	0.360882
GO:0007160	cell-matrix adhesion	NAS	ITGAD	ITGAD	integrin, alpha D	1	292	72	14000	0.778688	0.827809	0.665906	0.360882
GO:0006355	regulation of transcription, DNA-dependent	IEA	BTK	BTK	Bruton agammaglobulinemia tyrosine kinase	29	292	1597	14000	0.785296	0.833402	0.870639	0.348691
GO:0006355	regulation of transcription, DNA-dependent		MYF5	MYF5	myogenic factor 5	29	292	1597	14000	0.785296	0.833402	0.870639	0.348691
GO:0006355	regulation of transcription, DNA-dependent	IDA	OR7D2	OR7D2	olfactory receptor, family 7, subfamily D, member 2	29	292	1597	14000	0.785296	0.833402	0.870639	0.348691
GO:0006355	regulation of transcription, DNA-dependent	IDA	PITX2	PITX2	paired-like homeodomain 2	29	292	1597	14000	0.785296	0.833402	0.870639	0.348691
GO:0006355	regulation of transcription, DNA-dependent	IEA	TMPO	TMPO	thymopoietin	29	292	1597	14000	0.785296	0.833402	0.870639	0.348691
GO:0006355	regulation of transcription, DNA-dependent	TAS	NFATC1	NFATC1	nuclear factor of activated T-cells, cytoplasmic, calcineurin-dependent 1	29	292	1597	14000	0.785296	0.833402	0.870639	0.348691
GO:0006355	regulation of transcription, DNA-dependent	IC	ZNF395	ZNF395	zinc finger protein 395	29	292	1597	14000	0.785296	0.833402	0.870639	0.348691
GO:0006355	regulation of transcription, DNA-dependent	IEA	SP110	SP110	SP110 nuclear body protein	29	292	1597	14000	0.785296	0.833402	0.870639	0.348691
GO:0006355	regulation of transcription, DNA-dependent	TAS	NFATC1	NFATC1	nuclear factor of activated T-cells, cytoplasmic, calcineurin-dependent 1	29	292	1597	14000	0.785296	0.833402	0.870639	0.348691
GO:0006355	regulation of transcription, DNA-dependent	TAS	POU2F2	POU2F2	POU class 2 homeobox 2	29	292	1597	14000	0.785296	0.833402	0.870639	0.348691
GO:0006355	regulation of transcription, DNA-dependent	IEA	ZFP30	ZFP30	zinc finger protein 30 homolog (mouse)	29	292	1597	14000	0.785296	0.833402	0.870639	0.348691
GO:0006355	regulation of transcription, DNA-dependent	IEA	ZNF276	ZNF276	zinc finger protein 276	29	292	1597	14000	0.785296	0.833402	0.870639	0.348691
GO:0006355	regulation of transcription, DNA-dependent	TAS	POU2F2	POU2F2	POU class 2 homeobox 2	29	292	1597	14000	0.785296	0.833402	0.870639	0.348691
GO:0006355	regulation of transcription, DNA-dependent	IEA	ZFY	ZFY	zinc finger protein, Y-linked	29	292	1597	14000	0.785296	0.833402	0.870639	0.348691
GO:0006355	regulation of transcription, DNA-dependent	IEA	TLE3	TLE3	transducin-like enhancer of split 3 (E(sp1) homolog, Drosophila)	29	292	1597	14000	0.785296	0.833402	0.870639	0.348691
GO:0006355	regulation of transcription, DNA-dependent	IEA	ZNF101	ZNF101	zinc finger protein 101	29	292	1597	14000	0.785296	0.833402	0.870639	0.348691
GO:0006355	regulation of transcription, DNA-dependent	TAS	KDM5A	KDM5A	lysine (K)-specific demethylase 5A	29	292	1597	14000	0.785296	0.833402	0.870639	0.348691
GO:0006355	regulation of transcription, DNA-dependent	IEA	MNDA	MNDA	myeloid cell nuclear differentiation antigen	29	292	1597	14000	0.785296	0.833402	0.870639	0.348691
GO:0006355	regulation of transcription, DNA-dependent		MEF2A	MEF2A	myocyte enhancer factor 2A	29	292	1597	14000	0.785296	0.833402	0.870639	0.348691
GO:0006355	regulation of transcription, DNA-dependent	IEA	BCL11A	BCL11A	B-cell CLL/lymphoma 11A (zinc finger protein)	29	292	1597	14000	0.785296	0.833402	0.870639	0.348691
GO:0006355	regulation of transcription, DNA-dependent	IEA	REM2	REM2	RAS (RAD and GEM)-like GTP binding 2	29	292	1597	14000	0.785296	0.833402	0.870639	0.348691
GO:0006355	regulation of transcription, DNA-dependent	IEA	KHDRBS3	KHDRBS3	KH domain containing, RNA binding, signal transduction associated 3	29	292	1597	14000	0.785296	0.833402	0.870639	0.348691
GO:0006355	regulation of transcription, DNA-dependent	IEA	AFF3	AFF3	AF4/FMR2 family, member 3	29	292	1597	14000	0.785296	0.833402	0.870639	0.348691
GO:0006355	regulation of transcription, DNA-dependent	IEA	ZNF860	ZNF860	zinc finger protein 860	29	292	1597	14000	0.785296	0.833402	0.870639	0.348691
GO:0006355	regulation of transcription, DNA-dependent	IEA	ZNF266	ZNF266	zinc finger protein 266	29	292	1597	14000	0.785296	0.833402	0.870639	0.348691
GO:0006355	regulation of transcription, DNA-dependent	IEA	PARP15	PARP15	poly (ADP-ribose) polymerase family, member 15	29	292	1597	14000	0.785296	0.833402	0.870639	0.348691
GO:0006355	regulation of transcription, DNA-dependent	NAS	TFEB	TFEB	transcription factor EB	29	292	1597	14000	0.785296	0.833402	0.870639	0.348691
GO:0006355	regulation of transcription, DNA-dependent	TAS	SP140	SP140	SP140 nuclear body protein	29	292	1597	14000	0.785296	0.833402	0.870639	0.348691
GO:0006355	regulation of transcription, DNA-dependent	TAS	POU2F2	POU2F2	POU class 2 homeobox 2	29	292	1597	14000	0.785296	0.833402	0.870639	0.348691
GO:0006355	regulation of transcription, DNA-dependent	IEA	ZBTB32	ZBTB32	zinc finger and BTB domain containing 32	29	292	1597	14000	0.785296	0.833402	0.870639	0.348691
GO:0006355	regulation of transcription, DNA-dependent	IEA	SP110	SP110	SP110 nuclear body protein	29	292	1597	14000	0.785296	0.833402	0.870639	0.348691
GO:0006355	regulation of transcription, DNA-dependent	IEA	ZNF692	ZNF692	zinc finger protein 692	29	292	1597	14000	0.785296	0.833402	0.870639	0.348691
GO:0006355	regulation of transcription, DNA-dependent	TAS	SP140	SP140	SP140 nuclear body protein	29	292	1597	14000	0.785296	0.833402	0.870639	0.348691
GO:0006355	regulation of transcription, DNA-dependent	IEA	ZNF589	ZNF589	zinc finger protein 589	29	292	1597	14000	0.785296	0.833402	0.870639	0.348691
GO:0006916	anti-apoptosis	TAS	BCL2A1	BCL2A1	BCL2-related protein A1	3	292	200	14000	0.785571	0.833402	0.719178	0.348186
GO:0006916	anti-apoptosis	IEA	IL7	IL7	interleukin 7	3	292	200	14000	0.785571	0.833402	0.719178	0.348186
GO:0006916	anti-apoptosis	IDA	BCL2	BCL2	B-cell CLL/lymphoma 2	3	292	200	14000	0.785571	0.833402	0.719178	0.348186
GO:0030968	endoplasmic reticulum unfolded protein response	IDA	DERL3	DERL3	Der1-like domain family, member 3	1	292	76	14000	0.796197	0.842935	0.630858	0.328803
GO:0000216	M/G1 transition of mitotic cell cycle	TAS	MCM5	MCM5	minichromosome maintenance complex component 5	1	292	76	14000	0.796197	0.842935	0.630858	0.328803
GO:0031145	anaphase-promoting complex-dependent proteasomal ubiquitin-dependent protein catabolic process	TAS	CUL1	CUL1	cullin 1	1	292	77	14000	0.800352	0.846463	0.622665	0.321293
GO:0016032	viral reproduction	TAS	RPL30	RPL30	ribosomal protein L30	5	292	325	14000	0.804163	0.849619	0.737619	0.31444
GO:0016032	viral reproduction	TAS	RPS19	RPS19	ribosomal protein S19	5	292	325	14000	0.804163	0.849619	0.737619	0.31444
GO:0016032	viral reproduction	TAS	HCK	HCK	hemopoietic cell kinase	5	292	325	14000	0.804163	0.849619	0.737619	0.31444
GO:0016032	viral reproduction	TAS	RPS4Y1	RPS4Y1	ribosomal protein S4, Y-linked 1	5	292	325	14000	0.804163	0.849619	0.737619	0.31444
GO:0016032	viral reproduction	TAS	AP1S3	AP1S3	adaptor-related protein complex 1, sigma 3 subunit	5	292	325	14000	0.804163	0.849619	0.737619	0.31444
GO:0016032	viral reproduction	TAS	AP1S3	AP1S3	adaptor-related protein complex 1, sigma 3 subunit	5	292	325	14000	0.804163	0.849619	0.737619	0.31444
GO:0046777	protein autophosphorylation	IMP	HCK	HCK	hemopoietic cell kinase	2	292	146	14000	0.807406	0.851481	0.656784	0.308634
GO:0046777	protein autophosphorylation	IEA	SYK	SYK	spleen tyrosine kinase	2	292	146	14000	0.807406	0.851481	0.656784	0.308634
GO:0046777	protein autophosphorylation	IEA	SYK	SYK	spleen tyrosine kinase	2	292	146	14000	0.807406	0.851481	0.656784	0.308634
GO:0008202	steroid metabolic process	IEA	SULT1A1	SULT1A1	sulfotransferase family, cytosolic, 1A, phenol-preferring, member 1	1	292	79	14000	0.80841	0.851481	0.606901	0.306841
GO:0030182	neuron differentiation	ISS	WNT6	WNT6	wingless-type MMTV integration site family, member 6	1	292	79	14000	0.80841	0.851481	0.606901	0.306841
GO:0000187	activation of MAPK activity	TAS	IRAK2	IRAK2	interleukin-1 receptor-associated kinase 2	1	292	80	14000	0.812315	0.854719	0.599315	0.299888
GO:0051384	response to glucocorticoid stimulus	IEA	UCN	UCN	urocortin	1	292	81	14000	0.816141	0.857866	0.591916	0.293109
GO:0007268	synaptic transmission	TAS	KCNJ6	KCNJ6	potassium inwardly-rectifying channel, subfamily J, member 6	6	292	390	14000	0.818416	0.859378	0.737619	0.289094
GO:0007268	synaptic transmission	TAS	HTR3A	HTR3A	5-hydroxytryptamine (serotonin) receptor 3A	6	292	390	14000	0.818416	0.859378	0.737619	0.289094
GO:0007268	synaptic transmission	TAS	ACTN2	ACTN2	actinin, alpha 2	6	292	390	14000	0.818416	0.859378	0.737619	0.289094
GO:0007268	synaptic transmission	TAS	AKAP5	AKAP5	A kinase (PRKA) anchor protein 5	6	292	390	14000	0.818416	0.859378	0.737619	0.289094
GO:0007268	synaptic transmission	TAS	GRIA3	GRIA3	glutamate receptor, ionotrophic, AMPA 3	6	292	390	14000	0.818416	0.859378	0.737619	0.289094
GO:0007268	synaptic transmission	TAS	RASGRF1	RASGRF1	Ras protein-specific guanine nucleotide-releasing factor 1	6	292	390	14000	0.818416	0.859378	0.737619	0.289094
GO:0032355	response to estradiol stimulus	IEA	UCN	UCN	urocortin	1	292	82	14000	0.819889	0.860047	0.584698	0.2865
GO:0022904	respiratory electron transport chain	TAS	NDUFS3	NDUFS3	NADH dehydrogenase (ubiquinone) Fe-S protein 3, 30kDa (NADH-coenzyme Q reductase)	1	292	84	14000	0.827155	0.86601	0.570776	0.27377
GO:0006813	potassium ion transport	IEA	KCNJ6	KCNJ6	potassium inwardly-rectifying channel, subfamily J, member 6	2	292	153	14000	0.827259	0.86601	0.626735	0.273589
GO:0006813	potassium ion transport	IEA	KCTD7	KCTD7	potassium channel tetramerisation domain containing 7	2	292	153	14000	0.827259	0.86601	0.626735	0.273589
GO:0044267	cellular protein metabolic process	TAS	RPL30	RPL30	ribosomal protein L30	5	292	338	14000	0.829438	0.867408	0.709249	0.269795
GO:0044267	cellular protein metabolic process	TAS	RPS19	RPS19	ribosomal protein S19	5	292	338	14000	0.829438	0.867408	0.709249	0.269795
GO:0044267	cellular protein metabolic process	TAS	MGAT5	MGAT5	mannosyl (alpha-1,6-)-glycoprotein beta-1,6-N-acetyl-glucosaminyltransferase	5	292	338	14000	0.829438	0.867408	0.709249	0.269795
GO:0044267	cellular protein metabolic process	TAS	RPS4Y1	RPS4Y1	ribosomal protein S4, Y-linked 1	5	292	338	14000	0.829438	0.867408	0.709249	0.269795
GO:0044267	cellular protein metabolic process	TAS	ST6GALNAC4	ST6GALNAC4	ST6 (alpha-N-acetyl-neuraminyl-2,3-beta-galactosyl-1,3)-N-acetylgalactosaminide alpha-2,6-sialyltransferase 4	5	292	338	14000	0.829438	0.867408	0.709249	0.269795
GO:0018279	protein N-linked glycosylation via asparagine	TAS	MGAT5	MGAT5	mannosyl (alpha-1,6-)-glycoprotein beta-1,6-N-acetyl-glucosaminyltransferase	1	292	86	14000	0.834128	0.870542	0.557502	0.261659
GO:0034329	cell junction assembly		SKAP2	SKAP2	src kinase associated phosphoprotein 2	1	292	86	14000	0.834128	0.870542	0.557502	0.261659
GO:0030154	cell differentiation	IEA	FGF6	FGF6	fibroblast growth factor 6	8	292	516	14000	0.837304	0.87297	0.743337	0.256177
GO:0030154	cell differentiation	IEA	ANGPTL6	ANGPTL6	angiopoietin-like 6	8	292	516	14000	0.837304	0.87297	0.743337	0.256177
GO:0030154	cell differentiation	IEA	VAX1	VAX1	ventral anterior homeobox 1	8	292	516	14000	0.837304	0.87297	0.743337	0.256177
GO:0030154	cell differentiation	IEA	CSRP3	CSRP3	cysteine and glycine-rich protein 3 (cardiac LIM protein)	8	292	516	14000	0.837304	0.87297	0.743337	0.256177
GO:0030154	cell differentiation	IEA	TCF4	TCF4	transcription factor 4	8	292	516	14000	0.837304	0.87297	0.743337	0.256177
GO:0030154	cell differentiation	IEA	FOXN4	FOXN4	forkhead box N4	8	292	516	14000	0.837304	0.87297	0.743337	0.256177
GO:0030154	cell differentiation	IEA	FCRLA	FCRLA	Fc receptor-like A	8	292	516	14000	0.837304	0.87297	0.743337	0.256177
GO:0030154	cell differentiation	IEA	SEMA7A	SEMA7A	semaphorin 7A, GPI membrane anchor (John Milton Hagen blood group)	8	292	516	14000	0.837304	0.87297	0.743337	0.256177
GO:0030154	cell differentiation	IEA	TCF4	TCF4	transcription factor 4	8	292	516	14000	0.837304	0.87297	0.743337	0.256177
GO:0009952	anterior/posterior pattern specification	IBA	WNT6	WNT6	wingless-type MMTV integration site family, member 6	1	292	88	14000	0.840818	0.875746	0.544832	0.250134
GO:0007154	cell communication	IEA	PXK	PXK	PX domain containing serine/threonine kinase	1	292	89	14000	0.844061	0.878234	0.53871	0.24458
GO:0016044	cellular membrane organization	TAS	AP1S3	AP1S3	adaptor-related protein complex 1, sigma 3 subunit	1	292	90	14000	0.847238	0.879758	0.532725	0.239161
GO:0016044	cellular membrane organization	TAS	AP1S3	AP1S3	adaptor-related protein complex 1, sigma 3 subunit	1	292	90	14000	0.847238	0.879758	0.532725	0.239161
GO:0006396	RNA processing	TAS	SETX	SETX	senataxin	1	292	90	14000	0.847238	0.879758	0.532725	0.239161
GO:0007283	spermatogenesis	TAS	USP9Y	USP9Y	ubiquitin specific peptidase 9, Y-linked	4	292	293	14000	0.856524	0.888504	0.654542	0.223434
GO:0007283	spermatogenesis	TAS	USP9Y	USP9Y	ubiquitin specific peptidase 9, Y-linked	4	292	293	14000	0.856524	0.888504	0.654542	0.223434
GO:0007283	spermatogenesis	NAS	KDM5D	KDM5D	lysine (K)-specific demethylase 5D	4	292	293	14000	0.856524	0.888504	0.654542	0.223434
[truncated: 118 more rows]

## Sheet: DownGO_Result
GOID	GOTerm	DifGene	AllDifGene	GeneInGOID	AllGene	P-Value	FDR	Enrichment	(-log2P)
GO:0001657	ureteric bud development	10	554	37	14000	9.7232e-06	0.0197284	6.82993	16.6501
GO:0016266	O-glycan processing	11	554	53	14000	3.01496e-05	0.0265172	5.24487	15.0175
GO:0031581	hemidesmosome assembly	6	554	12	14000	3.92073e-05	0.0265172	12.6354	14.6385
GO:0042476	odontogenesis	8	554	29	14000	6.61917e-05	0.0335758	6.97124	13.883
GO:0006811	ion transport	40	554	528	14000	0.000261746	0.106217	1.91445	11.8995
GO:0007155	cell adhesion	41	554	562	14000	0.000446721	0.151066	1.8436	11.1283
GO:0040037	negative regulation of fibroblast growth factor receptor signaling pathway	4	554	8	14000	0.000824857	0.219516	12.6354	10.2436
GO:0060512	prostate gland morphogenesis	3	554	3	14000	0.00102141	0.219516	25.2708	9.93522
GO:0008544	epidermis development	10	554	71	14000	0.0010694	0.219516	3.55926	9.86898
GO:0001843	neural tube closure	8	554	49	14000	0.00142927	0.219516	4.12584	9.45051
GO:0048247	lymphocyte chemotaxis	4	554	10	14000	0.00156834	0.219516	10.1083	9.31655
GO:0030593	neutrophil chemotaxis	6	554	28	14000	0.0016742	0.219516	5.41516	9.22231
GO:0035434	copper ion transmembrane transport	3	554	4	14000	0.00173641	0.219516	18.9531	9.16968
GO:0015670	carbon dioxide transport	3	554	4	14000	0.00173641	0.219516	18.9531	9.16968
GO:0007588	excretion	7	554	40	14000	0.00196928	0.219516	4.42238	8.98811
GO:0030855	epithelial cell differentiation	7	554	41	14000	0.00222977	0.219516	4.31452	8.80889
GO:0050679	positive regulation of epithelial cell proliferation	7	554	41	14000	0.00222977	0.219516	4.31452	8.80889
GO:0043066	negative regulation of apoptotic process	21	554	252	14000	0.00226347	0.219516	2.1059	8.78725
GO:0001656	metanephros development	6	554	30	14000	0.00227088	0.219516	5.05415	8.78254
GO:0045766	positive regulation of angiogenesis	9	554	66	14000	0.00227198	0.219516	3.44601	8.78184
GO:0007409	axonogenesis	9	554	66	14000	0.00227198	0.219516	3.44601	8.78184
GO:0032869	cellular response to insulin stimulus	8	554	55	14000	0.00273301	0.231805	3.67575	8.51529
GO:0016338	calcium-independent cell-cell adhesion	5	554	21	14000	0.0027419	0.231805	6.01685	8.51061
GO:0006956	complement activation	5	554	21	14000	0.0027419	0.231805	6.01685	8.51061
GO:0033574	response to testosterone stimulus	5	554	22	14000	0.00325961	0.254375	5.74335	8.26108
GO:0046676	negative regulation of insulin secretion	5	554	22	14000	0.00325961	0.254375	5.74335	8.26108
GO:0009611	response to wounding	8	554	58	14000	0.00366208	0.275199	3.48562	8.09312
GO:0060687	regulation of branching involved in prostate gland morphogenesis	3	554	6	14000	0.00393336	0.2752	12.6354	7.99002
GO:0015696	ammonium transport	3	554	6	14000	0.00393336	0.2752	12.6354	7.99002
GO:0001822	kidney development	9	554	73	14000	0.0041715	0.277556	3.11557	7.90522
GO:0006825	copper ion transport	4	554	14	14000	0.00424063	0.277556	7.22022	7.88151
GO:0048546	digestive tract morphogenesis	4	554	15	14000	0.00520978	0.307707	6.73887	7.58456
GO:0006898	receptor-mediated endocytosis	7	554	49	14000	0.00538161	0.307707	3.61011	7.53775
GO:0046330	positive regulation of JNK cascade	7	554	49	14000	0.00538161	0.307707	3.61011	7.53775
GO:0050910	detection of mechanical stimulus involved in sensory perception of sound	3	554	7	14000	0.00545955	0.307707	10.8303	7.517
GO:0002221	pattern recognition receptor signaling pathway	3	554	7	14000	0.00545955	0.307707	10.8303	7.517
GO:0071560	cellular response to transforming growth factor beta stimulus	5	554	26	14000	0.00604244	0.331355	4.85976	7.37065
GO:0033280	response to vitamin D	4	554	16	14000	0.0063165	0.331975	6.31769	7.30666
GO:0031017	exocrine pancreas development	3	554	8	14000	0.0072942	0.331975	9.47653	7.09903
GO:0051047	positive regulation of secretion	2	554	2	14000	0.00829962	0.331975	25.2708	6.91274
GO:0072190	ureter urothelium development	2	554	2	14000	0.00829962	0.331975	25.2708	6.91274
GO:0034284	response to monosaccharide stimulus	2	554	2	14000	0.00829962	0.331975	25.2708	6.91274
GO:0009258	10-formyltetrahydrofolate catabolic process	2	554	2	14000	0.00829962	0.331975	25.2708	6.91274
GO:0003401	axis elongation	2	554	2	14000	0.00829962	0.331975	25.2708	6.91274
GO:0002741	positive regulation of cytokine secretion involved in immune response	2	554	2	14000	0.00829962	0.331975	25.2708	6.91274
GO:0050716	positive regulation of interleukin-1 secretion	2	554	2	14000	0.00829962	0.331975	25.2708	6.91274
GO:0043482	cellular pigment accumulation	2	554	2	14000	0.00829962	0.331975	25.2708	6.91274
GO:0043588	skin development	6	554	41	14000	0.0087493	0.331975	3.69816	6.83662
GO:0022407	regulation of cell-cell adhesion	3	554	9	14000	0.00945065	0.331975	8.42359	6.72537
GO:0001960	negative regulation of cytokine-mediated signaling pathway	3	554	9	14000	0.00945065	0.331975	8.42359	6.72537
GO:0045080	positive regulation of chemokine biosynthetic process	3	554	9	14000	0.00945065	0.331975	8.42359	6.72537
GO:0048762	mesenchymal cell differentiation	3	554	9	14000	0.00945065	0.331975	8.42359	6.72537
GO:0001736	establishment of planar polarity	3	554	9	14000	0.00945065	0.331975	8.42359	6.72537
GO:0043032	positive regulation of macrophage activation	3	554	9	14000	0.00945065	0.331975	8.42359	6.72537
GO:0010842	retina layer formation	3	554	9	14000	0.00945065	0.331975	8.42359	6.72537
GO:0071222	cellular response to lipopolysaccharide	6	554	42	14000	0.00968066	0.331975	3.61011	6.69068
GO:0007420	brain development	14	554	167	14000	0.0104392	0.331975	2.11851	6.58184
GO:0030177	positive regulation of Wnt receptor signaling pathway	4	554	19	14000	0.0105375	0.331975	5.32016	6.56832
GO:0048538	thymus development	5	554	31	14000	0.0114492	0.331975	4.07593	6.44861
GO:0060174	limb bud formation	3	554	10	14000	0.0119393	0.331975	7.58123	6.38814
GO:0031214	biomineral tissue development	4	554	20	14000	0.0122674	0.331975	5.05415	6.34903
GO:0071300	cellular response to retinoic acid	6	554	45	14000	0.0128948	0.331975	3.36943	6.27707
GO:0043627	response to estrogen stimulus	7	554	59	14000	0.0129878	0.331975	2.99823	6.26669
GO:0045944	positive regulation of transcription from RNA polymerase II promoter	34	554	553	14000	0.0132197	0.331975	1.55372	6.24116
GO:0048639	positive regulation of developmental growth	2	554	3	14000	0.0134822	0.331975	16.8472	6.2128
GO:2000484	positive regulation of interleukin-8 secretion	2	554	3	14000	0.0134822	0.331975	16.8472	6.2128
GO:0006883	cellular sodium ion homeostasis	2	554	3	14000	0.0134822	0.331975	16.8472	6.2128
GO:0072133	metanephric mesenchyme morphogenesis	2	554	3	14000	0.0134822	0.331975	16.8472	6.2128
GO:0045836	positive regulation of meiosis	2	554	3	14000	0.0134822	0.331975	16.8472	6.2128
GO:0006565	L-serine catabolic process	2	554	3	14000	0.0134822	0.331975	16.8472	6.2128
GO:0003183	mitral valve morphogenesis	2	554	3	14000	0.0134822	0.331975	16.8472	6.2128
GO:0046541	saliva secretion	2	554	3	14000	0.0134822	0.331975	16.8472	6.2128
GO:0051451	myoblast migration	2	554	3	14000	0.0134822	0.331975	16.8472	6.2128
GO:0060686	negative regulation of prostatic bud formation	2	554	3	14000	0.0134822	0.331975	16.8472	6.2128
GO:0009597	detection of virus	2	554	3	14000	0.0134822	0.331975	16.8472	6.2128
GO:0060235	lens induction in camera-type eye	2	554	3	14000	0.0134822	0.331975	16.8472	6.2128
GO:0072034	renal vesicle induction	2	554	3	14000	0.0134822	0.331975	16.8472	6.2128
GO:0060541	respiratory system development	2	554	3	14000	0.0134822	0.331975	16.8472	6.2128
GO:0070634	transepithelial ammonium transport	2	554	3	14000	0.0134822	0.331975	16.8472	6.2128
GO:0032808	lacrimal gland development	2	554	3	14000	0.0134822	0.331975	16.8472	6.2128
GO:0006879	cellular iron ion homeostasis	7	554	60	14000	0.014034	0.331975	2.94826	6.15493
GO:0010719	negative regulation of epithelial to mesenchymal transition	3	554	11	14000	0.0147677	0.331975	6.89202	6.08141
GO:0042060	wound healing	7	554	61	14000	0.015139	0.331975	2.89992	6.04559
GO:0016337	cell-cell adhesion	8	554	76	14000	0.015192	0.331975	2.66008	6.04055
GO:0001654	eye development	4	554	22	14000	0.0162461	0.331975	4.59468	5.94377
GO:0048246	macrophage chemotaxis	3	554	12	14000	0.0179412	0.331975	6.31769	5.80058
GO:0090179	planar cell polarity pathway involved in neural tube closure	3	554	12	14000	0.0179412	0.331975	6.31769	5.80058
GO:0009950	dorsal/ventral axis specification	3	554	12	14000	0.0179412	0.331975	6.31769	5.80058
GO:0048596	embryonic camera-type eye morphogenesis	3	554	12	14000	0.0179412	0.331975	6.31769	5.80058
GO:0001829	trophectodermal cell differentiation	3	554	12	14000	0.0179412	0.331975	6.31769	5.80058
GO:0032312	regulation of ARF GTPase activity	4	554	23	14000	0.0185046	0.331975	4.39491	5.75597
GO:0060070	canonical Wnt receptor signaling pathway	7	554	64	14000	0.0188221	0.331975	2.76399	5.73143
GO:0055085	transmembrane transport	37	554	632	14000	0.0193521	0.331975	1.47946	5.69136
GO:0006833	water transport	5	554	36	14000	0.0194551	0.331975	3.50983	5.68371
GO:0007204	elevation of cytosolic calcium ion concentration	9	554	96	14000	0.0196097	0.331975	2.36913	5.67229
[truncated: 1,934 more rows]

## Sheet: DownGene2GO
GOID	GOTerm	Evidence	QueryID	QuerySymbol	Description	DifGene	AllDifGene	GeneInGOID	AllGene	P-Value	FDR	Enrichment	(-log2P)
[truncated: 5,117 more rows]

[truncated: 3 more sheets: Up-GO-Fig-P, Down-GO-Fig-P, All-GO-Fig-E]
