# Supplementary material for: Loss of CCL28 and CXCL17 Expression and Increase in CCR1 Expression May Be Related to Malignant Transformation of LGBLEL into Lymphoma
Source: Curr Issues Mol Biol. 2024 Sep 29;46(10):10969–90. doi: 10.3390/cimb46100652 (PMC11505864; doi:10.3390/cimb46100652)
Supplement: Supplementary file 1 [file cimb-46-00652-s001.zip › Supplementary S7.xls]

## Sheet: UpPathway_Result
PathID	PathTerm	DifGene	AllDifGene	GeneInPath	AllGene	P-Value	FDR	Enrichment	(-log2P)
path:hsa04662	B cell receptor signaling pathway	13	125	74	5353	1.62169e-07	2.09198e-05	7.52314	22.556
path:hsa05340	Primary immunodeficiency	6	125	34	5353	0.000315722	0.0203641	7.55718	11.6291
path:hsa04640	Hematopoietic cell lineage	8	125	83	5353	0.00137759	0.0592366	4.12761	9.50363
path:hsa04664	Fc epsilon RI signaling pathway	7	125	76	5353	0.00335691	0.10826	3.94432	8.21865
path:hsa04062	Chemokine signaling pathway	10	125	179	5353	0.0142706	0.368182	2.3924	6.13081
path:hsa04060	Cytokine-cytokine receptor interaction	12	125	245	5353	0.0193336	0.415673	2.0975	5.69274
path:hsa04666	Fc gamma R-mediated phagocytosis	6	125	88	5353	0.0227106	0.418523	2.91982	5.46049
path:hsa04650	Natural killer cell mediated cytotoxicity	6	125	109	5353	0.052144	0.741547	2.35728	4.26136
path:hsa04670	Leukocyte transendothelial migration	6	125	111	5353	0.0557671	0.741547	2.31481	4.16444
path:hsa00604	Glycosphingolipid biosynthesis - ganglio series	2	125	15	5353	0.0574842	0.741547	5.70987	4.12069
path:hsa04810	Regulation of actin cytoskeleton	9	125	207	5353	0.0674564	0.79108	1.86191	3.8899
path:hsa04730	Long-term depression	4	125	67	5353	0.0823781	0.885564	2.55666	3.6016
path:hsa04530	Tight junction	6	125	128	5353	0.0924472	0.914154	2.00738	3.43523
path:hsa04370	VEGF signaling pathway	4	125	72	5353	0.0995355	0.914154	2.37911	3.32865
path:hsa00564	Glycerophospholipid metabolism	4	125	76	5353	0.114337	0.914154	2.25389	3.12864
path:hsa05410	Hypertrophic cardiomyopathy (HCM)	4	125	81	5353	0.134079	0.914154	2.11477	2.89885
path:hsa05216	Thyroid cancer	2	125	28	5353	0.15134	0.914154	3.05886	2.72413
path:hsa05414	Dilated cardiomyopathy	4	125	88	5353	0.163789	0.914154	1.94655	2.61009
path:hsa04722	Neurotrophin signaling pathway	5	125	123	5353	0.175349	0.914154	1.74081	2.5117
path:hsa04010	MAPK signaling pathway	9	125	263	5353	0.182649	0.914154	1.46546	2.45286
path:hsa05416	Viral myocarditis	3	125	61	5353	0.183352	0.914154	2.1061	2.44731
path:hsa04972	Pancreatic secretion	4	125	93	5353	0.186294	0.914154	1.84189	2.42435
path:hsa00565	Ether lipid metabolism	2	125	33	5353	0.192375	0.914154	2.59539	2.378
path:hsa04130	SNARE interactions in vesicular transport	2	125	36	5353	0.217607	0.914154	2.37911	2.20021
path:hsa00920	Sulfur metabolism	1	125	10	5353	0.225613	0.914154	4.2824	2.14808
path:hsa05218	Melanoma	3	125	69	5353	0.230709	0.914154	1.86191	2.11586
path:hsa05200	Pathways in cancer	10	125	320	5353	0.236757	0.914154	1.33825	2.07852
path:hsa04260	Cardiac muscle contraction	3	125	70	5353	0.23678	0.914154	1.83531	2.07838
path:hsa00600	Sphingolipid metabolism	2	125	39	5353	0.243083	0.914154	2.1961	2.04048
path:hsa00790	Folate biosynthesis	1	125	11	5353	0.243386	0.914154	3.89309	2.03868
path:hsa04020	Calcium signaling pathway	6	125	177	5353	0.248885	0.914154	1.45166	2.00645
path:hsa03450	Non-homologous end-joining	1	125	12	5353	0.260748	0.914154	3.56867	1.93927
path:hsa04672	Intestinal immune network for IgA production	2	125	42	5353	0.268655	0.914154	2.03924	1.89618
path:hsa04070	Phosphatidylinositol signaling system	3	125	77	5353	0.279883	0.914154	1.66847	1.8371
path:hsa03010	Ribosome	3	125	80	5353	0.298568	0.914154	1.6059	1.74387
path:hsa04623	Cytosolic DNA-sensing pathway	2	125	47	5353	0.311143	0.914154	1.8223	1.68435
path:hsa04510	Focal adhesion	6	125	194	5353	0.314609	0.914154	1.32445	1.66837
path:hsa04144	Endocytosis	6	125	196	5353	0.322522	0.914154	1.31094	1.63253
path:hsa05144	Malaria	2	125	49	5353	0.327998	0.914154	1.74792	1.60824
path:hsa04141	Protein processing in endoplasmic reticulum	5	125	161	5353	0.335716	0.914154	1.32994	1.57469
path:hsa04614	Renin-angiotensin system	1	125	17	5353	0.341718	0.914154	2.51906	1.54912
path:hsa00592	alpha-Linolenic acid metabolism	1	125	17	5353	0.341718	0.914154	2.51906	1.54912
path:hsa04210	Apoptosis	3	125	87	5353	0.342287	0.914154	1.47669	1.54672
path:hsa05223	Non-small cell lung cancer	2	125	52	5353	0.353047	0.914154	1.64708	1.50207
path:hsa05014	Amyotrophic lateral sclerosis (ALS)	2	125	53	5353	0.361322	0.914154	1.616	1.46864
path:hsa00040	Pentose and glucuronate interconversions	1	125	19	5353	0.371547	0.914154	2.25389	1.42838
path:hsa04145	Phagosome	4	125	134	5353	0.391605	0.914154	1.27833	1.35253
path:hsa03018	RNA degradation	2	125	57	5353	0.39398	0.914154	1.5026	1.3438
path:hsa04710	Circadian rhythm - mammal	1	125	21	5353	0.400015	0.914154	2.03924	1.32188
path:hsa00532	Glycosaminoglycan biosynthesis - chondroitin sulfate	1	125	22	5353	0.413757	0.914154	1.94655	1.27314
path:hsa04916	Melanogenesis	3	125	100	5353	0.422351	0.914154	1.28472	1.24349
path:hsa00910	Nitrogen metabolism	1	125	23	5353	0.427183	0.914154	1.86191	1.22707
path:hsa03430	Mismatch repair	1	125	23	5353	0.427183	0.914154	1.86191	1.22707
path:hsa05210	Colorectal cancer	2	125	62	5353	0.433651	0.914154	1.38142	1.20539
path:hsa04080	Neuroactive ligand-receptor interaction	7	125	267	5353	0.441394	0.914154	1.12273	1.17986
path:hsa05214	Glioma	2	125	63	5353	0.441414	0.914154	1.35949	1.1798
path:hsa04630	Jak-STAT signaling pathway	4	125	144	5353	0.442313	0.914154	1.18956	1.17686
path:hsa04660	T cell receptor signaling pathway	3	125	107	5353	0.46404	0.914154	1.20067	1.10768
path:hsa00591	Linoleic acid metabolism	1	125	27	5353	0.477857	0.914154	1.58607	1.06535
path:hsa04115	p53 signaling pathway	2	125	68	5353	0.479291	0.914154	1.25953	1.06103
path:hsa04140	Regulation of autophagy	1	125	28	5353	0.489804	0.914154	1.52943	1.02972
path:hsa05332	Graft-versus-host disease	1	125	28	5353	0.489804	0.914154	1.52943	1.02972
path:hsa05412	Arrhythmogenic right ventricular cardiomyopathy (ARVC)	2	125	72	5353	0.508406	0.914154	1.18956	0.975946
path:hsa05330	Allograft rejection	1	125	30	5353	0.512877	0.914154	1.42747	0.963315
path:hsa04142	Lysosome	3	125	119	5353	0.532041	0.914154	1.0796	0.910389
path:hsa05020	Prion diseases	1	125	34	5353	0.555918	0.914154	1.25953	0.847057
path:hsa05145	Toxoplasmosis	3	125	124	5353	0.558862	0.914154	1.03606	0.839437
path:hsa03030	DNA replication	1	125	35	5353	0.566065	0.914154	1.22354	0.820959
path:hsa04940	Type I diabetes mellitus	1	125	36	5353	0.575979	0.914154	1.18956	0.795911
path:hsa04350	TGF-beta signaling pathway	2	125	82	5353	0.576279	0.914154	1.04449	0.795161
path:hsa04360	Axon guidance	3	125	129	5353	0.584708	0.914154	0.995907	0.774213
path:hsa05222	Small cell lung cancer	2	125	84	5353	0.588988	0.914154	1.01962	0.76369
path:hsa04012	ErbB signaling pathway	2	125	84	5353	0.588988	0.914154	1.01962	0.76369
path:hsa05320	Autoimmune thyroid disease	1	125	39	5353	0.604373	0.914154	1.09805	0.726489
path:hsa04120	Ubiquitin mediated proteolysis	3	125	133	5353	0.604657	0.914154	0.965955	0.725811
path:hsa05215	Prostate cancer	2	125	87	5353	0.607506	0.914154	0.98446	0.719028
path:hsa00620	Pyruvate metabolism	1	125	40	5353	0.613405	0.914154	1.0706	0.705088
path:hsa05219	Bladder cancer	1	125	40	5353	0.613405	0.914154	1.0706	0.705088
path:hsa00071	Fatty acid metabolism	1	125	42	5353	0.630851	0.914154	1.01962	0.664629
path:hsa04620	Toll-like receptor signaling pathway	2	125	93	5353	0.642591	0.914154	0.920946	0.638027
path:hsa05150	Staphylococcus aureus infection	1	125	44	5353	0.647504	0.914154	0.973273	0.62704
path:hsa00480	Glutathione metabolism	1	125	45	5353	0.655544	0.914154	0.951644	0.609235
path:hsa04912	GnRH signaling pathway	2	125	98	5353	0.669868	0.914154	0.873959	0.578051
path:hsa00510	N-Glycan biosynthesis	1	125	47	5353	0.671074	0.914154	0.911149	0.575455
path:hsa04310	Wnt signaling pathway	3	125	149	5353	0.67778	0.914154	0.862228	0.561112
path:hsa00561	Glycerolipid metabolism	1	125	48	5353	0.678573	0.914154	0.892167	0.559424
path:hsa05142	Chagas disease	2	125	102	5353	0.690437	0.914154	0.839686	0.534418
path:hsa05322	Systemic lupus erythematosus	2	125	102	5353	0.690437	0.914154	0.839686	0.534418
path:hsa05213	Endometrial cancer	1	125	50	5353	0.693057	0.914154	0.85648	0.528953
path:hsa00330	Arginine and proline metabolism	1	125	51	5353	0.700051	0.914154	0.839686	0.514468
path:hsa05110	Vibrio cholerae infection	1	125	51	5353	0.700051	0.914154	0.839686	0.514468
path:hsa00590	Arachidonic acid metabolism	1	125	52	5353	0.706884	0.914154	0.823538	0.500455
path:hsa04612	Antigen processing and presentation	1	125	52	5353	0.706884	0.914154	0.823538	0.500455
path:hsa05010	Alzheimer's disease	3	125	157	5353	0.710308	0.914154	0.818293	0.493484
path:hsa00980	Metabolism of xenobiotics by cytochrome P450	1	125	53	5353	0.71356	0.914154	0.808	0.486893
path:hsa00982	Drug metabolism - cytochrome P450	1	125	54	5353	0.720083	0.914154	0.793037	0.473765
path:hsa00562	Inositol phosphate metabolism	1	125	55	5353	0.726456	0.914154	0.778618	0.461052
path:hsa05217	Basal cell carcinoma	1	125	55	5353	0.726456	0.914154	0.778618	0.461052
path:hsa05221	Acute myeloid leukemia	1	125	56	5353	0.732683	0.914154	0.764714	0.448738
path:hsa04340	Hedgehog signaling pathway	1	125	56	5353	0.732683	0.914154	0.764714	0.448738
path:hsa00010	Glycolysis / Gluconeogenesis	1	125	60	5353	0.756196	0.914154	0.713733	0.403169
path:hsa04621	NOD-like receptor signaling pathway	1	125	61	5353	0.761741	0.914154	0.702033	0.392628
path:hsa04110	Cell cycle	2	125	122	5353	0.777704	0.914154	0.702033	0.362707
path:hsa04622	RIG-I-like receptor signaling pathway	1	125	65	5353	0.782679	0.914154	0.658831	0.353508
path:hsa04514	Cell adhesion molecules (CAMs)	2	125	125	5353	0.78873	0.914154	0.685184	0.342396
path:hsa04610	Complement and coagulation cascades	1	125	67	5353	0.792442	0.914154	0.639164	0.335623
path:hsa05120	Epithelial cell signaling in Helicobacter pylori infection	1	125	67	5353	0.792442	0.914154	0.639164	0.335623
path:hsa05211	Renal cell carcinoma	1	125	67	5353	0.792442	0.914154	0.639164	0.335623
path:hsa04920	Adipocytokine signaling pathway	1	125	68	5353	0.797157	0.914154	0.629765	0.327065
path:hsa03320	PPAR signaling pathway	1	125	68	5353	0.797157	0.914154	0.629765	0.327065
path:hsa04720	Long-term potentiation	1	125	69	5353	0.801763	0.914154	0.620638	0.318751
path:hsa05212	Pancreatic cancer	1	125	69	5353	0.801763	0.914154	0.620638	0.318751
path:hsa04520	Adherens junction	1	125	70	5353	0.806265	0.914154	0.611771	0.310674
path:hsa05220	Chronic myeloid leukemia	1	125	71	5353	0.810663	0.914154	0.603155	0.302826
path:hsa04974	Protein digestion and absorption	1	125	73	5353	0.81916	0.914154	0.58663	0.287783
path:hsa04910	Insulin signaling pathway	2	125	135	5353	0.82203	0.914154	0.63443	0.282737
path:hsa04740	Olfactory transduction	5	125	312	5353	0.847469	0.934389	0.686282	0.238767
path:hsa04540	Gap junction	1	125	85	5353	0.862659	0.943077	0.503812	0.213137
path:hsa00230	Purine metabolism	2	125	157	5353	0.879074	0.952946	0.545529	0.185943
path:hsa00240	Pyrimidine metabolism	1	125	95	5353	0.89075	0.952947	0.450779	0.166907
path:hsa05016	Huntington's disease	2	125	172	5353	0.907632	0.952947	0.497953	0.139821
path:hsa05146	Amoebiasis	1	125	105	5353	0.91306	0.952947	0.407848	0.131219
path:hsa04114	Oocyte meiosis	1	125	110	5353	0.922431	0.952947	0.389309	0.116487
path:hsa04270	Vascular smooth muscle contraction	1	125	112	5353	0.925888	0.952947	0.382357	0.11109
path:hsa05012	Parkinson's disease	1	125	114	5353	0.92919	0.952947	0.375649	0.105954
path:hsa00190	Oxidative phosphorylation	1	125	115	5353	0.930785	0.952947	0.372383	0.10348
path:hsa05160	Hepatitis C	1	125	127	5353	0.947324	0.96149	0.337197	0.07807
path:hsa03013	RNA transport	1	125	133	5353	0.954036	0.96149	0.321985	0.0678838
path:hsa01100	Metabolic pathways	14	125	1048	5353	0.986735	0.986735	0.572076	0.0192654

## Sheet: UpGene2Path
PathID	PathTerm	QueryID	QuerySymbol	Description	DifGene	AllDifGene	GeneInPath	AllGene	P-Value	FDR	Enrichment	(-log2P)
path:hsa04662	B cell receptor signaling pathway	BTK	BTK	Bruton agammaglobulinemia tyrosine kinase	13	125	74	5353	1.62169e-07	2.09198e-05	7.52314	22.556
path:hsa04662	B cell receptor signaling pathway	FCGR2B	FCGR2B	Fc fragment of IgG, low affinity IIb, receptor (CD32)	13	125	74	5353	1.62169e-07	2.09198e-05	7.52314	22.556
path:hsa04662	B cell receptor signaling pathway	VAV2	VAV2	vav 2 guanine nucleotide exchange factor	13	125	74	5353	1.62169e-07	2.09198e-05	7.52314	22.556
path:hsa04662	B cell receptor signaling pathway	NFATC1	NFATC1	nuclear factor of activated T-cells, cytoplasmic, calcineurin-dependent 1	13	125	74	5353	1.62169e-07	2.09198e-05	7.52314	22.556
path:hsa04662	B cell receptor signaling pathway	CD72	CD72	CD72 molecule	13	125	74	5353	1.62169e-07	2.09198e-05	7.52314	22.556
path:hsa04662	B cell receptor signaling pathway	CD19	CD19	CD19 molecule	13	125	74	5353	1.62169e-07	2.09198e-05	7.52314	22.556
path:hsa04662	B cell receptor signaling pathway	NRAS	NRAS	neuroblastoma RAS viral (v-ras) oncogene homolog	13	125	74	5353	1.62169e-07	2.09198e-05	7.52314	22.556
path:hsa04662	B cell receptor signaling pathway	CD79B	CD79B	CD79b molecule, immunoglobulin-associated beta	13	125	74	5353	1.62169e-07	2.09198e-05	7.52314	22.556
path:hsa04662	B cell receptor signaling pathway	SYK	SYK	spleen tyrosine kinase	13	125	74	5353	1.62169e-07	2.09198e-05	7.52314	22.556
path:hsa04662	B cell receptor signaling pathway	PLCG2	PLCG2	phospholipase C, gamma 2 (phosphatidylinositol-specific)	13	125	74	5353	1.62169e-07	2.09198e-05	7.52314	22.556
path:hsa04662	B cell receptor signaling pathway	BLNK	BLNK	B-cell linker	13	125	74	5353	1.62169e-07	2.09198e-05	7.52314	22.556
path:hsa04662	B cell receptor signaling pathway	INPP5D	INPP5D	inositol polyphosphate-5-phosphatase, 145kDa	13	125	74	5353	1.62169e-07	2.09198e-05	7.52314	22.556
path:hsa04662	B cell receptor signaling pathway	CD22	CD22	CD22 molecule	13	125	74	5353	1.62169e-07	2.09198e-05	7.52314	22.556
path:hsa05340	Primary immunodeficiency	BTK	BTK	Bruton agammaglobulinemia tyrosine kinase	6	125	34	5353	0.000315722	0.0203641	7.55718	11.6291
path:hsa05340	Primary immunodeficiency	TNFRSF13C	TNFRSF13C	tumor necrosis factor receptor superfamily, member 13C	6	125	34	5353	0.000315722	0.0203641	7.55718	11.6291
path:hsa05340	Primary immunodeficiency	CD19	CD19	CD19 molecule	6	125	34	5353	0.000315722	0.0203641	7.55718	11.6291
path:hsa05340	Primary immunodeficiency	DCLRE1C	DCLRE1C	DNA cross-link repair 1C	6	125	34	5353	0.000315722	0.0203641	7.55718	11.6291
path:hsa05340	Primary immunodeficiency	BLNK	BLNK	B-cell linker	6	125	34	5353	0.000315722	0.0203641	7.55718	11.6291
path:hsa05340	Primary immunodeficiency	TNFRSF13B	TNFRSF13B	tumor necrosis factor receptor superfamily, member 13B	6	125	34	5353	0.000315722	0.0203641	7.55718	11.6291
path:hsa04640	Hematopoietic cell lineage	IL2RA	IL2RA	interleukin 2 receptor, alpha	8	125	83	5353	0.00137759	0.0592366	4.12761	9.50363
path:hsa04640	Hematopoietic cell lineage	IL7	IL7	interleukin 7	8	125	83	5353	0.00137759	0.0592366	4.12761	9.50363
path:hsa04640	Hematopoietic cell lineage	CD19	CD19	CD19 molecule	8	125	83	5353	0.00137759	0.0592366	4.12761	9.50363
path:hsa04640	Hematopoietic cell lineage	CD1C	CD1C	CD1c molecule	8	125	83	5353	0.00137759	0.0592366	4.12761	9.50363
path:hsa04640	Hematopoietic cell lineage	CD37	CD37	CD37 molecule	8	125	83	5353	0.00137759	0.0592366	4.12761	9.50363
path:hsa04640	Hematopoietic cell lineage	CD24	CD24	CD24 molecule	8	125	83	5353	0.00137759	0.0592366	4.12761	9.50363
path:hsa04640	Hematopoietic cell lineage	MS4A1	MS4A1	membrane-spanning 4-domains, subfamily A, member 1	8	125	83	5353	0.00137759	0.0592366	4.12761	9.50363
path:hsa04640	Hematopoietic cell lineage	CD22	CD22	CD22 molecule	8	125	83	5353	0.00137759	0.0592366	4.12761	9.50363
path:hsa04664	Fc epsilon RI signaling pathway	BTK	BTK	Bruton agammaglobulinemia tyrosine kinase	7	125	76	5353	0.00335691	0.10826	3.94432	8.21865
path:hsa04664	Fc epsilon RI signaling pathway	PLA2G2C	PLA2G2C	phospholipase A2, group IIC	7	125	76	5353	0.00335691	0.10826	3.94432	8.21865
path:hsa04664	Fc epsilon RI signaling pathway	VAV2	VAV2	vav 2 guanine nucleotide exchange factor	7	125	76	5353	0.00335691	0.10826	3.94432	8.21865
path:hsa04664	Fc epsilon RI signaling pathway	NRAS	NRAS	neuroblastoma RAS viral (v-ras) oncogene homolog	7	125	76	5353	0.00335691	0.10826	3.94432	8.21865
path:hsa04664	Fc epsilon RI signaling pathway	SYK	SYK	spleen tyrosine kinase	7	125	76	5353	0.00335691	0.10826	3.94432	8.21865
path:hsa04664	Fc epsilon RI signaling pathway	PLCG2	PLCG2	phospholipase C, gamma 2 (phosphatidylinositol-specific)	7	125	76	5353	0.00335691	0.10826	3.94432	8.21865
path:hsa04664	Fc epsilon RI signaling pathway	INPP5D	INPP5D	inositol polyphosphate-5-phosphatase, 145kDa	7	125	76	5353	0.00335691	0.10826	3.94432	8.21865
path:hsa04062	Chemokine signaling pathway	CCL17	CCL17	chemokine (C-C motif) ligand 17	10	125	179	5353	0.0142706	0.368182	2.3924	6.13081
path:hsa04062	Chemokine signaling pathway	VAV2	VAV2	vav 2 guanine nucleotide exchange factor	10	125	179	5353	0.0142706	0.368182	2.3924	6.13081
path:hsa04062	Chemokine signaling pathway	CXCR5	CXCR5	chemokine (C-X-C motif) receptor 5	10	125	179	5353	0.0142706	0.368182	2.3924	6.13081
path:hsa04062	Chemokine signaling pathway	NRAS	NRAS	neuroblastoma RAS viral (v-ras) oncogene homolog	10	125	179	5353	0.0142706	0.368182	2.3924	6.13081
path:hsa04062	Chemokine signaling pathway	HCK	HCK	hemopoietic cell kinase	10	125	179	5353	0.0142706	0.368182	2.3924	6.13081
path:hsa04062	Chemokine signaling pathway	RASGRP2	RASGRP2	RAS guanyl releasing protein 2 (calcium and DAG-regulated)	10	125	179	5353	0.0142706	0.368182	2.3924	6.13081
path:hsa04062	Chemokine signaling pathway	PREX1	PREX1	phosphatidylinositol-3,4,5-trisphosphate-dependent Rac exchange factor 1	10	125	179	5353	0.0142706	0.368182	2.3924	6.13081
path:hsa04062	Chemokine signaling pathway	GNB5	GNB5	guanine nucleotide binding protein (G protein), beta 5	10	125	179	5353	0.0142706	0.368182	2.3924	6.13081
path:hsa04062	Chemokine signaling pathway	ADRBK2	ADRBK2	adrenergic, beta, receptor kinase 2	10	125	179	5353	0.0142706	0.368182	2.3924	6.13081
path:hsa04062	Chemokine signaling pathway	CCL22	CCL22	chemokine (C-C motif) ligand 22	10	125	179	5353	0.0142706	0.368182	2.3924	6.13081
path:hsa04060	Cytokine-cytokine receptor interaction	IL12RB1	IL12RB1	interleukin 12 receptor, beta 1	12	125	245	5353	0.0193336	0.415673	2.0975	5.69274
path:hsa04060	Cytokine-cytokine receptor interaction	TNFRSF13C	TNFRSF13C	tumor necrosis factor receptor superfamily, member 13C	12	125	245	5353	0.0193336	0.415673	2.0975	5.69274
path:hsa04060	Cytokine-cytokine receptor interaction	IL2RA	IL2RA	interleukin 2 receptor, alpha	12	125	245	5353	0.0193336	0.415673	2.0975	5.69274
path:hsa04060	Cytokine-cytokine receptor interaction	CCL17	CCL17	chemokine (C-C motif) ligand 17	12	125	245	5353	0.0193336	0.415673	2.0975	5.69274
path:hsa04060	Cytokine-cytokine receptor interaction	IL7	IL7	interleukin 7	12	125	245	5353	0.0193336	0.415673	2.0975	5.69274
path:hsa04060	Cytokine-cytokine receptor interaction	CXCR5	CXCR5	chemokine (C-X-C motif) receptor 5	12	125	245	5353	0.0193336	0.415673	2.0975	5.69274
path:hsa04060	Cytokine-cytokine receptor interaction	IL10RA	IL10RA	interleukin 10 receptor, alpha	12	125	245	5353	0.0193336	0.415673	2.0975	5.69274
path:hsa04060	Cytokine-cytokine receptor interaction	IL18	IL18	interleukin 18 (interferon-gamma-inducing factor)	12	125	245	5353	0.0193336	0.415673	2.0975	5.69274
path:hsa04060	Cytokine-cytokine receptor interaction	CD70	CD70	CD70 molecule	12	125	245	5353	0.0193336	0.415673	2.0975	5.69274
path:hsa04060	Cytokine-cytokine receptor interaction	RELT	RELT	RELT tumor necrosis factor receptor	12	125	245	5353	0.0193336	0.415673	2.0975	5.69274
path:hsa04060	Cytokine-cytokine receptor interaction	TNFRSF13B	TNFRSF13B	tumor necrosis factor receptor superfamily, member 13B	12	125	245	5353	0.0193336	0.415673	2.0975	5.69274
path:hsa04060	Cytokine-cytokine receptor interaction	CCL22	CCL22	chemokine (C-C motif) ligand 22	12	125	245	5353	0.0193336	0.415673	2.0975	5.69274
path:hsa04666	Fc gamma R-mediated phagocytosis	FCGR2B	FCGR2B	Fc fragment of IgG, low affinity IIb, receptor (CD32)	6	125	88	5353	0.0227106	0.418523	2.91982	5.46049
path:hsa04666	Fc gamma R-mediated phagocytosis	VAV2	VAV2	vav 2 guanine nucleotide exchange factor	6	125	88	5353	0.0227106	0.418523	2.91982	5.46049
path:hsa04666	Fc gamma R-mediated phagocytosis	HCK	HCK	hemopoietic cell kinase	6	125	88	5353	0.0227106	0.418523	2.91982	5.46049
path:hsa04666	Fc gamma R-mediated phagocytosis	SYK	SYK	spleen tyrosine kinase	6	125	88	5353	0.0227106	0.418523	2.91982	5.46049
path:hsa04666	Fc gamma R-mediated phagocytosis	PLCG2	PLCG2	phospholipase C, gamma 2 (phosphatidylinositol-specific)	6	125	88	5353	0.0227106	0.418523	2.91982	5.46049
path:hsa04666	Fc gamma R-mediated phagocytosis	INPP5D	INPP5D	inositol polyphosphate-5-phosphatase, 145kDa	6	125	88	5353	0.0227106	0.418523	2.91982	5.46049
path:hsa04650	Natural killer cell mediated cytotoxicity	HLA-C	HLA-C	major histocompatibility complex, class I, C	6	125	109	5353	0.052144	0.741547	2.35728	4.26136
path:hsa04650	Natural killer cell mediated cytotoxicity	VAV2	VAV2	vav 2 guanine nucleotide exchange factor	6	125	109	5353	0.052144	0.741547	2.35728	4.26136
path:hsa04650	Natural killer cell mediated cytotoxicity	NFATC1	NFATC1	nuclear factor of activated T-cells, cytoplasmic, calcineurin-dependent 1	6	125	109	5353	0.052144	0.741547	2.35728	4.26136
path:hsa04650	Natural killer cell mediated cytotoxicity	NRAS	NRAS	neuroblastoma RAS viral (v-ras) oncogene homolog	6	125	109	5353	0.052144	0.741547	2.35728	4.26136
path:hsa04650	Natural killer cell mediated cytotoxicity	SYK	SYK	spleen tyrosine kinase	6	125	109	5353	0.052144	0.741547	2.35728	4.26136
path:hsa04650	Natural killer cell mediated cytotoxicity	PLCG2	PLCG2	phospholipase C, gamma 2 (phosphatidylinositol-specific)	6	125	109	5353	0.052144	0.741547	2.35728	4.26136
path:hsa04670	Leukocyte transendothelial migration	MYL2	MYL2	myosin, light chain 2, regulatory, cardiac, slow	6	125	111	5353	0.0557671	0.741547	2.31481	4.16444
path:hsa04670	Leukocyte transendothelial migration	MYLPF	MYLPF	myosin light chain, phosphorylatable, fast skeletal muscle	6	125	111	5353	0.0557671	0.741547	2.31481	4.16444
path:hsa04670	Leukocyte transendothelial migration	ACTN2	ACTN2	actinin, alpha 2	6	125	111	5353	0.0557671	0.741547	2.31481	4.16444
path:hsa04670	Leukocyte transendothelial migration	VAV2	VAV2	vav 2 guanine nucleotide exchange factor	6	125	111	5353	0.0557671	0.741547	2.31481	4.16444
path:hsa04670	Leukocyte transendothelial migration	PLCG2	PLCG2	phospholipase C, gamma 2 (phosphatidylinositol-specific)	6	125	111	5353	0.0557671	0.741547	2.31481	4.16444
path:hsa04670	Leukocyte transendothelial migration	SIPA1	SIPA1	signal-induced proliferation-associated 1	6	125	111	5353	0.0557671	0.741547	2.31481	4.16444
path:hsa00604	Glycosphingolipid biosynthesis - ganglio series	ST6GALNAC4	ST6GALNAC4	ST6 (alpha-N-acetyl-neuraminyl-2,3-beta-galactosyl-1,3)-N-acetylgalactosaminide alpha-2,6-sialyltransferase 4	2	125	15	5353	0.0574842	0.741547	5.70987	4.12069
path:hsa00604	Glycosphingolipid biosynthesis - ganglio series	ST3GAL5	ST3GAL5	ST3 beta-galactoside alpha-2,3-sialyltransferase 5	2	125	15	5353	0.0574842	0.741547	5.70987	4.12069
path:hsa04810	Regulation of actin cytoskeleton	MYL2	MYL2	myosin, light chain 2, regulatory, cardiac, slow	9	125	207	5353	0.0674564	0.79108	1.86191	3.8899
path:hsa04810	Regulation of actin cytoskeleton	MYLPF	MYLPF	myosin light chain, phosphorylatable, fast skeletal muscle	9	125	207	5353	0.0674564	0.79108	1.86191	3.8899
path:hsa04810	Regulation of actin cytoskeleton	ACTN2	ACTN2	actinin, alpha 2	9	125	207	5353	0.0674564	0.79108	1.86191	3.8899
path:hsa04810	Regulation of actin cytoskeleton	VAV2	VAV2	vav 2 guanine nucleotide exchange factor	9	125	207	5353	0.0674564	0.79108	1.86191	3.8899
path:hsa04810	Regulation of actin cytoskeleton	ITGAD	ITGAD	integrin, alpha D	9	125	207	5353	0.0674564	0.79108	1.86191	3.8899
path:hsa04810	Regulation of actin cytoskeleton	FGF14	FGF14	fibroblast growth factor 14	9	125	207	5353	0.0674564	0.79108	1.86191	3.8899
path:hsa04810	Regulation of actin cytoskeleton	NRAS	NRAS	neuroblastoma RAS viral (v-ras) oncogene homolog	9	125	207	5353	0.0674564	0.79108	1.86191	3.8899
path:hsa04810	Regulation of actin cytoskeleton	FGF6	FGF6	fibroblast growth factor 6	9	125	207	5353	0.0674564	0.79108	1.86191	3.8899
path:hsa04810	Regulation of actin cytoskeleton	CYFIP2	CYFIP2	cytoplasmic FMR1 interacting protein 2	9	125	207	5353	0.0674564	0.79108	1.86191	3.8899
path:hsa04730	Long-term depression	PLA2G2C	PLA2G2C	phospholipase A2, group IIC	4	125	67	5353	0.0823781	0.885564	2.55666	3.6016
path:hsa04730	Long-term depression	NRAS	NRAS	neuroblastoma RAS viral (v-ras) oncogene homolog	4	125	67	5353	0.0823781	0.885564	2.55666	3.6016
path:hsa04730	Long-term depression	GRIA3	GRIA3	glutamate receptor, ionotrophic, AMPA 3	4	125	67	5353	0.0823781	0.885564	2.55666	3.6016
path:hsa04730	Long-term depression	GNAZ	GNAZ	guanine nucleotide binding protein (G protein), alpha z polypeptide	4	125	67	5353	0.0823781	0.885564	2.55666	3.6016
path:hsa04530	Tight junction	MYL2	MYL2	myosin, light chain 2, regulatory, cardiac, slow	6	125	128	5353	0.0924472	0.914154	2.00738	3.43523
path:hsa04530	Tight junction	MYH2	MYH2	myosin, heavy chain 2, skeletal muscle, adult	6	125	128	5353	0.0924472	0.914154	2.00738	3.43523
path:hsa04530	Tight junction	MYLPF	MYLPF	myosin light chain, phosphorylatable, fast skeletal muscle	6	125	128	5353	0.0924472	0.914154	2.00738	3.43523
path:hsa04530	Tight junction	ACTN2	ACTN2	actinin, alpha 2	6	125	128	5353	0.0924472	0.914154	2.00738	3.43523
path:hsa04530	Tight junction	MYH1	MYH1	myosin, heavy chain 1, skeletal muscle, adult	6	125	128	5353	0.0924472	0.914154	2.00738	3.43523
path:hsa04530	Tight junction	NRAS	NRAS	neuroblastoma RAS viral (v-ras) oncogene homolog	6	125	128	5353	0.0924472	0.914154	2.00738	3.43523
path:hsa04370	VEGF signaling pathway	PLA2G2C	PLA2G2C	phospholipase A2, group IIC	4	125	72	5353	0.0995355	0.914154	2.37911	3.32865
path:hsa04370	VEGF signaling pathway	NFATC1	NFATC1	nuclear factor of activated T-cells, cytoplasmic, calcineurin-dependent 1	4	125	72	5353	0.0995355	0.914154	2.37911	3.32865
path:hsa04370	VEGF signaling pathway	NRAS	NRAS	neuroblastoma RAS viral (v-ras) oncogene homolog	4	125	72	5353	0.0995355	0.914154	2.37911	3.32865
path:hsa04370	VEGF signaling pathway	PLCG2	PLCG2	phospholipase C, gamma 2 (phosphatidylinositol-specific)	4	125	72	5353	0.0995355	0.914154	2.37911	3.32865
path:hsa00564	Glycerophospholipid metabolism	PLA2G2C	PLA2G2C	phospholipase A2, group IIC	4	125	76	5353	0.114337	0.914154	2.25389	3.12864
path:hsa00564	Glycerophospholipid metabolism	LPCAT3	LPCAT3	lysophosphatidylcholine acyltransferase 3	4	125	76	5353	0.114337	0.914154	2.25389	3.12864
path:hsa00564	Glycerophospholipid metabolism	LPCAT1	LPCAT1	lysophosphatidylcholine acyltransferase 1	4	125	76	5353	0.114337	0.914154	2.25389	3.12864
path:hsa00564	Glycerophospholipid metabolism	DGKG	DGKG	diacylglycerol kinase, gamma 90kDa	4	125	76	5353	0.114337	0.914154	2.25389	3.12864
path:hsa05410	Hypertrophic cardiomyopathy (HCM)	MYL2	MYL2	myosin, light chain 2, regulatory, cardiac, slow	4	125	81	5353	0.134079	0.914154	2.11477	2.89885
path:hsa05410	Hypertrophic cardiomyopathy (HCM)	CACNB1	CACNB1	calcium channel, voltage-dependent, beta 1 subunit	4	125	81	5353	0.134079	0.914154	2.11477	2.89885
path:hsa05410	Hypertrophic cardiomyopathy (HCM)	TTN	TTN	titin	4	125	81	5353	0.134079	0.914154	2.11477	2.89885
path:hsa05410	Hypertrophic cardiomyopathy (HCM)	TPM3	TPM3	tropomyosin 3	4	125	81	5353	0.134079	0.914154	2.11477	2.89885
path:hsa05216	Thyroid cancer	NRAS	NRAS	neuroblastoma RAS viral (v-ras) oncogene homolog	2	125	28	5353	0.15134	0.914154	3.05886	2.72413
path:hsa05216	Thyroid cancer	TPM3	TPM3	tropomyosin 3	2	125	28	5353	0.15134	0.914154	3.05886	2.72413
path:hsa05414	Dilated cardiomyopathy	MYL2	MYL2	myosin, light chain 2, regulatory, cardiac, slow	4	125	88	5353	0.163789	0.914154	1.94655	2.61009
path:hsa05414	Dilated cardiomyopathy	CACNB1	CACNB1	calcium channel, voltage-dependent, beta 1 subunit	4	125	88	5353	0.163789	0.914154	1.94655	2.61009
path:hsa05414	Dilated cardiomyopathy	TTN	TTN	titin	4	125	88	5353	0.163789	0.914154	1.94655	2.61009
path:hsa05414	Dilated cardiomyopathy	TPM3	TPM3	tropomyosin 3	4	125	88	5353	0.163789	0.914154	1.94655	2.61009
path:hsa04722	Neurotrophin signaling pathway	NRAS	NRAS	neuroblastoma RAS viral (v-ras) oncogene homolog	5	125	123	5353	0.175349	0.914154	1.74081	2.5117
path:hsa04722	Neurotrophin signaling pathway	BCL2	BCL2	B-cell CLL/lymphoma 2	5	125	123	5353	0.175349	0.914154	1.74081	2.5117
path:hsa04722	Neurotrophin signaling pathway	BAX	BAX	BCL2-associated X protein	5	125	123	5353	0.175349	0.914154	1.74081	2.5117
path:hsa04722	Neurotrophin signaling pathway	IRAK2	IRAK2	interleukin-1 receptor-associated kinase 2	5	125	123	5353	0.175349	0.914154	1.74081	2.5117
path:hsa04722	Neurotrophin signaling pathway	PLCG2	PLCG2	phospholipase C, gamma 2 (phosphatidylinositol-specific)	5	125	123	5353	0.175349	0.914154	1.74081	2.5117
path:hsa04010	MAPK signaling pathway	PLA2G2C	PLA2G2C	phospholipase A2, group IIC	9	125	263	5353	0.182649	0.914154	1.46546	2.45286
path:hsa04010	MAPK signaling pathway	CACNB1	CACNB1	calcium channel, voltage-dependent, beta 1 subunit	9	125	263	5353	0.182649	0.914154	1.46546	2.45286
path:hsa04010	MAPK signaling pathway	FGF14	FGF14	fibroblast growth factor 14	9	125	263	5353	0.182649	0.914154	1.46546	2.45286
path:hsa04010	MAPK signaling pathway	NRAS	NRAS	neuroblastoma RAS viral (v-ras) oncogene homolog	9	125	263	5353	0.182649	0.914154	1.46546	2.45286
path:hsa04010	MAPK signaling pathway	FGF6	FGF6	fibroblast growth factor 6	9	125	263	5353	0.182649	0.914154	1.46546	2.45286
path:hsa04010	MAPK signaling pathway	RASGRP2	RASGRP2	RAS guanyl releasing protein 2 (calcium and DAG-regulated)	9	125	263	5353	0.182649	0.914154	1.46546	2.45286
path:hsa04010	MAPK signaling pathway	MAP4K4	MAP4K4	mitogen-activated protein kinase kinase kinase kinase 4	9	125	263	5353	0.182649	0.914154	1.46546	2.45286
path:hsa04010	MAPK signaling pathway	MAP4K1	MAP4K1	mitogen-activated protein kinase kinase kinase kinase 1	9	125	263	5353	0.182649	0.914154	1.46546	2.45286
path:hsa04010	MAPK signaling pathway	RASGRF1	RASGRF1	Ras protein-specific guanine nucleotide-releasing factor 1	9	125	263	5353	0.182649	0.914154	1.46546	2.45286
path:hsa05416	Viral myocarditis	MYH2	MYH2	myosin, heavy chain 2, skeletal muscle, adult	3	125	61	5353	0.183352	0.914154	2.1061	2.44731
path:hsa05416	Viral myocarditis	HLA-C	HLA-C	major histocompatibility complex, class I, C	3	125	61	5353	0.183352	0.914154	2.1061	2.44731
path:hsa05416	Viral myocarditis	MYH1	MYH1	myosin, heavy chain 1, skeletal muscle, adult	3	125	61	5353	0.183352	0.914154	2.1061	2.44731
path:hsa04972	Pancreatic secretion	PLA2G2C	PLA2G2C	phospholipase A2, group IIC	4	125	93	5353	0.186294	0.914154	1.84189	2.42435
path:hsa04972	Pancreatic secretion	ATP2A1	ATP2A1	ATPase, Ca++ transporting, cardiac muscle, fast twitch 1	4	125	93	5353	0.186294	0.914154	1.84189	2.42435
path:hsa04972	Pancreatic secretion	CPA3	CPA3	carboxypeptidase A3 (mast cell)	4	125	93	5353	0.186294	0.914154	1.84189	2.42435
path:hsa04972	Pancreatic secretion	ATP2A3	ATP2A3	ATPase, Ca++ transporting, ubiquitous	4	125	93	5353	0.186294	0.914154	1.84189	2.42435
path:hsa00565	Ether lipid metabolism	PLA2G2C	PLA2G2C	phospholipase A2, group IIC	2	125	33	5353	0.192375	0.914154	2.59539	2.378
path:hsa00565	Ether lipid metabolism	LPCAT1	LPCAT1	lysophosphatidylcholine acyltransferase 1	2	125	33	5353	0.192375	0.914154	2.59539	2.378
path:hsa04130	SNARE interactions in vesicular transport	VTI1B	VTI1B	vesicle transport through interaction with t-SNAREs homolog 1B (yeast)	2	125	36	5353	0.217607	0.914154	2.37911	2.20021
path:hsa04130	SNARE interactions in vesicular transport	STX7	STX7	syntaxin 7	2	125	36	5353	0.217607	0.914154	2.37911	2.20021
path:hsa00920	Sulfur metabolism	SULT1A1	SULT1A1	sulfotransferase family, cytosolic, 1A, phenol-preferring, member 1	1	125	10	5353	0.225613	0.914154	4.2824	2.14808
path:hsa05218	Melanoma	FGF14	FGF14	fibroblast growth factor 14	3	125	69	5353	0.230709	0.914154	1.86191	2.11586
path:hsa05218	Melanoma	NRAS	NRAS	neuroblastoma RAS viral (v-ras) oncogene homolog	3	125	69	5353	0.230709	0.914154	1.86191	2.11586
path:hsa05218	Melanoma	FGF6	FGF6	fibroblast growth factor 6	3	125	69	5353	0.230709	0.914154	1.86191	2.11586
path:hsa05200	Pathways in cancer	FGF14	FGF14	fibroblast growth factor 14	10	125	320	5353	0.236757	0.914154	1.33825	2.07852
path:hsa05200	Pathways in cancer	NRAS	NRAS	neuroblastoma RAS viral (v-ras) oncogene homolog	10	125	320	5353	0.236757	0.914154	1.33825	2.07852
path:hsa05200	Pathways in cancer	FGF6	FGF6	fibroblast growth factor 6	10	125	320	5353	0.236757	0.914154	1.33825	2.07852
path:hsa05200	Pathways in cancer	BCL2	BCL2	B-cell CLL/lymphoma 2	10	125	320	5353	0.236757	0.914154	1.33825	2.07852
path:hsa05200	Pathways in cancer	BAX	BAX	BCL2-associated X protein	10	125	320	5353	0.236757	0.914154	1.33825	2.07852
path:hsa05200	Pathways in cancer	PLCG2	PLCG2	phospholipase C, gamma 2 (phosphatidylinositol-specific)	10	125	320	5353	0.236757	0.914154	1.33825	2.07852
path:hsa05200	Pathways in cancer	TPM3	TPM3	tropomyosin 3	10	125	320	5353	0.236757	0.914154	1.33825	2.07852
path:hsa05200	Pathways in cancer	WNT6	WNT6	wingless-type MMTV integration site family, member 6	10	125	320	5353	0.236757	0.914154	1.33825	2.07852
path:hsa05200	Pathways in cancer	RALB	RALB	v-ral simian leukemia viral oncogene homolog B (ras related; GTP binding protein)	10	125	320	5353	0.236757	0.914154	1.33825	2.07852
path:hsa05200	Pathways in cancer	TRAF5	TRAF5	TNF receptor-associated factor 5	10	125	320	5353	0.236757	0.914154	1.33825	2.07852
path:hsa04260	Cardiac muscle contraction	MYL2	MYL2	myosin, light chain 2, regulatory, cardiac, slow	3	125	70	5353	0.23678	0.914154	1.83531	2.07838
path:hsa04260	Cardiac muscle contraction	CACNB1	CACNB1	calcium channel, voltage-dependent, beta 1 subunit	3	125	70	5353	0.23678	0.914154	1.83531	2.07838
path:hsa04260	Cardiac muscle contraction	TPM3	TPM3	tropomyosin 3	3	125	70	5353	0.23678	0.914154	1.83531	2.07838
path:hsa00600	Sphingolipid metabolism	DEGS2	DEGS2	delta(4)-desaturase, sphingolipid 2	2	125	39	5353	0.243083	0.914154	2.1961	2.04048
path:hsa00600	Sphingolipid metabolism	UGT8	UGT8	UDP glycosyltransferase 8	2	125	39	5353	0.243083	0.914154	2.1961	2.04048
path:hsa00790	Folate biosynthesis	SPR	SPR	sepiapterin reductase (7,8-dihydrobiopterin:NADP+ oxidoreductase)	1	125	11	5353	0.243386	0.914154	3.89309	2.03868
path:hsa04020	Calcium signaling pathway	ATP2A1	ATP2A1	ATPase, Ca++ transporting, cardiac muscle, fast twitch 1	6	125	177	5353	0.248885	0.914154	1.45166	2.00645
path:hsa04020	Calcium signaling pathway	P2RX5	P2RX5	purinergic receptor P2X, ligand-gated ion channel, 5	6	125	177	5353	0.248885	0.914154	1.45166	2.00645
path:hsa04020	Calcium signaling pathway	TRHR	TRHR	thyrotropin-releasing hormone receptor	6	125	177	5353	0.248885	0.914154	1.45166	2.00645
path:hsa04020	Calcium signaling pathway	TNNC2	TNNC2	troponin C type 2 (fast)	6	125	177	5353	0.248885	0.914154	1.45166	2.00645
path:hsa04020	Calcium signaling pathway	PLCG2	PLCG2	phospholipase C, gamma 2 (phosphatidylinositol-specific)	6	125	177	5353	0.248885	0.914154	1.45166	2.00645
path:hsa04020	Calcium signaling pathway	ATP2A3	ATP2A3	ATPase, Ca++ transporting, ubiquitous	6	125	177	5353	0.248885	0.914154	1.45166	2.00645
path:hsa03450	Non-homologous end-joining	DCLRE1C	DCLRE1C	DNA cross-link repair 1C	1	125	12	5353	0.260748	0.914154	3.56867	1.93927
path:hsa04672	Intestinal immune network for IgA production	TNFRSF13C	TNFRSF13C	tumor necrosis factor receptor superfamily, member 13C	2	125	42	5353	0.268655	0.914154	2.03924	1.89618
path:hsa04672	Intestinal immune network for IgA production	TNFRSF13B	TNFRSF13B	tumor necrosis factor receptor superfamily, member 13B	2	125	42	5353	0.268655	0.914154	2.03924	1.89618
path:hsa04070	Phosphatidylinositol signaling system	DGKG	DGKG	diacylglycerol kinase, gamma 90kDa	3	125	77	5353	0.279883	0.914154	1.66847	1.8371
path:hsa04070	Phosphatidylinositol signaling system	PLCG2	PLCG2	phospholipase C, gamma 2 (phosphatidylinositol-specific)	3	125	77	5353	0.279883	0.914154	1.66847	1.8371
path:hsa04070	Phosphatidylinositol signaling system	INPP5D	INPP5D	inositol polyphosphate-5-phosphatase, 145kDa	3	125	77	5353	0.279883	0.914154	1.66847	1.8371
path:hsa03010	Ribosome	RPL30	RPL30	ribosomal protein L30	3	125	80	5353	0.298568	0.914154	1.6059	1.74387
path:hsa03010	Ribosome	RPS19	RPS19	ribosomal protein S19	3	125	80	5353	0.298568	0.914154	1.6059	1.74387
path:hsa03010	Ribosome	RPS4Y1	RPS4Y1	ribosomal protein S4, Y-linked 1	3	125	80	5353	0.298568	0.914154	1.6059	1.74387
path:hsa04623	Cytosolic DNA-sensing pathway	IL18	IL18	interleukin 18 (interferon-gamma-inducing factor)	2	125	47	5353	0.311143	0.914154	1.8223	1.68435
path:hsa04623	Cytosolic DNA-sensing pathway	AIM2	AIM2	absent in melanoma 2	2	125	47	5353	0.311143	0.914154	1.8223	1.68435
path:hsa04510	Focal adhesion	MYL2	MYL2	myosin, light chain 2, regulatory, cardiac, slow	6	125	194	5353	0.314609	0.914154	1.32445	1.66837
path:hsa04510	Focal adhesion	MYLPF	MYLPF	myosin light chain, phosphorylatable, fast skeletal muscle	6	125	194	5353	0.314609	0.914154	1.32445	1.66837
path:hsa04510	Focal adhesion	ACTN2	ACTN2	actinin, alpha 2	6	125	194	5353	0.314609	0.914154	1.32445	1.66837
path:hsa04510	Focal adhesion	VAV2	VAV2	vav 2 guanine nucleotide exchange factor	6	125	194	5353	0.314609	0.914154	1.32445	1.66837
path:hsa04510	Focal adhesion	BCL2	BCL2	B-cell CLL/lymphoma 2	6	125	194	5353	0.314609	0.914154	1.32445	1.66837
path:hsa04510	Focal adhesion	RASGRF1	RASGRF1	Ras protein-specific guanine nucleotide-releasing factor 1	6	125	194	5353	0.314609	0.914154	1.32445	1.66837
path:hsa04144	Endocytosis	HLA-C	HLA-C	major histocompatibility complex, class I, C	6	125	196	5353	0.322522	0.914154	1.31094	1.63253
path:hsa04144	Endocytosis	IL2RA	IL2RA	interleukin 2 receptor, alpha	6	125	196	5353	0.322522	0.914154	1.31094	1.63253
path:hsa04144	Endocytosis	EPS15	EPS15	epidermal growth factor receptor pathway substrate 15	6	125	196	5353	0.322522	0.914154	1.31094	1.63253
path:hsa04144	Endocytosis	EHD1	EHD1	EH-domain containing 1	6	125	196	5353	0.322522	0.914154	1.31094	1.63253
path:hsa04144	Endocytosis	IQSEC1	IQSEC1	IQ motif and Sec7 domain 1	6	125	196	5353	0.322522	0.914154	1.31094	1.63253
path:hsa04144	Endocytosis	ADRBK2	ADRBK2	adrenergic, beta, receptor kinase 2	6	125	196	5353	0.322522	0.914154	1.31094	1.63253
path:hsa05144	Malaria	IL18	IL18	interleukin 18 (interferon-gamma-inducing factor)	2	125	49	5353	0.327998	0.914154	1.74792	1.60824
path:hsa05144	Malaria	TLR9	TLR9	toll-like receptor 9	2	125	49	5353	0.327998	0.914154	1.74792	1.60824
path:hsa04141	Protein processing in endoplasmic reticulum	CUL1	CUL1	cullin 1	5	125	161	5353	0.335716	0.914154	1.32994	1.57469
path:hsa04141	Protein processing in endoplasmic reticulum	DERL3	DERL3	Der1-like domain family, member 3	5	125	161	5353	0.335716	0.914154	1.32994	1.57469
path:hsa04141	Protein processing in endoplasmic reticulum	BCL2	BCL2	B-cell CLL/lymphoma 2	5	125	161	5353	0.335716	0.914154	1.32994	1.57469
path:hsa04141	Protein processing in endoplasmic reticulum	BAX	BAX	BCL2-associated X protein	5	125	161	5353	0.335716	0.914154	1.32994	1.57469
path:hsa04141	Protein processing in endoplasmic reticulum	SEC31B	SEC31B	SEC31 homolog B (S. cerevisiae)	5	125	161	5353	0.335716	0.914154	1.32994	1.57469
path:hsa00592	alpha-Linolenic acid metabolism	PLA2G2C	PLA2G2C	phospholipase A2, group IIC	1	125	17	5353	0.341718	0.914154	2.51906	1.54912
path:hsa04614	Renin-angiotensin system	CPA3	CPA3	carboxypeptidase A3 (mast cell)	1	125	17	5353	0.341718	0.914154	2.51906	1.54912
path:hsa04210	Apoptosis	BCL2	BCL2	B-cell CLL/lymphoma 2	3	125	87	5353	0.342287	0.914154	1.47669	1.54672
path:hsa04210	Apoptosis	BAX	BAX	BCL2-associated X protein	3	125	87	5353	0.342287	0.914154	1.47669	1.54672
path:hsa04210	Apoptosis	IRAK2	IRAK2	interleukin-1 receptor-associated kinase 2	3	125	87	5353	0.342287	0.914154	1.47669	1.54672
path:hsa05223	Non-small cell lung cancer	NRAS	NRAS	neuroblastoma RAS viral (v-ras) oncogene homolog	2	125	52	5353	0.353047	0.914154	1.64708	1.50207
path:hsa05223	Non-small cell lung cancer	PLCG2	PLCG2	phospholipase C, gamma 2 (phosphatidylinositol-specific)	2	125	52	5353	0.353047	0.914154	1.64708	1.50207
path:hsa05014	Amyotrophic lateral sclerosis (ALS)	BCL2	BCL2	B-cell CLL/lymphoma 2	2	125	53	5353	0.361322	0.914154	1.616	1.46864
path:hsa05014	Amyotrophic lateral sclerosis (ALS)	BAX	BAX	BCL2-associated X protein	2	125	53	5353	0.361322	0.914154	1.616	1.46864
path:hsa00040	Pentose and glucuronate interconversions	XYLB	XYLB	xylulokinase homolog (H. influenzae)	1	125	19	5353	0.371547	0.914154	2.25389	1.42838
path:hsa04145	Phagosome	HLA-C	HLA-C	major histocompatibility complex, class I, C	4	125	134	5353	0.391605	0.914154	1.27833	1.35253
path:hsa04145	Phagosome	FCGR2B	FCGR2B	Fc fragment of IgG, low affinity IIb, receptor (CD32)	4	125	134	5353	0.391605	0.914154	1.27833	1.35253
path:hsa04145	Phagosome	STX7	STX7	syntaxin 7	4	125	134	5353	0.391605	0.914154	1.27833	1.35253
path:hsa04145	Phagosome	TLR6	TLR6	toll-like receptor 6	4	125	134	5353	0.391605	0.914154	1.27833	1.35253
path:hsa03018	RNA degradation	ENO3	ENO3	enolase 3 (beta, muscle)	2	125	57	5353	0.39398	0.914154	1.5026	1.3438
path:hsa03018	RNA degradation	PARN	PARN	poly(A)-specific ribonuclease	2	125	57	5353	0.39398	0.914154	1.5026	1.3438
path:hsa04710	Circadian rhythm - mammal	CUL1	CUL1	cullin 1	1	125	21	5353	0.400015	0.914154	2.03924	1.32188
path:hsa00532	Glycosaminoglycan biosynthesis - chondroitin sulfate	CHST15	CHST15	carbohydrate (N-acetylgalactosamine 4-sulfate 6-O) sulfotransferase 15	1	125	22	5353	0.413757	0.914154	1.94655	1.27314
path:hsa04916	Melanogenesis	MC1R	MC1R	melanocortin 1 receptor (alpha melanocyte stimulating hormone receptor)	3	125	100	5353	0.422351	0.914154	1.28472	1.24349
path:hsa04916	Melanogenesis	NRAS	NRAS	neuroblastoma RAS viral (v-ras) oncogene homolog	3	125	100	5353	0.422351	0.914154	1.28472	1.24349
path:hsa04916	Melanogenesis	WNT6	WNT6	wingless-type MMTV integration site family, member 6	3	125	100	5353	0.422351	0.914154	1.28472	1.24349
path:hsa00910	Nitrogen metabolism	CA13	CA13	carbonic anhydrase XIII	1	125	23	5353	0.427183	0.914154	1.86191	1.22707
path:hsa03430	Mismatch repair	MLH3	MLH3	mutL homolog 3 (E. coli)	1	125	23	5353	0.427183	0.914154	1.86191	1.22707
path:hsa05210	Colorectal cancer	BCL2	BCL2	B-cell CLL/lymphoma 2	2	125	62	5353	0.433651	0.914154	1.38142	1.20539
path:hsa05210	Colorectal cancer	BAX	BAX	BCL2-associated X protein	2	125	62	5353	0.433651	0.914154	1.38142	1.20539
path:hsa04080	Neuroactive ligand-receptor interaction	MC1R	MC1R	melanocortin 1 receptor (alpha melanocyte stimulating hormone receptor)	7	125	267	5353	0.441394	0.914154	1.12273	1.17986
path:hsa04080	Neuroactive ligand-receptor interaction	P2RX5	P2RX5	purinergic receptor P2X, ligand-gated ion channel, 5	7	125	267	5353	0.441394	0.914154	1.12273	1.17986
path:hsa04080	Neuroactive ligand-receptor interaction	TRHR	TRHR	thyrotropin-releasing hormone receptor	7	125	267	5353	0.441394	0.914154	1.12273	1.17986
path:hsa04080	Neuroactive ligand-receptor interaction	GRIA3	GRIA3	glutamate receptor, ionotrophic, AMPA 3	7	125	267	5353	0.441394	0.914154	1.12273	1.17986
path:hsa04080	Neuroactive ligand-receptor interaction	CNR2	CNR2	cannabinoid receptor 2 (macrophage)	7	125	267	5353	0.441394	0.914154	1.12273	1.17986
path:hsa04080	Neuroactive ligand-receptor interaction	CNR1	CNR1	cannabinoid receptor 1 (brain)	7	125	267	5353	0.441394	0.914154	1.12273	1.17986
path:hsa04080	Neuroactive ligand-receptor interaction	OPRL1	OPRL1	opiate receptor-like 1	7	125	267	5353	0.441394	0.914154	1.12273	1.17986
path:hsa05214	Glioma	NRAS	NRAS	neuroblastoma RAS viral (v-ras) oncogene homolog	2	125	63	5353	0.441414	0.914154	1.35949	1.1798
path:hsa05214	Glioma	PLCG2	PLCG2	phospholipase C, gamma 2 (phosphatidylinositol-specific)	2	125	63	5353	0.441414	0.914154	1.35949	1.1798
path:hsa04630	Jak-STAT signaling pathway	IL12RB1	IL12RB1	interleukin 12 receptor, beta 1	4	125	144	5353	0.442313	0.914154	1.18956	1.17686
path:hsa04630	Jak-STAT signaling pathway	IL2RA	IL2RA	interleukin 2 receptor, alpha	4	125	144	5353	0.442313	0.914154	1.18956	1.17686
path:hsa04630	Jak-STAT signaling pathway	IL7	IL7	interleukin 7	4	125	144	5353	0.442313	0.914154	1.18956	1.17686
path:hsa04630	Jak-STAT signaling pathway	IL10RA	IL10RA	interleukin 10 receptor, alpha	4	125	144	5353	0.442313	0.914154	1.18956	1.17686
path:hsa04660	T cell receptor signaling pathway	VAV2	VAV2	vav 2 guanine nucleotide exchange factor	3	125	107	5353	0.46404	0.914154	1.20067	1.10768
path:hsa04660	T cell receptor signaling pathway	NFATC1	NFATC1	nuclear factor of activated T-cells, cytoplasmic, calcineurin-dependent 1	3	125	107	5353	0.46404	0.914154	1.20067	1.10768
path:hsa04660	T cell receptor signaling pathway	NRAS	NRAS	neuroblastoma RAS viral (v-ras) oncogene homolog	3	125	107	5353	0.46404	0.914154	1.20067	1.10768
path:hsa00591	Linoleic acid metabolism	PLA2G2C	PLA2G2C	phospholipase A2, group IIC	1	125	27	5353	0.477857	0.914154	1.58607	1.06535
path:hsa04115	p53 signaling pathway	GTSE1	GTSE1	G-2 and S-phase expressed 1	2	125	68	5353	0.479291	0.914154	1.25953	1.06103
path:hsa04115	p53 signaling pathway	BAX	BAX	BCL2-associated X protein	2	125	68	5353	0.479291	0.914154	1.25953	1.06103
path:hsa05332	Graft-versus-host disease	HLA-C	HLA-C	major histocompatibility complex, class I, C	1	125	28	5353	0.489804	0.914154	1.52943	1.02972
path:hsa04140	Regulation of autophagy	ATG3	ATG3	ATG3 autophagy related 3 homolog (S. cerevisiae)	1	125	28	5353	0.489804	0.914154	1.52943	1.02972
path:hsa05412	Arrhythmogenic right ventricular cardiomyopathy (ARVC)	ACTN2	ACTN2	actinin, alpha 2	2	125	72	5353	0.508406	0.914154	1.18956	0.975946
path:hsa05412	Arrhythmogenic right ventricular cardiomyopathy (ARVC)	CACNB1	CACNB1	calcium channel, voltage-dependent, beta 1 subunit	2	125	72	5353	0.508406	0.914154	1.18956	0.975946
path:hsa05330	Allograft rejection	HLA-C	HLA-C	major histocompatibility complex, class I, C	1	125	30	5353	0.512877	0.914154	1.42747	0.963315
path:hsa04142	Lysosome	GM2A	GM2A	GM2 ganglioside activator	3	125	119	5353	0.532041	0.914154	1.0796	0.910389
path:hsa04142	Lysosome	AP1S3	AP1S3	adaptor-related protein complex 1, sigma 3 subunit	3	125	119	5353	0.532041	0.914154	1.0796	0.910389
path:hsa04142	Lysosome	NAPSA	NAPSA	napsin A aspartic peptidase	3	125	119	5353	0.532041	0.914154	1.0796	0.910389
path:hsa05020	Prion diseases	BAX	BAX	BCL2-associated X protein	1	125	34	5353	0.555918	0.914154	1.25953	0.847057
path:hsa05145	Toxoplasmosis	PLA2G2C	PLA2G2C	phospholipase A2, group IIC	3	125	124	5353	0.558862	0.914154	1.03606	0.839437
path:hsa05145	Toxoplasmosis	IL10RA	IL10RA	interleukin 10 receptor, alpha	3	125	124	5353	0.558862	0.914154	1.03606	0.839437
path:hsa05145	Toxoplasmosis	BCL2	BCL2	B-cell CLL/lymphoma 2	3	125	124	5353	0.558862	0.914154	1.03606	0.839437
path:hsa03030	DNA replication	MCM5	MCM5	minichromosome maintenance complex component 5	1	125	35	5353	0.566065	0.914154	1.22354	0.820959
path:hsa04940	Type I diabetes mellitus	HLA-C	HLA-C	major histocompatibility complex, class I, C	1	125	36	5353	0.575979	0.914154	1.18956	0.795911
path:hsa04350	TGF-beta signaling pathway	CUL1	CUL1	cullin 1	2	125	82	5353	0.576279	0.914154	1.04449	0.795161
path:hsa04350	TGF-beta signaling pathway	PITX2	PITX2	paired-like homeodomain 2	2	125	82	5353	0.576279	0.914154	1.04449	0.795161
path:hsa04360	Axon guidance	NFATC1	NFATC1	nuclear factor of activated T-cells, cytoplasmic, calcineurin-dependent 1	3	125	129	5353	0.584708	0.914154	0.995907	0.774213
path:hsa04360	Axon guidance	NRAS	NRAS	neuroblastoma RAS viral (v-ras) oncogene homolog	3	125	129	5353	0.584708	0.914154	0.995907	0.774213
path:hsa04360	Axon guidance	SEMA7A	SEMA7A	semaphorin 7A, GPI membrane anchor (John Milton Hagen blood group)	3	125	129	5353	0.584708	0.914154	0.995907	0.774213
path:hsa04012	ErbB signaling pathway	NRAS	NRAS	neuroblastoma RAS viral (v-ras) oncogene homolog	2	125	84	5353	0.588988	0.914154	1.01962	0.76369
path:hsa05222	Small cell lung cancer	BCL2	BCL2	B-cell CLL/lymphoma 2	2	125	84	5353	0.588988	0.914154	1.01962	0.76369
path:hsa04012	ErbB signaling pathway	PLCG2	PLCG2	phospholipase C, gamma 2 (phosphatidylinositol-specific)	2	125	84	5353	0.588988	0.914154	1.01962	0.76369
path:hsa05222	Small cell lung cancer	TRAF5	TRAF5	TNF receptor-associated factor 5	2	125	84	5353	0.588988	0.914154	1.01962	0.76369
path:hsa05320	Autoimmune thyroid disease	HLA-C	HLA-C	major histocompatibility complex, class I, C	1	125	39	5353	0.604373	0.914154	1.09805	0.726489
path:hsa04120	Ubiquitin mediated proteolysis	FBXW7	FBXW7	F-box and WD repeat domain containing 7	3	125	133	5353	0.604657	0.914154	0.965955	0.725811
path:hsa04120	Ubiquitin mediated proteolysis	CUL1	CUL1	cullin 1	3	125	133	5353	0.604657	0.914154	0.965955	0.725811
path:hsa04120	Ubiquitin mediated proteolysis	RHOBTB2	RHOBTB2	Rho-related BTB domain containing 2	3	125	133	5353	0.604657	0.914154	0.965955	0.725811
path:hsa05215	Prostate cancer	NRAS	NRAS	neuroblastoma RAS viral (v-ras) oncogene homolog	2	125	87	5353	0.607506	0.914154	0.98446	0.719028
path:hsa05215	Prostate cancer	BCL2	BCL2	B-cell CLL/lymphoma 2	2	125	87	5353	0.607506	0.914154	0.98446	0.719028
path:hsa05219	Bladder cancer	NRAS	NRAS	neuroblastoma RAS viral (v-ras) oncogene homolog	1	125	40	5353	0.613405	0.914154	1.0706	0.705088
path:hsa00620	Pyruvate metabolism	HAGHL	HAGHL	hydroxyacylglutathione hydrolase-like	1	125	40	5353	0.613405	0.914154	1.0706	0.705088
path:hsa00071	Fatty acid metabolism	CPT1B	CPT1B	carnitine palmitoyltransferase 1B (muscle)	1	125	42	5353	0.630851	0.914154	1.01962	0.664629
path:hsa04620	Toll-like receptor signaling pathway	TLR9	TLR9	toll-like receptor 9	2	125	93	5353	0.642591	0.914154	0.920946	0.638027
path:hsa04620	Toll-like receptor signaling pathway	TLR6	TLR6	toll-like receptor 6	2	125	93	5353	0.642591	0.914154	0.920946	0.638027
path:hsa05150	Staphylococcus aureus infection	FCGR2B	FCGR2B	Fc fragment of IgG, low affinity IIb, receptor (CD32)	1	125	44	5353	0.647504	0.914154	0.973273	0.62704
path:hsa00480	Glutathione metabolism	GSTT1	GSTT1	glutathione S-transferase theta 1	1	125	45	5353	0.655544	0.914154	0.951644	0.609235
path:hsa04912	GnRH signaling pathway	PLA2G2C	PLA2G2C	phospholipase A2, group IIC	2	125	98	5353	0.669868	0.914154	0.873959	0.578051
path:hsa04912	GnRH signaling pathway	NRAS	NRAS	neuroblastoma RAS viral (v-ras) oncogene homolog	2	125	98	5353	0.669868	0.914154	0.873959	0.578051
path:hsa00510	N-Glycan biosynthesis	MGAT5	MGAT5	mannosyl (alpha-1,6-)-glycoprotein beta-1,6-N-acetyl-glucosaminyltransferase	1	125	47	5353	0.671074	0.914154	0.911149	0.575455
path:hsa04310	Wnt signaling pathway	CUL1	CUL1	cullin 1	3	125	149	5353	0.67778	0.914154	0.862228	0.561112
path:hsa04310	Wnt signaling pathway	NFATC1	NFATC1	nuclear factor of activated T-cells, cytoplasmic, calcineurin-dependent 1	3	125	149	5353	0.67778	0.914154	0.862228	0.561112
path:hsa04310	Wnt signaling pathway	WNT6	WNT6	wingless-type MMTV integration site family, member 6	3	125	149	5353	0.67778	0.914154	0.862228	0.561112
path:hsa00561	Glycerolipid metabolism	DGKG	DGKG	diacylglycerol kinase, gamma 90kDa	1	125	48	5353	0.678573	0.914154	0.892167	0.559424
path:hsa05322	Systemic lupus erythematosus	ACTN2	ACTN2	actinin, alpha 2	2	125	102	5353	0.690437	0.914154	0.839686	0.534418
path:hsa05322	Systemic lupus erythematosus	FCGR2B	FCGR2B	Fc fragment of IgG, low affinity IIb, receptor (CD32)	2	125	102	5353	0.690437	0.914154	0.839686	0.534418
path:hsa05142	Chagas disease	TLR9	TLR9	toll-like receptor 9	2	125	102	5353	0.690437	0.914154	0.839686	0.534418
path:hsa05142	Chagas disease	TLR6	TLR6	toll-like receptor 6	2	125	102	5353	0.690437	0.914154	0.839686	0.534418
path:hsa05213	Endometrial cancer	NRAS	NRAS	neuroblastoma RAS viral (v-ras) oncogene homolog	1	125	50	5353	0.693057	0.914154	0.85648	0.528953
path:hsa00330	Arginine and proline metabolism	CKM	CKM	creatine kinase, muscle	1	125	51	5353	0.700051	0.914154	0.839686	0.514468
path:hsa05110	Vibrio cholerae infection	PLCG2	PLCG2	phospholipase C, gamma 2 (phosphatidylinositol-specific)	1	125	51	5353	0.700051	0.914154	0.839686	0.514468
path:hsa00590	Arachidonic acid metabolism	PLA2G2C	PLA2G2C	phospholipase A2, group IIC	1	125	52	5353	0.706884	0.914154	0.823538	0.500455
path:hsa04612	Antigen processing and presentation	HLA-C	HLA-C	major histocompatibility complex, class I, C	1	125	52	5353	0.706884	0.914154	0.823538	0.500455
path:hsa05010	Alzheimer's disease	NDUFS3	NDUFS3	NADH dehydrogenase (ubiquinone) Fe-S protein 3, 30kDa (NADH-coenzyme Q reductase)	3	125	157	5353	0.710308	0.914154	0.818293	0.493484
path:hsa05010	Alzheimer's disease	ATP2A1	ATP2A1	ATPase, Ca++ transporting, cardiac muscle, fast twitch 1	3	125	157	5353	0.710308	0.914154	0.818293	0.493484
path:hsa05010	Alzheimer's disease	ATP2A3	ATP2A3	ATPase, Ca++ transporting, ubiquitous	3	125	157	5353	0.710308	0.914154	0.818293	0.493484
path:hsa00980	Metabolism of xenobiotics by cytochrome P450	GSTT1	GSTT1	glutathione S-transferase theta 1	1	125	53	5353	0.71356	0.914154	0.808	0.486893
path:hsa00982	Drug metabolism - cytochrome P450	GSTT1	GSTT1	glutathione S-transferase theta 1	1	125	54	5353	0.720083	0.914154	0.793037	0.473765
path:hsa00562	Inositol phosphate metabolism	PLCG2	PLCG2	phospholipase C, gamma 2 (phosphatidylinositol-specific)	1	125	55	5353	0.726456	0.914154	0.778618	0.461052
path:hsa05217	Basal cell carcinoma	WNT6	WNT6	wingless-type MMTV integration site family, member 6	1	125	55	5353	0.726456	0.914154	0.778618	0.461052
path:hsa05221	Acute myeloid leukemia	NRAS	NRAS	neuroblastoma RAS viral (v-ras) oncogene homolog	1	125	56	5353	0.732683	0.914154	0.764714	0.448738
path:hsa04340	Hedgehog signaling pathway	WNT6	WNT6	wingless-type MMTV integration site family, member 6	1	125	56	5353	0.732683	0.914154	0.764714	0.448738
path:hsa00010	Glycolysis / Gluconeogenesis	ENO3	ENO3	enolase 3 (beta, muscle)	1	125	60	5353	0.756196	0.914154	0.713733	0.403169
path:hsa04621	NOD-like receptor signaling pathway	IL18	IL18	interleukin 18 (interferon-gamma-inducing factor)	1	125	61	5353	0.761741	0.914154	0.702033	0.392628
path:hsa04110	Cell cycle	CUL1	CUL1	cullin 1	2	125	122	5353	0.777704	0.914154	0.702033	0.362707
path:hsa04110	Cell cycle	MCM5	MCM5	minichromosome maintenance complex component 5	2	125	122	5353	0.777704	0.914154	0.702033	0.362707
path:hsa04622	RIG-I-like receptor signaling pathway	DDX3Y	DDX3Y	DEAD (Asp-Glu-Ala-Asp) box polypeptide 3, Y-linked	1	125	65	5353	0.782679	0.914154	0.658831	0.353508
path:hsa04514	Cell adhesion molecules (CAMs)	HLA-C	HLA-C	major histocompatibility complex, class I, C	2	125	125	5353	0.78873	0.914154	0.685184	0.342396
path:hsa04514	Cell adhesion molecules (CAMs)	CD22	CD22	CD22 molecule	2	125	125	5353	0.78873	0.914154	0.685184	0.342396
path:hsa05211	Renal cell carcinoma	NRAS	NRAS	neuroblastoma RAS viral (v-ras) oncogene homolog	1	125	67	5353	0.792442	0.914154	0.639164	0.335623
path:hsa04610	Complement and coagulation cascades	PLAU	PLAU	plasminogen activator, urokinase	1	125	67	5353	0.792442	0.914154	0.639164	0.335623
path:hsa05120	Epithelial cell signaling in Helicobacter pylori infection	PLCG2	PLCG2	phospholipase C, gamma 2 (phosphatidylinositol-specific)	1	125	67	5353	0.792442	0.914154	0.639164	0.335623
path:hsa04920	Adipocytokine signaling pathway	CPT1B	CPT1B	carnitine palmitoyltransferase 1B (muscle)	1	125	68	5353	0.797157	0.914154	0.629765	0.327065
path:hsa03320	PPAR signaling pathway	CPT1B	CPT1B	carnitine palmitoyltransferase 1B (muscle)	1	125	68	5353	0.797157	0.914154	0.629765	0.327065
path:hsa04720	Long-term potentiation	NRAS	NRAS	neuroblastoma RAS viral (v-ras) oncogene homolog	1	125	69	5353	0.801763	0.914154	0.620638	0.318751
path:hsa05212	Pancreatic cancer	RALB	RALB	v-ral simian leukemia viral oncogene homolog B (ras related; GTP binding protein)	1	125	69	5353	0.801763	0.914154	0.620638	0.318751
path:hsa04520	Adherens junction	ACTN2	ACTN2	actinin, alpha 2	1	125	70	5353	0.806265	0.914154	0.611771	0.310674
path:hsa05220	Chronic myeloid leukemia	NRAS	NRAS	neuroblastoma RAS viral (v-ras) oncogene homolog	1	125	71	5353	0.810663	0.914154	0.603155	0.302826
path:hsa04974	Protein digestion and absorption	CPA3	CPA3	carboxypeptidase A3 (mast cell)	1	125	73	5353	0.81916	0.914154	0.58663	0.287783
path:hsa04910	Insulin signaling pathway	NRAS	NRAS	neuroblastoma RAS viral (v-ras) oncogene homolog	2	125	135	5353	0.82203	0.914154	0.63443	0.282737
path:hsa04910	Insulin signaling pathway	INPP5D	INPP5D	inositol polyphosphate-5-phosphatase, 145kDa	2	125	135	5353	0.82203	0.914154	0.63443	0.282737
path:hsa04740	Olfactory transduction	OR7D2	OR7D2	olfactory receptor, family 7, subfamily D, member 2	5	125	312	5353	0.847469	0.934389	0.686282	0.238767
path:hsa04740	Olfactory transduction	OR4D9	OR4D9	olfactory receptor, family 4, subfamily D, member 9	5	125	312	5353	0.847469	0.934389	0.686282	0.238767
path:hsa04740	Olfactory transduction	OR52N4	OR52N4	olfactory receptor, family 52, subfamily N, member 4	5	125	312	5353	0.847469	0.934389	0.686282	0.238767
path:hsa04740	Olfactory transduction	OR5F1	OR5F1	olfactory receptor, family 5, subfamily F, member 1	5	125	312	5353	0.847469	0.934389	0.686282	0.238767
path:hsa04740	Olfactory transduction	ADRBK2	ADRBK2	adrenergic, beta, receptor kinase 2	5	125	312	5353	0.847469	0.934389	0.686282	0.238767
path:hsa04540	Gap junction	NRAS	NRAS	neuroblastoma RAS viral (v-ras) oncogene homolog	1	125	85	5353	0.862659	0.943077	0.503812	0.213137
path:hsa00230	Purine metabolism	GUCY2C	GUCY2C	guanylate cyclase 2C (heat stable enterotoxin receptor)	2	125	157	5353	0.879074	0.952946	0.545529	0.185943
path:hsa00230	Purine metabolism	ENTPD1	ENTPD1	ectonucleoside triphosphate diphosphohydrolase 1	2	125	157	5353	0.879074	0.952946	0.545529	0.185943
path:hsa00240	Pyrimidine metabolism	ENTPD1	ENTPD1	ectonucleoside triphosphate diphosphohydrolase 1	1	125	95	5353	0.89075	0.952947	0.450779	0.166907
path:hsa05016	Huntington's disease	NDUFS3	NDUFS3	NADH dehydrogenase (ubiquinone) Fe-S protein 3, 30kDa (NADH-coenzyme Q reductase)	2	125	172	5353	0.907632	0.952947	0.497953	0.139821
path:hsa05016	Huntington's disease	BAX	BAX	BCL2-associated X protein	2	125	172	5353	0.907632	0.952947	0.497953	0.139821
path:hsa05146	Amoebiasis	ACTN2	ACTN2	actinin, alpha 2	1	125	105	5353	0.91306	0.952947	0.407848	0.131219
path:hsa04114	Oocyte meiosis	CUL1	CUL1	cullin 1	1	125	110	5353	0.922431	0.952947	0.389309	0.116487
path:hsa04270	Vascular smooth muscle contraction	PLA2G2C	PLA2G2C	phospholipase A2, group IIC	1	125	112	5353	0.925888	0.952947	0.382357	0.11109
path:hsa05012	Parkinson's disease	NDUFS3	NDUFS3	NADH dehydrogenase (ubiquinone) Fe-S protein 3, 30kDa (NADH-coenzyme Q reductase)	1	125	114	5353	0.92919	0.952947	0.375649	0.105954
path:hsa00190	Oxidative phosphorylation	NDUFS3	NDUFS3	NADH dehydrogenase (ubiquinone) Fe-S protein 3, 30kDa (NADH-coenzyme Q reductase)	1	125	115	5353	0.930785	0.952947	0.372383	0.10348
path:hsa05160	Hepatitis C	NRAS	NRAS	neuroblastoma RAS viral (v-ras) oncogene homolog	1	125	127	5353	0.947324	0.96149	0.337197	0.07807
path:hsa03013	RNA transport	EIF1AY	EIF1AY	eukaryotic translation initiation factor 1A, Y-linked	1	125	133	5353	0.954036	0.96149	0.321985	0.0678838
path:hsa01100	Metabolic pathways	CKM	CKM	creatine kinase, muscle	14	125	1048	5353	0.986735	0.986735	0.572076	0.0192654
path:hsa01100	Metabolic pathways	NDUFS3	NDUFS3	NADH dehydrogenase (ubiquinone) Fe-S protein 3, 30kDa (NADH-coenzyme Q reductase)	14	125	1048	5353	0.986735	0.986735	0.572076	0.0192654
path:hsa01100	Metabolic pathways	PLA2G2C	PLA2G2C	phospholipase A2, group IIC	14	125	1048	5353	0.986735	0.986735	0.572076	0.0192654
path:hsa01100	Metabolic pathways	MGAT5	MGAT5	mannosyl (alpha-1,6-)-glycoprotein beta-1,6-N-acetyl-glucosaminyltransferase	14	125	1048	5353	0.986735	0.986735	0.572076	0.0192654
path:hsa01100	Metabolic pathways	XYLB	XYLB	xylulokinase homolog (H. influenzae)	14	125	1048	5353	0.986735	0.986735	0.572076	0.0192654
path:hsa01100	Metabolic pathways	DEGS2	DEGS2	delta(4)-desaturase, sphingolipid 2	14	125	1048	5353	0.986735	0.986735	0.572076	0.0192654
path:hsa01100	Metabolic pathways	ENO3	ENO3	enolase 3 (beta, muscle)	14	125	1048	5353	0.986735	0.986735	0.572076	0.0192654
path:hsa01100	Metabolic pathways	UGT8	UGT8	UDP glycosyltransferase 8	14	125	1048	5353	0.986735	0.986735	0.572076	0.0192654
path:hsa01100	Metabolic pathways	LPCAT1	LPCAT1	lysophosphatidylcholine acyltransferase 1	14	125	1048	5353	0.986735	0.986735	0.572076	0.0192654
path:hsa01100	Metabolic pathways	DGKG	DGKG	diacylglycerol kinase, gamma 90kDa	14	125	1048	5353	0.986735	0.986735	0.572076	0.0192654
path:hsa01100	Metabolic pathways	ST6GALNAC4	ST6GALNAC4	ST6 (alpha-N-acetyl-neuraminyl-2,3-beta-galactosyl-1,3)-N-acetylgalactosaminide alpha-2,6-sialyltransferase 4	14	125	1048	5353	0.986735	0.986735	0.572076	0.0192654
path:hsa01100	Metabolic pathways	PLCG2	PLCG2	phospholipase C, gamma 2 (phosphatidylinositol-specific)	14	125	1048	5353	0.986735	0.986735	0.572076	0.0192654
path:hsa01100	Metabolic pathways	ST3GAL5	ST3GAL5	ST3 beta-galactoside alpha-2,3-sialyltransferase 5	14	125	1048	5353	0.986735	0.986735	0.572076	0.0192654
path:hsa01100	Metabolic pathways	SPR	SPR	sepiapterin reductase (7,8-dihydrobiopterin:NADP+ oxidoreductase)	14	125	1048	5353	0.986735	0.986735	0.572076	0.0192654

## Sheet: DownPathway_Result
PathID	PathTerm	DifGene	AllDifGene	GeneInPath	AllGene	P-Value	FDR	Enrichment	(-log2P)
path:hsa04970	Salivary secretion	18	219	81	5353	9.68735e-08	1.63716e-05	5.43176	23.2993
path:hsa04640	Hematopoietic cell lineage	12	219	83	5353	0.000429063	0.0362558	3.53392	11.1865
path:hsa00601	Glycosphingolipid biosynthesis - lacto and neolacto series	6	219	26	5353	0.00147624	0.0831614	5.64067	9.40386
path:hsa05412	Arrhythmogenic right ventricular cardiomyopathy (ARVC)	9	219	72	5353	0.00500925	0.211641	3.05537	7.64119
path:hsa04972	Pancreatic secretion	10	219	93	5353	0.0082641	0.222283	2.62827	6.91893
path:hsa04514	Cell adhesion molecules (CAMs)	12	219	125	5353	0.00914482	0.222283	2.34652	6.77283
path:hsa04610	Complement and coagulation cascades	8	219	67	5353	0.0099731	0.222283	2.91856	6.64774
path:hsa04512	ECM-receptor interaction	9	219	82	5353	0.0105223	0.222283	2.68276	6.57041
path:hsa00260	Glycine, serine and threonine metabolism	5	219	32	5353	0.0149192	0.28015	3.81921	6.06668
path:hsa05020	Prion diseases	5	219	34	5353	0.0184555	0.311897	3.59455	5.75981
path:hsa05144	Malaria	6	219	49	5353	0.0215943	0.331767	2.99301	5.53321
path:hsa00982	Drug metabolism - cytochrome P450	6	219	54	5353	0.0315463	0.424918	2.71588	4.98639
path:hsa00232	Caffeine metabolism	2	219	6	5353	0.0373456	0.424918	8.14764	4.74292
path:hsa00460	Cyanoamino acid metabolism	2	219	6	5353	0.0373456	0.424918	8.14764	4.74292
path:hsa04971	Gastric acid secretion	7	219	73	5353	0.0399406	0.424918	2.34384	4.646
path:hsa00512	O-Glycan biosynthesis	4	219	29	5353	0.0404272	0.424918	3.37144	4.62853
path:hsa00670	One carbon pool by folate	3	219	17	5353	0.0427432	0.424918	4.31346	4.54816
path:hsa00480	Glutathione metabolism	5	219	45	5353	0.0475149	0.441871	2.71588	4.39548
path:hsa04530	Tight junction	10	219	128	5353	0.0496778	0.441871	1.9096	4.33125
path:hsa04145	Phagosome	10	219	134	5353	0.0624734	0.504032	1.8241	4.00061
path:hsa04916	Melanogenesis	8	219	100	5353	0.0663036	0.504032	1.95543	3.91477
path:hsa00430	Taurine and hypotaurine metabolism	2	219	9	5353	0.067808	0.504032	5.43176	3.8824
path:hsa05142	Chagas disease	8	219	102	5353	0.0720848	0.504032	1.91709	3.79416
path:hsa04115	p53 signaling pathway	6	219	68	5353	0.0734768	0.504032	2.15673	3.76657
path:hsa04964	Proximal tubule bicarbonate reclamation	3	219	22	5353	0.074561	0.504032	3.33313	3.74544
path:hsa00983	Drug metabolism - other enzymes	4	219	37	5353	0.0781638	0.508065	2.64248	3.67736
path:hsa00910	Nitrogen metabolism	3	219	23	5353	0.0818879	0.512557	3.18821	3.61021
path:hsa04974	Protein digestion and absorption	6	219	73	5353	0.0936451	0.565215	2.00901	3.41665
path:hsa04060	Cytokine-cytokine receptor interaction	15	219	245	5353	0.0984757	0.573444	1.49651	3.34409
path:hsa04960	Aldosterone-regulated sodium reabsorption	4	219	41	5353	0.101795	0.573444	2.38468	3.29626
path:hsa04672	Intestinal immune network for IgA production	4	219	42	5353	0.108158	0.589636	2.3279	3.20879
path:hsa05150	Staphylococcus aureus infection	4	219	44	5353	0.121397	0.641129	2.22208	3.04219
path:hsa05160	Hepatitis C	8	219	127	5353	0.168345	0.802157	1.53971	2.5705
path:hsa00360	Phenylalanine metabolism	2	219	17	5353	0.171684	0.802157	2.87564	2.54217
path:hsa05110	Vibrio cholerae infection	4	219	51	5353	0.172532	0.802157	1.91709	2.53507
path:hsa04520	Adherens junction	5	219	70	5353	0.175847	0.802157	1.74592	2.50761
path:hsa05340	Primary immunodeficiency	3	219	34	5353	0.179049	0.802157	2.15673	2.48157
path:hsa00590	Arachidonic acid metabolism	4	219	52	5353	0.180367	0.802157	1.88022	2.47099
path:hsa04510	Focal adhesion	11	219	194	5353	0.193029	0.836295	1.38594	2.37311
path:hsa04620	Toll-like receptor signaling pathway	6	219	93	5353	0.198795	0.836295	1.57696	2.33064
path:hsa05217	Basal cell carcinoma	4	219	55	5353	0.204531	0.836295	1.77767	2.28961
path:hsa04973	Carbohydrate digestion and absorption	3	219	37	5353	0.209422	0.836295	1.98186	2.25552
path:hsa04340	Hedgehog signaling pathway	4	219	56	5353	0.212785	0.836295	1.74592	2.23253
path:hsa00750	Vitamin B6 metabolism	1	219	6	5353	0.24556	0.892898	4.07382	2.02585
path:hsa04810	Regulation of actin cytoskeleton	11	219	207	5353	0.248312	0.892898	1.2989	2.00977
path:hsa05410	Hypertrophic cardiomyopathy (HCM)	5	219	81	5353	0.253487	0.892898	1.50882	1.98002
path:hsa04350	TGF-beta signaling pathway	5	219	82	5353	0.260935	0.892898	1.49042	1.93824
path:hsa00760	Nicotinate and nicotinamide metabolism	2	219	24	5353	0.274103	0.892898	2.03691	1.86721
path:hsa00450	Selenoamino acid metabolism	2	219	24	5353	0.274103	0.892898	2.03691	1.86721
path:hsa04310	Wnt signaling pathway	8	219	149	5353	0.282992	0.892898	1.31237	1.82117
path:hsa04966	Collecting duct acid secretion	2	219	25	5353	0.288871	0.892898	1.95543	1.7915
path:hsa05215	Prostate cancer	5	219	87	5353	0.298831	0.892898	1.40477	1.7426
path:hsa04666	Fc gamma R-mediated phagocytosis	5	219	88	5353	0.306515	0.892898	1.3888	1.70597
path:hsa05414	Dilated cardiomyopathy	5	219	88	5353	0.306515	0.892898	1.3888	1.70597
path:hsa04730	Long-term depression	4	219	67	5353	0.308096	0.892898	1.45928	1.69855
path:hsa00591	Linoleic acid metabolism	2	219	27	5353	0.318266	0.892898	1.81059	1.65169
path:hsa04270	Vascular smooth muscle contraction	6	219	112	5353	0.323766	0.892898	1.30944	1.62698
path:hsa04720	Long-term potentiation	4	219	69	5353	0.325957	0.892898	1.41698	1.61725
path:hsa05218	Melanoma	4	219	69	5353	0.325957	0.892898	1.41698	1.61725
path:hsa00230	Purine metabolism	8	219	157	5353	0.328879	0.892898	1.2455	1.60437
path:hsa00072	Synthesis and degradation of ketone bodies	1	219	9	5353	0.331308	0.892898	2.71588	1.59375
path:hsa03440	Homologous recombination	2	219	28	5353	0.332856	0.892898	1.74592	1.58703
path:hsa00650	Butanoate metabolism	2	219	28	5353	0.332856	0.892898	1.74592	1.58703
path:hsa00340	Histidine metabolism	2	219	29	5353	0.34735	0.917222	1.68572	1.52554
path:hsa00920	Sulfur metabolism	1	219	10	5353	0.357658	0.929912	2.44429	1.48335
path:hsa00980	Metabolism of xenobiotics by cytochrome P450	3	219	53	5353	0.381022	0.965499	1.38356	1.39205
path:hsa00740	Riboflavin metabolism	1	219	11	5353	0.382965	0.965499	2.22208	1.38471
path:hsa00051	Fructose and mannose metabolism	2	219	33	5353	0.404094	0.965499	1.48139	1.30724
path:hsa00565	Ether lipid metabolism	2	219	33	5353	0.404094	0.965499	1.48139	1.30724
path:hsa03450	Non-homologous end-joining	1	219	12	5353	0.407271	0.965499	2.03691	1.29594
path:hsa01100	Metabolic pathways	45	219	1048	5353	0.412425	0.965499	1.04955	1.2778
path:hsa05322	Systemic lupus erythematosus	5	219	102	5353	0.415332	0.965499	1.19818	1.26766
path:hsa04144	Endocytosis	9	219	196	5353	0.420469	0.965499	1.12238	1.24993
path:hsa00053	Ascorbate and aldarate metabolism	1	219	13	5353	0.430615	0.965499	1.88022	1.21553
path:hsa05146	Amoebiasis	5	219	105	5353	0.43847	0.965499	1.16395	1.18945
path:hsa04940	Type I diabetes mellitus	2	219	36	5353	0.445033	0.965499	1.35794	1.16801
path:hsa00603	Glycosphingolipid biosynthesis - globo series	1	219	14	5353	0.453036	0.965499	1.74592	1.1423
path:hsa04062	Chemokine signaling pathway	8	219	179	5353	0.458287	0.965499	1.09242	1.12568
path:hsa05416	Viral myocarditis	3	219	61	5353	0.464932	0.965499	1.20211	1.10491
path:hsa00900	Terpenoid backbone biosynthesis	1	219	15	5353	0.47457	0.965499	1.62953	1.07531
path:hsa04910	Insulin signaling pathway	6	219	135	5353	0.483173	0.965499	1.08635	1.04939
path:hsa04670	Leukocyte transendothelial migration	5	219	111	5353	0.483987	0.965499	1.10103	1.04696
path:hsa05214	Glioma	3	219	63	5353	0.485131	0.965499	1.16395	1.04355
path:hsa00120	Primary bile acid biosynthesis	1	219	16	5353	0.495253	0.965499	1.52768	1.01376
path:hsa00770	Pantothenate and CoA biosynthesis	1	219	16	5353	0.495253	0.965499	1.52768	1.01376
path:hsa05219	Bladder cancer	2	219	40	5353	0.497032	0.965499	1.22215	1.00859
path:hsa00140	Steroid hormone biosynthesis	2	219	40	5353	0.497032	0.965499	1.22215	1.00859
path:hsa00350	Tyrosine metabolism	2	219	41	5353	0.509532	0.965546	1.19234	0.972756
path:hsa04614	Renin-angiotensin system	1	219	17	5353	0.515117	0.965546	1.43782	0.957027
path:hsa00592	alpha-Linolenic acid metabolism	1	219	17	5353	0.515117	0.965546	1.43782	0.957027
path:hsa00100	Steroid biosynthesis	1	219	18	5353	0.534197	0.965546	1.35794	0.904556
path:hsa04142	Lysosome	5	219	119	5353	0.542413	0.965546	1.02701	0.882537
path:hsa02010	ABC transporters	2	219	44	5353	0.545769	0.965546	1.11104	0.873637
path:hsa04962	Vasopressin-regulated water reabsorption	2	219	44	5353	0.545769	0.965546	1.11104	0.873637
path:hsa04912	GnRH signaling pathway	4	219	98	5353	0.573949	0.965546	0.99767	0.801005
path:hsa04623	Cytosolic DNA-sensing pathway	2	219	47	5353	0.58007	0.965546	1.04012	0.785702
path:hsa04930	Type II diabetes mellitus	2	219	47	5353	0.58007	0.965546	1.04012	0.785702
path:hsa04710	Circadian rhythm - mammal	1	219	21	5353	0.58703	0.965546	1.16395	0.768493
path:hsa04020	Calcium signaling pathway	7	219	177	5353	0.58954	0.965546	0.966669	0.762339
path:hsa00561	Glycerolipid metabolism	2	219	48	5353	0.591067	0.965546	1.01846	0.758606
path:hsa05130	Pathogenic Escherichia coli infection	2	219	48	5353	0.591067	0.965546	1.01846	0.758606
path:hsa04742	Taste transduction	2	219	48	5353	0.591067	0.965546	1.01846	0.758606
path:hsa00564	Glycerophospholipid metabolism	3	219	76	5353	0.606036	0.965546	0.964852	0.722525
path:hsa04664	Fc epsilon RI signaling pathway	3	219	76	5353	0.606036	0.965546	0.964852	0.722525
path:hsa04360	Axon guidance	5	219	129	5353	0.6106	0.965546	0.9474	0.7117
path:hsa05213	Endometrial cancer	2	219	50	5353	0.612406	0.965546	0.977717	0.707439
path:hsa04070	Phosphatidylinositol signaling system	3	219	77	5353	0.614506	0.965546	0.952322	0.702501
path:hsa00330	Arginine and proline metabolism	2	219	51	5353	0.622749	0.965546	0.958546	0.683277
path:hsa04150	mTOR signaling pathway	2	219	51	5353	0.622749	0.965546	0.958546	0.683277
path:hsa04950	Maturity onset diabetes of the young	1	219	25	5353	0.648236	0.973271	0.977717	0.625408
path:hsa05310	Asthma	1	219	25	5353	0.648236	0.973271	0.977717	0.625408
path:hsa00562	Inositol phosphate metabolism	2	219	55	5353	0.661961	0.973271	0.888834	0.595183
path:hsa05221	Acute myeloid leukemia	2	219	56	5353	0.671231	0.973271	0.872962	0.575118
path:hsa00030	Pentose phosphate pathway	1	219	27	5353	0.675334	0.973271	0.905293	0.566326
path:hsa04540	Gap junction	3	219	85	5353	0.677711	0.973271	0.862691	0.561258
path:hsa05332	Graft-versus-host disease	1	219	28	5353	0.688087	0.973271	0.872962	0.539337
path:hsa05216	Thyroid cancer	1	219	28	5353	0.688087	0.973271	0.872962	0.539337
path:hsa00020	Citrate cycle (TCA cycle)	1	219	29	5353	0.700336	0.973271	0.842859	0.51388
path:hsa04744	Phototransduction	1	219	29	5353	0.700336	0.973271	0.842859	0.51388
path:hsa00010	Glycolysis / Gluconeogenesis	2	219	60	5353	0.706243	0.973271	0.814764	0.501763
path:hsa00860	Porphyrin and chlorophyll metabolism	1	219	30	5353	0.712102	0.973271	0.814764	0.489843
path:hsa04621	NOD-like receptor signaling pathway	2	219	61	5353	0.714491	0.973271	0.801407	0.485013
path:hsa05140	Leishmaniasis	2	219	62	5353	0.722541	0.973271	0.788481	0.468849
path:hsa05210	Colorectal cancer	2	219	62	5353	0.722541	0.973271	0.788481	0.468849
path:hsa05145	Toxoplasmosis	4	219	124	5353	0.744817	0.973271	0.788481	0.425041
path:hsa00240	Pyrimidine metabolism	3	219	95	5353	0.745356	0.973271	0.771882	0.423999
path:hsa04622	RIG-I-like receptor signaling pathway	2	219	65	5353	0.745538	0.973271	0.75209	0.423647
path:hsa05200	Pathways in cancer	11	219	320	5353	0.751759	0.973271	0.840225	0.411657
path:hsa00500	Starch and sucrose metabolism	1	219	35	5353	0.76433	0.973271	0.698369	0.387732
path:hsa05010	Alzheimer's disease	5	219	157	5353	0.765994	0.973271	0.778437	0.384595
path:hsa03320	PPAR signaling pathway	2	219	68	5353	0.766866	0.973271	0.718909	0.382955
path:hsa00270	Cysteine and methionine metabolism	1	219	36	5353	0.773574	0.973271	0.67897	0.370389
path:hsa04260	Cardiac muscle contraction	2	219	70	5353	0.780198	0.973271	0.698369	0.358087
path:hsa04370	VEGF signaling pathway	2	219	72	5353	0.792852	0.973271	0.67897	0.334876
path:hsa00600	Sphingolipid metabolism	1	219	39	5353	0.799177	0.973271	0.626742	0.323414
path:hsa04660	T cell receptor signaling pathway	3	219	107	5353	0.810868	0.973271	0.685316	0.302462
path:hsa00380	Tryptophan metabolism	1	219	42	5353	0.821873	0.973271	0.581974	0.283013
path:hsa04146	Peroxisome	2	219	78	5353	0.826998	0.973271	0.626742	0.274044
path:hsa03050	Proteasome	1	219	43	5353	0.828851	0.973271	0.56844	0.270815
path:hsa00280	Valine, leucine and isoleucine degradation	1	219	44	5353	0.835554	0.973271	0.555521	0.259195
path:hsa04630	Jak-STAT signaling pathway	4	219	144	5353	0.836093	0.973271	0.67897	0.258265
path:hsa04330	Notch signaling pathway	1	219	46	5353	0.84818	0.973271	0.531368	0.237557
path:hsa00520	Amino sugar and nucleotide sugar metabolism	1	219	46	5353	0.84818	0.973271	0.531368	0.237557
path:hsa05222	Small cell lung cancer	2	219	84	5353	0.855957	0.973271	0.581974	0.22439
path:hsa04012	ErbB signaling pathway	2	219	84	5353	0.855957	0.973271	0.581974	0.22439
path:hsa00830	Retinol metabolism	1	219	48	5353	0.859833	0.973271	0.509228	0.217872
path:hsa04914	Progesterone-mediated oocyte maturation	2	219	85	5353	0.860326	0.973271	0.575128	0.217044
path:hsa04210	Apoptosis	2	219	87	5353	0.8687	0.973271	0.561906	0.20307
path:hsa04722	Neurotrophin signaling pathway	3	219	123	5353	0.875395	0.973271	0.596169	0.191993
path:hsa05223	Non-small cell lung cancer	1	219	52	5353	0.880513	0.973271	0.470056	0.183583
path:hsa04612	Antigen processing and presentation	1	219	52	5353	0.880513	0.973271	0.470056	0.183583
path:hsa04120	Ubiquitin mediated proteolysis	3	219	133	5353	0.904964	0.973271	0.551344	0.144067
path:hsa04010	MAPK signaling pathway	7	219	263	5353	0.90541	0.973271	0.650572	0.143356
path:hsa05131	Shigellosis	1	219	59	5353	0.90961	0.973271	0.414287	0.13668
path:hsa04080	Neuroactive ligand-receptor interaction	7	219	267	5353	0.912663	0.973271	0.640826	0.131847
path:hsa05120	Epithelial cell signaling in Helicobacter pylori infection	1	219	67	5353	0.934265	0.973271	0.36482	0.0980956
path:hsa05100	Bacterial invasion of epithelial cells	1	219	67	5353	0.934265	0.973271	0.36482	0.0980956
path:hsa05211	Renal cell carcinoma	1	219	67	5353	0.934265	0.973271	0.36482	0.0980956
path:hsa04114	Oocyte meiosis	2	219	110	5353	0.936661	0.973271	0.444417	0.0944016
path:hsa04920	Adipocytokine signaling pathway	1	219	68	5353	0.936829	0.973271	0.359455	0.0941422
path:hsa05212	Pancreatic cancer	1	219	69	5353	0.939292	0.973271	0.354245	0.0903539
path:hsa05220	Chronic myeloid leukemia	1	219	71	5353	0.943933	0.973271	0.344267	0.0832433
path:hsa05012	Parkinson's disease	2	219	114	5353	0.944361	0.973271	0.428823	0.0825902
path:hsa00190	Oxidative phosphorylation	2	219	115	5353	0.946141	0.973271	0.425094	0.0798734
path:hsa04662	B cell receptor signaling pathway	1	219	74	5353	0.950235	0.973271	0.33031	0.0736435
path:hsa05016	Huntington's disease	3	219	172	5353	0.96877	0.986278	0.42633	0.0457738
path:hsa04141	Protein processing in endoplasmic reticulum	2	219	161	5353	0.988372	0.998458	0.303639	0.0168735
path:hsa04110	Cell cycle	1	219	122	5353	0.99255	0.998458	0.200352	0.010789
path:hsa04740	Olfactory transduction	3	219	312	5353	0.999613	0.999613	0.235028	0.000558401

## Sheet: DownGene2Path
PathID	PathTerm	QueryID	QuerySymbol	Description	DifGene	AllDifGene	GeneInPath	AllGene	P-Value	FDR	Enrichment	(-log2P)
path:hsa04970	Salivary secretion	GUCY1A3	GUCY1A3	guanylate cyclase 1, soluble, alpha 3	18	219	81	5353	9.68735e-08	1.63716e-05	5.43176	23.2993
path:hsa04970	Salivary secretion	CD38	CD38	CD38 molecule	18	219	81	5353	9.68735e-08	1.63716e-05	5.43176	23.2993
path:hsa04970	Salivary secretion	PRH1	PRH1	proline-rich protein HaeIII subfamily 1	18	219	81	5353	9.68735e-08	1.63716e-05	5.43176	23.2993
path:hsa04970	Salivary secretion	CHRM3	CHRM3	cholinergic receptor, muscarinic 3	18	219	81	5353	9.68735e-08	1.63716e-05	5.43176	23.2993
path:hsa04970	Salivary secretion	ATP1B1	ATP1B1	ATPase, Na+/K+ transporting, beta 1 polypeptide	18	219	81	5353	9.68735e-08	1.63716e-05	5.43176	23.2993
path:hsa04970	Salivary secretion	ATP2B2	ATP2B2	ATPase, Ca++ transporting, plasma membrane 2	18	219	81	5353	9.68735e-08	1.63716e-05	5.43176	23.2993
path:hsa04970	Salivary secretion	STATH	STATH	statherin	18	219	81	5353	9.68735e-08	1.63716e-05	5.43176	23.2993
path:hsa04970	Salivary secretion	SLC12A2	SLC12A2	solute carrier family 12 (sodium/potassium/chloride transporters), member 2	18	219	81	5353	9.68735e-08	1.63716e-05	5.43176	23.2993
path:hsa04970	Salivary secretion	TRPV6	TRPV6	transient receptor potential cation channel, subfamily V, member 6	18	219	81	5353	9.68735e-08	1.63716e-05	5.43176	23.2993
path:hsa04970	Salivary secretion	PLCB1	PLCB1	phospholipase C, beta 1 (phosphoinositide-specific)	18	219	81	5353	9.68735e-08	1.63716e-05	5.43176	23.2993
path:hsa04970	Salivary secretion	CALML5	CALML5	calmodulin-like 5	18	219	81	5353	9.68735e-08	1.63716e-05	5.43176	23.2993
path:hsa04970	Salivary secretion	CST1	CST1	cystatin SN	18	219	81	5353	9.68735e-08	1.63716e-05	5.43176	23.2993
path:hsa04970	Salivary secretion	MUC7	MUC7	mucin 7, secreted	18	219	81	5353	9.68735e-08	1.63716e-05	5.43176	23.2993
path:hsa04970	Salivary secretion	LYZ	LYZ	lysozyme	18	219	81	5353	9.68735e-08	1.63716e-05	5.43176	23.2993
path:hsa04970	Salivary secretion	HTN1	HTN1	histatin 1	18	219	81	5353	9.68735e-08	1.63716e-05	5.43176	23.2993
path:hsa04970	Salivary secretion	LPO	LPO	lactoperoxidase	18	219	81	5353	9.68735e-08	1.63716e-05	5.43176	23.2993
path:hsa04970	Salivary secretion	DMBT1	DMBT1	deleted in malignant brain tumors 1	18	219	81	5353	9.68735e-08	1.63716e-05	5.43176	23.2993
path:hsa04970	Salivary secretion	AQP5	AQP5	aquaporin 5	18	219	81	5353	9.68735e-08	1.63716e-05	5.43176	23.2993
path:hsa04640	Hematopoietic cell lineage	IL1R2	IL1R2	interleukin 1 receptor, type II	12	219	83	5353	0.000429063	0.0362558	3.53392	11.1865
path:hsa04640	Hematopoietic cell lineage	CD38	CD38	CD38 molecule	12	219	83	5353	0.000429063	0.0362558	3.53392	11.1865
path:hsa04640	Hematopoietic cell lineage	IL1B	IL1B	interleukin 1, beta	12	219	83	5353	0.000429063	0.0362558	3.53392	11.1865
path:hsa04640	Hematopoietic cell lineage	CD1E	CD1E	CD1e molecule	12	219	83	5353	0.000429063	0.0362558	3.53392	11.1865
path:hsa04640	Hematopoietic cell lineage	CD9	CD9	CD9 molecule	12	219	83	5353	0.000429063	0.0362558	3.53392	11.1865
path:hsa04640	Hematopoietic cell lineage	CD59	CD59	CD59 molecule, complement regulatory protein	12	219	83	5353	0.000429063	0.0362558	3.53392	11.1865
path:hsa04640	Hematopoietic cell lineage	CD14	CD14	CD14 molecule	12	219	83	5353	0.000429063	0.0362558	3.53392	11.1865
path:hsa04640	Hematopoietic cell lineage	CD3D	CD3D	CD3d molecule, delta (CD3-TCR complex)	12	219	83	5353	0.000429063	0.0362558	3.53392	11.1865
path:hsa04640	Hematopoietic cell lineage	KIT	KIT	v-kit Hardy-Zuckerman 4 feline sarcoma viral oncogene homolog	12	219	83	5353	0.000429063	0.0362558	3.53392	11.1865
path:hsa04640	Hematopoietic cell lineage	IL4R	IL4R	interleukin 4 receptor	12	219	83	5353	0.000429063	0.0362558	3.53392	11.1865
path:hsa04640	Hematopoietic cell lineage	ITGA6	ITGA6	integrin, alpha 6	12	219	83	5353	0.000429063	0.0362558	3.53392	11.1865
path:hsa04640	Hematopoietic cell lineage	ANPEP	ANPEP	alanyl (membrane) aminopeptidase	12	219	83	5353	0.000429063	0.0362558	3.53392	11.1865
path:hsa00601	Glycosphingolipid biosynthesis - lacto and neolacto series	ST3GAL6	ST3GAL6	ST3 beta-galactoside alpha-2,3-sialyltransferase 6	6	219	26	5353	0.00147624	0.0831614	5.64067	9.40386
path:hsa00601	Glycosphingolipid biosynthesis - lacto and neolacto series	B3GNT5	B3GNT5	UDP-GlcNAc:betaGal beta-1,3-N-acetylglucosaminyltransferase 5	6	219	26	5353	0.00147624	0.0831614	5.64067	9.40386
path:hsa00601	Glycosphingolipid biosynthesis - lacto and neolacto series	ST3GAL4	ST3GAL4	ST3 beta-galactoside alpha-2,3-sialyltransferase 4	6	219	26	5353	0.00147624	0.0831614	5.64067	9.40386
path:hsa00601	Glycosphingolipid biosynthesis - lacto and neolacto series	B3GNT3	B3GNT3	UDP-GlcNAc:betaGal beta-1,3-N-acetylglucosaminyltransferase 3	6	219	26	5353	0.00147624	0.0831614	5.64067	9.40386
path:hsa00601	Glycosphingolipid biosynthesis - lacto and neolacto series	FUT2	FUT2	fucosyltransferase 2 (secretor status included)	6	219	26	5353	0.00147624	0.0831614	5.64067	9.40386
path:hsa00601	Glycosphingolipid biosynthesis - lacto and neolacto series	FUT3	FUT3	fucosyltransferase 3 (galactoside 3(4)-L-fucosyltransferase, Lewis blood group)	6	219	26	5353	0.00147624	0.0831614	5.64067	9.40386
path:hsa05412	Arrhythmogenic right ventricular cardiomyopathy (ARVC)	CACNA1C	CACNA1C	calcium channel, voltage-dependent, L type, alpha 1C subunit	9	219	72	5353	0.00500925	0.211641	3.05537	7.64119
path:hsa05412	Arrhythmogenic right ventricular cardiomyopathy (ARVC)	PKP2	PKP2	plakophilin 2	9	219	72	5353	0.00500925	0.211641	3.05537	7.64119
path:hsa05412	Arrhythmogenic right ventricular cardiomyopathy (ARVC)	DSC2	DSC2	desmocollin 2	9	219	72	5353	0.00500925	0.211641	3.05537	7.64119
path:hsa05412	Arrhythmogenic right ventricular cardiomyopathy (ARVC)	ITGB5	ITGB5	integrin, beta 5	9	219	72	5353	0.00500925	0.211641	3.05537	7.64119
path:hsa05412	Arrhythmogenic right ventricular cardiomyopathy (ARVC)	DSG2	DSG2	desmoglein 2	9	219	72	5353	0.00500925	0.211641	3.05537	7.64119
path:hsa05412	Arrhythmogenic right ventricular cardiomyopathy (ARVC)	ITGB8	ITGB8	integrin, beta 8	9	219	72	5353	0.00500925	0.211641	3.05537	7.64119
path:hsa05412	Arrhythmogenic right ventricular cardiomyopathy (ARVC)	DSP	DSP	desmoplakin	9	219	72	5353	0.00500925	0.211641	3.05537	7.64119
path:hsa05412	Arrhythmogenic right ventricular cardiomyopathy (ARVC)	ITGA6	ITGA6	integrin, alpha 6	9	219	72	5353	0.00500925	0.211641	3.05537	7.64119
path:hsa05412	Arrhythmogenic right ventricular cardiomyopathy (ARVC)	ITGB4	ITGB4	integrin, beta 4	9	219	72	5353	0.00500925	0.211641	3.05537	7.64119
path:hsa04972	Pancreatic secretion	CD38	CD38	CD38 molecule	10	219	93	5353	0.0082641	0.222283	2.62827	6.91893
path:hsa04972	Pancreatic secretion	CFTR	CFTR	cystic fibrosis transmembrane conductance regulator (ATP-binding cassette sub-family C, member 7)	10	219	93	5353	0.0082641	0.222283	2.62827	6.91893
path:hsa04972	Pancreatic secretion	CHRM3	CHRM3	cholinergic receptor, muscarinic 3	10	219	93	5353	0.0082641	0.222283	2.62827	6.91893
path:hsa04972	Pancreatic secretion	KCNQ1	KCNQ1	potassium voltage-gated channel, KQT-like subfamily, member 1	10	219	93	5353	0.0082641	0.222283	2.62827	6.91893
path:hsa04972	Pancreatic secretion	ATP1B1	ATP1B1	ATPase, Na+/K+ transporting, beta 1 polypeptide	10	219	93	5353	0.0082641	0.222283	2.62827	6.91893
path:hsa04972	Pancreatic secretion	ATP2B2	ATP2B2	ATPase, Ca++ transporting, plasma membrane 2	10	219	93	5353	0.0082641	0.222283	2.62827	6.91893
path:hsa04972	Pancreatic secretion	PLA2G2A	PLA2G2A	phospholipase A2, group IIA (platelets, synovial fluid)	10	219	93	5353	0.0082641	0.222283	2.62827	6.91893
path:hsa04972	Pancreatic secretion	SLC12A2	SLC12A2	solute carrier family 12 (sodium/potassium/chloride transporters), member 2	10	219	93	5353	0.0082641	0.222283	2.62827	6.91893
path:hsa04972	Pancreatic secretion	PLCB1	PLCB1	phospholipase C, beta 1 (phosphoinositide-specific)	10	219	93	5353	0.0082641	0.222283	2.62827	6.91893
path:hsa04972	Pancreatic secretion	CA2	CA2	carbonic anhydrase II	10	219	93	5353	0.0082641	0.222283	2.62827	6.91893
path:hsa04514	Cell adhesion molecules (CAMs)	PTPRC	PTPRC	protein tyrosine phosphatase, receptor type, C	12	219	125	5353	0.00914482	0.222283	2.34652	6.77283
path:hsa04514	Cell adhesion molecules (CAMs)	CLDN8	CLDN8	claudin 8	12	219	125	5353	0.00914482	0.222283	2.34652	6.77283
path:hsa04514	Cell adhesion molecules (CAMs)	ITGB8	ITGB8	integrin, beta 8	12	219	125	5353	0.00914482	0.222283	2.34652	6.77283
path:hsa04514	Cell adhesion molecules (CAMs)	CDH1	CDH1	cadherin 1, type 1, E-cadherin (epithelial)	12	219	125	5353	0.00914482	0.222283	2.34652	6.77283
path:hsa04514	Cell adhesion molecules (CAMs)	SDC4	SDC4	syndecan 4	12	219	125	5353	0.00914482	0.222283	2.34652	6.77283
path:hsa04514	Cell adhesion molecules (CAMs)	ITGA6	ITGA6	integrin, alpha 6	12	219	125	5353	0.00914482	0.222283	2.34652	6.77283
path:hsa04514	Cell adhesion molecules (CAMs)	SDC1	SDC1	syndecan 1	12	219	125	5353	0.00914482	0.222283	2.34652	6.77283
path:hsa04514	Cell adhesion molecules (CAMs)	PTPRF	PTPRF	protein tyrosine phosphatase, receptor type, F	12	219	125	5353	0.00914482	0.222283	2.34652	6.77283
path:hsa04514	Cell adhesion molecules (CAMs)	CLDN4	CLDN4	claudin 4	12	219	125	5353	0.00914482	0.222283	2.34652	6.77283
path:hsa04514	Cell adhesion molecules (CAMs)	CLDN3	CLDN3	claudin 3	12	219	125	5353	0.00914482	0.222283	2.34652	6.77283
path:hsa04514	Cell adhesion molecules (CAMs)	CLDN10	CLDN10	claudin 10	12	219	125	5353	0.00914482	0.222283	2.34652	6.77283
path:hsa04514	Cell adhesion molecules (CAMs)	CLDN7	CLDN7	claudin 7	12	219	125	5353	0.00914482	0.222283	2.34652	6.77283
path:hsa04610	Complement and coagulation cascades	C7	C7	complement component 7	8	219	67	5353	0.0099731	0.222283	2.91856	6.64774
path:hsa04610	Complement and coagulation cascades	C1QB	C1QB	complement component 1, q subcomponent, B chain	8	219	67	5353	0.0099731	0.222283	2.91856	6.64774
path:hsa04610	Complement and coagulation cascades	C1QA	C1QA	complement component 1, q subcomponent, A chain	8	219	67	5353	0.0099731	0.222283	2.91856	6.64774
path:hsa04610	Complement and coagulation cascades	C1QC	C1QC	complement component 1, q subcomponent, C chain	8	219	67	5353	0.0099731	0.222283	2.91856	6.64774
path:hsa04610	Complement and coagulation cascades	F3	F3	coagulation factor III (thromboplastin, tissue factor)	8	219	67	5353	0.0099731	0.222283	2.91856	6.64774
path:hsa04610	Complement and coagulation cascades	CD59	CD59	CD59 molecule, complement regulatory protein	8	219	67	5353	0.0099731	0.222283	2.91856	6.64774
path:hsa04610	Complement and coagulation cascades	CFB	CFB	complement factor B	8	219	67	5353	0.0099731	0.222283	2.91856	6.64774
path:hsa04610	Complement and coagulation cascades	F5	F5	coagulation factor V (proaccelerin, labile factor)	8	219	67	5353	0.0099731	0.222283	2.91856	6.64774
path:hsa04512	ECM-receptor interaction	THBS4	THBS4	thrombospondin 4	9	219	82	5353	0.0105223	0.222283	2.68276	6.57041
path:hsa04512	ECM-receptor interaction	THBS1	THBS1	thrombospondin 1	9	219	82	5353	0.0105223	0.222283	2.68276	6.57041
path:hsa04512	ECM-receptor interaction	ITGB5	ITGB5	integrin, beta 5	9	219	82	5353	0.0105223	0.222283	2.68276	6.57041
path:hsa04512	ECM-receptor interaction	SPP1	SPP1	secreted phosphoprotein 1	9	219	82	5353	0.0105223	0.222283	2.68276	6.57041
path:hsa04512	ECM-receptor interaction	ITGB8	ITGB8	integrin, beta 8	9	219	82	5353	0.0105223	0.222283	2.68276	6.57041
path:hsa04512	ECM-receptor interaction	SDC4	SDC4	syndecan 4	9	219	82	5353	0.0105223	0.222283	2.68276	6.57041
path:hsa04512	ECM-receptor interaction	ITGA6	ITGA6	integrin, alpha 6	9	219	82	5353	0.0105223	0.222283	2.68276	6.57041
path:hsa04512	ECM-receptor interaction	SDC1	SDC1	syndecan 1	9	219	82	5353	0.0105223	0.222283	2.68276	6.57041
path:hsa04512	ECM-receptor interaction	ITGB4	ITGB4	integrin, beta 4	9	219	82	5353	0.0105223	0.222283	2.68276	6.57041
path:hsa00260	Glycine, serine and threonine metabolism	MAOA	MAOA	monoamine oxidase A	5	219	32	5353	0.0149192	0.28015	3.81921	6.06668
path:hsa00260	Glycine, serine and threonine metabolism	PSAT1	PSAT1	phosphoserine aminotransferase 1	5	219	32	5353	0.0149192	0.28015	3.81921	6.06668
path:hsa00260	Glycine, serine and threonine metabolism	CBS	CBS	cystathionine-beta-synthase	5	219	32	5353	0.0149192	0.28015	3.81921	6.06668
path:hsa00260	Glycine, serine and threonine metabolism	SHMT1	SHMT1	serine hydroxymethyltransferase 1 (soluble)	5	219	32	5353	0.0149192	0.28015	3.81921	6.06668
path:hsa00260	Glycine, serine and threonine metabolism	PHGDH	PHGDH	phosphoglycerate dehydrogenase	5	219	32	5353	0.0149192	0.28015	3.81921	6.06668
path:hsa05020	Prion diseases	C7	C7	complement component 7	5	219	34	5353	0.0184555	0.311897	3.59455	5.75981
path:hsa05020	Prion diseases	C1QB	C1QB	complement component 1, q subcomponent, B chain	5	219	34	5353	0.0184555	0.311897	3.59455	5.75981
path:hsa05020	Prion diseases	C1QA	C1QA	complement component 1, q subcomponent, A chain	5	219	34	5353	0.0184555	0.311897	3.59455	5.75981
path:hsa05020	Prion diseases	C1QC	C1QC	complement component 1, q subcomponent, C chain	5	219	34	5353	0.0184555	0.311897	3.59455	5.75981
path:hsa05020	Prion diseases	IL1B	IL1B	interleukin 1, beta	5	219	34	5353	0.0184555	0.311897	3.59455	5.75981
path:hsa05144	Malaria	THBS4	THBS4	thrombospondin 4	6	219	49	5353	0.0215943	0.331767	2.99301	5.53321
path:hsa05144	Malaria	THBS1	THBS1	thrombospondin 1	6	219	49	5353	0.0215943	0.331767	2.99301	5.53321
path:hsa05144	Malaria	TLR2	TLR2	toll-like receptor 2	6	219	49	5353	0.0215943	0.331767	2.99301	5.53321
path:hsa05144	Malaria	IL1B	IL1B	interleukin 1, beta	6	219	49	5353	0.0215943	0.331767	2.99301	5.53321
path:hsa05144	Malaria	SDC4	SDC4	syndecan 4	6	219	49	5353	0.0215943	0.331767	2.99301	5.53321
path:hsa05144	Malaria	SDC1	SDC1	syndecan 1	6	219	49	5353	0.0215943	0.331767	2.99301	5.53321
path:hsa00982	Drug metabolism - cytochrome P450	FMO2	FMO2	flavin containing monooxygenase 2 (non-functional)	6	219	54	5353	0.0315463	0.424918	2.71588	4.98639
path:hsa00982	Drug metabolism - cytochrome P450	FMO5	FMO5	flavin containing monooxygenase 5	6	219	54	5353	0.0315463	0.424918	2.71588	4.98639
path:hsa00982	Drug metabolism - cytochrome P450	MGST1	MGST1	microsomal glutathione S-transferase 1	6	219	54	5353	0.0315463	0.424918	2.71588	4.98639
path:hsa00982	Drug metabolism - cytochrome P450	MAOA	MAOA	monoamine oxidase A	6	219	54	5353	0.0315463	0.424918	2.71588	4.98639
path:hsa00982	Drug metabolism - cytochrome P450	ALDH1A3	ALDH1A3	aldehyde dehydrogenase 1 family, member A3	6	219	54	5353	0.0315463	0.424918	2.71588	4.98639
path:hsa00982	Drug metabolism - cytochrome P450	GSTO2	GSTO2	glutathione S-transferase omega 2	6	219	54	5353	0.0315463	0.424918	2.71588	4.98639
path:hsa00232	Caffeine metabolism	NAT2	NAT2	N-acetyltransferase 2 (arylamine N-acetyltransferase)	2	219	6	5353	0.0373456	0.424918	8.14764	4.74292
path:hsa00232	Caffeine metabolism	XDH	XDH	xanthine dehydrogenase	2	219	6	5353	0.0373456	0.424918	8.14764	4.74292
path:hsa00460	Cyanoamino acid metabolism	GGT6	GGT6	gamma-glutamyltransferase 6	2	219	6	5353	0.0373456	0.424918	8.14764	4.74292
path:hsa00460	Cyanoamino acid metabolism	SHMT1	SHMT1	serine hydroxymethyltransferase 1 (soluble)	2	219	6	5353	0.0373456	0.424918	8.14764	4.74292
path:hsa04971	Gastric acid secretion	CFTR	CFTR	cystic fibrosis transmembrane conductance regulator (ATP-binding cassette sub-family C, member 7)	7	219	73	5353	0.0399406	0.424918	2.34384	4.646
path:hsa04971	Gastric acid secretion	CHRM3	CHRM3	cholinergic receptor, muscarinic 3	7	219	73	5353	0.0399406	0.424918	2.34384	4.646
path:hsa04971	Gastric acid secretion	KCNQ1	KCNQ1	potassium voltage-gated channel, KQT-like subfamily, member 1	7	219	73	5353	0.0399406	0.424918	2.34384	4.646
path:hsa04971	Gastric acid secretion	ATP1B1	ATP1B1	ATPase, Na+/K+ transporting, beta 1 polypeptide	7	219	73	5353	0.0399406	0.424918	2.34384	4.646
path:hsa04971	Gastric acid secretion	PLCB1	PLCB1	phospholipase C, beta 1 (phosphoinositide-specific)	7	219	73	5353	0.0399406	0.424918	2.34384	4.646
path:hsa04971	Gastric acid secretion	CALML5	CALML5	calmodulin-like 5	7	219	73	5353	0.0399406	0.424918	2.34384	4.646
path:hsa04971	Gastric acid secretion	CA2	CA2	carbonic anhydrase II	7	219	73	5353	0.0399406	0.424918	2.34384	4.646
path:hsa00512	O-Glycan biosynthesis	GALNT13	GALNT13	UDP-N-acetyl-alpha-D-galactosamine:polypeptide N-acetylgalactosaminyltransferase 13 (GalNAc-T13)	4	219	29	5353	0.0404272	0.424918	3.37144	4.62853
path:hsa00512	O-Glycan biosynthesis	GALNT3	GALNT3	UDP-N-acetyl-alpha-D-galactosamine:polypeptide N-acetylgalactosaminyltransferase 3 (GalNAc-T3)	4	219	29	5353	0.0404272	0.424918	3.37144	4.62853
path:hsa00512	O-Glycan biosynthesis	GALNT6	GALNT6	UDP-N-acetyl-alpha-D-galactosamine:polypeptide N-acetylgalactosaminyltransferase 6 (GalNAc-T6)	4	219	29	5353	0.0404272	0.424918	3.37144	4.62853
path:hsa00512	O-Glycan biosynthesis	GCNT3	GCNT3	glucosaminyl (N-acetyl) transferase 3, mucin type	4	219	29	5353	0.0404272	0.424918	3.37144	4.62853
path:hsa00670	One carbon pool by folate	ALDH1L2	ALDH1L2	aldehyde dehydrogenase 1 family, member L2	3	219	17	5353	0.0427432	0.424918	4.31346	4.54816
path:hsa00670	One carbon pool by folate	ALDH1L1	ALDH1L1	aldehyde dehydrogenase 1 family, member L1	3	219	17	5353	0.0427432	0.424918	4.31346	4.54816
path:hsa00670	One carbon pool by folate	SHMT1	SHMT1	serine hydroxymethyltransferase 1 (soluble)	3	219	17	5353	0.0427432	0.424918	4.31346	4.54816
path:hsa00480	Glutathione metabolism	MGST1	MGST1	microsomal glutathione S-transferase 1	5	219	45	5353	0.0475149	0.441871	2.71588	4.39548
path:hsa00480	Glutathione metabolism	IDH2	IDH2	isocitrate dehydrogenase 2 (NADP+), mitochondrial	5	219	45	5353	0.0475149	0.441871	2.71588	4.39548
path:hsa00480	Glutathione metabolism	ANPEP	ANPEP	alanyl (membrane) aminopeptidase	5	219	45	5353	0.0475149	0.441871	2.71588	4.39548
path:hsa00480	Glutathione metabolism	GSTO2	GSTO2	glutathione S-transferase omega 2	5	219	45	5353	0.0475149	0.441871	2.71588	4.39548
path:hsa00480	Glutathione metabolism	GGT6	GGT6	gamma-glutamyltransferase 6	5	219	45	5353	0.0475149	0.441871	2.71588	4.39548
path:hsa04530	Tight junction	CLDN8	CLDN8	claudin 8	10	219	128	5353	0.0496778	0.441871	1.9096	4.33125
path:hsa04530	Tight junction	AKT3	AKT3	v-akt murine thymoma viral oncogene homolog 3 (protein kinase B, gamma)	10	219	128	5353	0.0496778	0.441871	1.9096	4.33125
path:hsa04530	Tight junction	MYH7B	MYH7B	myosin, heavy chain 7B, cardiac muscle, beta	10	219	128	5353	0.0496778	0.441871	1.9096	4.33125
path:hsa04530	Tight junction	MYH14	MYH14	myosin, heavy chain 14, non-muscle	10	219	128	5353	0.0496778	0.441871	1.9096	4.33125
path:hsa04530	Tight junction	EPB41L1	EPB41L1	erythrocyte membrane protein band 4.1-like 1	10	219	128	5353	0.0496778	0.441871	1.9096	4.33125
path:hsa04530	Tight junction	CLDN4	CLDN4	claudin 4	10	219	128	5353	0.0496778	0.441871	1.9096	4.33125
path:hsa04530	Tight junction	TJP3	TJP3	tight junction protein 3 (zona occludens 3)	10	219	128	5353	0.0496778	0.441871	1.9096	4.33125
path:hsa04530	Tight junction	CLDN3	CLDN3	claudin 3	10	219	128	5353	0.0496778	0.441871	1.9096	4.33125
path:hsa04530	Tight junction	CLDN10	CLDN10	claudin 10	10	219	128	5353	0.0496778	0.441871	1.9096	4.33125
path:hsa04530	Tight junction	CLDN7	CLDN7	claudin 7	10	219	128	5353	0.0496778	0.441871	1.9096	4.33125
path:hsa04145	Phagosome	MRC1	MRC1	mannose receptor, C type 1	10	219	134	5353	0.0624734	0.504032	1.8241	4.00061
path:hsa04145	Phagosome	THBS4	THBS4	thrombospondin 4	10	219	134	5353	0.0624734	0.504032	1.8241	4.00061
path:hsa04145	Phagosome	THBS1	THBS1	thrombospondin 1	10	219	134	5353	0.0624734	0.504032	1.8241	4.00061
path:hsa04145	Phagosome	PLA2R1	PLA2R1	phospholipase A2 receptor 1, 180kDa	10	219	134	5353	0.0624734	0.504032	1.8241	4.00061
path:hsa04145	Phagosome	TLR2	TLR2	toll-like receptor 2	10	219	134	5353	0.0624734	0.504032	1.8241	4.00061
path:hsa04145	Phagosome	MARCO	MARCO	macrophage receptor with collagenous structure	10	219	134	5353	0.0624734	0.504032	1.8241	4.00061
path:hsa04145	Phagosome	ITGB5	ITGB5	integrin, beta 5	10	219	134	5353	0.0624734	0.504032	1.8241	4.00061
path:hsa04145	Phagosome	MSR1	MSR1	macrophage scavenger receptor 1	10	219	134	5353	0.0624734	0.504032	1.8241	4.00061
path:hsa04145	Phagosome	CD14	CD14	CD14 molecule	10	219	134	5353	0.0624734	0.504032	1.8241	4.00061
path:hsa04145	Phagosome	ATP6V0A4	ATP6V0A4	ATPase, H+ transporting, lysosomal V0 subunit a4	10	219	134	5353	0.0624734	0.504032	1.8241	4.00061
path:hsa04916	Melanogenesis	WNT4	WNT4	wingless-type MMTV integration site family, member 4	8	219	100	5353	0.0663036	0.504032	1.95543	3.91477
path:hsa04916	Melanogenesis	WNT5A	WNT5A	wingless-type MMTV integration site family, member 5A	8	219	100	5353	0.0663036	0.504032	1.95543	3.91477
path:hsa04916	Melanogenesis	FZD3	FZD3	frizzled family receptor 3	8	219	100	5353	0.0663036	0.504032	1.95543	3.91477
path:hsa04916	Melanogenesis	KIT	KIT	v-kit Hardy-Zuckerman 4 feline sarcoma viral oncogene homolog	8	219	100	5353	0.0663036	0.504032	1.95543	3.91477
path:hsa04916	Melanogenesis	PLCB1	PLCB1	phospholipase C, beta 1 (phosphoinositide-specific)	8	219	100	5353	0.0663036	0.504032	1.95543	3.91477
path:hsa04916	Melanogenesis	CREB3L1	CREB3L1	cAMP responsive element binding protein 3-like 1	8	219	100	5353	0.0663036	0.504032	1.95543	3.91477
path:hsa04916	Melanogenesis	CALML5	CALML5	calmodulin-like 5	8	219	100	5353	0.0663036	0.504032	1.95543	3.91477
path:hsa04916	Melanogenesis	WNT5B	WNT5B	wingless-type MMTV integration site family, member 5B	8	219	100	5353	0.0663036	0.504032	1.95543	3.91477
path:hsa00430	Taurine and hypotaurine metabolism	ADO	ADO	2-aminoethanethiol (cysteamine) dioxygenase	2	219	9	5353	0.067808	0.504032	5.43176	3.8824
path:hsa00430	Taurine and hypotaurine metabolism	GGT6	GGT6	gamma-glutamyltransferase 6	2	219	9	5353	0.067808	0.504032	5.43176	3.8824
path:hsa05142	Chagas disease	C1QB	C1QB	complement component 1, q subcomponent, B chain	8	219	102	5353	0.0720848	0.504032	1.91709	3.79416
path:hsa05142	Chagas disease	C1QA	C1QA	complement component 1, q subcomponent, A chain	8	219	102	5353	0.0720848	0.504032	1.91709	3.79416
path:hsa05142	Chagas disease	C1QC	C1QC	complement component 1, q subcomponent, C chain	8	219	102	5353	0.0720848	0.504032	1.91709	3.79416
path:hsa05142	Chagas disease	TLR2	TLR2	toll-like receptor 2	8	219	102	5353	0.0720848	0.504032	1.91709	3.79416
path:hsa05142	Chagas disease	IL1B	IL1B	interleukin 1, beta	8	219	102	5353	0.0720848	0.504032	1.91709	3.79416
path:hsa05142	Chagas disease	CD3D	CD3D	CD3d molecule, delta (CD3-TCR complex)	8	219	102	5353	0.0720848	0.504032	1.91709	3.79416
path:hsa05142	Chagas disease	AKT3	AKT3	v-akt murine thymoma viral oncogene homolog 3 (protein kinase B, gamma)	8	219	102	5353	0.0720848	0.504032	1.91709	3.79416
path:hsa05142	Chagas disease	PLCB1	PLCB1	phospholipase C, beta 1 (phosphoinositide-specific)	8	219	102	5353	0.0720848	0.504032	1.91709	3.79416
path:hsa04115	p53 signaling pathway	TP53AIP1	TP53AIP1	tumor protein p53 regulated apoptosis inducing protein 1	6	219	68	5353	0.0734768	0.504032	2.15673	3.76657
path:hsa04115	p53 signaling pathway	CCND2	CCND2	cyclin D2	6	219	68	5353	0.0734768	0.504032	2.15673	3.76657
path:hsa04115	p53 signaling pathway	THBS1	THBS1	thrombospondin 1	6	219	68	5353	0.0734768	0.504032	2.15673	3.76657
path:hsa04115	p53 signaling pathway	SERPINB5	SERPINB5	serpin peptidase inhibitor, clade B (ovalbumin), member 5	6	219	68	5353	0.0734768	0.504032	2.15673	3.76657
path:hsa04115	p53 signaling pathway	PERP	PERP	PERP, TP53 apoptosis effector	6	219	68	5353	0.0734768	0.504032	2.15673	3.76657
path:hsa04115	p53 signaling pathway	STEAP3	STEAP3	STEAP family member 3, metalloreductase	6	219	68	5353	0.0734768	0.504032	2.15673	3.76657
path:hsa04964	Proximal tubule bicarbonate reclamation	AQP1	AQP1	aquaporin 1 (Colton blood group)	3	219	22	5353	0.074561	0.504032	3.33313	3.74544
path:hsa04964	Proximal tubule bicarbonate reclamation	ATP1B1	ATP1B1	ATPase, Na+/K+ transporting, beta 1 polypeptide	3	219	22	5353	0.074561	0.504032	3.33313	3.74544
path:hsa04964	Proximal tubule bicarbonate reclamation	CA2	CA2	carbonic anhydrase II	3	219	22	5353	0.074561	0.504032	3.33313	3.74544
path:hsa00983	Drug metabolism - other enzymes	NAT2	NAT2	N-acetyltransferase 2 (arylamine N-acetyltransferase)	4	219	37	5353	0.0781638	0.508065	2.64248	3.67736
path:hsa00983	Drug metabolism - other enzymes	XDH	XDH	xanthine dehydrogenase	4	219	37	5353	0.0781638	0.508065	2.64248	3.67736
path:hsa00983	Drug metabolism - other enzymes	UMPS	UMPS	uridine monophosphate synthetase	4	219	37	5353	0.0781638	0.508065	2.64248	3.67736
path:hsa00983	Drug metabolism - other enzymes	CES5A	CES5A	carboxylesterase 5A	4	219	37	5353	0.0781638	0.508065	2.64248	3.67736
path:hsa00910	Nitrogen metabolism	CA12	CA12	carbonic anhydrase XII	3	219	23	5353	0.0818879	0.512557	3.18821	3.61021
path:hsa00910	Nitrogen metabolism	CA8	CA8	carbonic anhydrase VIII	3	219	23	5353	0.0818879	0.512557	3.18821	3.61021
path:hsa00910	Nitrogen metabolism	CA2	CA2	carbonic anhydrase II	3	219	23	5353	0.0818879	0.512557	3.18821	3.61021
path:hsa04974	Protein digestion and absorption	DPP4	DPP4	dipeptidyl-peptidase 4	6	219	73	5353	0.0936451	0.565215	2.00901	3.41665
path:hsa04974	Protein digestion and absorption	SLC16A10	SLC16A10	solute carrier family 16, member 10 (aromatic amino acid transporter)	6	219	73	5353	0.0936451	0.565215	2.00901	3.41665
path:hsa04974	Protein digestion and absorption	SLC1A1	SLC1A1	solute carrier family 1 (neuronal/epithelial high affinity glutamate transporter, system Xag), member 1	6	219	73	5353	0.0936451	0.565215	2.00901	3.41665
path:hsa04974	Protein digestion and absorption	KCNQ1	KCNQ1	potassium voltage-gated channel, KQT-like subfamily, member 1	6	219	73	5353	0.0936451	0.565215	2.00901	3.41665
path:hsa04974	Protein digestion and absorption	ATP1B1	ATP1B1	ATPase, Na+/K+ transporting, beta 1 polypeptide	6	219	73	5353	0.0936451	0.565215	2.00901	3.41665
path:hsa04974	Protein digestion and absorption	COL17A1	COL17A1	collagen, type XVII, alpha 1	6	219	73	5353	0.0936451	0.565215	2.00901	3.41665
path:hsa04060	Cytokine-cytokine receptor interaction	CCR1	CCR1	chemokine (C-C motif) receptor 1	15	219	245	5353	0.0984757	0.573444	1.49651	3.34409
path:hsa04060	Cytokine-cytokine receptor interaction	CXCL2	CXCL2	chemokine (C-X-C motif) ligand 2	15	219	245	5353	0.0984757	0.573444	1.49651	3.34409
path:hsa04060	Cytokine-cytokine receptor interaction	IL1R2	IL1R2	interleukin 1 receptor, type II	15	219	245	5353	0.0984757	0.573444	1.49651	3.34409
path:hsa04060	Cytokine-cytokine receptor interaction	TNFRSF17	TNFRSF17	tumor necrosis factor receptor superfamily, member 17	15	219	245	5353	0.0984757	0.573444	1.49651	3.34409
path:hsa04060	Cytokine-cytokine receptor interaction	IL1B	IL1B	interleukin 1, beta	15	219	245	5353	0.0984757	0.573444	1.49651	3.34409
path:hsa04060	Cytokine-cytokine receptor interaction	KIT	KIT	v-kit Hardy-Zuckerman 4 feline sarcoma viral oncogene homolog	15	219	245	5353	0.0984757	0.573444	1.49651	3.34409
path:hsa04060	Cytokine-cytokine receptor interaction	TNFRSF19	TNFRSF19	tumor necrosis factor receptor superfamily, member 19	15	219	245	5353	0.0984757	0.573444	1.49651	3.34409
path:hsa04060	Cytokine-cytokine receptor interaction	PDGFC	PDGFC	platelet derived growth factor C	15	219	245	5353	0.0984757	0.573444	1.49651	3.34409
path:hsa04060	Cytokine-cytokine receptor interaction	CXCL16	CXCL16	chemokine (C-X-C motif) ligand 16	15	219	245	5353	0.0984757	0.573444	1.49651	3.34409
path:hsa04060	Cytokine-cytokine receptor interaction	CX3CL1	CX3CL1	chemokine (C-X3-C motif) ligand 1	15	219	245	5353	0.0984757	0.573444	1.49651	3.34409
path:hsa04060	Cytokine-cytokine receptor interaction	ACVR1B	ACVR1B	activin A receptor, type IB	15	219	245	5353	0.0984757	0.573444	1.49651	3.34409
path:hsa04060	Cytokine-cytokine receptor interaction	IL4R	IL4R	interleukin 4 receptor	15	219	245	5353	0.0984757	0.573444	1.49651	3.34409
path:hsa04060	Cytokine-cytokine receptor interaction	BMP7	BMP7	bone morphogenetic protein 7	15	219	245	5353	0.0984757	0.573444	1.49651	3.34409
path:hsa04060	Cytokine-cytokine receptor interaction	CX3CR1	CX3CR1	chemokine (C-X3-C motif) receptor 1	15	219	245	5353	0.0984757	0.573444	1.49651	3.34409
path:hsa04060	Cytokine-cytokine receptor interaction	CCL28	CCL28	chemokine (C-C motif) ligand 28	15	219	245	5353	0.0984757	0.573444	1.49651	3.34409
path:hsa04960	Aldosterone-regulated sodium reabsorption	NEDD4L	NEDD4L	neural precursor cell expressed, developmentally down-regulated 4-like	4	219	41	5353	0.101795	0.573444	2.38468	3.29626
path:hsa04960	Aldosterone-regulated sodium reabsorption	INSR	INSR	insulin receptor	4	219	41	5353	0.101795	0.573444	2.38468	3.29626
path:hsa04960	Aldosterone-regulated sodium reabsorption	ATP1B1	ATP1B1	ATPase, Na+/K+ transporting, beta 1 polypeptide	4	219	41	5353	0.101795	0.573444	2.38468	3.29626
path:hsa04960	Aldosterone-regulated sodium reabsorption	SCNN1A	SCNN1A	sodium channel, nonvoltage-gated 1 alpha	4	219	41	5353	0.101795	0.573444	2.38468	3.29626
path:hsa04672	Intestinal immune network for IgA production	AICDA	AICDA	activation-induced cytidine deaminase	4	219	42	5353	0.108158	0.589636	2.3279	3.20879
path:hsa04672	Intestinal immune network for IgA production	TNFRSF17	TNFRSF17	tumor necrosis factor receptor superfamily, member 17	4	219	42	5353	0.108158	0.589636	2.3279	3.20879
path:hsa04672	Intestinal immune network for IgA production	CCL28	CCL28	chemokine (C-C motif) ligand 28	4	219	42	5353	0.108158	0.589636	2.3279	3.20879
path:hsa04672	Intestinal immune network for IgA production	PIGR	PIGR	polymeric immunoglobulin receptor	4	219	42	5353	0.108158	0.589636	2.3279	3.20879
path:hsa05150	Staphylococcus aureus infection	C1QB	C1QB	complement component 1, q subcomponent, B chain	4	219	44	5353	0.121397	0.641129	2.22208	3.04219
path:hsa05150	Staphylococcus aureus infection	C1QA	C1QA	complement component 1, q subcomponent, A chain	4	219	44	5353	0.121397	0.641129	2.22208	3.04219
path:hsa05150	Staphylococcus aureus infection	C1QC	C1QC	complement component 1, q subcomponent, C chain	4	219	44	5353	0.121397	0.641129	2.22208	3.04219
path:hsa05150	Staphylococcus aureus infection	CFB	CFB	complement factor B	4	219	44	5353	0.121397	0.641129	2.22208	3.04219
path:hsa05160	Hepatitis C	DDX58	DDX58	DEAD (Asp-Glu-Ala-Asp) box polypeptide 58	8	219	127	5353	0.168345	0.802157	1.53971	2.5705
path:hsa05160	Hepatitis C	TLR3	TLR3	toll-like receptor 3	8	219	127	5353	0.168345	0.802157	1.53971	2.5705
path:hsa05160	Hepatitis C	CLDN8	CLDN8	claudin 8	8	219	127	5353	0.168345	0.802157	1.53971	2.5705
path:hsa05160	Hepatitis C	AKT3	AKT3	v-akt murine thymoma viral oncogene homolog 3 (protein kinase B, gamma)	8	219	127	5353	0.168345	0.802157	1.53971	2.5705
path:hsa05160	Hepatitis C	CLDN4	CLDN4	claudin 4	8	219	127	5353	0.168345	0.802157	1.53971	2.5705
path:hsa05160	Hepatitis C	CLDN3	CLDN3	claudin 3	8	219	127	5353	0.168345	0.802157	1.53971	2.5705
path:hsa05160	Hepatitis C	CLDN10	CLDN10	claudin 10	8	219	127	5353	0.168345	0.802157	1.53971	2.5705
path:hsa05160	Hepatitis C	CLDN7	CLDN7	claudin 7	8	219	127	5353	0.168345	0.802157	1.53971	2.5705
path:hsa00360	Phenylalanine metabolism	MAOA	MAOA	monoamine oxidase A	2	219	17	5353	0.171684	0.802157	2.87564	2.54217
path:hsa00360	Phenylalanine metabolism	ALDH1A3	ALDH1A3	aldehyde dehydrogenase 1 family, member A3	2	219	17	5353	0.171684	0.802157	2.87564	2.54217
path:hsa05110	Vibrio cholerae infection	CFTR	CFTR	cystic fibrosis transmembrane conductance regulator (ATP-binding cassette sub-family C, member 7)	4	219	51	5353	0.172532	0.802157	1.91709	2.53507
path:hsa05110	Vibrio cholerae infection	KCNQ1	KCNQ1	potassium voltage-gated channel, KQT-like subfamily, member 1	4	219	51	5353	0.172532	0.802157	1.91709	2.53507
path:hsa05110	Vibrio cholerae infection	SLC12A2	SLC12A2	solute carrier family 12 (sodium/potassium/chloride transporters), member 2	4	219	51	5353	0.172532	0.802157	1.91709	2.53507
path:hsa05110	Vibrio cholerae infection	ATP6V0A4	ATP6V0A4	ATPase, H+ transporting, lysosomal V0 subunit a4	4	219	51	5353	0.172532	0.802157	1.91709	2.53507
path:hsa04520	Adherens junction	CDH1	CDH1	cadherin 1, type 1, E-cadherin (epithelial)	5	219	70	5353	0.175847	0.802157	1.74592	2.50761
path:hsa04520	Adherens junction	INSR	INSR	insulin receptor	5	219	70	5353	0.175847	0.802157	1.74592	2.50761
path:hsa04520	Adherens junction	IGF1R	IGF1R	insulin-like growth factor 1 receptor	5	219	70	5353	0.175847	0.802157	1.74592	2.50761
path:hsa04520	Adherens junction	PTPRF	PTPRF	protein tyrosine phosphatase, receptor type, F	5	219	70	5353	0.175847	0.802157	1.74592	2.50761
path:hsa04520	Adherens junction	PVRL4	PVRL4	poliovirus receptor-related 4	5	219	70	5353	0.175847	0.802157	1.74592	2.50761
path:hsa05340	Primary immunodeficiency	AICDA	AICDA	activation-induced cytidine deaminase	3	219	34	5353	0.179049	0.802157	2.15673	2.48157
path:hsa05340	Primary immunodeficiency	PTPRC	PTPRC	protein tyrosine phosphatase, receptor type, C	3	219	34	5353	0.179049	0.802157	2.15673	2.48157
path:hsa05340	Primary immunodeficiency	CD3D	CD3D	CD3d molecule, delta (CD3-TCR complex)	3	219	34	5353	0.179049	0.802157	2.15673	2.48157
path:hsa00590	Arachidonic acid metabolism	PLA2G2A	PLA2G2A	phospholipase A2, group IIA (platelets, synovial fluid)	4	219	52	5353	0.180367	0.802157	1.88022	2.47099
path:hsa00590	Arachidonic acid metabolism	CYP2J2	CYP2J2	cytochrome P450, family 2, subfamily J, polypeptide 2	4	219	52	5353	0.180367	0.802157	1.88022	2.47099
path:hsa00590	Arachidonic acid metabolism	TBXAS1	TBXAS1	thromboxane A synthase 1 (platelet)	4	219	52	5353	0.180367	0.802157	1.88022	2.47099
path:hsa00590	Arachidonic acid metabolism	GGT6	GGT6	gamma-glutamyltransferase 6	4	219	52	5353	0.180367	0.802157	1.88022	2.47099
path:hsa04510	Focal adhesion	THBS4	THBS4	thrombospondin 4	11	219	194	5353	0.193029	0.836295	1.38594	2.37311
path:hsa04510	Focal adhesion	CCND2	CCND2	cyclin D2	11	219	194	5353	0.193029	0.836295	1.38594	2.37311
path:hsa04510	Focal adhesion	THBS1	THBS1	thrombospondin 1	11	219	194	5353	0.193029	0.836295	1.38594	2.37311
path:hsa04510	Focal adhesion	ITGB5	ITGB5	integrin, beta 5	11	219	194	5353	0.193029	0.836295	1.38594	2.37311
path:hsa04510	Focal adhesion	SPP1	SPP1	secreted phosphoprotein 1	11	219	194	5353	0.193029	0.836295	1.38594	2.37311
path:hsa04510	Focal adhesion	AKT3	AKT3	v-akt murine thymoma viral oncogene homolog 3 (protein kinase B, gamma)	11	219	194	5353	0.193029	0.836295	1.38594	2.37311
path:hsa04510	Focal adhesion	ITGB8	ITGB8	integrin, beta 8	11	219	194	5353	0.193029	0.836295	1.38594	2.37311
path:hsa04510	Focal adhesion	PDGFC	PDGFC	platelet derived growth factor C	11	219	194	5353	0.193029	0.836295	1.38594	2.37311
path:hsa04510	Focal adhesion	IGF1R	IGF1R	insulin-like growth factor 1 receptor	11	219	194	5353	0.193029	0.836295	1.38594	2.37311
path:hsa04510	Focal adhesion	ITGA6	ITGA6	integrin, alpha 6	11	219	194	5353	0.193029	0.836295	1.38594	2.37311
path:hsa04510	Focal adhesion	ITGB4	ITGB4	integrin, beta 4	11	219	194	5353	0.193029	0.836295	1.38594	2.37311
path:hsa04620	Toll-like receptor signaling pathway	TLR2	TLR2	toll-like receptor 2	6	219	93	5353	0.198795	0.836295	1.57696	2.33064
path:hsa04620	Toll-like receptor signaling pathway	IL1B	IL1B	interleukin 1, beta	6	219	93	5353	0.198795	0.836295	1.57696	2.33064
path:hsa04620	Toll-like receptor signaling pathway	CD14	CD14	CD14 molecule	6	219	93	5353	0.198795	0.836295	1.57696	2.33064
path:hsa04620	Toll-like receptor signaling pathway	TLR3	TLR3	toll-like receptor 3	6	219	93	5353	0.198795	0.836295	1.57696	2.33064
path:hsa04620	Toll-like receptor signaling pathway	SPP1	SPP1	secreted phosphoprotein 1	6	219	93	5353	0.198795	0.836295	1.57696	2.33064
path:hsa04620	Toll-like receptor signaling pathway	AKT3	AKT3	v-akt murine thymoma viral oncogene homolog 3 (protein kinase B, gamma)	6	219	93	5353	0.198795	0.836295	1.57696	2.33064
path:hsa05217	Basal cell carcinoma	WNT4	WNT4	wingless-type MMTV integration site family, member 4	4	219	55	5353	0.204531	0.836295	1.77767	2.28961
path:hsa05217	Basal cell carcinoma	WNT5A	WNT5A	wingless-type MMTV integration site family, member 5A	4	219	55	5353	0.204531	0.836295	1.77767	2.28961
path:hsa05217	Basal cell carcinoma	FZD3	FZD3	frizzled family receptor 3	4	219	55	5353	0.204531	0.836295	1.77767	2.28961
path:hsa05217	Basal cell carcinoma	WNT5B	WNT5B	wingless-type MMTV integration site family, member 5B	4	219	55	5353	0.204531	0.836295	1.77767	2.28961
path:hsa04973	Carbohydrate digestion and absorption	AKT3	AKT3	v-akt murine thymoma viral oncogene homolog 3 (protein kinase B, gamma)	3	219	37	5353	0.209422	0.836295	1.98186	2.25552
path:hsa04973	Carbohydrate digestion and absorption	ATP1B1	ATP1B1	ATPase, Na+/K+ transporting, beta 1 polypeptide	3	219	37	5353	0.209422	0.836295	1.98186	2.25552
path:hsa04973	Carbohydrate digestion and absorption	SLC5A1	SLC5A1	solute carrier family 5 (sodium/glucose cotransporter), member 1	3	219	37	5353	0.209422	0.836295	1.98186	2.25552
path:hsa04340	Hedgehog signaling pathway	WNT4	WNT4	wingless-type MMTV integration site family, member 4	4	219	56	5353	0.212785	0.836295	1.74592	2.23253
path:hsa04340	Hedgehog signaling pathway	WNT5A	WNT5A	wingless-type MMTV integration site family, member 5A	4	219	56	5353	0.212785	0.836295	1.74592	2.23253
path:hsa04340	Hedgehog signaling pathway	BMP7	BMP7	bone morphogenetic protein 7	4	219	56	5353	0.212785	0.836295	1.74592	2.23253
path:hsa04340	Hedgehog signaling pathway	WNT5B	WNT5B	wingless-type MMTV integration site family, member 5B	4	219	56	5353	0.212785	0.836295	1.74592	2.23253
path:hsa00750	Vitamin B6 metabolism	PSAT1	PSAT1	phosphoserine aminotransferase 1	1	219	6	5353	0.24556	0.892898	4.07382	2.02585
path:hsa04810	Regulation of actin cytoskeleton	ITGB5	ITGB5	integrin, beta 5	11	219	207	5353	0.248312	0.892898	1.2989	2.00977
path:hsa04810	Regulation of actin cytoskeleton	CD14	CD14	CD14 molecule	11	219	207	5353	0.248312	0.892898	1.2989	2.00977
path:hsa04810	Regulation of actin cytoskeleton	ITGB8	ITGB8	integrin, beta 8	11	219	207	5353	0.248312	0.892898	1.2989	2.00977
path:hsa04810	Regulation of actin cytoskeleton	CHRM3	CHRM3	cholinergic receptor, muscarinic 3	11	219	207	5353	0.248312	0.892898	1.2989	2.00977
path:hsa04810	Regulation of actin cytoskeleton	FGFR2	FGFR2	fibroblast growth factor receptor 2	11	219	207	5353	0.248312	0.892898	1.2989	2.00977
path:hsa04810	Regulation of actin cytoskeleton	PFN2	PFN2	profilin 2	11	219	207	5353	0.248312	0.892898	1.2989	2.00977
path:hsa04810	Regulation of actin cytoskeleton	PDGFC	PDGFC	platelet derived growth factor C	11	219	207	5353	0.248312	0.892898	1.2989	2.00977
path:hsa04810	Regulation of actin cytoskeleton	MYH14	MYH14	myosin, heavy chain 14, non-muscle	11	219	207	5353	0.248312	0.892898	1.2989	2.00977
path:hsa04810	Regulation of actin cytoskeleton	ITGA6	ITGA6	integrin, alpha 6	11	219	207	5353	0.248312	0.892898	1.2989	2.00977
path:hsa04810	Regulation of actin cytoskeleton	ITGB4	ITGB4	integrin, beta 4	11	219	207	5353	0.248312	0.892898	1.2989	2.00977
path:hsa04810	Regulation of actin cytoskeleton	SCIN	SCIN	scinderin	11	219	207	5353	0.248312	0.892898	1.2989	2.00977
path:hsa05410	Hypertrophic cardiomyopathy (HCM)	CACNA1C	CACNA1C	calcium channel, voltage-dependent, L type, alpha 1C subunit	5	219	81	5353	0.253487	0.892898	1.50882	1.98002
path:hsa05410	Hypertrophic cardiomyopathy (HCM)	ITGB5	ITGB5	integrin, beta 5	5	219	81	5353	0.253487	0.892898	1.50882	1.98002
path:hsa05410	Hypertrophic cardiomyopathy (HCM)	ITGB8	ITGB8	integrin, beta 8	5	219	81	5353	0.253487	0.892898	1.50882	1.98002
path:hsa05410	Hypertrophic cardiomyopathy (HCM)	ITGA6	ITGA6	integrin, alpha 6	5	219	81	5353	0.253487	0.892898	1.50882	1.98002
path:hsa05410	Hypertrophic cardiomyopathy (HCM)	ITGB4	ITGB4	integrin, beta 4	5	219	81	5353	0.253487	0.892898	1.50882	1.98002
path:hsa04350	TGF-beta signaling pathway	THBS4	THBS4	thrombospondin 4	5	219	82	5353	0.260935	0.892898	1.49042	1.93824
path:hsa04350	TGF-beta signaling pathway	ID1	ID1	inhibitor of DNA binding 1, dominant negative helix-loop-helix protein	5	219	82	5353	0.260935	0.892898	1.49042	1.93824
path:hsa04350	TGF-beta signaling pathway	THBS1	THBS1	thrombospondin 1	5	219	82	5353	0.260935	0.892898	1.49042	1.93824
path:hsa04350	TGF-beta signaling pathway	ID4	ID4	inhibitor of DNA binding 4, dominant negative helix-loop-helix protein	5	219	82	5353	0.260935	0.892898	1.49042	1.93824
path:hsa04350	TGF-beta signaling pathway	BMP7	BMP7	bone morphogenetic protein 7	5	219	82	5353	0.260935	0.892898	1.49042	1.93824
path:hsa00760	Nicotinate and nicotinamide metabolism	CD38	CD38	CD38 molecule	2	219	24	5353	0.274103	0.892898	2.03691	1.86721
path:hsa00760	Nicotinate and nicotinamide metabolism	ENPP3	ENPP3	ectonucleotide pyrophosphatase/phosphodiesterase 3	2	219	24	5353	0.274103	0.892898	2.03691	1.86721
path:hsa00450	Selenoamino acid metabolism	CBS	CBS	cystathionine-beta-synthase	2	219	24	5353	0.274103	0.892898	2.03691	1.86721
path:hsa00450	Selenoamino acid metabolism	GGT6	GGT6	gamma-glutamyltransferase 6	2	219	24	5353	0.274103	0.892898	2.03691	1.86721
path:hsa04310	Wnt signaling pathway	CCND2	CCND2	cyclin D2	8	219	149	5353	0.282992	0.892898	1.31237	1.82117
path:hsa04310	Wnt signaling pathway	WNT4	WNT4	wingless-type MMTV integration site family, member 4	8	219	149	5353	0.282992	0.892898	1.31237	1.82117
path:hsa04310	Wnt signaling pathway	WNT5A	WNT5A	wingless-type MMTV integration site family, member 5A	8	219	149	5353	0.282992	0.892898	1.31237	1.82117
path:hsa04310	Wnt signaling pathway	FZD3	FZD3	frizzled family receptor 3	8	219	149	5353	0.282992	0.892898	1.31237	1.82117
path:hsa04310	Wnt signaling pathway	PLCB1	PLCB1	phospholipase C, beta 1 (phosphoinositide-specific)	8	219	149	5353	0.282992	0.892898	1.31237	1.82117
path:hsa04310	Wnt signaling pathway	SFRP1	SFRP1	secreted frizzled-related protein 1	8	219	149	5353	0.282992	0.892898	1.31237	1.82117
path:hsa04310	Wnt signaling pathway	MMP7	MMP7	matrix metallopeptidase 7 (matrilysin, uterine)	8	219	149	5353	0.282992	0.892898	1.31237	1.82117
path:hsa04310	Wnt signaling pathway	WNT5B	WNT5B	wingless-type MMTV integration site family, member 5B	8	219	149	5353	0.282992	0.892898	1.31237	1.82117
path:hsa04966	Collecting duct acid secretion	CA2	CA2	carbonic anhydrase II	2	219	25	5353	0.288871	0.892898	1.95543	1.7915
path:hsa04966	Collecting duct acid secretion	ATP6V0A4	ATP6V0A4	ATPase, H+ transporting, lysosomal V0 subunit a4	2	219	25	5353	0.288871	0.892898	1.95543	1.7915
path:hsa05215	Prostate cancer	AKT3	AKT3	v-akt murine thymoma viral oncogene homolog 3 (protein kinase B, gamma)	5	219	87	5353	0.298831	0.892898	1.40477	1.7426
path:hsa05215	Prostate cancer	FGFR2	FGFR2	fibroblast growth factor receptor 2	5	219	87	5353	0.298831	0.892898	1.40477	1.7426
path:hsa05215	Prostate cancer	PDGFC	PDGFC	platelet derived growth factor C	5	219	87	5353	0.298831	0.892898	1.40477	1.7426
path:hsa05215	Prostate cancer	IGF1R	IGF1R	insulin-like growth factor 1 receptor	5	219	87	5353	0.298831	0.892898	1.40477	1.7426
path:hsa05215	Prostate cancer	CREB3L1	CREB3L1	cAMP responsive element binding protein 3-like 1	5	219	87	5353	0.298831	0.892898	1.40477	1.7426
path:hsa05414	Dilated cardiomyopathy	CACNA1C	CACNA1C	calcium channel, voltage-dependent, L type, alpha 1C subunit	5	219	88	5353	0.306515	0.892898	1.3888	1.70597
path:hsa04666	Fc gamma R-mediated phagocytosis	PTPRC	PTPRC	protein tyrosine phosphatase, receptor type, C	5	219	88	5353	0.306515	0.892898	1.3888	1.70597
path:hsa05414	Dilated cardiomyopathy	ITGB5	ITGB5	integrin, beta 5	5	219	88	5353	0.306515	0.892898	1.3888	1.70597
path:hsa04666	Fc gamma R-mediated phagocytosis	AKT3	AKT3	v-akt murine thymoma viral oncogene homolog 3 (protein kinase B, gamma)	5	219	88	5353	0.306515	0.892898	1.3888	1.70597
path:hsa05414	Dilated cardiomyopathy	ITGB8	ITGB8	integrin, beta 8	5	219	88	5353	0.306515	0.892898	1.3888	1.70597
path:hsa04666	Fc gamma R-mediated phagocytosis	MYO10	MYO10	myosin X	5	219	88	5353	0.306515	0.892898	1.3888	1.70597
path:hsa05414	Dilated cardiomyopathy	ITGA6	ITGA6	integrin, alpha 6	5	219	88	5353	0.306515	0.892898	1.3888	1.70597
path:hsa05414	Dilated cardiomyopathy	ITGB4	ITGB4	integrin, beta 4	5	219	88	5353	0.306515	0.892898	1.3888	1.70597
path:hsa04666	Fc gamma R-mediated phagocytosis	SCIN	SCIN	scinderin	5	219	88	5353	0.306515	0.892898	1.3888	1.70597
path:hsa04666	Fc gamma R-mediated phagocytosis	PPAP2C	PPAP2C	phosphatidic acid phosphatase type 2C	5	219	88	5353	0.306515	0.892898	1.3888	1.70597
path:hsa04730	Long-term depression	GUCY1A3	GUCY1A3	guanylate cyclase 1, soluble, alpha 3	4	219	67	5353	0.308096	0.892898	1.45928	1.69855
path:hsa04730	Long-term depression	PLA2G2A	PLA2G2A	phospholipase A2, group IIA (platelets, synovial fluid)	4	219	67	5353	0.308096	0.892898	1.45928	1.69855
path:hsa04730	Long-term depression	IGF1R	IGF1R	insulin-like growth factor 1 receptor	4	219	67	5353	0.308096	0.892898	1.45928	1.69855
path:hsa04730	Long-term depression	PLCB1	PLCB1	phospholipase C, beta 1 (phosphoinositide-specific)	4	219	67	5353	0.308096	0.892898	1.45928	1.69855
path:hsa00591	Linoleic acid metabolism	PLA2G2A	PLA2G2A	phospholipase A2, group IIA (platelets, synovial fluid)	2	219	27	5353	0.318266	0.892898	1.81059	1.65169
path:hsa00591	Linoleic acid metabolism	CYP2J2	CYP2J2	cytochrome P450, family 2, subfamily J, polypeptide 2	2	219	27	5353	0.318266	0.892898	1.81059	1.65169
path:hsa04270	Vascular smooth muscle contraction	CACNA1C	CACNA1C	calcium channel, voltage-dependent, L type, alpha 1C subunit	6	219	112	5353	0.323766	0.892898	1.30944	1.62698
path:hsa04270	Vascular smooth muscle contraction	ACTG2	ACTG2	actin, gamma 2, smooth muscle, enteric	6	219	112	5353	0.323766	0.892898	1.30944	1.62698
path:hsa04270	Vascular smooth muscle contraction	GUCY1A3	GUCY1A3	guanylate cyclase 1, soluble, alpha 3	6	219	112	5353	0.323766	0.892898	1.30944	1.62698
path:hsa04270	Vascular smooth muscle contraction	PLA2G2A	PLA2G2A	phospholipase A2, group IIA (platelets, synovial fluid)	6	219	112	5353	0.323766	0.892898	1.30944	1.62698
path:hsa04270	Vascular smooth muscle contraction	PLCB1	PLCB1	phospholipase C, beta 1 (phosphoinositide-specific)	6	219	112	5353	0.323766	0.892898	1.30944	1.62698
path:hsa04270	Vascular smooth muscle contraction	CALML5	CALML5	calmodulin-like 5	6	219	112	5353	0.323766	0.892898	1.30944	1.62698
path:hsa04720	Long-term potentiation	CACNA1C	CACNA1C	calcium channel, voltage-dependent, L type, alpha 1C subunit	4	219	69	5353	0.325957	0.892898	1.41698	1.61725
path:hsa04720	Long-term potentiation	PPP1R1A	PPP1R1A	protein phosphatase 1, regulatory (inhibitor) subunit 1A	4	219	69	5353	0.325957	0.892898	1.41698	1.61725
path:hsa05218	Melanoma	AKT3	AKT3	v-akt murine thymoma viral oncogene homolog 3 (protein kinase B, gamma)	4	219	69	5353	0.325957	0.892898	1.41698	1.61725
path:hsa05218	Melanoma	CDH1	CDH1	cadherin 1, type 1, E-cadherin (epithelial)	4	219	69	5353	0.325957	0.892898	1.41698	1.61725
path:hsa05218	Melanoma	PDGFC	PDGFC	platelet derived growth factor C	4	219	69	5353	0.325957	0.892898	1.41698	1.61725
path:hsa05218	Melanoma	IGF1R	IGF1R	insulin-like growth factor 1 receptor	4	219	69	5353	0.325957	0.892898	1.41698	1.61725
path:hsa04720	Long-term potentiation	PLCB1	PLCB1	phospholipase C, beta 1 (phosphoinositide-specific)	4	219	69	5353	0.325957	0.892898	1.41698	1.61725
path:hsa04720	Long-term potentiation	CALML5	CALML5	calmodulin-like 5	4	219	69	5353	0.325957	0.892898	1.41698	1.61725
path:hsa00230	Purine metabolism	GUCY1A3	GUCY1A3	guanylate cyclase 1, soluble, alpha 3	8	219	157	5353	0.328879	0.892898	1.2455	1.60437
path:hsa00230	Purine metabolism	NME2	NME2	non-metastatic cells 2, protein (NM23B) expressed in	8	219	157	5353	0.328879	0.892898	1.2455	1.60437
path:hsa00230	Purine metabolism	PDE9A	PDE9A	phosphodiesterase 9A	8	219	157	5353	0.328879	0.892898	1.2455	1.60437
path:hsa00230	Purine metabolism	ENPP3	ENPP3	ectonucleotide pyrophosphatase/phosphodiesterase 3	8	219	157	5353	0.328879	0.892898	1.2455	1.60437
path:hsa00230	Purine metabolism	XDH	XDH	xanthine dehydrogenase	8	219	157	5353	0.328879	0.892898	1.2455	1.60437
path:hsa00230	Purine metabolism	GMPR	GMPR	guanosine monophosphate reductase	8	219	157	5353	0.328879	0.892898	1.2455	1.60437
path:hsa00230	Purine metabolism	ENTPD3	ENTPD3	ectonucleoside triphosphate diphosphohydrolase 3	8	219	157	5353	0.328879	0.892898	1.2455	1.60437
path:hsa00230	Purine metabolism	PDE8B	PDE8B	phosphodiesterase 8B	8	219	157	5353	0.328879	0.892898	1.2455	1.60437
path:hsa00072	Synthesis and degradation of ketone bodies	HMGCS2	HMGCS2	3-hydroxy-3-methylglutaryl-CoA synthase 2 (mitochondrial)	1	219	9	5353	0.331308	0.892898	2.71588	1.59375
path:hsa03440	Homologous recombination	RAD50	RAD50	RAD50 homolog (S. cerevisiae)	2	219	28	5353	0.332856	0.892898	1.74592	1.58703
path:hsa00650	Butanoate metabolism	HMGCS2	HMGCS2	3-hydroxy-3-methylglutaryl-CoA synthase 2 (mitochondrial)	2	219	28	5353	0.332856	0.892898	1.74592	1.58703
path:hsa03440	Homologous recombination	RAD51B	RAD51B	RAD51 homolog B (S. cerevisiae)	2	219	28	5353	0.332856	0.892898	1.74592	1.58703
path:hsa00650	Butanoate metabolism	ACSM3	ACSM3	acyl-CoA synthetase medium-chain family member 3	2	219	28	5353	0.332856	0.892898	1.74592	1.58703
path:hsa00340	Histidine metabolism	MAOA	MAOA	monoamine oxidase A	2	219	29	5353	0.34735	0.917222	1.68572	1.52554
path:hsa00340	Histidine metabolism	ALDH1A3	ALDH1A3	aldehyde dehydrogenase 1 family, member A3	2	219	29	5353	0.34735	0.917222	1.68572	1.52554
path:hsa00920	Sulfur metabolism	SULT2B1	SULT2B1	sulfotransferase family, cytosolic, 2B, member 1	1	219	10	5353	0.357658	0.929912	2.44429	1.48335
path:hsa00980	Metabolism of xenobiotics by cytochrome P450	MGST1	MGST1	microsomal glutathione S-transferase 1	3	219	53	5353	0.381022	0.965499	1.38356	1.39205
path:hsa00980	Metabolism of xenobiotics by cytochrome P450	ALDH1A3	ALDH1A3	aldehyde dehydrogenase 1 family, member A3	3	219	53	5353	0.381022	0.965499	1.38356	1.39205
path:hsa00980	Metabolism of xenobiotics by cytochrome P450	GSTO2	GSTO2	glutathione S-transferase omega 2	3	219	53	5353	0.381022	0.965499	1.38356	1.39205
path:hsa00740	Riboflavin metabolism	ENPP3	ENPP3	ectonucleotide pyrophosphatase/phosphodiesterase 3	1	219	11	5353	0.382965	0.965499	2.22208	1.38471
path:hsa00051	Fructose and mannose metabolism	FBP1	FBP1	fructose-1,6-bisphosphatase 1	2	219	33	5353	0.404094	0.965499	1.48139	1.30724
path:hsa00565	Ether lipid metabolism	PLA2G2A	PLA2G2A	phospholipase A2, group IIA (platelets, synovial fluid)	2	219	33	5353	0.404094	0.965499	1.48139	1.30724
path:hsa00051	Fructose and mannose metabolism	GMDS	GMDS	GDP-mannose 4,6-dehydratase	2	219	33	5353	0.404094	0.965499	1.48139	1.30724
path:hsa00565	Ether lipid metabolism	PPAP2C	PPAP2C	phosphatidic acid phosphatase type 2C	2	219	33	5353	0.404094	0.965499	1.48139	1.30724
path:hsa03450	Non-homologous end-joining	RAD50	RAD50	RAD50 homolog (S. cerevisiae)	1	219	12	5353	0.407271	0.965499	2.03691	1.29594
path:hsa01100	Metabolic pathways	CD38	CD38	CD38 molecule	45	219	1048	5353	0.412425	0.965499	1.04955	1.2778
path:hsa01100	Metabolic pathways	MAOA	MAOA	monoamine oxidase A	45	219	1048	5353	0.412425	0.965499	1.04955	1.2778
path:hsa01100	Metabolic pathways	GALNT13	GALNT13	UDP-N-acetyl-alpha-D-galactosamine:polypeptide N-acetylgalactosaminyltransferase 13 (GalNAc-T13)	45	219	1048	5353	0.412425	0.965499	1.04955	1.2778
path:hsa01100	Metabolic pathways	GALNT3	GALNT3	UDP-N-acetyl-alpha-D-galactosamine:polypeptide N-acetylgalactosaminyltransferase 3 (GalNAc-T3)	45	219	1048	5353	0.412425	0.965499	1.04955	1.2778
path:hsa01100	Metabolic pathways	ST3GAL6	ST3GAL6	ST3 beta-galactoside alpha-2,3-sialyltransferase 6	45	219	1048	5353	0.412425	0.965499	1.04955	1.2778
path:hsa01100	Metabolic pathways	ALDH1A1	ALDH1A1	aldehyde dehydrogenase 1 family, member A1	45	219	1048	5353	0.412425	0.965499	1.04955	1.2778
path:hsa01100	Metabolic pathways	NME2	NME2	non-metastatic cells 2, protein (NM23B) expressed in	45	219	1048	5353	0.412425	0.965499	1.04955	1.2778
path:hsa01100	Metabolic pathways	NAT2	NAT2	N-acetyltransferase 2 (arylamine N-acetyltransferase)	45	219	1048	5353	0.412425	0.965499	1.04955	1.2778
path:hsa01100	Metabolic pathways	HMGCS2	HMGCS2	3-hydroxy-3-methylglutaryl-CoA synthase 2 (mitochondrial)	45	219	1048	5353	0.412425	0.965499	1.04955	1.2778
path:hsa01100	Metabolic pathways	ENPP3	ENPP3	ectonucleotide pyrophosphatase/phosphodiesterase 3	45	219	1048	5353	0.412425	0.965499	1.04955	1.2778
path:hsa01100	Metabolic pathways	B3GNT5	B3GNT5	UDP-GlcNAc:betaGal beta-1,3-N-acetylglucosaminyltransferase 5	45	219	1048	5353	0.412425	0.965499	1.04955	1.2778
path:hsa01100	Metabolic pathways	XDH	XDH	xanthine dehydrogenase	45	219	1048	5353	0.412425	0.965499	1.04955	1.2778
path:hsa01100	Metabolic pathways	ACSM3	ACSM3	acyl-CoA synthetase medium-chain family member 3	45	219	1048	5353	0.412425	0.965499	1.04955	1.2778
path:hsa01100	Metabolic pathways	UMPS	UMPS	uridine monophosphate synthetase	45	219	1048	5353	0.412425	0.965499	1.04955	1.2778
path:hsa01100	Metabolic pathways	CDS1	CDS1	CDP-diacylglycerol synthase (phosphatidate cytidylyltransferase) 1	45	219	1048	5353	0.412425	0.965499	1.04955	1.2778
path:hsa01100	Metabolic pathways	FBP1	FBP1	fructose-1,6-bisphosphatase 1	45	219	1048	5353	0.412425	0.965499	1.04955	1.2778
path:hsa01100	Metabolic pathways	PLA2G2A	PLA2G2A	phospholipase A2, group IIA (platelets, synovial fluid)	45	219	1048	5353	0.412425	0.965499	1.04955	1.2778
path:hsa01100	Metabolic pathways	ALDH1A3	ALDH1A3	aldehyde dehydrogenase 1 family, member A3	45	219	1048	5353	0.412425	0.965499	1.04955	1.2778
path:hsa01100	Metabolic pathways	PSAT1	PSAT1	phosphoserine aminotransferase 1	45	219	1048	5353	0.412425	0.965499	1.04955	1.2778
path:hsa01100	Metabolic pathways	ADO	ADO	2-aminoethanethiol (cysteamine) dioxygenase	45	219	1048	5353	0.412425	0.965499	1.04955	1.2778
path:hsa01100	Metabolic pathways	PON3	PON3	paraoxonase 3	45	219	1048	5353	0.412425	0.965499	1.04955	1.2778
path:hsa01100	Metabolic pathways	CYP2J2	CYP2J2	cytochrome P450, family 2, subfamily J, polypeptide 2	45	219	1048	5353	0.412425	0.965499	1.04955	1.2778
path:hsa01100	Metabolic pathways	IDH2	IDH2	isocitrate dehydrogenase 2 (NADP+), mitochondrial	45	219	1048	5353	0.412425	0.965499	1.04955	1.2778
path:hsa01100	Metabolic pathways	PLCB1	PLCB1	phospholipase C, beta 1 (phosphoinositide-specific)	45	219	1048	5353	0.412425	0.965499	1.04955	1.2778
path:hsa01100	Metabolic pathways	DHCR24	DHCR24	24-dehydrocholesterol reductase	45	219	1048	5353	0.412425	0.965499	1.04955	1.2778
path:hsa01100	Metabolic pathways	MGLL	MGLL	monoglyceride lipase	45	219	1048	5353	0.412425	0.965499	1.04955	1.2778
path:hsa01100	Metabolic pathways	NDUFC1	NDUFC1	NADH dehydrogenase (ubiquinone) 1, subcomplex unknown, 1, 6kDa	45	219	1048	5353	0.412425	0.965499	1.04955	1.2778
path:hsa01100	Metabolic pathways	ST3GAL4	ST3GAL4	ST3 beta-galactoside alpha-2,3-sialyltransferase 4	45	219	1048	5353	0.412425	0.965499	1.04955	1.2778
path:hsa01100	Metabolic pathways	CES5A	CES5A	carboxylesterase 5A	45	219	1048	5353	0.412425	0.965499	1.04955	1.2778
path:hsa01100	Metabolic pathways	GALNT6	GALNT6	UDP-N-acetyl-alpha-D-galactosamine:polypeptide N-acetylgalactosaminyltransferase 6 (GalNAc-T6)	45	219	1048	5353	0.412425	0.965499	1.04955	1.2778
path:hsa01100	Metabolic pathways	ANPEP	ANPEP	alanyl (membrane) aminopeptidase	45	219	1048	5353	0.412425	0.965499	1.04955	1.2778
path:hsa01100	Metabolic pathways	CBS	CBS	cystathionine-beta-synthase	45	219	1048	5353	0.412425	0.965499	1.04955	1.2778
path:hsa01100	Metabolic pathways	GMDS	GMDS	GDP-mannose 4,6-dehydratase	45	219	1048	5353	0.412425	0.965499	1.04955	1.2778
path:hsa01100	Metabolic pathways	B3GNT3	B3GNT3	UDP-GlcNAc:betaGal beta-1,3-N-acetylglucosaminyltransferase 3	45	219	1048	5353	0.412425	0.965499	1.04955	1.2778
path:hsa01100	Metabolic pathways	GCNT3	GCNT3	glucosaminyl (N-acetyl) transferase 3, mucin type	45	219	1048	5353	0.412425	0.965499	1.04955	1.2778
path:hsa01100	Metabolic pathways	TBXAS1	TBXAS1	thromboxane A synthase 1 (platelet)	45	219	1048	5353	0.412425	0.965499	1.04955	1.2778
path:hsa01100	Metabolic pathways	PYCR1	PYCR1	pyrroline-5-carboxylate reductase 1	45	219	1048	5353	0.412425	0.965499	1.04955	1.2778
path:hsa01100	Metabolic pathways	GGT6	GGT6	gamma-glutamyltransferase 6	45	219	1048	5353	0.412425	0.965499	1.04955	1.2778
path:hsa01100	Metabolic pathways	FUT2	FUT2	fucosyltransferase 2 (secretor status included)	45	219	1048	5353	0.412425	0.965499	1.04955	1.2778
path:hsa01100	Metabolic pathways	HSD17B2	HSD17B2	hydroxysteroid (17-beta) dehydrogenase 2	45	219	1048	5353	0.412425	0.965499	1.04955	1.2778
path:hsa01100	Metabolic pathways	SHMT1	SHMT1	serine hydroxymethyltransferase 1 (soluble)	45	219	1048	5353	0.412425	0.965499	1.04955	1.2778
path:hsa01100	Metabolic pathways	PPAP2C	PPAP2C	phosphatidic acid phosphatase type 2C	45	219	1048	5353	0.412425	0.965499	1.04955	1.2778
path:hsa01100	Metabolic pathways	FUT3	FUT3	fucosyltransferase 3 (galactoside 3(4)-L-fucosyltransferase, Lewis blood group)	45	219	1048	5353	0.412425	0.965499	1.04955	1.2778
path:hsa01100	Metabolic pathways	PHGDH	PHGDH	phosphoglycerate dehydrogenase	45	219	1048	5353	0.412425	0.965499	1.04955	1.2778
path:hsa01100	Metabolic pathways	ATP6V0A4	ATP6V0A4	ATPase, H+ transporting, lysosomal V0 subunit a4	45	219	1048	5353	0.412425	0.965499	1.04955	1.2778
path:hsa05322	Systemic lupus erythematosus	C7	C7	complement component 7	5	219	102	5353	0.415332	0.965499	1.19818	1.26766
path:hsa05322	Systemic lupus erythematosus	C1QB	C1QB	complement component 1, q subcomponent, B chain	5	219	102	5353	0.415332	0.965499	1.19818	1.26766
path:hsa05322	Systemic lupus erythematosus	C1QA	C1QA	complement component 1, q subcomponent, A chain	5	219	102	5353	0.415332	0.965499	1.19818	1.26766
path:hsa05322	Systemic lupus erythematosus	C1QC	C1QC	complement component 1, q subcomponent, C chain	5	219	102	5353	0.415332	0.965499	1.19818	1.26766
path:hsa05322	Systemic lupus erythematosus	HIST2H2BF	HIST2H2BF	histone cluster 2, H2bf	5	219	102	5353	0.415332	0.965499	1.19818	1.26766
path:hsa04144	Endocytosis	NEDD4L	NEDD4L	neural precursor cell expressed, developmentally down-regulated 4-like	9	219	196	5353	0.420469	0.965499	1.12238	1.24993
path:hsa04144	Endocytosis	ARFGAP3	ARFGAP3	ADP-ribosylation factor GTPase activating protein 3	9	219	196	5353	0.420469	0.965499	1.12238	1.24993
path:hsa04144	Endocytosis	KIT	KIT	v-kit Hardy-Zuckerman 4 feline sarcoma viral oncogene homolog	9	219	196	5353	0.420469	0.965499	1.12238	1.24993
path:hsa04144	Endocytosis	FGFR2	FGFR2	fibroblast growth factor receptor 2	9	219	196	5353	0.420469	0.965499	1.12238	1.24993
path:hsa04144	Endocytosis	FOLR1	FOLR1	folate receptor 1 (adult)	9	219	196	5353	0.420469	0.965499	1.12238	1.24993
path:hsa04144	Endocytosis	IGF1R	IGF1R	insulin-like growth factor 1 receptor	9	219	196	5353	0.420469	0.965499	1.12238	1.24993
path:hsa04144	Endocytosis	LDLRAP1	LDLRAP1	low density lipoprotein receptor adaptor protein 1	9	219	196	5353	0.420469	0.965499	1.12238	1.24993
path:hsa04144	Endocytosis	CHMP4C	CHMP4C	charged multivesicular body protein 4C	9	219	196	5353	0.420469	0.965499	1.12238	1.24993
path:hsa04144	Endocytosis	ERBB3	ERBB3	v-erb-b2 erythroblastic leukemia viral oncogene homolog 3 (avian)	9	219	196	5353	0.420469	0.965499	1.12238	1.24993
path:hsa00053	Ascorbate and aldarate metabolism	MIOX	MIOX	myo-inositol oxygenase	1	219	13	5353	0.430615	0.965499	1.88022	1.21553
path:hsa05146	Amoebiasis	IL1R2	IL1R2	interleukin 1 receptor, type II	5	219	105	5353	0.43847	0.965499	1.16395	1.18945
path:hsa05146	Amoebiasis	TLR2	TLR2	toll-like receptor 2	5	219	105	5353	0.43847	0.965499	1.16395	1.18945
path:hsa05146	Amoebiasis	IL1B	IL1B	interleukin 1, beta	5	219	105	5353	0.43847	0.965499	1.16395	1.18945
path:hsa05146	Amoebiasis	CD14	CD14	CD14 molecule	5	219	105	5353	0.43847	0.965499	1.16395	1.18945
path:hsa05146	Amoebiasis	PLCB1	PLCB1	phospholipase C, beta 1 (phosphoinositide-specific)	5	219	105	5353	0.43847	0.965499	1.16395	1.18945
path:hsa04940	Type I diabetes mellitus	IL1B	IL1B	interleukin 1, beta	2	219	36	5353	0.445033	0.965499	1.35794	1.16801
path:hsa04940	Type I diabetes mellitus	ICA1	ICA1	islet cell autoantigen 1, 69kDa	2	219	36	5353	0.445033	0.965499	1.35794	1.16801
path:hsa00603	Glycosphingolipid biosynthesis - globo series	FUT2	FUT2	fucosyltransferase 2 (secretor status included)	1	219	14	5353	0.453036	0.965499	1.74592	1.1423
path:hsa04062	Chemokine signaling pathway	CCR1	CCR1	chemokine (C-C motif) receptor 1	8	219	179	5353	0.458287	0.965499	1.09242	1.12568
path:hsa04062	Chemokine signaling pathway	CXCL2	CXCL2	chemokine (C-X-C motif) ligand 2	8	219	179	5353	0.458287	0.965499	1.09242	1.12568
path:hsa04062	Chemokine signaling pathway	AKT3	AKT3	v-akt murine thymoma viral oncogene homolog 3 (protein kinase B, gamma)	8	219	179	5353	0.458287	0.965499	1.09242	1.12568
path:hsa04062	Chemokine signaling pathway	CXCL16	CXCL16	chemokine (C-X-C motif) ligand 16	8	219	179	5353	0.458287	0.965499	1.09242	1.12568
path:hsa04062	Chemokine signaling pathway	CX3CL1	CX3CL1	chemokine (C-X3-C motif) ligand 1	8	219	179	5353	0.458287	0.965499	1.09242	1.12568
path:hsa04062	Chemokine signaling pathway	PLCB1	PLCB1	phospholipase C, beta 1 (phosphoinositide-specific)	8	219	179	5353	0.458287	0.965499	1.09242	1.12568
path:hsa04062	Chemokine signaling pathway	CX3CR1	CX3CR1	chemokine (C-X3-C motif) receptor 1	8	219	179	5353	0.458287	0.965499	1.09242	1.12568
path:hsa04062	Chemokine signaling pathway	CCL28	CCL28	chemokine (C-C motif) ligand 28	8	219	179	5353	0.458287	0.965499	1.09242	1.12568
path:hsa05416	Viral myocarditis	MYH7B	MYH7B	myosin, heavy chain 7B, cardiac muscle, beta	3	219	61	5353	0.464932	0.965499	1.20211	1.10491
path:hsa05416	Viral myocarditis	MYH14	MYH14	myosin, heavy chain 14, non-muscle	3	219	61	5353	0.464932	0.965499	1.20211	1.10491
path:hsa05416	Viral myocarditis	CXADR	CXADR	coxsackie virus and adenovirus receptor	3	219	61	5353	0.464932	0.965499	1.20211	1.10491
path:hsa00900	Terpenoid backbone biosynthesis	HMGCS2	HMGCS2	3-hydroxy-3-methylglutaryl-CoA synthase 2 (mitochondrial)	1	219	15	5353	0.47457	0.965499	1.62953	1.07531
path:hsa04910	Insulin signaling pathway	PPP1R3C	PPP1R3C	protein phosphatase 1, regulatory subunit 3C	6	219	135	5353	0.483173	0.965499	1.08635	1.04939
path:hsa04910	Insulin signaling pathway	AKT3	AKT3	v-akt murine thymoma viral oncogene homolog 3 (protein kinase B, gamma)	6	219	135	5353	0.483173	0.965499	1.08635	1.04939
path:hsa04910	Insulin signaling pathway	INSR	INSR	insulin receptor	6	219	135	5353	0.483173	0.965499	1.08635	1.04939
path:hsa04910	Insulin signaling pathway	FBP1	FBP1	fructose-1,6-bisphosphatase 1	6	219	135	5353	0.483173	0.965499	1.08635	1.04939
path:hsa04910	Insulin signaling pathway	CALML5	CALML5	calmodulin-like 5	6	219	135	5353	0.483173	0.965499	1.08635	1.04939
path:hsa04910	Insulin signaling pathway	PTPRF	PTPRF	protein tyrosine phosphatase, receptor type, F	6	219	135	5353	0.483173	0.965499	1.08635	1.04939
path:hsa04670	Leukocyte transendothelial migration	CLDN8	CLDN8	claudin 8	5	219	111	5353	0.483987	0.965499	1.10103	1.04696
path:hsa04670	Leukocyte transendothelial migration	CLDN4	CLDN4	claudin 4	5	219	111	5353	0.483987	0.965499	1.10103	1.04696
path:hsa04670	Leukocyte transendothelial migration	CLDN3	CLDN3	claudin 3	5	219	111	5353	0.483987	0.965499	1.10103	1.04696
path:hsa04670	Leukocyte transendothelial migration	CLDN10	CLDN10	claudin 10	5	219	111	5353	0.483987	0.965499	1.10103	1.04696
path:hsa04670	Leukocyte transendothelial migration	CLDN7	CLDN7	claudin 7	5	219	111	5353	0.483987	0.965499	1.10103	1.04696
path:hsa05214	Glioma	AKT3	AKT3	v-akt murine thymoma viral oncogene homolog 3 (protein kinase B, gamma)	3	219	63	5353	0.485131	0.965499	1.16395	1.04355
path:hsa05214	Glioma	IGF1R	IGF1R	insulin-like growth factor 1 receptor	3	219	63	5353	0.485131	0.965499	1.16395	1.04355
path:hsa05214	Glioma	CALML5	CALML5	calmodulin-like 5	3	219	63	5353	0.485131	0.965499	1.16395	1.04355
path:hsa00770	Pantothenate and CoA biosynthesis	ENPP3	ENPP3	ectonucleotide pyrophosphatase/phosphodiesterase 3	1	219	16	5353	0.495253	0.965499	1.52768	1.01376
path:hsa00120	Primary bile acid biosynthesis	CYP39A1	CYP39A1	cytochrome P450, family 39, subfamily A, polypeptide 1	1	219	16	5353	0.495253	0.965499	1.52768	1.01376
path:hsa05219	Bladder cancer	THBS1	THBS1	thrombospondin 1	2	219	40	5353	0.497032	0.965499	1.22215	1.00859
path:hsa05219	Bladder cancer	CDH1	CDH1	cadherin 1, type 1, E-cadherin (epithelial)	2	219	40	5353	0.497032	0.965499	1.22215	1.00859
path:hsa00140	Steroid hormone biosynthesis	SULT2B1	SULT2B1	sulfotransferase family, cytosolic, 2B, member 1	2	219	40	5353	0.497032	0.965499	1.22215	1.00859
path:hsa00140	Steroid hormone biosynthesis	HSD17B2	HSD17B2	hydroxysteroid (17-beta) dehydrogenase 2	2	219	40	5353	0.497032	0.965499	1.22215	1.00859
path:hsa00350	Tyrosine metabolism	MAOA	MAOA	monoamine oxidase A	2	219	41	5353	0.509532	0.965546	1.19234	0.972756
path:hsa00350	Tyrosine metabolism	ALDH1A3	ALDH1A3	aldehyde dehydrogenase 1 family, member A3	2	219	41	5353	0.509532	0.965546	1.19234	0.972756
path:hsa00592	alpha-Linolenic acid metabolism	PLA2G2A	PLA2G2A	phospholipase A2, group IIA (platelets, synovial fluid)	1	219	17	5353	0.515117	0.965546	1.43782	0.957027
path:hsa04614	Renin-angiotensin system	ANPEP	ANPEP	alanyl (membrane) aminopeptidase	1	219	17	5353	0.515117	0.965546	1.43782	0.957027
path:hsa00100	Steroid biosynthesis	DHCR24	DHCR24	24-dehydrocholesterol reductase	1	219	18	5353	0.534197	0.965546	1.35794	0.904556
path:hsa04142	Lysosome	LGMN	LGMN	legumain	5	219	119	5353	0.542413	0.965546	1.02701	0.882537
path:hsa04142	Lysosome	SORT1	SORT1	sortilin 1	5	219	119	5353	0.542413	0.965546	1.02701	0.882537
path:hsa04142	Lysosome	SLC11A2	SLC11A2	solute carrier family 11 (proton-coupled divalent metal ion transporters), member 2	5	219	119	5353	0.542413	0.965546	1.02701	0.882537
path:hsa04142	Lysosome	AP1M2	AP1M2	adaptor-related protein complex 1, mu 2 subunit	5	219	119	5353	0.542413	0.965546	1.02701	0.882537
path:hsa04142	Lysosome	ATP6V0A4	ATP6V0A4	ATPase, H+ transporting, lysosomal V0 subunit a4	5	219	119	5353	0.542413	0.965546	1.02701	0.882537
path:hsa02010	ABC transporters	CFTR	CFTR	cystic fibrosis transmembrane conductance regulator (ATP-binding cassette sub-family C, member 7)	2	219	44	5353	0.545769	0.965546	1.11104	0.873637
path:hsa04962	Vasopressin-regulated water reabsorption	CREB3L1	CREB3L1	cAMP responsive element binding protein 3-like 1	2	219	44	5353	0.545769	0.965546	1.11104	0.873637
path:hsa02010	ABC transporters	ABCC11	ABCC11	ATP-binding cassette, sub-family C (CFTR/MRP), member 11	2	219	44	5353	0.545769	0.965546	1.11104	0.873637
path:hsa04962	Vasopressin-regulated water reabsorption	AQP3	AQP3	aquaporin 3 (Gill blood group)	2	219	44	5353	0.545769	0.965546	1.11104	0.873637
path:hsa04912	GnRH signaling pathway	CACNA1C	CACNA1C	calcium channel, voltage-dependent, L type, alpha 1C subunit	4	219	98	5353	0.573949	0.965546	0.99767	0.801005
path:hsa04912	GnRH signaling pathway	PLA2G2A	PLA2G2A	phospholipase A2, group IIA (platelets, synovial fluid)	4	219	98	5353	0.573949	0.965546	0.99767	0.801005
path:hsa04912	GnRH signaling pathway	PLCB1	PLCB1	phospholipase C, beta 1 (phosphoinositide-specific)	4	219	98	5353	0.573949	0.965546	0.99767	0.801005
path:hsa04912	GnRH signaling pathway	CALML5	CALML5	calmodulin-like 5	4	219	98	5353	0.573949	0.965546	0.99767	0.801005
path:hsa04930	Type II diabetes mellitus	CACNA1C	CACNA1C	calcium channel, voltage-dependent, L type, alpha 1C subunit	2	219	47	5353	0.58007	0.965546	1.04012	0.785702
path:hsa04623	Cytosolic DNA-sensing pathway	DDX58	DDX58	DEAD (Asp-Glu-Ala-Asp) box polypeptide 58	2	219	47	5353	0.58007	0.965546	1.04012	0.785702
path:hsa04623	Cytosolic DNA-sensing pathway	IL1B	IL1B	interleukin 1, beta	2	219	47	5353	0.58007	0.965546	1.04012	0.785702
path:hsa04930	Type II diabetes mellitus	INSR	INSR	insulin receptor	2	219	47	5353	0.58007	0.965546	1.04012	0.785702
path:hsa04710	Circadian rhythm - mammal	RORC	RORC	RAR-related orphan receptor C	1	219	21	5353	0.58703	0.965546	1.16395	0.768493
path:hsa04020	Calcium signaling pathway	CACNA1C	CACNA1C	calcium channel, voltage-dependent, L type, alpha 1C subunit	7	219	177	5353	0.58954	0.965546	0.966669	0.762339
path:hsa04020	Calcium signaling pathway	CD38	CD38	CD38 molecule	7	219	177	5353	0.58954	0.965546	0.966669	0.762339
path:hsa04020	Calcium signaling pathway	CHRM3	CHRM3	cholinergic receptor, muscarinic 3	7	219	177	5353	0.58954	0.965546	0.966669	0.762339
path:hsa04020	Calcium signaling pathway	ATP2B2	ATP2B2	ATPase, Ca++ transporting, plasma membrane 2	7	219	177	5353	0.58954	0.965546	0.966669	0.762339
path:hsa04020	Calcium signaling pathway	PLCB1	PLCB1	phospholipase C, beta 1 (phosphoinositide-specific)	7	219	177	5353	0.58954	0.965546	0.966669	0.762339
path:hsa04020	Calcium signaling pathway	CALML5	CALML5	calmodulin-like 5	7	219	177	5353	0.58954	0.965546	0.966669	0.762339
path:hsa04020	Calcium signaling pathway	ERBB3	ERBB3	v-erb-b2 erythroblastic leukemia viral oncogene homolog 3 (avian)	7	219	177	5353	0.58954	0.965546	0.966669	0.762339
path:hsa05130	Pathogenic Escherichia coli infection	CD14	CD14	CD14 molecule	2	219	48	5353	0.591067	0.965546	1.01846	0.758606
path:hsa04742	Taste transduction	TAS2R4	TAS2R4	taste receptor, type 2, member 4	2	219	48	5353	0.591067	0.965546	1.01846	0.758606
path:hsa05130	Pathogenic Escherichia coli infection	CDH1	CDH1	cadherin 1, type 1, E-cadherin (epithelial)	2	219	48	5353	0.591067	0.965546	1.01846	0.758606
path:hsa00561	Glycerolipid metabolism	MGLL	MGLL	monoglyceride lipase	2	219	48	5353	0.591067	0.965546	1.01846	0.758606
path:hsa04742	Taste transduction	SCNN1A	SCNN1A	sodium channel, nonvoltage-gated 1 alpha	2	219	48	5353	0.591067	0.965546	1.01846	0.758606
path:hsa00561	Glycerolipid metabolism	PPAP2C	PPAP2C	phosphatidic acid phosphatase type 2C	2	219	48	5353	0.591067	0.965546	1.01846	0.758606
path:hsa04664	Fc epsilon RI signaling pathway	FCER1A	FCER1A	Fc fragment of IgE, high affinity I, receptor for; alpha polypeptide	3	219	76	5353	0.606036	0.965546	0.964852	0.722525
path:hsa04664	Fc epsilon RI signaling pathway	AKT3	AKT3	v-akt murine thymoma viral oncogene homolog 3 (protein kinase B, gamma)	3	219	76	5353	0.606036	0.965546	0.964852	0.722525
path:hsa00564	Glycerophospholipid metabolism	CDS1	CDS1	CDP-diacylglycerol synthase (phosphatidate cytidylyltransferase) 1	3	219	76	5353	0.606036	0.965546	0.964852	0.722525
path:hsa00564	Glycerophospholipid metabolism	PLA2G2A	PLA2G2A	phospholipase A2, group IIA (platelets, synovial fluid)	3	219	76	5353	0.606036	0.965546	0.964852	0.722525
path:hsa04664	Fc epsilon RI signaling pathway	PLA2G2A	PLA2G2A	phospholipase A2, group IIA (platelets, synovial fluid)	3	219	76	5353	0.606036	0.965546	0.964852	0.722525
path:hsa00564	Glycerophospholipid metabolism	PPAP2C	PPAP2C	phosphatidic acid phosphatase type 2C	3	219	76	5353	0.606036	0.965546	0.964852	0.722525
path:hsa04360	Axon guidance	SEMA3B	SEMA3B	sema domain, immunoglobulin domain (Ig), short basic domain, secreted, (semaphorin) 3B	5	219	129	5353	0.6106	0.965546	0.9474	0.7117
path:hsa04360	Axon guidance	EFNA1	EFNA1	ephrin-A1	5	219	129	5353	0.6106	0.965546	0.9474	0.7117
path:hsa04360	Axon guidance	EPHA7	EPHA7	EPH receptor A7	5	219	129	5353	0.6106	0.965546	0.9474	0.7117
path:hsa04360	Axon guidance	DCC	DCC	deleted in colorectal carcinoma	5	219	129	5353	0.6106	0.965546	0.9474	0.7117
path:hsa04360	Axon guidance	EPHB3	EPHB3	EPH receptor B3	5	219	129	5353	0.6106	0.965546	0.9474	0.7117
path:hsa05213	Endometrial cancer	AKT3	AKT3	v-akt murine thymoma viral oncogene homolog 3 (protein kinase B, gamma)	2	219	50	5353	0.612406	0.965546	0.977717	0.707439
path:hsa05213	Endometrial cancer	CDH1	CDH1	cadherin 1, type 1, E-cadherin (epithelial)	2	219	50	5353	0.612406	0.965546	0.977717	0.707439
path:hsa04070	Phosphatidylinositol signaling system	CDS1	CDS1	CDP-diacylglycerol synthase (phosphatidate cytidylyltransferase) 1	3	219	77	5353	0.614506	0.965546	0.952322	0.702501
path:hsa04070	Phosphatidylinositol signaling system	PLCB1	PLCB1	phospholipase C, beta 1 (phosphoinositide-specific)	3	219	77	5353	0.614506	0.965546	0.952322	0.702501
path:hsa04070	Phosphatidylinositol signaling system	CALML5	CALML5	calmodulin-like 5	3	219	77	5353	0.614506	0.965546	0.952322	0.702501
path:hsa04150	mTOR signaling pathway	DDIT4	DDIT4	DNA-damage-inducible transcript 4	2	219	51	5353	0.622749	0.965546	0.958546	0.683277
path:hsa00330	Arginine and proline metabolism	MAOA	MAOA	monoamine oxidase A	2	219	51	5353	0.622749	0.965546	0.958546	0.683277
path:hsa04150	mTOR signaling pathway	AKT3	AKT3	v-akt murine thymoma viral oncogene homolog 3 (protein kinase B, gamma)	2	219	51	5353	0.622749	0.965546	0.958546	0.683277
path:hsa00330	Arginine and proline metabolism	PYCR1	PYCR1	pyrroline-5-carboxylate reductase 1	2	219	51	5353	0.622749	0.965546	0.958546	0.683277
path:hsa05310	Asthma	FCER1A	FCER1A	Fc fragment of IgE, high affinity I, receptor for; alpha polypeptide	1	219	25	5353	0.648236	0.973271	0.977717	0.625408
path:hsa04950	Maturity onset diabetes of the young	PAX6	PAX6	paired box 6	1	219	25	5353	0.648236	0.973271	0.977717	0.625408
path:hsa00562	Inositol phosphate metabolism	MIOX	MIOX	myo-inositol oxygenase	2	219	55	5353	0.661961	0.973271	0.888834	0.595183
path:hsa00562	Inositol phosphate metabolism	PLCB1	PLCB1	phospholipase C, beta 1 (phosphoinositide-specific)	2	219	55	5353	0.661961	0.973271	0.888834	0.595183
path:hsa05221	Acute myeloid leukemia	AKT3	AKT3	v-akt murine thymoma viral oncogene homolog 3 (protein kinase B, gamma)	2	219	56	5353	0.671231	0.973271	0.872962	0.575118
path:hsa05221	Acute myeloid leukemia	KIT	KIT	v-kit Hardy-Zuckerman 4 feline sarcoma viral oncogene homolog	2	219	56	5353	0.671231	0.973271	0.872962	0.575118
path:hsa00030	Pentose phosphate pathway	FBP1	FBP1	fructose-1,6-bisphosphatase 1	1	219	27	5353	0.675334	0.973271	0.905293	0.566326
path:hsa04540	Gap junction	GUCY1A3	GUCY1A3	guanylate cyclase 1, soluble, alpha 3	3	219	85	5353	0.677711	0.973271	0.862691	0.561258
path:hsa04540	Gap junction	PDGFC	PDGFC	platelet derived growth factor C	3	219	85	5353	0.677711	0.973271	0.862691	0.561258
path:hsa04540	Gap junction	PLCB1	PLCB1	phospholipase C, beta 1 (phosphoinositide-specific)	3	219	85	5353	0.677711	0.973271	0.862691	0.561258
path:hsa05332	Graft-versus-host disease	IL1B	IL1B	interleukin 1, beta	1	219	28	5353	0.688087	0.973271	0.872962	0.539337
path:hsa05216	Thyroid cancer	CDH1	CDH1	cadherin 1, type 1, E-cadherin (epithelial)	1	219	28	5353	0.688087	0.973271	0.872962	0.539337
path:hsa00020	Citrate cycle (TCA cycle)	IDH2	IDH2	isocitrate dehydrogenase 2 (NADP+), mitochondrial	1	219	29	5353	0.700336	0.973271	0.842859	0.51388
path:hsa04744	Phototransduction	CALML5	CALML5	calmodulin-like 5	1	219	29	5353	0.700336	0.973271	0.842859	0.51388
path:hsa00010	Glycolysis / Gluconeogenesis	FBP1	FBP1	fructose-1,6-bisphosphatase 1	2	219	60	5353	0.706243	0.973271	0.814764	0.501763
path:hsa00010	Glycolysis / Gluconeogenesis	ALDH1A3	ALDH1A3	aldehyde dehydrogenase 1 family, member A3	2	219	60	5353	0.706243	0.973271	0.814764	0.501763
path:hsa00860	Porphyrin and chlorophyll metabolism	CP	CP	ceruloplasmin (ferroxidase)	1	219	30	5353	0.712102	0.973271	0.814764	0.489843
path:hsa04621	NOD-like receptor signaling pathway	CXCL2	CXCL2	chemokine (C-X-C motif) ligand 2	2	219	61	5353	0.714491	0.973271	0.801407	0.485013
path:hsa04621	NOD-like receptor signaling pathway	IL1B	IL1B	interleukin 1, beta	2	219	61	5353	0.714491	0.973271	0.801407	0.485013
path:hsa05140	Leishmaniasis	TLR2	TLR2	toll-like receptor 2	2	219	62	5353	0.722541	0.973271	0.788481	0.468849
path:hsa05140	Leishmaniasis	IL1B	IL1B	interleukin 1, beta	2	219	62	5353	0.722541	0.973271	0.788481	0.468849
path:hsa05210	Colorectal cancer	AKT3	AKT3	v-akt murine thymoma viral oncogene homolog 3 (protein kinase B, gamma)	2	219	62	5353	0.722541	0.973271	0.788481	0.468849
path:hsa05210	Colorectal cancer	DCC	DCC	deleted in colorectal carcinoma	2	219	62	5353	0.722541	0.973271	0.788481	0.468849
path:hsa05145	Toxoplasmosis	TLR2	TLR2	toll-like receptor 2	4	219	124	5353	0.744817	0.973271	0.788481	0.425041
path:hsa05145	Toxoplasmosis	AKT3	AKT3	v-akt murine thymoma viral oncogene homolog 3 (protein kinase B, gamma)	4	219	124	5353	0.744817	0.973271	0.788481	0.425041
path:hsa05145	Toxoplasmosis	PLA2G2A	PLA2G2A	phospholipase A2, group IIA (platelets, synovial fluid)	4	219	124	5353	0.744817	0.973271	0.788481	0.425041
path:hsa05145	Toxoplasmosis	ITGA6	ITGA6	integrin, alpha 6	4	219	124	5353	0.744817	0.973271	0.788481	0.425041
path:hsa00240	Pyrimidine metabolism	NME2	NME2	non-metastatic cells 2, protein (NM23B) expressed in	3	219	95	5353	0.745356	0.973271	0.771882	0.423999
path:hsa00240	Pyrimidine metabolism	UMPS	UMPS	uridine monophosphate synthetase	3	219	95	5353	0.745356	0.973271	0.771882	0.423999
path:hsa00240	Pyrimidine metabolism	ENTPD3	ENTPD3	ectonucleoside triphosphate diphosphohydrolase 3	3	219	95	5353	0.745356	0.973271	0.771882	0.423999
path:hsa04622	RIG-I-like receptor signaling pathway	DDX58	DDX58	DEAD (Asp-Glu-Ala-Asp) box polypeptide 58	2	219	65	5353	0.745538	0.973271	0.75209	0.423647
path:hsa04622	RIG-I-like receptor signaling pathway	RNF125	RNF125	ring finger protein 125	2	219	65	5353	0.745538	0.973271	0.75209	0.423647
path:hsa05200	Pathways in cancer	WNT4	WNT4	wingless-type MMTV integration site family, member 4	11	219	320	5353	0.751759	0.973271	0.840225	0.411657
path:hsa05200	Pathways in cancer	WNT5A	WNT5A	wingless-type MMTV integration site family, member 5A	11	219	320	5353	0.751759	0.973271	0.840225	0.411657
path:hsa05200	Pathways in cancer	FZD3	FZD3	frizzled family receptor 3	11	219	320	5353	0.751759	0.973271	0.840225	0.411657
path:hsa05200	Pathways in cancer	AKT3	AKT3	v-akt murine thymoma viral oncogene homolog 3 (protein kinase B, gamma)	11	219	320	5353	0.751759	0.973271	0.840225	0.411657
path:hsa05200	Pathways in cancer	CDH1	CDH1	cadherin 1, type 1, E-cadherin (epithelial)	11	219	320	5353	0.751759	0.973271	0.840225	0.411657
path:hsa05200	Pathways in cancer	KIT	KIT	v-kit Hardy-Zuckerman 4 feline sarcoma viral oncogene homolog	11	219	320	5353	0.751759	0.973271	0.840225	0.411657
path:hsa05200	Pathways in cancer	FGFR2	FGFR2	fibroblast growth factor receptor 2	11	219	320	5353	0.751759	0.973271	0.840225	0.411657
path:hsa05200	Pathways in cancer	IGF1R	IGF1R	insulin-like growth factor 1 receptor	11	219	320	5353	0.751759	0.973271	0.840225	0.411657
path:hsa05200	Pathways in cancer	ITGA6	ITGA6	integrin, alpha 6	11	219	320	5353	0.751759	0.973271	0.840225	0.411657
path:hsa05200	Pathways in cancer	DCC	DCC	deleted in colorectal carcinoma	11	219	320	5353	0.751759	0.973271	0.840225	0.411657
path:hsa05200	Pathways in cancer	WNT5B	WNT5B	wingless-type MMTV integration site family, member 5B	11	219	320	5353	0.751759	0.973271	0.840225	0.411657
path:hsa00500	Starch and sucrose metabolism	ENPP3	ENPP3	ectonucleotide pyrophosphatase/phosphodiesterase 3	1	219	35	5353	0.76433	0.973271	0.698369	0.387732
path:hsa05010	Alzheimer's disease	CACNA1C	CACNA1C	calcium channel, voltage-dependent, L type, alpha 1C subunit	5	219	157	5353	0.765994	0.973271	0.778437	0.384595
path:hsa05010	Alzheimer's disease	IL1B	IL1B	interleukin 1, beta	5	219	157	5353	0.765994	0.973271	0.778437	0.384595
path:hsa05010	Alzheimer's disease	PLCB1	PLCB1	phospholipase C, beta 1 (phosphoinositide-specific)	5	219	157	5353	0.765994	0.973271	0.778437	0.384595
path:hsa05010	Alzheimer's disease	NDUFC1	NDUFC1	NADH dehydrogenase (ubiquinone) 1, subcomplex unknown, 1, 6kDa	5	219	157	5353	0.765994	0.973271	0.778437	0.384595
path:hsa05010	Alzheimer's disease	CALML5	CALML5	calmodulin-like 5	5	219	157	5353	0.765994	0.973271	0.778437	0.384595
path:hsa03320	PPAR signaling pathway	PLTP	PLTP	phospholipid transfer protein	2	219	68	5353	0.766866	0.973271	0.718909	0.382955
path:hsa03320	PPAR signaling pathway	HMGCS2	HMGCS2	3-hydroxy-3-methylglutaryl-CoA synthase 2 (mitochondrial)	2	219	68	5353	0.766866	0.973271	0.718909	0.382955
path:hsa00270	Cysteine and methionine metabolism	CBS	CBS	cystathionine-beta-synthase	1	219	36	5353	0.773574	0.973271	0.67897	0.370389
path:hsa04260	Cardiac muscle contraction	CACNA1C	CACNA1C	calcium channel, voltage-dependent, L type, alpha 1C subunit	2	219	70	5353	0.780198	0.973271	0.698369	0.358087
path:hsa04260	Cardiac muscle contraction	ATP1B1	ATP1B1	ATPase, Na+/K+ transporting, beta 1 polypeptide	2	219	70	5353	0.780198	0.973271	0.698369	0.358087
path:hsa04370	VEGF signaling pathway	AKT3	AKT3	v-akt murine thymoma viral oncogene homolog 3 (protein kinase B, gamma)	2	219	72	5353	0.792852	0.973271	0.67897	0.334876
path:hsa04370	VEGF signaling pathway	PLA2G2A	PLA2G2A	phospholipase A2, group IIA (platelets, synovial fluid)	2	219	72	5353	0.792852	0.973271	0.67897	0.334876
path:hsa00600	Sphingolipid metabolism	PPAP2C	PPAP2C	phosphatidic acid phosphatase type 2C	1	219	39	5353	0.799177	0.973271	0.626742	0.323414
path:hsa04660	T cell receptor signaling pathway	PTPRC	PTPRC	protein tyrosine phosphatase, receptor type, C	3	219	107	5353	0.810868	0.973271	0.685316	0.302462
path:hsa04660	T cell receptor signaling pathway	CD3D	CD3D	CD3d molecule, delta (CD3-TCR complex)	3	219	107	5353	0.810868	0.973271	0.685316	0.302462
path:hsa04660	T cell receptor signaling pathway	AKT3	AKT3	v-akt murine thymoma viral oncogene homolog 3 (protein kinase B, gamma)	3	219	107	5353	0.810868	0.973271	0.685316	0.302462
path:hsa00380	Tryptophan metabolism	MAOA	MAOA	monoamine oxidase A	1	219	42	5353	0.821873	0.973271	0.581974	0.283013
path:hsa04146	Peroxisome	XDH	XDH	xanthine dehydrogenase	2	219	78	5353	0.826998	0.973271	0.626742	0.274044
path:hsa04146	Peroxisome	IDH2	IDH2	isocitrate dehydrogenase 2 (NADP+), mitochondrial	2	219	78	5353	0.826998	0.973271	0.626742	0.274044
path:hsa03050	Proteasome	PSME4	PSME4	proteasome (prosome, macropain) activator subunit 4	1	219	43	5353	0.828851	0.973271	0.56844	0.270815
path:hsa00280	Valine, leucine and isoleucine degradation	HMGCS2	HMGCS2	3-hydroxy-3-methylglutaryl-CoA synthase 2 (mitochondrial)	1	219	44	5353	0.835554	0.973271	0.555521	0.259195
path:hsa04630	Jak-STAT signaling pathway	CCND2	CCND2	cyclin D2	4	219	144	5353	0.836093	0.973271	0.67897	0.258265
path:hsa04630	Jak-STAT signaling pathway	SPRY1	SPRY1	sprouty homolog 1, antagonist of FGF signaling (Drosophila)	4	219	144	5353	0.836093	0.973271	0.67897	0.258265
path:hsa04630	Jak-STAT signaling pathway	AKT3	AKT3	v-akt murine thymoma viral oncogene homolog 3 (protein kinase B, gamma)	4	219	144	5353	0.836093	0.973271	0.67897	0.258265
path:hsa04630	Jak-STAT signaling pathway	IL4R	IL4R	interleukin 4 receptor	4	219	144	5353	0.836093	0.973271	0.67897	0.258265
path:hsa04330	Notch signaling pathway	MFNG	MFNG	MFNG O-fucosylpeptide 3-beta-N-acetylglucosaminyltransferase	1	219	46	5353	0.84818	0.973271	0.531368	0.237557
path:hsa00520	Amino sugar and nucleotide sugar metabolism	GMDS	GMDS	GDP-mannose 4,6-dehydratase	1	219	46	5353	0.84818	0.973271	0.531368	0.237557
path:hsa04012	ErbB signaling pathway	AKT3	AKT3	v-akt murine thymoma viral oncogene homolog 3 (protein kinase B, gamma)	2	219	84	5353	0.855957	0.973271	0.581974	0.22439
path:hsa05222	Small cell lung cancer	AKT3	AKT3	v-akt murine thymoma viral oncogene homolog 3 (protein kinase B, gamma)	2	219	84	5353	0.855957	0.973271	0.581974	0.22439
path:hsa05222	Small cell lung cancer	ITGA6	ITGA6	integrin, alpha 6	2	219	84	5353	0.855957	0.973271	0.581974	0.22439
path:hsa04012	ErbB signaling pathway	ERBB3	ERBB3	v-erb-b2 erythroblastic leukemia viral oncogene homolog 3 (avian)	2	219	84	5353	0.855957	0.973271	0.581974	0.22439
path:hsa00830	Retinol metabolism	ALDH1A1	ALDH1A1	aldehyde dehydrogenase 1 family, member A1	1	219	48	5353	0.859833	0.973271	0.509228	0.217872
path:hsa04914	Progesterone-mediated oocyte maturation	AKT3	AKT3	v-akt murine thymoma viral oncogene homolog 3 (protein kinase B, gamma)	2	219	85	5353	0.860326	0.973271	0.575128	0.217044
path:hsa04914	Progesterone-mediated oocyte maturation	IGF1R	IGF1R	insulin-like growth factor 1 receptor	2	219	85	5353	0.860326	0.973271	0.575128	0.217044
path:hsa04210	Apoptosis	IL1B	IL1B	interleukin 1, beta	2	219	87	5353	0.8687	0.973271	0.561906	0.20307
path:hsa04210	Apoptosis	AKT3	AKT3	v-akt murine thymoma viral oncogene homolog 3 (protein kinase B, gamma)	2	219	87	5353	0.8687	0.973271	0.561906	0.20307
path:hsa04722	Neurotrophin signaling pathway	AKT3	AKT3	v-akt murine thymoma viral oncogene homolog 3 (protein kinase B, gamma)	3	219	123	5353	0.875395	0.973271	0.596169	0.191993
path:hsa04722	Neurotrophin signaling pathway	SORT1	SORT1	sortilin 1	3	219	123	5353	0.875395	0.973271	0.596169	0.191993
path:hsa04722	Neurotrophin signaling pathway	CALML5	CALML5	calmodulin-like 5	3	219	123	5353	0.875395	0.973271	0.596169	0.191993
path:hsa04612	Antigen processing and presentation	LGMN	LGMN	legumain	1	219	52	5353	0.880513	0.973271	0.470056	0.183583
path:hsa05223	Non-small cell lung cancer	AKT3	AKT3	v-akt murine thymoma viral oncogene homolog 3 (protein kinase B, gamma)	1	219	52	5353	0.880513	0.973271	0.470056	0.183583
path:hsa04120	Ubiquitin mediated proteolysis	UBE2C	UBE2C	ubiquitin-conjugating enzyme E2C	3	219	133	5353	0.904964	0.973271	0.551344	0.144067
path:hsa04120	Ubiquitin mediated proteolysis	NEDD4L	NEDD4L	neural precursor cell expressed, developmentally down-regulated 4-like	3	219	133	5353	0.904964	0.973271	0.551344	0.144067
path:hsa04120	Ubiquitin mediated proteolysis	UBE2QL1	UBE2QL1	ubiquitin-conjugating enzyme E2Q family-like 1	3	219	133	5353	0.904964	0.973271	0.551344	0.144067
path:hsa04010	MAPK signaling pathway	CACNA1C	CACNA1C	calcium channel, voltage-dependent, L type, alpha 1C subunit	7	219	263	5353	0.90541	0.973271	0.650572	0.143356
path:hsa04010	MAPK signaling pathway	IL1R2	IL1R2	interleukin 1 receptor, type II	7	219	263	5353	0.90541	0.973271	0.650572	0.143356
path:hsa04010	MAPK signaling pathway	IL1B	IL1B	interleukin 1, beta	7	219	263	5353	0.90541	0.973271	0.650572	0.143356
path:hsa04010	MAPK signaling pathway	CD14	CD14	CD14 molecule	7	219	263	5353	0.90541	0.973271	0.650572	0.143356
path:hsa04010	MAPK signaling pathway	AKT3	AKT3	v-akt murine thymoma viral oncogene homolog 3 (protein kinase B, gamma)	7	219	263	5353	0.90541	0.973271	0.650572	0.143356
path:hsa04010	MAPK signaling pathway	FGFR2	FGFR2	fibroblast growth factor receptor 2	7	219	263	5353	0.90541	0.973271	0.650572	0.143356
path:hsa04010	MAPK signaling pathway	PLA2G2A	PLA2G2A	phospholipase A2, group IIA (platelets, synovial fluid)	7	219	263	5353	0.90541	0.973271	0.650572	0.143356
path:hsa05131	Shigellosis	PFN2	PFN2	profilin 2	1	219	59	5353	0.90961	0.973271	0.414287	0.13668
path:hsa04080	Neuroactive ligand-receptor interaction	DRD4	DRD4	dopamine receptor D4	7	219	267	5353	0.912663	0.973271	0.640826	0.131847
path:hsa04080	Neuroactive ligand-receptor interaction	GHSR	GHSR	growth hormone secretagogue receptor	7	219	267	5353	0.912663	0.973271	0.640826	0.131847
path:hsa04080	Neuroactive ligand-receptor interaction	GRIA4	GRIA4	glutamate receptor, ionotrophic, AMPA 4	7	219	267	5353	0.912663	0.973271	0.640826	0.131847
path:hsa04080	Neuroactive ligand-receptor interaction	P2RY6	P2RY6	pyrimidinergic receptor P2Y, G-protein coupled, 6	7	219	267	5353	0.912663	0.973271	0.640826	0.131847
path:hsa04080	Neuroactive ligand-receptor interaction	GLRB	GLRB	glycine receptor, beta	7	219	267	5353	0.912663	0.973271	0.640826	0.131847
path:hsa04080	Neuroactive ligand-receptor interaction	F2RL1	F2RL1	coagulation factor II (thrombin) receptor-like 1	7	219	267	5353	0.912663	0.973271	0.640826	0.131847
path:hsa04080	Neuroactive ligand-receptor interaction	CHRM3	CHRM3	cholinergic receptor, muscarinic 3	7	219	267	5353	0.912663	0.973271	0.640826	0.131847
path:hsa05211	Renal cell carcinoma	AKT3	AKT3	v-akt murine thymoma viral oncogene homolog 3 (protein kinase B, gamma)	1	219	67	5353	0.934265	0.973271	0.36482	0.0980956
path:hsa05100	Bacterial invasion of epithelial cells	CDH1	CDH1	cadherin 1, type 1, E-cadherin (epithelial)	1	219	67	5353	0.934265	0.973271	0.36482	0.0980956
path:hsa05120	Epithelial cell signaling in Helicobacter pylori infection	ATP6V0A4	ATP6V0A4	ATPase, H+ transporting, lysosomal V0 subunit a4	1	219	67	5353	0.934265	0.973271	0.36482	0.0980956
path:hsa04114	Oocyte meiosis	IGF1R	IGF1R	insulin-like growth factor 1 receptor	2	219	110	5353	0.936661	0.973271	0.444417	0.0944016
path:hsa04114	Oocyte meiosis	CALML5	CALML5	calmodulin-like 5	2	219	110	5353	0.936661	0.973271	0.444417	0.0944016
path:hsa04920	Adipocytokine signaling pathway	AKT3	AKT3	v-akt murine thymoma viral oncogene homolog 3 (protein kinase B, gamma)	1	219	68	5353	0.936829	0.973271	0.359455	0.0941422
path:hsa05212	Pancreatic cancer	AKT3	AKT3	v-akt murine thymoma viral oncogene homolog 3 (protein kinase B, gamma)	1	219	69	5353	0.939292	0.973271	0.354245	0.0903539
path:hsa05220	Chronic myeloid leukemia	AKT3	AKT3	v-akt murine thymoma viral oncogene homolog 3 (protein kinase B, gamma)	1	219	71	5353	0.943933	0.973271	0.344267	0.0832433
path:hsa05012	Parkinson's disease	NDUFC1	NDUFC1	NADH dehydrogenase (ubiquinone) 1, subcomplex unknown, 1, 6kDa	2	219	114	5353	0.944361	0.973271	0.428823	0.0825902
path:hsa05012	Parkinson's disease	GPR37	GPR37	G protein-coupled receptor 37 (endothelin receptor type B-like)	2	219	114	5353	0.944361	0.973271	0.428823	0.0825902
path:hsa00190	Oxidative phosphorylation	NDUFC1	NDUFC1	NADH dehydrogenase (ubiquinone) 1, subcomplex unknown, 1, 6kDa	2	219	115	5353	0.946141	0.973271	0.425094	0.0798734
path:hsa00190	Oxidative phosphorylation	ATP6V0A4	ATP6V0A4	ATPase, H+ transporting, lysosomal V0 subunit a4	2	219	115	5353	0.946141	0.973271	0.425094	0.0798734
path:hsa04662	B cell receptor signaling pathway	AKT3	AKT3	v-akt murine thymoma viral oncogene homolog 3 (protein kinase B, gamma)	1	219	74	5353	0.950235	0.973271	0.33031	0.0736435
path:hsa05016	Huntington's disease	PLCB1	PLCB1	phospholipase C, beta 1 (phosphoinositide-specific)	3	219	172	5353	0.96877	0.986278	0.42633	0.0457738
path:hsa05016	Huntington's disease	CREB3L1	CREB3L1	cAMP responsive element binding protein 3-like 1	3	219	172	5353	0.96877	0.986278	0.42633	0.0457738
path:hsa05016	Huntington's disease	NDUFC1	NDUFC1	NADH dehydrogenase (ubiquinone) 1, subcomplex unknown, 1, 6kDa	3	219	172	5353	0.96877	0.986278	0.42633	0.0457738
path:hsa04141	Protein processing in endoplasmic reticulum	SELS	SELS	selenoprotein S	2	219	161	5353	0.988372	0.998458	0.303639	0.0168735
path:hsa04141	Protein processing in endoplasmic reticulum	XBP1	XBP1	X-box binding protein 1	2	219	161	5353	0.988372	0.998458	0.303639	0.0168735
path:hsa04110	Cell cycle	CCND2	CCND2	cyclin D2	1	219	122	5353	0.99255	0.998458	0.200352	0.010789
path:hsa04740	Olfactory transduction	OR1M1	OR1M1	olfactory receptor, family 1, subfamily M, member 1	3	219	312	5353	0.999613	0.999613	0.235028	0.000558401
path:hsa04740	Olfactory transduction	OR51G2	OR51G2	olfactory receptor, family 51, subfamily G, member 2	3	219	312	5353	0.999613	0.999613	0.235028	0.000558401
path:hsa04740	Olfactory transduction	CALML5	CALML5	calmodulin-like 5	3	219	312	5353	0.999613	0.999613	0.235028	0.000558401

## Sheet: Up-Path-Fig-P
PathTerm	(-log2P)
B cell receptor signaling pathway	22.556
Primary immunodeficiency	11.6291
Hematopoietic cell lineage	9.50363
Fc epsilon RI signaling pathway	8.21865
Chemokine signaling pathway	6.13081
Cytokine-cytokine receptor interaction	5.69274
Fc gamma R-mediated phagocytosis	5.46049

## Sheet: Down-Path-Fig-P
PathTerm	(-log2P)
Salivary secretion	23.2993
Hematopoietic cell lineage	11.1865
Glycosphingolipid biosynthesis - lacto and neolacto series	9.40386
Arrhythmogenic right ventricular cardiomyopathy (ARVC)	7.64119
Pancreatic secretion	6.91893
Cell adhesion molecules (CAMs)	6.77283
Complement and coagulation cascades	6.64774
ECM-receptor interaction	6.57041
Glycine, serine and threonine metabolism	6.06668
Prion diseases	5.75981
Malaria	5.53321
Drug metabolism - cytochrome P450	4.98639
Caffeine metabolism	4.74292
Cyanoamino acid metabolism	4.74292
Gastric acid secretion	4.646
O-Glycan biosynthesis	4.62853
One carbon pool by folate	4.54816
Glutathione metabolism	4.39548
Tight junction	4.33125

## Sheet: All-Path-Fig-E
PathTerm	Enrichment
Primary immunodeficiency	7.55718
B cell receptor signaling pathway	7.52314
Hematopoietic cell lineage	4.12761
Fc epsilon RI signaling pathway	3.94432
Fc gamma R-mediated phagocytosis	2.91982
Chemokine signaling pathway	2.3924
Cytokine-cytokine receptor interaction	2.0975
Tight junction	-1.9096
Gastric acid secretion	-2.34384
Cell adhesion molecules (CAMs)	-2.34652
Pancreatic secretion	-2.62827
ECM-receptor interaction	-2.68276
Drug metabolism - cytochrome P450	-2.71588
Glutathione metabolism	-2.71588
Complement and coagulation cascades	-2.91856
Malaria	-2.99301
Arrhythmogenic right ventricular cardiomyopathy (ARVC)	-3.05537
O-Glycan biosynthesis	-3.37144
Hematopoietic cell lineage	-3.53392
Prion diseases	-3.59455
Glycine, serine and threonine metabolism	-3.81921
One carbon pool by folate	-4.31346
Salivary secretion	-5.43176
Glycosphingolipid biosynthesis - lacto and neolacto series	-5.64067
Caffeine metabolism	-8.14764
Cyanoamino acid metabolism	-8.14764
