# Supplementary material for: Loss of CCL28 and CXCL17 Expression and Increase in CCR1 Expression May Be Related to Malignant Transformation of LGBLEL into Lymphoma
Source: Curr Issues Mol Biol. 2024 Sep 29;46(10):10969–90. doi: 10.3390/cimb46100652 (PMC11505864; doi:10.3390/cimb46100652)
Supplement: Supplementary file 1 [file cimb-46-00652-s001.zip › Supplementary S8.xlsx]

## Sheet: Sheet1
Group	CCL28	P value	CCR1	P value	CXCL17	P value	HCK	P value	GNB5	P value	NRAS	P value	VAV2	P value	CCL17	P value	CXCR5	P value	PREX1	P value
MALT	4100.08	0.003	16387.9	0.011	24.7898	0.001	478.274	0.024	18652.1	0.005	67156.3	0.031	1789.29	0.019	4155.98	0.895	84450.6	0.354	12174	0.24
	238.826		11551.3		0		311.515		34976.4		33443.5		18197.6		4811.73		78616		11535.9
	3367.35		10921.2		70.8131		294.666		13625.3		15644.9		20960.2		5635.05		73170.2		10209.4
	925.069		4241.08		2163.18		104.669		6745.65		423.37		808.006		8514.33		20874.2		6042.76
	4174.22		5133.34		693.451		37.545		1903.32		805.716		977.698		7139.31		23851.1		6864.67
	4993.42		3698.05		3675.51		433.821		1680.73		1576.06		1699.41		6714.15		14118.8		2618.84
	259.636		14260.6		155.664		5014.31		4251.37		6645.96		4509.13		5973.81		5873.21		9557.46
	138.522		7435.85		40.6423		5676.6		1714.52		7001.01		3744.01		8950.81		9422.39		3909
	68.6443		4565.21		195.099		5260.12		15011.9		4081.32		1300.35		1686.13		24223.4		10785.6
LGBLEL	8786.29		1299.95		3719.03		281313		32771.8		32856.3		49090.8		3047.07		51524.9		410.831
	5543.23		3229.93		5519.2		158915		33640		33739.2		29752		4017.19		34525.4		3078.95
	3563.52		2881.63		2095.67		152455		25183.7		42474		181232		2040.83		91693		4426.93
	12480.6		1406.92		1099.96		2640.53		10878.5		26346.8		28756.2		981.973		15982.8		26602.4
	17513.8		3695.5		4157.12		10862.1		25646.7		20558.2		37323.3		8374.25		29834.1		28262.4
	12355.1		926.378		4790.95		3786.01		36026.4		24669.7		20646.8		4712.86		14386.8		21188.2
	7961.88		2535.82		2223.41		1400.64		24780.2		57143.5		2664.49		23254.2		51501.9		6332.13
	5520.74		3746.06		891.959		1647.51		64624.9		42996.5		4745.86		20393.1		59756.1		16975.4
	2316.42		3469.24		953.269		1749.86		126039		30722.4		532.653		9689.68		58026.6		8286.41
